# Supplementary material for: Comparative transcriptome profiling of a thermal resistant vs. sensitive silkworm strain in response to high temperature under stressful humidity condition
Source: PLoS One. 2017 May 18;12(5):e0177641. doi: 10.1371/journal.pone.0177641 (PMC5436693; doi:10.1371/journal.pone.0177641)
Supplement: S3 Table — (XLSX) [file pone.0177641.s008.xlsx]

## Sheet: MapStat
S3 Table. Summary of RNA-seq data m apped to the silkworm reference genome
Sample name	RT_1h	RNT_1h	RT_6h	RNT_6h	RT_24h	RNT_24h	RT_48h	RNT_48h	ST_1h	SNT_1h	ST_6h	SNT_6h	ST_24h	SNT_24h	ST_48h	SNT_48h
Total reads	44563956	45471478	52161902	50700782	50542622	49438268	42586580	39971114	45798296	45394444	50579314	44136510	46817034	48923266	42895494	45688250
Total mapped	32132355 (72.1%)	32992586 (72.56%)	37878627 (72.62%)	37679919 (74.32%)	34921316 (69.09%)	34504193 (69.79%)	28180642 (66.17%)	27617288 (69.09%)	29464796 (64.34%)	27843218 (61.34%)	32413354 (64.08%)	28994476 (65.69%)	30549960 (65.25%)	32483574 (66.4%)	28371930 (66.14%)	31165397 (68.21%)
Multiple mapped	1803560 (4.05%)	1898366 (4.17%)	2001694 (3.84%)	1713083 (3.38%)	2569468 (5.08%)	2222822 (4.5%)	2193061 (5.15%)	1753785 (4.39%)	1131599 (2.47%)	1022360 (2.25%)	1144847 (2.26%)	1710791 (3.88%)	1388926 (2.97%)	1459786 (2.98%)	1672870 (3.9%)	1711572 (3.75%)
Uniquely mapped	30328795 (68.06%)	31094220 (68.38%)	35876933 (68.78%)	35966836 (70.94%)	32351848 (64.01%)	32281371 (65.3%)	25987581 (61.02%)	25863503 (64.71%)	28333197 (61.87%)	26820858 (59.08%)	31268507 (61.82%)	27283685 (61.82%)	29161034 (62.29%)	31023788 (63.41%)	26699060 (62.24%)	29453825 (64.47%)
Read-1	15620115 (35.05%)	16026367 (35.24%)	18450848 (35.37%)	18464254 (36.42%)	17168204 (33.97%)	17045352 (34.48%)	13487117 (31.67%)	13399435 (33.52%)	14499026 (31.66%)	13779693 (30.36%)	16455410 (32.53%)	14224351 (32.23%)	15378010 (32.85%)	16251991 (33.22%)	14230831 (33.18%)	15492447 (33.91%)
Read-2	14708680 (33.01%)	15067853 (33.14%)	17426085 (33.41%)	17502582 (34.52%)	15183644 (30.04%)	15236019 (30.82%)	12500464 (29.35%)	12464068 (31.18%)	13834171 (30.21%)	13041165 (28.73%)	14813097 (29.29%)	13059334 (29.59%)	13783024 (29.44%)	14771797 (30.19%)	12468229 (29.07%)	13961378 (30.56%)
Reads map to '+'	15256136 (34.23%)	15641627 (34.4%)	18040251 (34.59%)	18106018 (35.71%)	16304739 (32.26%)	16285305 (32.94%)	13068413 (30.69%)	13023297 (32.58%)	14217141 (31.04%)	13462318 (29.66%)	15733171 (31.11%)	13712913 (31.07%)	14664040 (31.32%)	15593560 (31.87%)	13431476 (31.31%)	14785200 (32.36%)
Reads map to '-'	15072659 (33.82%)	15452593 (33.98%)	17836682 (34.19%)	17860818 (35.23%)	16047109 (31.75%)	15996066 (32.36%)	12919168 (30.34%)	12840206 (32.12%)	14116056 (30.82%)	13358540 (29.43%)	15535336 (30.71%)	13570772 (30.75%)	14496994 (30.97%)	15430228 (31.54%)	13267584 (30.93%)	14668625 (32.11%)
Note: SNT, Knobbed strain without high temperature-treatment; ST, Knobbed strain with high temperature-treatment; RNT, 7532 strain without high temperature-treatment; RT, 7532 strain with high temperature-treatment; the following represents the time with or without treatment; h, hour.
