# Supplementary material for: Comparative transcriptome profiling of a thermal resistant vs. sensitive silkworm strain in response to high temperature under stressful humidity condition
Source: PLoS One. 2017 May 18;12(5):e0177641. doi: 10.1371/journal.pone.0177641 (PMC5436693; doi:10.1371/journal.pone.0177641)
Supplement: S4 Table — (XLSX) [file pone.0177641.s009.xlsx]

## Sheet: novelGene.gtf
S4 Table. Novel genes identified according to the gene model annotation file
BABH01042971	novelGene	exon	3235	3636	.	+	.	gene_id "Novel00001"; transcript_id "Novel00001.1"; exon_number "1";
BABH01042971	novelGene	exon	4673	4758	.	+	.	gene_id "Novel00001"; transcript_id "Novel00001.1"; exon_number "2";
BABH01042971	novelGene	exon	5972	6143	.	+	.	gene_id "Novel00001"; transcript_id "Novel00001.1"; exon_number "3";
BABH01042971	novelGene	exon	7833	7978	.	+	.	gene_id "Novel00001"; transcript_id "Novel00001.1"; exon_number "4";
BABH01042971	novelGene	exon	9533	9630	.	+	.	gene_id "Novel00001"; transcript_id "Novel00001.1"; exon_number "5";
BABH01042971	novelGene	exon	11779	11948	.	+	.	gene_id "Novel00001"; transcript_id "Novel00001.1"; exon_number "6";
BABH01042971	novelGene	exon	13453	13574	.	+	.	gene_id "Novel00001"; transcript_id "Novel00001.1"; exon_number "7";
BABH01042971	novelGene	exon	14985	15122	.	+	.	gene_id "Novel00001"; transcript_id "Novel00001.1"; exon_number "8";
BABH01042971	novelGene	exon	15411	15578	.	+	.	gene_id "Novel00001"; transcript_id "Novel00001.1"; exon_number "9";
BABH01042971	novelGene	exon	16548	16735	.	+	.	gene_id "Novel00001"; transcript_id "Novel00001.1"; exon_number "10";
BABH01043657	novelGene	exon	5550	8047	.	-	.	gene_id "Novel00002"; transcript_id "Novel00002.1"; exon_number "1";
BABH01043657	novelGene	exon	8467	8592	.	-	.	gene_id "Novel00002"; transcript_id "Novel00002.1"; exon_number "2";
BABH01043657	novelGene	exon	9315	9488	.	-	.	gene_id "Novel00002"; transcript_id "Novel00002.1"; exon_number "3";
BABH01043657	novelGene	exon	10531	10689	.	-	.	gene_id "Novel00002"; transcript_id "Novel00002.1"; exon_number "4";
BABH01043657	novelGene	exon	12157	12324	.	-	.	gene_id "Novel00002"; transcript_id "Novel00002.1"; exon_number "5";
BABH01043657	novelGene	exon	13913	14089	.	-	.	gene_id "Novel00002"; transcript_id "Novel00002.1"; exon_number "6";
BABH01043657	novelGene	exon	14500	14968	.	-	.	gene_id "Novel00002"; transcript_id "Novel00002.1"; exon_number "7";
BABH01043657	novelGene	exon	5550	8047	.	-	.	gene_id "Novel00002"; transcript_id "Novel00002.2"; exon_number "1";
BABH01043657	novelGene	exon	8467	8592	.	-	.	gene_id "Novel00002"; transcript_id "Novel00002.2"; exon_number "2";
BABH01043657	novelGene	exon	9315	9488	.	-	.	gene_id "Novel00002"; transcript_id "Novel00002.2"; exon_number "3";
BABH01043657	novelGene	exon	10531	10686	.	-	.	gene_id "Novel00002"; transcript_id "Novel00002.2"; exon_number "4";
BABH01043657	novelGene	exon	12157	12324	.	-	.	gene_id "Novel00002"; transcript_id "Novel00002.2"; exon_number "5";
BABH01043657	novelGene	exon	13913	14089	.	-	.	gene_id "Novel00002"; transcript_id "Novel00002.2"; exon_number "6";
BABH01043657	novelGene	exon	14500	14975	.	-	.	gene_id "Novel00002"; transcript_id "Novel00002.2"; exon_number "7";
BABH01043917	novelGene	exon	4555	5219	.	+	.	gene_id "Novel00003"; transcript_id "Novel00003.1"; exon_number "1";
BABH01043917	novelGene	exon	6306	6925	.	+	.	gene_id "Novel00003"; transcript_id "Novel00003.1"; exon_number "2";
BABH01044255	novelGene	exon	96	365	.	+	.	gene_id "Novel00004"; transcript_id "Novel00004.1"; exon_number "1";
BABH01044255	novelGene	exon	1866	2045	.	+	.	gene_id "Novel00004"; transcript_id "Novel00004.1"; exon_number "2";
BABH01044255	novelGene	exon	3040	3305	.	+	.	gene_id "Novel00004"; transcript_id "Novel00004.1"; exon_number "3";
BABH01044255	novelGene	exon	3686	4082	.	+	.	gene_id "Novel00005"; transcript_id "Novel00005.1"; exon_number "1";
BABH01044255	novelGene	exon	4691	4869	.	+	.	gene_id "Novel00005"; transcript_id "Novel00005.1"; exon_number "2";
BABH01044255	novelGene	exon	5349	5566	.	+	.	gene_id "Novel00005"; transcript_id "Novel00005.1"; exon_number "3";
BABH01044255	novelGene	exon	6834	6964	.	+	.	gene_id "Novel00005"; transcript_id "Novel00005.1"; exon_number "4";
BABH01044255	novelGene	exon	8207	10133	.	+	.	gene_id "Novel00005"; transcript_id "Novel00005.1"; exon_number "5";
BABH01044255	novelGene	exon	3686	4082	.	+	.	gene_id "Novel00005"; transcript_id "Novel00005.2"; exon_number "1";
BABH01044255	novelGene	exon	4691	4869	.	+	.	gene_id "Novel00005"; transcript_id "Novel00005.2"; exon_number "2";
BABH01044255	novelGene	exon	5349	5566	.	+	.	gene_id "Novel00005"; transcript_id "Novel00005.2"; exon_number "3";
BABH01044255	novelGene	exon	6831	6964	.	+	.	gene_id "Novel00005"; transcript_id "Novel00005.2"; exon_number "4";
BABH01044255	novelGene	exon	8207	10133	.	+	.	gene_id "Novel00005"; transcript_id "Novel00005.2"; exon_number "5";
BABH01044255	novelGene	exon	3688	4082	.	+	.	gene_id "Novel00005"; transcript_id "Novel00005.3"; exon_number "1";
BABH01044255	novelGene	exon	4691	4869	.	+	.	gene_id "Novel00005"; transcript_id "Novel00005.3"; exon_number "2";
BABH01044255	novelGene	exon	5349	5566	.	+	.	gene_id "Novel00005"; transcript_id "Novel00005.3"; exon_number "3";
BABH01044255	novelGene	exon	6843	6964	.	+	.	gene_id "Novel00005"; transcript_id "Novel00005.3"; exon_number "4";
BABH01044255	novelGene	exon	8207	10133	.	+	.	gene_id "Novel00005"; transcript_id "Novel00005.3"; exon_number "5";
BABH01044255	novelGene	exon	3714	4082	.	+	.	gene_id "Novel00005"; transcript_id "Novel00005.4"; exon_number "1";
BABH01044255	novelGene	exon	4694	4869	.	+	.	gene_id "Novel00005"; transcript_id "Novel00005.4"; exon_number "2";
BABH01044255	novelGene	exon	5349	5566	.	+	.	gene_id "Novel00005"; transcript_id "Novel00005.4"; exon_number "3";
BABH01044255	novelGene	exon	6834	6964	.	+	.	gene_id "Novel00005"; transcript_id "Novel00005.4"; exon_number "4";
BABH01044255	novelGene	exon	8207	10133	.	+	.	gene_id "Novel00005"; transcript_id "Novel00005.4"; exon_number "5";
BABH01044255	novelGene	exon	3796	4082	.	+	.	gene_id "Novel00005"; transcript_id "Novel00005.5"; exon_number "1";
BABH01044255	novelGene	exon	4694	4869	.	+	.	gene_id "Novel00005"; transcript_id "Novel00005.5"; exon_number "2";
BABH01044255	novelGene	exon	5349	5566	.	+	.	gene_id "Novel00005"; transcript_id "Novel00005.5"; exon_number "3";
BABH01044255	novelGene	exon	6831	6964	.	+	.	gene_id "Novel00005"; transcript_id "Novel00005.5"; exon_number "4";
BABH01044255	novelGene	exon	8207	10133	.	+	.	gene_id "Novel00005"; transcript_id "Novel00005.5"; exon_number "5";
BABH01044429	novelGene	exon	1358	1951	.	-	.	gene_id "Novel00006"; transcript_id "Novel00006.1"; exon_number "1";
BABH01044429	novelGene	exon	3240	3389	.	-	.	gene_id "Novel00006"; transcript_id "Novel00006.1"; exon_number "2";
BABH01044548	novelGene	exon	192	625	.	+	.	gene_id "Novel00007"; transcript_id "Novel00007.1"; exon_number "1";
BABH01044548	novelGene	exon	1765	2040	.	+	.	gene_id "Novel00007"; transcript_id "Novel00007.1"; exon_number "2";
BABH01044548	novelGene	exon	2843	3061	.	+	.	gene_id "Novel00007"; transcript_id "Novel00007.1"; exon_number "3";
BABH01044548	novelGene	exon	3752	3974	.	+	.	gene_id "Novel00007"; transcript_id "Novel00007.1"; exon_number "4";
BABH01044548	novelGene	exon	4490	4648	.	+	.	gene_id "Novel00007"; transcript_id "Novel00007.1"; exon_number "5";
BABH01044548	novelGene	exon	5213	5370	.	+	.	gene_id "Novel00007"; transcript_id "Novel00007.1"; exon_number "6";
BABH01044548	novelGene	exon	6138	6219	.	+	.	gene_id "Novel00007"; transcript_id "Novel00007.1"; exon_number "7";
BABH01044548	novelGene	exon	7075	7290	.	+	.	gene_id "Novel00007"; transcript_id "Novel00007.1"; exon_number "8";
BABH01044548	novelGene	exon	7772	7940	.	+	.	gene_id "Novel00007"; transcript_id "Novel00007.1"; exon_number "9";
BABH01044633	novelGene	exon	6148	6606	.	-	.	gene_id "Novel00008"; transcript_id "Novel00008.1"; exon_number "1";
BABH01044633	novelGene	exon	6685	8189	.	-	.	gene_id "Novel00008"; transcript_id "Novel00008.1"; exon_number "2";
BABH01044634	novelGene	exon	588	854	.	-	.	gene_id "Novel00009"; transcript_id "Novel00009.1"; exon_number "1";
BABH01044634	novelGene	exon	7325	7472	.	-	.	gene_id "Novel00009"; transcript_id "Novel00009.1"; exon_number "2";
BABH01044634	novelGene	exon	588	854	.	-	.	gene_id "Novel00009"; transcript_id "Novel00009.2"; exon_number "1";
BABH01044634	novelGene	exon	7500	7587	.	-	.	gene_id "Novel00009"; transcript_id "Novel00009.2"; exon_number "2";
BABH01044634	novelGene	exon	588	854	.	-	.	gene_id "Novel00009"; transcript_id "Novel00009.3"; exon_number "1";
BABH01044634	novelGene	exon	7509	7654	.	-	.	gene_id "Novel00009"; transcript_id "Novel00009.3"; exon_number "2";
BABH01044665	novelGene	exon	4920	5267	.	+	.	gene_id "Novel00010"; transcript_id "Novel00010.1"; exon_number "1";
BABH01044665	novelGene	exon	5839	5999	.	+	.	gene_id "Novel00010"; transcript_id "Novel00010.1"; exon_number "2";
BABH01044665	novelGene	exon	6482	6679	.	+	.	gene_id "Novel00010"; transcript_id "Novel00010.1"; exon_number "3";
BABH01044665	novelGene	exon	6962	7476	.	+	.	gene_id "Novel00010"; transcript_id "Novel00010.1"; exon_number "4";
BABH01044754	novelGene	exon	199	694	.	+	.	gene_id "Novel00011"; transcript_id "Novel00011.1"; exon_number "1";
BABH01044754	novelGene	exon	1111	1229	.	+	.	gene_id "Novel00011"; transcript_id "Novel00011.1"; exon_number "2";
BABH01044754	novelGene	exon	2397	2491	.	+	.	gene_id "Novel00011"; transcript_id "Novel00011.1"; exon_number "3";
BABH01044754	novelGene	exon	3674	3798	.	+	.	gene_id "Novel00011"; transcript_id "Novel00011.1"; exon_number "4";
BABH01044754	novelGene	exon	5012	5578	.	+	.	gene_id "Novel00011"; transcript_id "Novel00011.1"; exon_number "5";
BABH01044754	novelGene	exon	6256	6394	.	+	.	gene_id "Novel00011"; transcript_id "Novel00011.1"; exon_number "6";
BABH01044754	novelGene	exon	6962	7091	.	+	.	gene_id "Novel00011"; transcript_id "Novel00011.1"; exon_number "7";
BABH01044754	novelGene	exon	335	694	.	+	.	gene_id "Novel00011"; transcript_id "Novel00011.2"; exon_number "1";
BABH01044754	novelGene	exon	1111	1229	.	+	.	gene_id "Novel00011"; transcript_id "Novel00011.2"; exon_number "2";
BABH01044754	novelGene	exon	2397	2491	.	+	.	gene_id "Novel00011"; transcript_id "Novel00011.2"; exon_number "3";
BABH01044754	novelGene	exon	3674	3798	.	+	.	gene_id "Novel00011"; transcript_id "Novel00011.2"; exon_number "4";
BABH01044754	novelGene	exon	5012	5578	.	+	.	gene_id "Novel00011"; transcript_id "Novel00011.2"; exon_number "5";
BABH01044754	novelGene	exon	6256	6394	.	+	.	gene_id "Novel00011"; transcript_id "Novel00011.2"; exon_number "6";
BABH01044754	novelGene	exon	6953	7091	.	+	.	gene_id "Novel00011"; transcript_id "Novel00011.2"; exon_number "7";
BABH01044754	novelGene	exon	3421	3821	.	-	.	gene_id "Novel00012"; transcript_id "Novel00012.1"; exon_number "1";
BABH01044754	novelGene	exon	4302	5608	.	-	.	gene_id "Novel00012"; transcript_id "Novel00012.1"; exon_number "2";
BABH01044948	novelGene	exon	5105	5378	.	+	.	gene_id "Novel00013"; transcript_id "Novel00013.1"; exon_number "1";
BABH01044948	novelGene	exon	5859	6851	.	+	.	gene_id "Novel00013"; transcript_id "Novel00013.1"; exon_number "2";
BABH01045151	novelGene	exon	4729	4902	.	-	.	gene_id "Novel00014"; transcript_id "Novel00014.1"; exon_number "1";
BABH01045151	novelGene	exon	4982	6031	.	-	.	gene_id "Novel00014"; transcript_id "Novel00014.1"; exon_number "2";
BABH01045179	novelGene	exon	2886	3769	.	-	.	gene_id "Novel00015"; transcript_id "Novel00015.1"; exon_number "1";
BABH01045179	novelGene	exon	4653	4723	.	-	.	gene_id "Novel00015"; transcript_id "Novel00015.1"; exon_number "2";
BABH01045179	novelGene	exon	5405	5905	.	-	.	gene_id "Novel00015"; transcript_id "Novel00015.1"; exon_number "3";
BABH01045184	novelGene	exon	217	549	.	+	.	gene_id "Novel00016"; transcript_id "Novel00016.1"; exon_number "1";
BABH01045184	novelGene	exon	665	1221	.	+	.	gene_id "Novel00016"; transcript_id "Novel00016.1"; exon_number "2";
BABH01045191	novelGene	exon	1	835	.	+	.	gene_id "Novel00017"; transcript_id "Novel00017.1"; exon_number "1";
BABH01045191	novelGene	exon	960	1159	.	+	.	gene_id "Novel00017"; transcript_id "Novel00017.1"; exon_number "2";
BABH01045191	novelGene	exon	4719	4768	.	+	.	gene_id "Novel00017"; transcript_id "Novel00017.1"; exon_number "3";
BABH01045192	novelGene	exon	315	1035	.	+	.	gene_id "Novel00018"; transcript_id "Novel00018.1"; exon_number "1";
BABH01045192	novelGene	exon	1916	2055	.	+	.	gene_id "Novel00018"; transcript_id "Novel00018.1"; exon_number "2";
BABH01045192	novelGene	exon	2588	2722	.	+	.	gene_id "Novel00018"; transcript_id "Novel00018.1"; exon_number "3";
BABH01045192	novelGene	exon	3460	3664	.	+	.	gene_id "Novel00018"; transcript_id "Novel00018.1"; exon_number "4";
BABH01045192	novelGene	exon	4542	5868	.	+	.	gene_id "Novel00018"; transcript_id "Novel00018.1"; exon_number "5";
BABH01045295	novelGene	exon	664	887	.	+	.	gene_id "Novel00019"; transcript_id "Novel00019.1"; exon_number "1";
BABH01045295	novelGene	exon	1904	2014	.	+	.	gene_id "Novel00019"; transcript_id "Novel00019.1"; exon_number "2";
BABH01045295	novelGene	exon	3052	3191	.	+	.	gene_id "Novel00019"; transcript_id "Novel00019.1"; exon_number "3";
BABH01045295	novelGene	exon	3871	5502	.	+	.	gene_id "Novel00019"; transcript_id "Novel00019.1"; exon_number "4";
BABH01045313	novelGene	exon	4272	4488	.	+	.	gene_id "Novel00020"; transcript_id "Novel00020.1"; exon_number "1";
BABH01045313	novelGene	exon	4562	4741	.	+	.	gene_id "Novel00020"; transcript_id "Novel00020.1"; exon_number "2";
BABH01045313	novelGene	exon	5291	5458	.	+	.	gene_id "Novel00020"; transcript_id "Novel00020.1"; exon_number "3";
BABH01045313	novelGene	exon	2895	3076	.	-	.	gene_id "Novel00021"; transcript_id "Novel00021.1"; exon_number "1";
BABH01045313	novelGene	exon	3199	3504	.	-	.	gene_id "Novel00021"; transcript_id "Novel00021.1"; exon_number "2";
BABH01045313	novelGene	exon	3601	3750	.	-	.	gene_id "Novel00021"; transcript_id "Novel00021.1"; exon_number "3";
BABH01045322	novelGene	exon	3481	3796	.	-	.	gene_id "Novel00022"; transcript_id "Novel00022.1"; exon_number "1";
BABH01045322	novelGene	exon	3888	4000	.	-	.	gene_id "Novel00022"; transcript_id "Novel00022.1"; exon_number "2";
BABH01045322	novelGene	exon	4081	4247	.	-	.	gene_id "Novel00022"; transcript_id "Novel00022.1"; exon_number "3";
BABH01045322	novelGene	exon	4978	5039	.	-	.	gene_id "Novel00022"; transcript_id "Novel00022.1"; exon_number "4";
BABH01045322	novelGene	exon	5230	5302	.	-	.	gene_id "Novel00022"; transcript_id "Novel00022.1"; exon_number "5";
BABH01045324	novelGene	exon	1306	1540	.	+	.	gene_id "Novel00023"; transcript_id "Novel00023.1"; exon_number "1";
BABH01045324	novelGene	exon	2794	2935	.	+	.	gene_id "Novel00023"; transcript_id "Novel00023.1"; exon_number "2";
BABH01045324	novelGene	exon	3739	3833	.	+	.	gene_id "Novel00023"; transcript_id "Novel00023.1"; exon_number "3";
BABH01045516	novelGene	exon	663	1444	.	+	.	gene_id "Novel00024"; transcript_id "Novel00024.1"; exon_number "1";
BABH01045516	novelGene	exon	2511	3449	.	+	.	gene_id "Novel00024"; transcript_id "Novel00024.1"; exon_number "2";
BABH01045579	novelGene	exon	762	985	.	-	.	gene_id "Novel00025"; transcript_id "Novel00025.1"; exon_number "1";
BABH01045579	novelGene	exon	1922	2154	.	-	.	gene_id "Novel00025"; transcript_id "Novel00025.1"; exon_number "2";
BABH01045579	novelGene	exon	2350	2547	.	-	.	gene_id "Novel00026"; transcript_id "Novel00026.1"; exon_number "1";
BABH01045579	novelGene	exon	2762	3011	.	-	.	gene_id "Novel00026"; transcript_id "Novel00026.1"; exon_number "2";
BABH01045580	novelGene	exon	715	874	.	+	.	gene_id "Novel00027"; transcript_id "Novel00027.1"; exon_number "1";
BABH01045580	novelGene	exon	2211	2342	.	+	.	gene_id "Novel00027"; transcript_id "Novel00027.1"; exon_number "2";
BABH01045580	novelGene	exon	3578	3679	.	+	.	gene_id "Novel00027"; transcript_id "Novel00027.1"; exon_number "3";
BABH01045580	novelGene	exon	4468	4526	.	+	.	gene_id "Novel00027"; transcript_id "Novel00027.1"; exon_number "4";
BABH01045679	novelGene	exon	837	981	.	+	.	gene_id "Novel00028"; transcript_id "Novel00028.1"; exon_number "1";
BABH01045679	novelGene	exon	4077	4176	.	+	.	gene_id "Novel00028"; transcript_id "Novel00028.1"; exon_number "2";
BABH01045690	novelGene	exon	1173	1581	.	-	.	gene_id "Novel00029"; transcript_id "Novel00029.1"; exon_number "1";
BABH01045690	novelGene	exon	2979	3267	.	-	.	gene_id "Novel00029"; transcript_id "Novel00029.1"; exon_number "2";
BABH01045746	novelGene	exon	1	40	.	-	.	gene_id "Novel00030"; transcript_id "Novel00030.1"; exon_number "1";
BABH01045746	novelGene	exon	762	825	.	-	.	gene_id "Novel00030"; transcript_id "Novel00030.1"; exon_number "2";
BABH01045746	novelGene	exon	1823	1943	.	-	.	gene_id "Novel00030"; transcript_id "Novel00030.1"; exon_number "3";
BABH01045746	novelGene	exon	2074	2368	.	-	.	gene_id "Novel00030"; transcript_id "Novel00030.1"; exon_number "4";
BABH01045770	novelGene	exon	1721	2030	.	+	.	gene_id "Novel00031"; transcript_id "Novel00031.1"; exon_number "1";
BABH01045770	novelGene	exon	3414	3949	.	+	.	gene_id "Novel00031"; transcript_id "Novel00031.1"; exon_number "2";
BABH01045780	novelGene	exon	1939	2104	.	+	.	gene_id "Novel00032"; transcript_id "Novel00032.1"; exon_number "1";
BABH01045780	novelGene	exon	2834	2952	.	+	.	gene_id "Novel00032"; transcript_id "Novel00032.1"; exon_number "2";
BABH01045780	novelGene	exon	3079	3233	.	+	.	gene_id "Novel00032"; transcript_id "Novel00032.1"; exon_number "3";
BABH01045780	novelGene	exon	3438	3790	.	+	.	gene_id "Novel00032"; transcript_id "Novel00032.1"; exon_number "4";
BABH01045780	novelGene	exon	3877	3961	.	+	.	gene_id "Novel00032"; transcript_id "Novel00032.1"; exon_number "5";
BABH01045780	novelGene	exon	2046	2104	.	+	.	gene_id "Novel00032"; transcript_id "Novel00032.2"; exon_number "1";
BABH01045780	novelGene	exon	2763	2952	.	+	.	gene_id "Novel00032"; transcript_id "Novel00032.2"; exon_number "2";
BABH01045780	novelGene	exon	3079	3233	.	+	.	gene_id "Novel00032"; transcript_id "Novel00032.2"; exon_number "3";
BABH01045780	novelGene	exon	3438	3784	.	+	.	gene_id "Novel00032"; transcript_id "Novel00032.2"; exon_number "4";
BABH01045780	novelGene	exon	3877	3961	.	+	.	gene_id "Novel00032"; transcript_id "Novel00032.2"; exon_number "5";
BABH01045809	novelGene	exon	67	442	.	-	.	gene_id "Novel00033"; transcript_id "Novel00033.1"; exon_number "1";
BABH01045809	novelGene	exon	1668	2220	.	-	.	gene_id "Novel00033"; transcript_id "Novel00033.1"; exon_number "2";
BABH01045814	novelGene	exon	1579	1712	.	-	.	gene_id "Novel00034"; transcript_id "Novel00034.1"; exon_number "1";
BABH01045814	novelGene	exon	3609	3777	.	-	.	gene_id "Novel00034"; transcript_id "Novel00034.1"; exon_number "2";
BABH01045836	novelGene	exon	1529	1622	.	+	.	gene_id "Novel00035"; transcript_id "Novel00035.1"; exon_number "1";
BABH01045836	novelGene	exon	1785	1960	.	+	.	gene_id "Novel00035"; transcript_id "Novel00035.1"; exon_number "2";
BABH01045836	novelGene	exon	2040	2266	.	+	.	gene_id "Novel00035"; transcript_id "Novel00035.1"; exon_number "3";
BABH01045836	novelGene	exon	3325	3718	.	+	.	gene_id "Novel00035"; transcript_id "Novel00035.1"; exon_number "4";
BABH01045836	novelGene	exon	1529	1622	.	+	.	gene_id "Novel00035"; transcript_id "Novel00035.2"; exon_number "1";
BABH01045836	novelGene	exon	1782	1960	.	+	.	gene_id "Novel00035"; transcript_id "Novel00035.2"; exon_number "2";
BABH01045836	novelGene	exon	2040	2266	.	+	.	gene_id "Novel00035"; transcript_id "Novel00035.2"; exon_number "3";
BABH01045836	novelGene	exon	3325	3718	.	+	.	gene_id "Novel00035"; transcript_id "Novel00035.2"; exon_number "4";
BABH01045839	novelGene	exon	1275	1435	.	+	.	gene_id "Novel00036"; transcript_id "Novel00036.1"; exon_number "1";
BABH01045839	novelGene	exon	2391	2486	.	+	.	gene_id "Novel00036"; transcript_id "Novel00036.1"; exon_number "2";
BABH01045861	novelGene	exon	33	165	.	-	.	gene_id "Novel00037"; transcript_id "Novel00037.1"; exon_number "1";
BABH01045861	novelGene	exon	580	758	.	-	.	gene_id "Novel00037"; transcript_id "Novel00037.1"; exon_number "2";
BABH01045861	novelGene	exon	1655	1812	.	-	.	gene_id "Novel00038"; transcript_id "Novel00038.1"; exon_number "1";
BABH01045861	novelGene	exon	2319	2541	.	-	.	gene_id "Novel00038"; transcript_id "Novel00038.1"; exon_number "2";
BABH01045879	novelGene	exon	1436	1500	.	+	.	gene_id "Novel00039"; transcript_id "Novel00039.1"; exon_number "1";
BABH01045879	novelGene	exon	2190	2288	.	+	.	gene_id "Novel00039"; transcript_id "Novel00039.1"; exon_number "2";
BABH01045879	novelGene	exon	2836	2968	.	+	.	gene_id "Novel00039"; transcript_id "Novel00039.1"; exon_number "3";
BABH01045879	novelGene	exon	3573	3646	.	+	.	gene_id "Novel00039"; transcript_id "Novel00039.1"; exon_number "4";
BABH01045966	novelGene	exon	1651	1979	.	+	.	gene_id "Novel00040"; transcript_id "Novel00040.1"; exon_number "1";
BABH01045966	novelGene	exon	2568	2842	.	+	.	gene_id "Novel00040"; transcript_id "Novel00040.1"; exon_number "2";
BABH01046003	novelGene	exon	748	1778	.	-	.	gene_id "Novel00041"; transcript_id "Novel00041.1"; exon_number "1";
BABH01046003	novelGene	exon	3212	3391	.	-	.	gene_id "Novel00041"; transcript_id "Novel00041.1"; exon_number "2";
BABH01046007	novelGene	exon	68	337	.	+	.	gene_id "Novel00042"; transcript_id "Novel00042.1"; exon_number "1";
BABH01046007	novelGene	exon	901	1074	.	+	.	gene_id "Novel00042"; transcript_id "Novel00042.1"; exon_number "2";
BABH01046007	novelGene	exon	1710	1808	.	+	.	gene_id "Novel00042"; transcript_id "Novel00042.1"; exon_number "3";
BABH01046007	novelGene	exon	80	337	.	+	.	gene_id "Novel00042"; transcript_id "Novel00042.2"; exon_number "1";
BABH01046007	novelGene	exon	901	1089	.	+	.	gene_id "Novel00042"; transcript_id "Novel00042.2"; exon_number "2";
BABH01046007	novelGene	exon	1710	1808	.	+	.	gene_id "Novel00042"; transcript_id "Novel00042.2"; exon_number "3";
BABH01046007	novelGene	exon	80	337	.	+	.	gene_id "Novel00042"; transcript_id "Novel00042.3"; exon_number "1";
BABH01046007	novelGene	exon	901	1021	.	+	.	gene_id "Novel00042"; transcript_id "Novel00042.3"; exon_number "2";
BABH01046007	novelGene	exon	2350	3396	.	+	.	gene_id "Novel00042"; transcript_id "Novel00042.3"; exon_number "3";
BABH01046146	novelGene	exon	218	1118	.	-	.	gene_id "Novel00043"; transcript_id "Novel00043.1"; exon_number "1";
BABH01046146	novelGene	exon	1960	2103	.	-	.	gene_id "Novel00043"; transcript_id "Novel00043.1"; exon_number "2";
BABH01046149	novelGene	exon	398	840	.	-	.	gene_id "Novel00044"; transcript_id "Novel00044.1"; exon_number "1";
BABH01046149	novelGene	exon	2116	2508	.	-	.	gene_id "Novel00044"; transcript_id "Novel00044.1"; exon_number "2";
BABH01046169	novelGene	exon	7	417	.	-	.	gene_id "Novel00045"; transcript_id "Novel00045.1"; exon_number "1";
BABH01046169	novelGene	exon	1120	1783	.	-	.	gene_id "Novel00045"; transcript_id "Novel00045.1"; exon_number "2";
BABH01046174	novelGene	exon	453	653	.	+	.	gene_id "Novel00046"; transcript_id "Novel00046.1"; exon_number "1";
BABH01046174	novelGene	exon	1980	2274	.	+	.	gene_id "Novel00046"; transcript_id "Novel00046.1"; exon_number "2";
BABH01046212	novelGene	exon	352	836	.	+	.	gene_id "Novel00047"; transcript_id "Novel00047.1"; exon_number "1";
BABH01046212	novelGene	exon	2547	2656	.	+	.	gene_id "Novel00047"; transcript_id "Novel00047.1"; exon_number "2";
BABH01046220	novelGene	exon	39	164	.	+	.	gene_id "Novel00048"; transcript_id "Novel00048.1"; exon_number "1";
BABH01046220	novelGene	exon	695	818	.	+	.	gene_id "Novel00048"; transcript_id "Novel00048.1"; exon_number "2";
BABH01046220	novelGene	exon	1642	2962	.	+	.	gene_id "Novel00048"; transcript_id "Novel00048.1"; exon_number "3";
BABH01046240	novelGene	exon	3	1880	.	-	.	gene_id "Novel00049"; transcript_id "Novel00049.1"; exon_number "1";
BABH01046240	novelGene	exon	2503	2695	.	-	.	gene_id "Novel00049"; transcript_id "Novel00049.1"; exon_number "2";
BABH01046240	novelGene	exon	2894	2933	.	-	.	gene_id "Novel00049"; transcript_id "Novel00049.1"; exon_number "3";
BABH01046241	novelGene	exon	1553	1790	.	+	.	gene_id "Novel00050"; transcript_id "Novel00050.1"; exon_number "1";
BABH01046241	novelGene	exon	1869	1966	.	+	.	gene_id "Novel00050"; transcript_id "Novel00050.1"; exon_number "2";
BABH01046241	novelGene	exon	2301	2435	.	+	.	gene_id "Novel00050"; transcript_id "Novel00050.1"; exon_number "3";
BABH01046241	novelGene	exon	2685	2768	.	+	.	gene_id "Novel00050"; transcript_id "Novel00050.1"; exon_number "4";
BABH01046241	novelGene	exon	2852	2934	.	+	.	gene_id "Novel00050"; transcript_id "Novel00050.1"; exon_number "5";
BABH01046241	novelGene	exon	1556	1790	.	+	.	gene_id "Novel00050"; transcript_id "Novel00050.2"; exon_number "1";
BABH01046241	novelGene	exon	1869	1966	.	+	.	gene_id "Novel00050"; transcript_id "Novel00050.2"; exon_number "2";
BABH01046241	novelGene	exon	2301	2430	.	+	.	gene_id "Novel00050"; transcript_id "Novel00050.2"; exon_number "3";
BABH01046241	novelGene	exon	2685	2768	.	+	.	gene_id "Novel00050"; transcript_id "Novel00050.2"; exon_number "4";
BABH01046241	novelGene	exon	2852	2934	.	+	.	gene_id "Novel00050"; transcript_id "Novel00050.2"; exon_number "5";
BABH01046241	novelGene	exon	1599	1790	.	+	.	gene_id "Novel00050"; transcript_id "Novel00050.3"; exon_number "1";
BABH01046241	novelGene	exon	1896	1966	.	+	.	gene_id "Novel00050"; transcript_id "Novel00050.3"; exon_number "2";
BABH01046241	novelGene	exon	2301	2435	.	+	.	gene_id "Novel00050"; transcript_id "Novel00050.3"; exon_number "3";
BABH01046241	novelGene	exon	2685	2768	.	+	.	gene_id "Novel00050"; transcript_id "Novel00050.3"; exon_number "4";
BABH01046241	novelGene	exon	2852	2934	.	+	.	gene_id "Novel00050"; transcript_id "Novel00050.3"; exon_number "5";
BABH01046248	novelGene	exon	635	734	.	+	.	gene_id "Novel00051"; transcript_id "Novel00051.1"; exon_number "1";
BABH01046248	novelGene	exon	1842	1979	.	+	.	gene_id "Novel00051"; transcript_id "Novel00051.1"; exon_number "2";
BABH01046304	novelGene	exon	1219	1418	.	-	.	gene_id "Novel00052"; transcript_id "Novel00052.1"; exon_number "1";
BABH01046304	novelGene	exon	2171	2198	.	-	.	gene_id "Novel00052"; transcript_id "Novel00052.1"; exon_number "2";
BABH01046468	novelGene	exon	202	395	.	+	.	gene_id "Novel00053"; transcript_id "Novel00053.1"; exon_number "1";
BABH01046468	novelGene	exon	752	905	.	+	.	gene_id "Novel00053"; transcript_id "Novel00053.1"; exon_number "2";
BABH01046468	novelGene	exon	1460	1612	.	+	.	gene_id "Novel00053"; transcript_id "Novel00053.1"; exon_number "3";
BABH01046478	novelGene	exon	137	286	.	+	.	gene_id "Novel00054"; transcript_id "Novel00054.1"; exon_number "1";
BABH01046478	novelGene	exon	1547	1670	.	+	.	gene_id "Novel00054"; transcript_id "Novel00054.1"; exon_number "2";
BABH01046478	novelGene	exon	2443	2574	.	+	.	gene_id "Novel00054"; transcript_id "Novel00054.1"; exon_number "3";
BABH01046478	novelGene	exon	152	286	.	+	.	gene_id "Novel00054"; transcript_id "Novel00054.2"; exon_number "1";
BABH01046478	novelGene	exon	1399	1522	.	+	.	gene_id "Novel00054"; transcript_id "Novel00054.2"; exon_number "2";
BABH01046478	novelGene	exon	2443	2574	.	+	.	gene_id "Novel00054"; transcript_id "Novel00054.2"; exon_number "3";
BABH01046512	novelGene	exon	913	1019	.	-	.	gene_id "Novel00055"; transcript_id "Novel00055.1"; exon_number "1";
BABH01046512	novelGene	exon	1129	1737	.	-	.	gene_id "Novel00055"; transcript_id "Novel00055.1"; exon_number "2";
BABH01046512	novelGene	exon	2055	2089	.	-	.	gene_id "Novel00055"; transcript_id "Novel00055.1"; exon_number "3";
BABH01046553	novelGene	exon	673	744	.	-	.	gene_id "Novel00056"; transcript_id "Novel00056.1"; exon_number "1";
BABH01046553	novelGene	exon	2098	2204	.	-	.	gene_id "Novel00056"; transcript_id "Novel00056.1"; exon_number "2";
BABH01046791	novelGene	exon	2	30	.	-	.	gene_id "Novel00057"; transcript_id "Novel00057.1"; exon_number "1";
BABH01046791	novelGene	exon	515	646	.	-	.	gene_id "Novel00057"; transcript_id "Novel00057.1"; exon_number "2";
BABH01046791	novelGene	exon	808	1176	.	-	.	gene_id "Novel00057"; transcript_id "Novel00057.1"; exon_number "3";
BABH01046900	novelGene	exon	16	593	.	+	.	gene_id "Novel00058"; transcript_id "Novel00058.1"; exon_number "1";
BABH01046900	novelGene	exon	1305	2006	.	+	.	gene_id "Novel00058"; transcript_id "Novel00058.1"; exon_number "2";
BABH01046974	novelGene	exon	192	234	.	+	.	gene_id "Novel00059"; transcript_id "Novel00059.1"; exon_number "1";
BABH01046974	novelGene	exon	933	1076	.	+	.	gene_id "Novel00059"; transcript_id "Novel00059.1"; exon_number "2";
BABH01046974	novelGene	exon	1237	1251	.	+	.	gene_id "Novel00059"; transcript_id "Novel00059.1"; exon_number "3";
BABH01046975	novelGene	exon	207	395	.	+	.	gene_id "Novel00060"; transcript_id "Novel00060.1"; exon_number "1";
BABH01046975	novelGene	exon	1323	1904	.	+	.	gene_id "Novel00060"; transcript_id "Novel00060.1"; exon_number "2";
BABH01047025	novelGene	exon	170	334	.	+	.	gene_id "Novel00061"; transcript_id "Novel00061.1"; exon_number "1";
BABH01047025	novelGene	exon	1313	1746	.	+	.	gene_id "Novel00061"; transcript_id "Novel00061.1"; exon_number "2";
BABH01047078	novelGene	exon	135	366	.	+	.	gene_id "Novel00062"; transcript_id "Novel00062.1"; exon_number "1";
BABH01047078	novelGene	exon	594	986	.	+	.	gene_id "Novel00062"; transcript_id "Novel00062.1"; exon_number "2";
BABH01047103	novelGene	exon	84	318	.	+	.	gene_id "Novel00063"; transcript_id "Novel00063.1"; exon_number "1";
BABH01047103	novelGene	exon	1179	1342	.	+	.	gene_id "Novel00063"; transcript_id "Novel00063.1"; exon_number "2";
BABH01047170	novelGene	exon	441	696	.	-	.	gene_id "Novel00064"; transcript_id "Novel00064.1"; exon_number "1";
BABH01047170	novelGene	exon	1367	1681	.	-	.	gene_id "Novel00064"; transcript_id "Novel00064.1"; exon_number "2";
BABH01047177	novelGene	exon	3	543	.	+	.	gene_id "Novel00065"; transcript_id "Novel00065.1"; exon_number "1";
BABH01047177	novelGene	exon	1120	1903	.	+	.	gene_id "Novel00065"; transcript_id "Novel00065.1"; exon_number "2";
BABH01047241	novelGene	exon	1	1372	.	-	.	gene_id "Novel00066"; transcript_id "Novel00066.1"; exon_number "1";
BABH01047241	novelGene	exon	1597	1758	.	-	.	gene_id "Novel00066"; transcript_id "Novel00066.1"; exon_number "2";
BABH01047241	novelGene	exon	1828	1855	.	-	.	gene_id "Novel00066"; transcript_id "Novel00066.1"; exon_number "3";
BABH01047277	novelGene	exon	299	823	.	+	.	gene_id "Novel00067"; transcript_id "Novel00067.1"; exon_number "1";
BABH01047277	novelGene	exon	1793	1815	.	+	.	gene_id "Novel00067"; transcript_id "Novel00067.1"; exon_number "2";
BABH01047277	novelGene	exon	3	25	.	-	.	gene_id "Novel00068"; transcript_id "Novel00068.1"; exon_number "1";
BABH01047277	novelGene	exon	289	876	.	-	.	gene_id "Novel00068"; transcript_id "Novel00068.1"; exon_number "2";
BABH01047277	novelGene	exon	1477	1576	.	-	.	gene_id "Novel00068"; transcript_id "Novel00068.1"; exon_number "3";
BABH01047303	novelGene	exon	99	285	.	+	.	gene_id "Novel00069"; transcript_id "Novel00069.1"; exon_number "1";
BABH01047303	novelGene	exon	367	1529	.	+	.	gene_id "Novel00069"; transcript_id "Novel00069.1"; exon_number "2";
BABH01047303	novelGene	exon	1600	1799	.	+	.	gene_id "Novel00069"; transcript_id "Novel00069.1"; exon_number "3";
BABH01047336	novelGene	exon	1	1004	.	+	.	gene_id "Novel00070"; transcript_id "Novel00070.1"; exon_number "1";
BABH01047336	novelGene	exon	1239	1761	.	+	.	gene_id "Novel00070"; transcript_id "Novel00070.1"; exon_number "2";
BABH01047396	novelGene	exon	920	1069	.	-	.	gene_id "Novel00071"; transcript_id "Novel00071.1"; exon_number "1";
BABH01047396	novelGene	exon	1141	1263	.	-	.	gene_id "Novel00071"; transcript_id "Novel00071.1"; exon_number "2";
BABH01047420	novelGene	exon	4	102	.	-	.	gene_id "Novel00072"; transcript_id "Novel00072.1"; exon_number "1";
BABH01047420	novelGene	exon	1250	1707	.	-	.	gene_id "Novel00072"; transcript_id "Novel00072.1"; exon_number "2";
BABH01047428	novelGene	exon	76	1010	.	-	.	gene_id "Novel00073"; transcript_id "Novel00073.1"; exon_number "1";
BABH01047428	novelGene	exon	1122	1692	.	-	.	gene_id "Novel00073"; transcript_id "Novel00073.1"; exon_number "2";
BABH01047582	novelGene	exon	6	364	.	+	.	gene_id "Novel00074"; transcript_id "Novel00074.1"; exon_number "1";
BABH01047582	novelGene	exon	450	556	.	+	.	gene_id "Novel00074"; transcript_id "Novel00074.1"; exon_number "2";
BABH01047582	novelGene	exon	669	1436	.	+	.	gene_id "Novel00074"; transcript_id "Novel00074.1"; exon_number "3";
BABH01047584	novelGene	exon	587	1038	.	-	.	gene_id "Novel00075"; transcript_id "Novel00075.1"; exon_number "1";
BABH01047584	novelGene	exon	1447	1599	.	-	.	gene_id "Novel00075"; transcript_id "Novel00075.1"; exon_number "2";
BABH01047596	novelGene	exon	379	425	.	-	.	gene_id "Novel00076"; transcript_id "Novel00076.1"; exon_number "1";
BABH01047596	novelGene	exon	1409	1544	.	-	.	gene_id "Novel00076"; transcript_id "Novel00076.1"; exon_number "2";
BABH01047658	novelGene	exon	12	247	.	-	.	gene_id "Novel00077"; transcript_id "Novel00077.1"; exon_number "1";
BABH01047658	novelGene	exon	1200	1576	.	-	.	gene_id "Novel00077"; transcript_id "Novel00077.1"; exon_number "2";
BABH01047682	novelGene	exon	1	101	.	-	.	gene_id "Novel00078"; transcript_id "Novel00078.1"; exon_number "1";
BABH01047682	novelGene	exon	875	1556	.	-	.	gene_id "Novel00078"; transcript_id "Novel00078.1"; exon_number "2";
BABH01047690	novelGene	exon	161	490	.	-	.	gene_id "Novel00079"; transcript_id "Novel00079.1"; exon_number "1";
BABH01047690	novelGene	exon	860	1076	.	-	.	gene_id "Novel00079"; transcript_id "Novel00079.1"; exon_number "2";
BABH01047704	novelGene	exon	1	234	.	+	.	gene_id "Novel00080"; transcript_id "Novel00080.1"; exon_number "1";
BABH01047704	novelGene	exon	344	426	.	+	.	gene_id "Novel00080"; transcript_id "Novel00080.1"; exon_number "2";
BABH01047704	novelGene	exon	494	1108	.	+	.	gene_id "Novel00080"; transcript_id "Novel00080.1"; exon_number "3";
BABH01047704	novelGene	exon	1179	1289	.	+	.	gene_id "Novel00080"; transcript_id "Novel00080.1"; exon_number "4";
BABH01047704	novelGene	exon	1367	1562	.	+	.	gene_id "Novel00080"; transcript_id "Novel00080.1"; exon_number "5";
BABH01047704	novelGene	exon	10	234	.	+	.	gene_id "Novel00080"; transcript_id "Novel00080.2"; exon_number "1";
BABH01047704	novelGene	exon	344	426	.	+	.	gene_id "Novel00080"; transcript_id "Novel00080.2"; exon_number "2";
BABH01047704	novelGene	exon	509	1108	.	+	.	gene_id "Novel00080"; transcript_id "Novel00080.2"; exon_number "3";
BABH01047704	novelGene	exon	1179	1289	.	+	.	gene_id "Novel00080"; transcript_id "Novel00080.2"; exon_number "4";
BABH01047704	novelGene	exon	1367	1562	.	+	.	gene_id "Novel00080"; transcript_id "Novel00080.2"; exon_number "5";
BABH01047754	novelGene	exon	1	755	.	-	.	gene_id "Novel00081"; transcript_id "Novel00081.1"; exon_number "1";
BABH01047754	novelGene	exon	1266	1490	.	-	.	gene_id "Novel00081"; transcript_id "Novel00081.1"; exon_number "2";
BABH01047759	novelGene	exon	157	475	.	-	.	gene_id "Novel00082"; transcript_id "Novel00082.1"; exon_number "1";
BABH01047759	novelGene	exon	1155	1301	.	-	.	gene_id "Novel00082"; transcript_id "Novel00082.1"; exon_number "2";
BABH01047766	novelGene	exon	746	894	.	+	.	gene_id "Novel00083"; transcript_id "Novel00083.1"; exon_number "1";
BABH01047766	novelGene	exon	1174	1388	.	+	.	gene_id "Novel00083"; transcript_id "Novel00083.1"; exon_number "2";
BABH01047778	novelGene	exon	556	662	.	-	.	gene_id "Novel00084"; transcript_id "Novel00084.1"; exon_number "1";
BABH01047778	novelGene	exon	1336	1524	.	-	.	gene_id "Novel00084"; transcript_id "Novel00084.1"; exon_number "2";
BABH01048011	novelGene	exon	43	151	.	-	.	gene_id "Novel00085"; transcript_id "Novel00085.1"; exon_number "1";
BABH01048011	novelGene	exon	232	418	.	-	.	gene_id "Novel00085"; transcript_id "Novel00085.1"; exon_number "2";
BABH01048011	novelGene	exon	694	717	.	-	.	gene_id "Novel00085"; transcript_id "Novel00085.1"; exon_number "3";
BABH01048011	novelGene	exon	43	151	.	-	.	gene_id "Novel00085"; transcript_id "Novel00085.2"; exon_number "1";
BABH01048011	novelGene	exon	232	1377	.	-	.	gene_id "Novel00085"; transcript_id "Novel00085.2"; exon_number "2";
BABH01048013	novelGene	exon	303	571	.	+	.	gene_id "Novel00086"; transcript_id "Novel00086.1"; exon_number "1";
BABH01048013	novelGene	exon	1051	1367	.	+	.	gene_id "Novel00086"; transcript_id "Novel00086.1"; exon_number "2";
BABH01048026	novelGene	exon	1	386	.	-	.	gene_id "Novel00087"; transcript_id "Novel00087.1"; exon_number "1";
BABH01048026	novelGene	exon	637	736	.	-	.	gene_id "Novel00087"; transcript_id "Novel00087.1"; exon_number "2";
BABH01048026	novelGene	exon	1101	1268	.	-	.	gene_id "Novel00087"; transcript_id "Novel00087.1"; exon_number "3";
BABH01048026	novelGene	exon	1	398	.	-	.	gene_id "Novel00087"; transcript_id "Novel00087.2"; exon_number "1";
BABH01048026	novelGene	exon	637	736	.	-	.	gene_id "Novel00087"; transcript_id "Novel00087.2"; exon_number "2";
BABH01048026	novelGene	exon	1101	1392	.	-	.	gene_id "Novel00087"; transcript_id "Novel00087.2"; exon_number "3";
BABH01048082	novelGene	exon	364	479	.	+	.	gene_id "Novel00088"; transcript_id "Novel00088.1"; exon_number "1";
BABH01048082	novelGene	exon	554	736	.	+	.	gene_id "Novel00088"; transcript_id "Novel00088.1"; exon_number "2";
BABH01048099	novelGene	exon	310	544	.	+	.	gene_id "Novel00089"; transcript_id "Novel00089.1"; exon_number "1";
BABH01048099	novelGene	exon	955	1354	.	+	.	gene_id "Novel00089"; transcript_id "Novel00089.1"; exon_number "2";
BABH01048193	novelGene	exon	1	894	.	+	.	gene_id "Novel00090"; transcript_id "Novel00090.1"; exon_number "1";
BABH01048193	novelGene	exon	1024	1091	.	+	.	gene_id "Novel00090"; transcript_id "Novel00090.1"; exon_number "2";
BABH01048193	novelGene	exon	2	341	.	-	.	gene_id "Novel00091"; transcript_id "Novel00091.1"; exon_number "1";
BABH01048193	novelGene	exon	426	518	.	-	.	gene_id "Novel00091"; transcript_id "Novel00091.1"; exon_number "2";
BABH01048193	novelGene	exon	740	1342	.	-	.	gene_id "Novel00091"; transcript_id "Novel00091.1"; exon_number "3";
BABH01048193	novelGene	exon	2	369	.	-	.	gene_id "Novel00091"; transcript_id "Novel00091.2"; exon_number "1";
BABH01048193	novelGene	exon	424	518	.	-	.	gene_id "Novel00091"; transcript_id "Novel00091.2"; exon_number "2";
BABH01048193	novelGene	exon	740	1348	.	-	.	gene_id "Novel00091"; transcript_id "Novel00091.2"; exon_number "3";
BABH01048220	novelGene	exon	638	749	.	-	.	gene_id "Novel00092"; transcript_id "Novel00092.1"; exon_number "1";
BABH01048220	novelGene	exon	808	1348	.	-	.	gene_id "Novel00092"; transcript_id "Novel00092.1"; exon_number "2";
BABH01048246	novelGene	exon	530	594	.	+	.	gene_id "Novel00093"; transcript_id "Novel00093.1"; exon_number "1";
BABH01048246	novelGene	exon	721	877	.	+	.	gene_id "Novel00093"; transcript_id "Novel00093.1"; exon_number "2";
BABH01048265	novelGene	exon	100	534	.	+	.	gene_id "Novel00094"; transcript_id "Novel00094.1"; exon_number "1";
BABH01048265	novelGene	exon	873	1290	.	+	.	gene_id "Novel00094"; transcript_id "Novel00094.1"; exon_number "2";
BABH01048296	novelGene	exon	822	972	.	-	.	gene_id "Novel00095"; transcript_id "Novel00095.1"; exon_number "1";
BABH01048296	novelGene	exon	1077	1260	.	-	.	gene_id "Novel00095"; transcript_id "Novel00095.1"; exon_number "2";
BABH01048303	novelGene	exon	2	148	.	-	.	gene_id "Novel00096"; transcript_id "Novel00096.1"; exon_number "1";
BABH01048303	novelGene	exon	245	451	.	-	.	gene_id "Novel00096"; transcript_id "Novel00096.1"; exon_number "2";
BABH01048303	novelGene	exon	537	1282	.	-	.	gene_id "Novel00096"; transcript_id "Novel00096.1"; exon_number "3";
BABH01048321	novelGene	exon	1	292	.	-	.	gene_id "Novel00097"; transcript_id "Novel00097.1"; exon_number "1";
BABH01048321	novelGene	exon	534	879	.	-	.	gene_id "Novel00097"; transcript_id "Novel00097.1"; exon_number "2";
BABH01048361	novelGene	exon	92	359	.	-	.	gene_id "Novel00098"; transcript_id "Novel00098.1"; exon_number "1";
BABH01048361	novelGene	exon	1038	1145	.	-	.	gene_id "Novel00098"; transcript_id "Novel00098.1"; exon_number "2";
BABH01048373	novelGene	exon	12	338	.	-	.	gene_id "Novel00099"; transcript_id "Novel00099.1"; exon_number "1";
BABH01048373	novelGene	exon	671	1283	.	-	.	gene_id "Novel00099"; transcript_id "Novel00099.1"; exon_number "2";
BABH01048383	novelGene	exon	45	224	.	-	.	gene_id "Novel00100"; transcript_id "Novel00100.1"; exon_number "1";
BABH01048383	novelGene	exon	994	1250	.	-	.	gene_id "Novel00100"; transcript_id "Novel00100.1"; exon_number "2";
BABH01048449	novelGene	exon	6	865	.	-	.	gene_id "Novel00101"; transcript_id "Novel00101.1"; exon_number "1";
BABH01048449	novelGene	exon	950	1263	.	-	.	gene_id "Novel00101"; transcript_id "Novel00101.1"; exon_number "2";
BABH01048463	novelGene	exon	1	28	.	+	.	gene_id "Novel00102"; transcript_id "Novel00102.1"; exon_number "1";
BABH01048463	novelGene	exon	108	144	.	+	.	gene_id "Novel00102"; transcript_id "Novel00102.1"; exon_number "2";
BABH01048463	novelGene	exon	222	828	.	+	.	gene_id "Novel00102"; transcript_id "Novel00102.1"; exon_number "3";
BABH01048469	novelGene	exon	206	273	.	+	.	gene_id "Novel00103"; transcript_id "Novel00103.1"; exon_number "1";
BABH01048469	novelGene	exon	813	1238	.	+	.	gene_id "Novel00103"; transcript_id "Novel00103.1"; exon_number "2";
BABH01048505	novelGene	exon	1	272	.	-	.	gene_id "Novel00104"; transcript_id "Novel00104.1"; exon_number "1";
BABH01048505	novelGene	exon	499	1221	.	-	.	gene_id "Novel00104"; transcript_id "Novel00104.1"; exon_number "2";
BABH01048516	novelGene	exon	292	604	.	-	.	gene_id "Novel00105"; transcript_id "Novel00105.1"; exon_number "1";
BABH01048516	novelGene	exon	1168	1245	.	-	.	gene_id "Novel00105"; transcript_id "Novel00105.1"; exon_number "2";
BABH01048656	novelGene	exon	126	204	.	+	.	gene_id "Novel00106"; transcript_id "Novel00106.1"; exon_number "1";
BABH01048656	novelGene	exon	711	1138	.	+	.	gene_id "Novel00106"; transcript_id "Novel00106.1"; exon_number "2";
BABH01048673	novelGene	exon	40	541	.	-	.	gene_id "Novel00107"; transcript_id "Novel00107.1"; exon_number "1";
BABH01048673	novelGene	exon	898	1193	.	-	.	gene_id "Novel00107"; transcript_id "Novel00107.1"; exon_number "2";
BABH01048794	novelGene	exon	140	209	.	-	.	gene_id "Novel00108"; transcript_id "Novel00108.1"; exon_number "1";
BABH01048794	novelGene	exon	360	606	.	-	.	gene_id "Novel00108"; transcript_id "Novel00108.1"; exon_number "2";
BABH01048794	novelGene	exon	751	766	.	-	.	gene_id "Novel00108"; transcript_id "Novel00108.1"; exon_number "3";
BABH01048801	novelGene	exon	466	944	.	+	.	gene_id "Novel00109"; transcript_id "Novel00109.1"; exon_number "1";
BABH01048801	novelGene	exon	1129	1171	.	+	.	gene_id "Novel00109"; transcript_id "Novel00109.1"; exon_number "2";
BABH01048844	novelGene	exon	163	561	.	-	.	gene_id "Novel00110"; transcript_id "Novel00110.1"; exon_number "1";
BABH01048844	novelGene	exon	738	836	.	-	.	gene_id "Novel00110"; transcript_id "Novel00110.1"; exon_number "2";
BABH01048844	novelGene	exon	1064	1160	.	-	.	gene_id "Novel00110"; transcript_id "Novel00110.1"; exon_number "3";
BABH01048960	novelGene	exon	24	243	.	-	.	gene_id "Novel00111"; transcript_id "Novel00111.1"; exon_number "1";
BABH01048960	novelGene	exon	787	961	.	-	.	gene_id "Novel00111"; transcript_id "Novel00111.1"; exon_number "2";
BABH01048991	novelGene	exon	1	637	.	-	.	gene_id "Novel00112"; transcript_id "Novel00112.1"; exon_number "1";
BABH01048991	novelGene	exon	900	1025	.	-	.	gene_id "Novel00112"; transcript_id "Novel00112.1"; exon_number "2";
BABH01048991	novelGene	exon	1	637	.	-	.	gene_id "Novel00112"; transcript_id "Novel00112.2"; exon_number "1";
BABH01048991	novelGene	exon	894	1076	.	-	.	gene_id "Novel00112"; transcript_id "Novel00112.2"; exon_number "2";
BABH01049097	novelGene	exon	351	460	.	+	.	gene_id "Novel00113"; transcript_id "Novel00113.1"; exon_number "1";
BABH01049097	novelGene	exon	542	589	.	+	.	gene_id "Novel00113"; transcript_id "Novel00113.1"; exon_number "2";
BABH01049247	novelGene	exon	277	406	.	-	.	gene_id "Novel00114"; transcript_id "Novel00114.1"; exon_number "1";
BABH01049247	novelGene	exon	964	1073	.	-	.	gene_id "Novel00114"; transcript_id "Novel00114.1"; exon_number "2";
BABH01049348	novelGene	exon	75	237	.	+	.	gene_id "Novel00115"; transcript_id "Novel00115.1"; exon_number "1";
BABH01049348	novelGene	exon	527	694	.	+	.	gene_id "Novel00115"; transcript_id "Novel00115.1"; exon_number "2";
BABH01049385	novelGene	exon	70	475	.	-	.	gene_id "Novel00116"; transcript_id "Novel00116.1"; exon_number "1";
BABH01049385	novelGene	exon	572	973	.	-	.	gene_id "Novel00116"; transcript_id "Novel00116.1"; exon_number "2";
BABH01049434	novelGene	exon	34	260	.	-	.	gene_id "Novel00117"; transcript_id "Novel00117.1"; exon_number "1";
BABH01049434	novelGene	exon	934	1061	.	-	.	gene_id "Novel00117"; transcript_id "Novel00117.1"; exon_number "2";
BABH01049486	novelGene	exon	16	740	.	-	.	gene_id "Novel00118"; transcript_id "Novel00118.1"; exon_number "1";
BABH01049486	novelGene	exon	824	923	.	-	.	gene_id "Novel00118"; transcript_id "Novel00118.1"; exon_number "2";
BABH01049496	novelGene	exon	169	459	.	-	.	gene_id "Novel00119"; transcript_id "Novel00119.1"; exon_number "1";
BABH01049496	novelGene	exon	822	965	.	-	.	gene_id "Novel00119"; transcript_id "Novel00119.1"; exon_number "2";
BABH01049657	novelGene	exon	1	153	.	-	.	gene_id "Novel00120"; transcript_id "Novel00120.1"; exon_number "1";
BABH01049657	novelGene	exon	231	343	.	-	.	gene_id "Novel00120"; transcript_id "Novel00120.1"; exon_number "2";
BABH01049657	novelGene	exon	856	1012	.	-	.	gene_id "Novel00120"; transcript_id "Novel00120.1"; exon_number "3";
BABH01049690	novelGene	exon	59	273	.	+	.	gene_id "Novel00121"; transcript_id "Novel00121.1"; exon_number "1";
BABH01049690	novelGene	exon	369	1014	.	+	.	gene_id "Novel00121"; transcript_id "Novel00121.1"; exon_number "2";
BABH01049726	novelGene	exon	48	125	.	+	.	gene_id "Novel00122"; transcript_id "Novel00122.1"; exon_number "1";
BABH01049726	novelGene	exon	388	853	.	+	.	gene_id "Novel00122"; transcript_id "Novel00122.1"; exon_number "2";
BABH01049727	novelGene	exon	362	767	.	-	.	gene_id "Novel00123"; transcript_id "Novel00123.1"; exon_number "1";
BABH01049727	novelGene	exon	932	1027	.	-	.	gene_id "Novel00123"; transcript_id "Novel00123.1"; exon_number "2";
BABH01049781	novelGene	exon	58	136	.	+	.	gene_id "Novel00124"; transcript_id "Novel00124.1"; exon_number "1";
BABH01049781	novelGene	exon	743	996	.	+	.	gene_id "Novel00124"; transcript_id "Novel00124.1"; exon_number "2";
BABH01049781	novelGene	exon	360	404	.	+	.	gene_id "Novel00124"; transcript_id "Novel00124.2"; exon_number "1";
BABH01049781	novelGene	exon	743	996	.	+	.	gene_id "Novel00124"; transcript_id "Novel00124.2"; exon_number "2";
BABH01049896	novelGene	exon	94	260	.	-	.	gene_id "Novel00125"; transcript_id "Novel00125.1"; exon_number "1";
BABH01049896	novelGene	exon	845	1005	.	-	.	gene_id "Novel00125"; transcript_id "Novel00125.1"; exon_number "2";
BABH01049977	novelGene	exon	45	752	.	+	.	gene_id "Novel00126"; transcript_id "Novel00126.1"; exon_number "1";
BABH01049977	novelGene	exon	822	986	.	+	.	gene_id "Novel00126"; transcript_id "Novel00126.1"; exon_number "2";
BABH01050183	novelGene	exon	1	309	.	-	.	gene_id "Novel00127"; transcript_id "Novel00127.1"; exon_number "1";
BABH01050183	novelGene	exon	461	978	.	-	.	gene_id "Novel00127"; transcript_id "Novel00127.1"; exon_number "2";
BABH01050348	novelGene	exon	340	474	.	+	.	gene_id "Novel00128"; transcript_id "Novel00128.1"; exon_number "1";
BABH01050348	novelGene	exon	768	897	.	+	.	gene_id "Novel00128"; transcript_id "Novel00128.1"; exon_number "2";
BABH01050473	novelGene	exon	1	956	.	+	.	gene_id "Novel00129"; transcript_id "Novel00129.1"; exon_number "1";
BABH01050473	novelGene	exon	1	241	.	+	.	gene_id "Novel00129"; transcript_id "Novel00129.2"; exon_number "1";
BABH01050473	novelGene	exon	860	956	.	+	.	gene_id "Novel00129"; transcript_id "Novel00129.2"; exon_number "2";
BABH01050523	novelGene	exon	8	599	.	+	.	gene_id "Novel00130"; transcript_id "Novel00130.1"; exon_number "1";
BABH01050523	novelGene	exon	774	943	.	+	.	gene_id "Novel00130"; transcript_id "Novel00130.1"; exon_number "2";
BABH01050523	novelGene	exon	8	505	.	-	.	gene_id "Novel00131"; transcript_id "Novel00131.1"; exon_number "1";
BABH01050523	novelGene	exon	767	780	.	-	.	gene_id "Novel00131"; transcript_id "Novel00131.1"; exon_number "2";
BABH01050523	novelGene	exon	8	479	.	-	.	gene_id "Novel00131"; transcript_id "Novel00131.2"; exon_number "1";
BABH01050523	novelGene	exon	915	931	.	-	.	gene_id "Novel00131"; transcript_id "Novel00131.2"; exon_number "2";
BABH01050523	novelGene	exon	8	505	.	-	.	gene_id "Novel00131"; transcript_id "Novel00131.3"; exon_number "1";
BABH01050523	novelGene	exon	593	943	.	-	.	gene_id "Novel00131"; transcript_id "Novel00131.3"; exon_number "2";
BABH01050523	novelGene	exon	8	563	.	-	.	gene_id "Novel00131"; transcript_id "Novel00131.4"; exon_number "1";
BABH01050523	novelGene	exon	915	953	.	-	.	gene_id "Novel00131"; transcript_id "Novel00131.4"; exon_number "2";
BABH01050576	novelGene	exon	1	107	.	-	.	gene_id "Novel00132"; transcript_id "Novel00132.1"; exon_number "1";
BABH01050576	novelGene	exon	599	791	.	-	.	gene_id "Novel00132"; transcript_id "Novel00132.1"; exon_number "2";
BABH01050608	novelGene	exon	6	60	.	+	.	gene_id "Novel00133"; transcript_id "Novel00133.1"; exon_number "1";
BABH01050608	novelGene	exon	288	412	.	+	.	gene_id "Novel00133"; transcript_id "Novel00133.1"; exon_number "2";
BABH01050608	novelGene	exon	853	942	.	+	.	gene_id "Novel00133"; transcript_id "Novel00133.1"; exon_number "3";
BABH01050633	novelGene	exon	52	546	.	+	.	gene_id "Novel00134"; transcript_id "Novel00134.1"; exon_number "1";
BABH01050633	novelGene	exon	630	832	.	+	.	gene_id "Novel00134"; transcript_id "Novel00134.1"; exon_number "2";
BABH01050701	novelGene	exon	21	220	.	+	.	gene_id "Novel00135"; transcript_id "Novel00135.1"; exon_number "1";
BABH01050701	novelGene	exon	612	728	.	+	.	gene_id "Novel00135"; transcript_id "Novel00135.1"; exon_number "2";
BABH01050721	novelGene	exon	60	162	.	-	.	gene_id "Novel00136"; transcript_id "Novel00136.1"; exon_number "1";
BABH01050721	novelGene	exon	244	458	.	-	.	gene_id "Novel00136"; transcript_id "Novel00136.1"; exon_number "2";
BABH01050721	novelGene	exon	541	828	.	-	.	gene_id "Novel00136"; transcript_id "Novel00136.1"; exon_number "3";
BABH01050778	novelGene	exon	7	855	.	+	.	gene_id "Novel00137"; transcript_id "Novel00137.1"; exon_number "1";
BABH01050778	novelGene	exon	15	43	.	+	.	gene_id "Novel00137"; transcript_id "Novel00137.2"; exon_number "1";
BABH01050778	novelGene	exon	370	905	.	+	.	gene_id "Novel00137"; transcript_id "Novel00137.2"; exon_number "2";
BABH01050803	novelGene	exon	7	319	.	+	.	gene_id "Novel00138"; transcript_id "Novel00138.1"; exon_number "1";
BABH01050803	novelGene	exon	395	835	.	+	.	gene_id "Novel00138"; transcript_id "Novel00138.1"; exon_number "2";
BABH01050850	novelGene	exon	16	359	.	+	.	gene_id "Novel00139"; transcript_id "Novel00139.1"; exon_number "1";
BABH01050850	novelGene	exon	533	884	.	+	.	gene_id "Novel00139"; transcript_id "Novel00139.1"; exon_number "2";
BABH01050858	novelGene	exon	46	106	.	+	.	gene_id "Novel00140"; transcript_id "Novel00140.1"; exon_number "1";
BABH01050858	novelGene	exon	312	819	.	+	.	gene_id "Novel00140"; transcript_id "Novel00140.1"; exon_number "2";
BABH01050858	novelGene	exon	100	819	.	+	.	gene_id "Novel00140"; transcript_id "Novel00140.2"; exon_number "1";
BABH01050877	novelGene	exon	28	152	.	-	.	gene_id "Novel00141"; transcript_id "Novel00141.1"; exon_number "1";
BABH01050877	novelGene	exon	304	472	.	-	.	gene_id "Novel00141"; transcript_id "Novel00141.1"; exon_number "2";
BABH01050877	novelGene	exon	567	786	.	-	.	gene_id "Novel00141"; transcript_id "Novel00141.1"; exon_number "3";
BABH01050948	novelGene	exon	10	452	.	-	.	gene_id "Novel00142"; transcript_id "Novel00142.1"; exon_number "1";
BABH01050948	novelGene	exon	874	923	.	-	.	gene_id "Novel00142"; transcript_id "Novel00142.1"; exon_number "2";
BABH01051170	novelGene	exon	2	323	.	+	.	gene_id "Novel00143"; transcript_id "Novel00143.1"; exon_number "1";
BABH01051170	novelGene	exon	411	897	.	+	.	gene_id "Novel00143"; transcript_id "Novel00143.1"; exon_number "2";
BABH01051170	novelGene	exon	3	323	.	+	.	gene_id "Novel00143"; transcript_id "Novel00143.2"; exon_number "1";
BABH01051170	novelGene	exon	408	897	.	+	.	gene_id "Novel00143"; transcript_id "Novel00143.2"; exon_number "2";
BABH01051592	novelGene	exon	37	607	.	-	.	gene_id "Novel00144"; transcript_id "Novel00144.1"; exon_number "1";
BABH01051592	novelGene	exon	822	886	.	-	.	gene_id "Novel00144"; transcript_id "Novel00144.1"; exon_number "2";
BABH01051605	novelGene	exon	23	203	.	+	.	gene_id "Novel00145"; transcript_id "Novel00145.1"; exon_number "1";
BABH01051605	novelGene	exon	472	616	.	+	.	gene_id "Novel00145"; transcript_id "Novel00145.1"; exon_number "2";
BABH01051714	novelGene	exon	21	851	.	+	.	gene_id "Novel00146"; transcript_id "Novel00146.1"; exon_number "1";
BABH01051714	novelGene	exon	22	200	.	+	.	gene_id "Novel00146"; transcript_id "Novel00146.2"; exon_number "1";
BABH01051714	novelGene	exon	806	843	.	+	.	gene_id "Novel00146"; transcript_id "Novel00146.2"; exon_number "2";
BABH01051784	novelGene	exon	118	134	.	+	.	gene_id "Novel00147"; transcript_id "Novel00147.1"; exon_number "1";
BABH01051784	novelGene	exon	226	873	.	+	.	gene_id "Novel00147"; transcript_id "Novel00147.1"; exon_number "2";
BABH01051818	novelGene	exon	47	117	.	+	.	gene_id "Novel00148"; transcript_id "Novel00148.1"; exon_number "1";
BABH01051818	novelGene	exon	203	873	.	+	.	gene_id "Novel00148"; transcript_id "Novel00148.1"; exon_number "2";
BABH01051848	novelGene	exon	66	157	.	+	.	gene_id "Novel00149"; transcript_id "Novel00149.1"; exon_number "1";
BABH01051848	novelGene	exon	678	787	.	+	.	gene_id "Novel00149"; transcript_id "Novel00149.1"; exon_number "2";
BABH01051921	novelGene	exon	107	291	.	-	.	gene_id "Novel00150"; transcript_id "Novel00150.1"; exon_number "1";
BABH01051921	novelGene	exon	363	479	.	-	.	gene_id "Novel00150"; transcript_id "Novel00150.1"; exon_number "2";
BABH01052103	novelGene	exon	248	291	.	-	.	gene_id "Novel00151"; transcript_id "Novel00151.1"; exon_number "1";
BABH01052103	novelGene	exon	525	665	.	-	.	gene_id "Novel00151"; transcript_id "Novel00151.1"; exon_number "2";
BABH01052103	novelGene	exon	823	837	.	-	.	gene_id "Novel00151"; transcript_id "Novel00151.1"; exon_number "3";
BABH01052120	novelGene	exon	1	259	.	+	.	gene_id "Novel00152"; transcript_id "Novel00152.1"; exon_number "1";
BABH01052120	novelGene	exon	331	841	.	+	.	gene_id "Novel00152"; transcript_id "Novel00152.1"; exon_number "2";
BABH01052157	novelGene	exon	87	259	.	+	.	gene_id "Novel00153"; transcript_id "Novel00153.1"; exon_number "1";
BABH01052157	novelGene	exon	465	821	.	+	.	gene_id "Novel00153"; transcript_id "Novel00153.1"; exon_number "2";
BABH01052264	novelGene	exon	2	668	.	-	.	gene_id "Novel00154"; transcript_id "Novel00154.1"; exon_number "1";
BABH01052264	novelGene	exon	745	836	.	-	.	gene_id "Novel00154"; transcript_id "Novel00154.1"; exon_number "2";
BABH01052314	novelGene	exon	1	67	.	+	.	gene_id "Novel00155"; transcript_id "Novel00155.1"; exon_number "1";
BABH01052314	novelGene	exon	756	850	.	+	.	gene_id "Novel00155"; transcript_id "Novel00155.1"; exon_number "2";
BABH01052314	novelGene	exon	9	354	.	+	.	gene_id "Novel00155"; transcript_id "Novel00155.2"; exon_number "1";
BABH01052314	novelGene	exon	756	850	.	+	.	gene_id "Novel00155"; transcript_id "Novel00155.2"; exon_number "2";
BABH01052317	novelGene	exon	48	396	.	-	.	gene_id "Novel00156"; transcript_id "Novel00156.1"; exon_number "1";
BABH01052317	novelGene	exon	471	816	.	-	.	gene_id "Novel00156"; transcript_id "Novel00156.1"; exon_number "2";
BABH01052411	novelGene	exon	1	286	.	+	.	gene_id "Novel00157"; transcript_id "Novel00157.1"; exon_number "1";
BABH01052411	novelGene	exon	357	523	.	+	.	gene_id "Novel00157"; transcript_id "Novel00157.1"; exon_number "2";
BABH01052475	novelGene	exon	185	499	.	-	.	gene_id "Novel00158"; transcript_id "Novel00158.1"; exon_number "1";
BABH01052475	novelGene	exon	588	827	.	-	.	gene_id "Novel00158"; transcript_id "Novel00158.1"; exon_number "2";
BABH01052835	novelGene	exon	4	223	.	+	.	gene_id "Novel00159"; transcript_id "Novel00159.1"; exon_number "1";
BABH01052835	novelGene	exon	387	806	.	+	.	gene_id "Novel00159"; transcript_id "Novel00159.1"; exon_number "2";
BABH01052928	novelGene	exon	1	322	.	+	.	gene_id "Novel00160"; transcript_id "Novel00160.1"; exon_number "1";
BABH01052928	novelGene	exon	604	823	.	+	.	gene_id "Novel00160"; transcript_id "Novel00160.1"; exon_number "2";
BABH01052951	novelGene	exon	146	381	.	-	.	gene_id "Novel00161"; transcript_id "Novel00161.1"; exon_number "1";
BABH01052951	novelGene	exon	660	782	.	-	.	gene_id "Novel00161"; transcript_id "Novel00161.1"; exon_number "2";
BABH01052980	novelGene	exon	92	537	.	-	.	gene_id "Novel00162"; transcript_id "Novel00162.1"; exon_number "1";
BABH01052980	novelGene	exon	775	795	.	-	.	gene_id "Novel00162"; transcript_id "Novel00162.1"; exon_number "2";
BABH01053182	novelGene	exon	1	82	.	-	.	gene_id "Novel00163"; transcript_id "Novel00163.1"; exon_number "1";
BABH01053182	novelGene	exon	197	817	.	-	.	gene_id "Novel00163"; transcript_id "Novel00163.1"; exon_number "2";
BABH01053201	novelGene	exon	17	230	.	+	.	gene_id "Novel00164"; transcript_id "Novel00164.1"; exon_number "1";
BABH01053201	novelGene	exon	687	800	.	+	.	gene_id "Novel00164"; transcript_id "Novel00164.1"; exon_number "2";
BABH01053318	novelGene	exon	2	266	.	-	.	gene_id "Novel00165"; transcript_id "Novel00165.1"; exon_number "1";
BABH01053318	novelGene	exon	650	750	.	-	.	gene_id "Novel00165"; transcript_id "Novel00165.1"; exon_number "2";
BABH01053363	novelGene	exon	1	70	.	+	.	gene_id "Novel00166"; transcript_id "Novel00166.1"; exon_number "1";
BABH01053363	novelGene	exon	159	470	.	+	.	gene_id "Novel00166"; transcript_id "Novel00166.1"; exon_number "2";
BABH01053363	novelGene	exon	553	644	.	+	.	gene_id "Novel00166"; transcript_id "Novel00166.1"; exon_number "3";
BABH01053369	novelGene	exon	2	188	.	+	.	gene_id "Novel00167"; transcript_id "Novel00167.1"; exon_number "1";
BABH01053369	novelGene	exon	267	498	.	+	.	gene_id "Novel00167"; transcript_id "Novel00167.1"; exon_number "2";
BABH01053390	novelGene	exon	67	301	.	+	.	gene_id "Novel00168"; transcript_id "Novel00168.1"; exon_number "1";
BABH01053390	novelGene	exon	386	698	.	+	.	gene_id "Novel00168"; transcript_id "Novel00168.1"; exon_number "2";
BABH01053560	novelGene	exon	22	309	.	-	.	gene_id "Novel00169"; transcript_id "Novel00169.1"; exon_number "1";
BABH01053560	novelGene	exon	558	791	.	-	.	gene_id "Novel00169"; transcript_id "Novel00169.1"; exon_number "2";
BABH01053656	novelGene	exon	1	358	.	-	.	gene_id "Novel00170"; transcript_id "Novel00170.1"; exon_number "1";
BABH01053656	novelGene	exon	427	789	.	-	.	gene_id "Novel00170"; transcript_id "Novel00170.1"; exon_number "2";
BABH01053871	novelGene	exon	119	339	.	+	.	gene_id "Novel00171"; transcript_id "Novel00171.1"; exon_number "1";
BABH01053871	novelGene	exon	422	791	.	+	.	gene_id "Novel00171"; transcript_id "Novel00171.1"; exon_number "2";
BABH01053921	novelGene	exon	97	602	.	+	.	gene_id "Novel00172"; transcript_id "Novel00172.1"; exon_number "1";
BABH01053921	novelGene	exon	694	731	.	+	.	gene_id "Novel00172"; transcript_id "Novel00172.1"; exon_number "2";
BABH01053964	novelGene	exon	23	180	.	+	.	gene_id "Novel00173"; transcript_id "Novel00173.1"; exon_number "1";
BABH01053964	novelGene	exon	414	731	.	+	.	gene_id "Novel00173"; transcript_id "Novel00173.1"; exon_number "2";
BABH01054023	novelGene	exon	14	185	.	-	.	gene_id "Novel00174"; transcript_id "Novel00174.1"; exon_number "1";
BABH01054023	novelGene	exon	470	690	.	-	.	gene_id "Novel00174"; transcript_id "Novel00174.1"; exon_number "2";
BABH01054195	novelGene	exon	456	618	.	-	.	gene_id "Novel00175"; transcript_id "Novel00175.1"; exon_number "1";
BABH01054195	novelGene	exon	727	737	.	-	.	gene_id "Novel00175"; transcript_id "Novel00175.1"; exon_number "2";
BABH01054196	novelGene	exon	6	445	.	-	.	gene_id "Novel00176"; transcript_id "Novel00176.1"; exon_number "1";
BABH01054196	novelGene	exon	609	787	.	-	.	gene_id "Novel00176"; transcript_id "Novel00176.1"; exon_number "2";
BABH01054308	novelGene	exon	1	180	.	-	.	gene_id "Novel00177"; transcript_id "Novel00177.1"; exon_number "1";
BABH01054308	novelGene	exon	279	735	.	-	.	gene_id "Novel00177"; transcript_id "Novel00177.1"; exon_number "2";
BABH01054476	novelGene	exon	139	140	.	+	.	gene_id "Novel00178"; transcript_id "Novel00178.1"; exon_number "1";
BABH01054476	novelGene	exon	246	780	.	+	.	gene_id "Novel00178"; transcript_id "Novel00178.1"; exon_number "2";
BABH01054656	novelGene	exon	1	143	.	+	.	gene_id "Novel00179"; transcript_id "Novel00179.1"; exon_number "1";
BABH01054656	novelGene	exon	224	548	.	+	.	gene_id "Novel00179"; transcript_id "Novel00179.1"; exon_number "2";
BABH01054905	novelGene	exon	1	272	.	+	.	gene_id "Novel00180"; transcript_id "Novel00180.1"; exon_number "1";
BABH01054905	novelGene	exon	659	770	.	+	.	gene_id "Novel00180"; transcript_id "Novel00180.1"; exon_number "2";
BABH01055006	novelGene	exon	58	140	.	+	.	gene_id "Novel00181"; transcript_id "Novel00181.1"; exon_number "1";
BABH01055006	novelGene	exon	304	668	.	+	.	gene_id "Novel00181"; transcript_id "Novel00181.1"; exon_number "2";
BABH01055367	novelGene	exon	4	347	.	-	.	gene_id "Novel00182"; transcript_id "Novel00182.1"; exon_number "1";
BABH01055367	novelGene	exon	479	598	.	-	.	gene_id "Novel00182"; transcript_id "Novel00182.1"; exon_number "2";
BABH01055506	novelGene	exon	7	294	.	+	.	gene_id "Novel00183"; transcript_id "Novel00183.1"; exon_number "1";
BABH01055506	novelGene	exon	500	758	.	+	.	gene_id "Novel00183"; transcript_id "Novel00183.1"; exon_number "2";
BABH01055517	novelGene	exon	118	159	.	-	.	gene_id "Novel00184"; transcript_id "Novel00184.1"; exon_number "1";
BABH01055517	novelGene	exon	435	715	.	-	.	gene_id "Novel00184"; transcript_id "Novel00184.1"; exon_number "2";
BABH01055881	novelGene	exon	1	523	.	+	.	gene_id "Novel00185"; transcript_id "Novel00185.1"; exon_number "1";
BABH01055881	novelGene	exon	618	725	.	+	.	gene_id "Novel00185"; transcript_id "Novel00185.1"; exon_number "2";
BABH01056181	novelGene	exon	45	127	.	-	.	gene_id "Novel00186"; transcript_id "Novel00186.1"; exon_number "1";
BABH01056181	novelGene	exon	206	742	.	-	.	gene_id "Novel00186"; transcript_id "Novel00186.1"; exon_number "2";
BABH01056601	novelGene	exon	47	263	.	-	.	gene_id "Novel00187"; transcript_id "Novel00187.1"; exon_number "1";
BABH01056601	novelGene	exon	436	556	.	-	.	gene_id "Novel00187"; transcript_id "Novel00187.1"; exon_number "2";
BABH01056707	novelGene	exon	9	107	.	+	.	gene_id "Novel00188"; transcript_id "Novel00188.1"; exon_number "1";
BABH01056707	novelGene	exon	182	330	.	+	.	gene_id "Novel00188"; transcript_id "Novel00188.1"; exon_number "2";
BABH01057044	novelGene	exon	2	43	.	-	.	gene_id "Novel00189"; transcript_id "Novel00189.1"; exon_number "1";
BABH01057044	novelGene	exon	102	735	.	-	.	gene_id "Novel00189"; transcript_id "Novel00189.1"; exon_number "2";
BABH01057645	novelGene	exon	25	253	.	+	.	gene_id "Novel00190"; transcript_id "Novel00190.1"; exon_number "1";
BABH01057645	novelGene	exon	332	676	.	+	.	gene_id "Novel00190"; transcript_id "Novel00190.1"; exon_number "2";
BABH01057841	novelGene	exon	1	97	.	+	.	gene_id "Novel00191"; transcript_id "Novel00191.1"; exon_number "1";
BABH01057841	novelGene	exon	582	725	.	+	.	gene_id "Novel00191"; transcript_id "Novel00191.1"; exon_number "2";
BABH01057841	novelGene	exon	202	719	.	+	.	gene_id "Novel00191"; transcript_id "Novel00191.2"; exon_number "1";
BABH01058658	novelGene	exon	3	296	.	-	.	gene_id "Novel00192"; transcript_id "Novel00192.1"; exon_number "1";
BABH01058658	novelGene	exon	612	651	.	-	.	gene_id "Novel00192"; transcript_id "Novel00192.1"; exon_number "2";
BABH01059480	novelGene	exon	1	114	.	-	.	gene_id "Novel00193"; transcript_id "Novel00193.1"; exon_number "1";
BABH01059480	novelGene	exon	182	410	.	-	.	gene_id "Novel00193"; transcript_id "Novel00193.1"; exon_number "2";
BABH01059480	novelGene	exon	490	709	.	-	.	gene_id "Novel00193"; transcript_id "Novel00193.1"; exon_number "3";
BABH01059557	novelGene	exon	20	105	.	-	.	gene_id "Novel00194"; transcript_id "Novel00194.1"; exon_number "1";
BABH01059557	novelGene	exon	435	653	.	-	.	gene_id "Novel00194"; transcript_id "Novel00194.1"; exon_number "2";
BABH01060138	novelGene	exon	164	403	.	-	.	gene_id "Novel00195"; transcript_id "Novel00195.1"; exon_number "1";
BABH01060138	novelGene	exon	495	518	.	-	.	gene_id "Novel00195"; transcript_id "Novel00195.1"; exon_number "2";
BABH01060818	novelGene	exon	1	37	.	+	.	gene_id "Novel00196"; transcript_id "Novel00196.1"; exon_number "1";
BABH01060818	novelGene	exon	154	686	.	+	.	gene_id "Novel00196"; transcript_id "Novel00196.1"; exon_number "2";
BABH01061067	novelGene	exon	32	141	.	+	.	gene_id "Novel00197"; transcript_id "Novel00197.1"; exon_number "1";
BABH01061067	novelGene	exon	219	694	.	+	.	gene_id "Novel00197"; transcript_id "Novel00197.1"; exon_number "2";
BABH01061067	novelGene	exon	49	141	.	+	.	gene_id "Novel00197"; transcript_id "Novel00197.2"; exon_number "1";
BABH01061067	novelGene	exon	347	694	.	+	.	gene_id "Novel00197"; transcript_id "Novel00197.2"; exon_number "2";
BABH01061623	novelGene	exon	16	85	.	+	.	gene_id "Novel00198"; transcript_id "Novel00198.1"; exon_number "1";
BABH01061623	novelGene	exon	235	616	.	+	.	gene_id "Novel00198"; transcript_id "Novel00198.1"; exon_number "2";
BABH01062067	novelGene	exon	10	512	.	+	.	gene_id "Novel00199"; transcript_id "Novel00199.1"; exon_number "1";
BABH01062067	novelGene	exon	585	670	.	+	.	gene_id "Novel00199"; transcript_id "Novel00199.1"; exon_number "2";
BABH01062199	novelGene	exon	17	271	.	+	.	gene_id "Novel00200"; transcript_id "Novel00200.1"; exon_number "1";
BABH01062199	novelGene	exon	356	683	.	+	.	gene_id "Novel00200"; transcript_id "Novel00200.1"; exon_number "2";
BABH01062289	novelGene	exon	1	144	.	+	.	gene_id "Novel00201"; transcript_id "Novel00201.1"; exon_number "1";
BABH01062289	novelGene	exon	549	686	.	+	.	gene_id "Novel00201"; transcript_id "Novel00201.1"; exon_number "2";
BABH01062961	novelGene	exon	19	227	.	-	.	gene_id "Novel00202"; transcript_id "Novel00202.1"; exon_number "1";
BABH01062961	novelGene	exon	473	682	.	-	.	gene_id "Novel00202"; transcript_id "Novel00202.1"; exon_number "2";
BABH01063100	novelGene	exon	2	211	.	-	.	gene_id "Novel00203"; transcript_id "Novel00203.1"; exon_number "1";
BABH01063100	novelGene	exon	477	478	.	-	.	gene_id "Novel00203"; transcript_id "Novel00203.1"; exon_number "2";
BABH01063277	novelGene	exon	70	238	.	-	.	gene_id "Novel00204"; transcript_id "Novel00204.1"; exon_number "1";
BABH01063277	novelGene	exon	344	491	.	-	.	gene_id "Novel00204"; transcript_id "Novel00204.1"; exon_number "2";
BABH01063404	novelGene	exon	2	333	.	-	.	gene_id "Novel00205"; transcript_id "Novel00205.1"; exon_number "1";
BABH01063404	novelGene	exon	444	464	.	-	.	gene_id "Novel00205"; transcript_id "Novel00205.1"; exon_number "2";
BABH01063404	novelGene	exon	2	339	.	-	.	gene_id "Novel00205"; transcript_id "Novel00205.2"; exon_number "1";
BABH01063404	novelGene	exon	444	679	.	-	.	gene_id "Novel00205"; transcript_id "Novel00205.2"; exon_number "2";
BABH01063940	novelGene	exon	94	471	.	+	.	gene_id "Novel00206"; transcript_id "Novel00206.1"; exon_number "1";
BABH01063940	novelGene	exon	580	580	.	+	.	gene_id "Novel00206"; transcript_id "Novel00206.1"; exon_number "2";
BABH01064385	novelGene	exon	56	261	.	+	.	gene_id "Novel00207"; transcript_id "Novel00207.1"; exon_number "1";
BABH01064385	novelGene	exon	343	671	.	+	.	gene_id "Novel00207"; transcript_id "Novel00207.1"; exon_number "2";
BABH01064385	novelGene	exon	56	261	.	+	.	gene_id "Novel00207"; transcript_id "Novel00207.2"; exon_number "1";
BABH01064385	novelGene	exon	340	671	.	+	.	gene_id "Novel00207"; transcript_id "Novel00207.2"; exon_number "2";
BABH01064754	novelGene	exon	8	94	.	+	.	gene_id "Novel00208"; transcript_id "Novel00208.1"; exon_number "1";
BABH01064754	novelGene	exon	386	590	.	+	.	gene_id "Novel00208"; transcript_id "Novel00208.1"; exon_number "2";
BABH01064758	novelGene	exon	82	268	.	+	.	gene_id "Novel00209"; transcript_id "Novel00209.1"; exon_number "1";
BABH01064758	novelGene	exon	564	670	.	+	.	gene_id "Novel00209"; transcript_id "Novel00209.1"; exon_number "2";
BABH01066477	novelGene	exon	196	459	.	+	.	gene_id "Novel00210"; transcript_id "Novel00210.1"; exon_number "1";
BABH01066477	novelGene	exon	595	659	.	+	.	gene_id "Novel00210"; transcript_id "Novel00210.1"; exon_number "2";
BABH01067349	novelGene	exon	190	300	.	+	.	gene_id "Novel00211"; transcript_id "Novel00211.1"; exon_number "1";
BABH01067349	novelGene	exon	376	639	.	+	.	gene_id "Novel00211"; transcript_id "Novel00211.1"; exon_number "2";
BABH01069184	novelGene	exon	1	81	.	+	.	gene_id "Novel00212"; transcript_id "Novel00212.1"; exon_number "1";
BABH01069184	novelGene	exon	464	599	.	+	.	gene_id "Novel00212"; transcript_id "Novel00212.1"; exon_number "2";
BABH01069184	novelGene	exon	11	81	.	+	.	gene_id "Novel00212"; transcript_id "Novel00212.2"; exon_number "1";
BABH01069184	novelGene	exon	165	213	.	+	.	gene_id "Novel00212"; transcript_id "Novel00212.2"; exon_number "2";
BABH01069184	novelGene	exon	464	599	.	+	.	gene_id "Novel00212"; transcript_id "Novel00212.2"; exon_number "3";
BABH01069672	novelGene	exon	125	264	.	-	.	gene_id "Novel00213"; transcript_id "Novel00213.1"; exon_number "1";
BABH01069672	novelGene	exon	386	530	.	-	.	gene_id "Novel00213"; transcript_id "Novel00213.1"; exon_number "2";
BABH01070305	novelGene	exon	2	159	.	-	.	gene_id "Novel00214"; transcript_id "Novel00214.1"; exon_number "1";
BABH01070305	novelGene	exon	274	387	.	-	.	gene_id "Novel00214"; transcript_id "Novel00214.1"; exon_number "2";
BABH01070305	novelGene	exon	502	635	.	-	.	gene_id "Novel00214"; transcript_id "Novel00214.1"; exon_number "3";
BABH01070919	novelGene	exon	2	341	.	-	.	gene_id "Novel00215"; transcript_id "Novel00215.1"; exon_number "1";
BABH01070919	novelGene	exon	461	627	.	-	.	gene_id "Novel00215"; transcript_id "Novel00215.1"; exon_number "2";
BABH01072152	novelGene	exon	2	524	.	+	.	gene_id "Novel00216"; transcript_id "Novel00216.1"; exon_number "1";
BABH01072152	novelGene	exon	600	624	.	+	.	gene_id "Novel00216"; transcript_id "Novel00216.1"; exon_number "2";
BABH01072600	novelGene	exon	36	100	.	+	.	gene_id "Novel00217"; transcript_id "Novel00217.1"; exon_number "1";
BABH01072600	novelGene	exon	188	554	.	+	.	gene_id "Novel00217"; transcript_id "Novel00217.1"; exon_number "2";
BABH01072604	novelGene	exon	2	210	.	+	.	gene_id "Novel00218"; transcript_id "Novel00218.1"; exon_number "1";
BABH01072604	novelGene	exon	278	558	.	+	.	gene_id "Novel00218"; transcript_id "Novel00218.1"; exon_number "2";
BABH01072745	novelGene	exon	1	81	.	+	.	gene_id "Novel00219"; transcript_id "Novel00219.1"; exon_number "1";
BABH01072745	novelGene	exon	220	620	.	+	.	gene_id "Novel00219"; transcript_id "Novel00219.1"; exon_number "2";
BABH01072863	novelGene	exon	153	299	.	+	.	gene_id "Novel00220"; transcript_id "Novel00220.1"; exon_number "1";
BABH01072863	novelGene	exon	527	618	.	+	.	gene_id "Novel00220"; transcript_id "Novel00220.1"; exon_number "2";
BABH01074475	novelGene	exon	16	193	.	-	.	gene_id "Novel00221"; transcript_id "Novel00221.1"; exon_number "1";
BABH01074475	novelGene	exon	408	544	.	-	.	gene_id "Novel00221"; transcript_id "Novel00221.1"; exon_number "2";
BABH01074832	novelGene	exon	1	343	.	+	.	gene_id "Novel00222"; transcript_id "Novel00222.1"; exon_number "1";
BABH01074832	novelGene	exon	425	533	.	+	.	gene_id "Novel00222"; transcript_id "Novel00222.1"; exon_number "2";
BABH01075835	novelGene	exon	7	286	.	-	.	gene_id "Novel00223"; transcript_id "Novel00223.1"; exon_number "1";
BABH01075835	novelGene	exon	373	600	.	-	.	gene_id "Novel00223"; transcript_id "Novel00223.1"; exon_number "2";
BABH01076428	novelGene	exon	149	396	.	-	.	gene_id "Novel00224"; transcript_id "Novel00224.1"; exon_number "1";
BABH01076428	novelGene	exon	474	593	.	-	.	gene_id "Novel00224"; transcript_id "Novel00224.1"; exon_number "2";
BABH01077245	novelGene	exon	6	184	.	+	.	gene_id "Novel00225"; transcript_id "Novel00225.1"; exon_number "1";
BABH01077245	novelGene	exon	329	590	.	+	.	gene_id "Novel00225"; transcript_id "Novel00225.1"; exon_number "2";
BABH01078127	novelGene	exon	186	273	.	-	.	gene_id "Novel00226"; transcript_id "Novel00226.1"; exon_number "1";
BABH01078127	novelGene	exon	430	581	.	-	.	gene_id "Novel00226"; transcript_id "Novel00226.1"; exon_number "2";
BABH01081359	novelGene	exon	4	263	.	-	.	gene_id "Novel00227"; transcript_id "Novel00227.1"; exon_number "1";
BABH01081359	novelGene	exon	338	430	.	-	.	gene_id "Novel00227"; transcript_id "Novel00227.1"; exon_number "2";
BABH01081546	novelGene	exon	71	176	.	+	.	gene_id "Novel00228"; transcript_id "Novel00228.1"; exon_number "1";
BABH01081546	novelGene	exon	282	554	.	+	.	gene_id "Novel00228"; transcript_id "Novel00228.1"; exon_number "2";
BABH01081613	novelGene	exon	2	60	.	-	.	gene_id "Novel00229"; transcript_id "Novel00229.1"; exon_number "1";
BABH01081613	novelGene	exon	175	482	.	-	.	gene_id "Novel00229"; transcript_id "Novel00229.1"; exon_number "2";
BABH01081829	novelGene	exon	71	214	.	+	.	gene_id "Novel00230"; transcript_id "Novel00230.1"; exon_number "1";
BABH01081829	novelGene	exon	295	552	.	+	.	gene_id "Novel00230"; transcript_id "Novel00230.1"; exon_number "2";
BABH01084447	novelGene	exon	11	218	.	+	.	gene_id "Novel00231"; transcript_id "Novel00231.1"; exon_number "1";
BABH01084447	novelGene	exon	389	520	.	+	.	gene_id "Novel00231"; transcript_id "Novel00231.1"; exon_number "2";
BABH01085195	novelGene	exon	1	176	.	+	.	gene_id "Novel00232"; transcript_id "Novel00232.1"; exon_number "1";
BABH01085195	novelGene	exon	403	502	.	+	.	gene_id "Novel00232"; transcript_id "Novel00232.1"; exon_number "2";
BABH01085195	novelGene	exon	1	318	.	-	.	gene_id "Novel00233"; transcript_id "Novel00233.1"; exon_number "1";
BABH01085195	novelGene	exon	410	505	.	-	.	gene_id "Novel00233"; transcript_id "Novel00233.1"; exon_number "2";
BABH01085226	novelGene	exon	1	119	.	+	.	gene_id "Novel00234"; transcript_id "Novel00234.1"; exon_number "1";
BABH01085226	novelGene	exon	324	483	.	+	.	gene_id "Novel00234"; transcript_id "Novel00234.1"; exon_number "2";
BABH01086577	novelGene	exon	80	255	.	+	.	gene_id "Novel00235"; transcript_id "Novel00235.1"; exon_number "1";
BABH01086577	novelGene	exon	308	467	.	+	.	gene_id "Novel00235"; transcript_id "Novel00235.1"; exon_number "2";
BABH01086883	novelGene	exon	3	200	.	+	.	gene_id "Novel00236"; transcript_id "Novel00236.1"; exon_number "1";
BABH01086883	novelGene	exon	270	454	.	+	.	gene_id "Novel00236"; transcript_id "Novel00236.1"; exon_number "2";
BABH01086957	novelGene	exon	49	316	.	+	.	gene_id "Novel00237"; transcript_id "Novel00237.1"; exon_number "1";
BABH01086957	novelGene	exon	391	438	.	+	.	gene_id "Novel00237"; transcript_id "Novel00237.1"; exon_number "2";
scaf1	novelGene	exon	90698	91827	.	+	.	gene_id "Novel00238"; transcript_id "Novel00238.1"; exon_number "1";
scaf1	novelGene	exon	93053	93375	.	+	.	gene_id "Novel00238"; transcript_id "Novel00238.1"; exon_number "2";
scaf1	novelGene	exon	180391	180641	.	+	.	gene_id "Novel00239"; transcript_id "Novel00239.1"; exon_number "1";
scaf1	novelGene	exon	181014	181022	.	+	.	gene_id "Novel00239"; transcript_id "Novel00239.1"; exon_number "2";
scaf1	novelGene	exon	224044	224093	.	+	.	gene_id "Novel00240"; transcript_id "Novel00240.1"; exon_number "1";
scaf1	novelGene	exon	229656	229891	.	+	.	gene_id "Novel00240"; transcript_id "Novel00240.1"; exon_number "2";
scaf1	novelGene	exon	231394	231785	.	+	.	gene_id "Novel00240"; transcript_id "Novel00240.1"; exon_number "3";
scaf1	novelGene	exon	229740	230298	.	+	.	gene_id "Novel00240"; transcript_id "Novel00240.2"; exon_number "1";
scaf1	novelGene	exon	231016	231785	.	+	.	gene_id "Novel00240"; transcript_id "Novel00240.3"; exon_number "1";
scaf1	novelGene	exon	404422	405646	.	+	.	gene_id "Novel00241"; transcript_id "Novel00241.1"; exon_number "1";
scaf1	novelGene	exon	491978	492199	.	+	.	gene_id "Novel00242"; transcript_id "Novel00242.1"; exon_number "1";
scaf1	novelGene	exon	492936	493110	.	+	.	gene_id "Novel00242"; transcript_id "Novel00242.1"; exon_number "2";
scaf1	novelGene	exon	2494405	2494673	.	+	.	gene_id "Novel00243"; transcript_id "Novel00243.1"; exon_number "1";
scaf1	novelGene	exon	2496027	2496067	.	+	.	gene_id "Novel00243"; transcript_id "Novel00243.1"; exon_number "2";
scaf1	novelGene	exon	3846732	3846972	.	+	.	gene_id "Novel00244"; transcript_id "Novel00244.1"; exon_number "1";
scaf1	novelGene	exon	4173531	4174923	.	+	.	gene_id "Novel00245"; transcript_id "Novel00245.1"; exon_number "1";
scaf1	novelGene	exon	4175501	4175865	.	+	.	gene_id "Novel00246"; transcript_id "Novel00246.1"; exon_number "1";
scaf1	novelGene	exon	4176185	4176693	.	+	.	gene_id "Novel00247"; transcript_id "Novel00247.1"; exon_number "1";
scaf1	novelGene	exon	4176963	4177615	.	+	.	gene_id "Novel00248"; transcript_id "Novel00248.1"; exon_number "1";
scaf1	novelGene	exon	4720679	4721089	.	+	.	gene_id "Novel00249"; transcript_id "Novel00249.1"; exon_number "1";
scaf1	novelGene	exon	5516211	5516384	.	+	.	gene_id "Novel00250"; transcript_id "Novel00250.1"; exon_number "1";
scaf1	novelGene	exon	5516730	5516836	.	+	.	gene_id "Novel00250"; transcript_id "Novel00250.1"; exon_number "2";
scaf1	novelGene	exon	5517279	5517459	.	+	.	gene_id "Novel00250"; transcript_id "Novel00250.1"; exon_number "3";
scaf1	novelGene	exon	5518185	5518333	.	+	.	gene_id "Novel00250"; transcript_id "Novel00250.1"; exon_number "4";
scaf1	novelGene	exon	5519419	5519519	.	+	.	gene_id "Novel00250"; transcript_id "Novel00250.1"; exon_number "5";
scaf1	novelGene	exon	5641804	5641995	.	+	.	gene_id "Novel00251"; transcript_id "Novel00251.1"; exon_number "1";
scaf1	novelGene	exon	5642513	5642648	.	+	.	gene_id "Novel00251"; transcript_id "Novel00251.1"; exon_number "2";
scaf1	novelGene	exon	5644028	5644156	.	+	.	gene_id "Novel00251"; transcript_id "Novel00251.1"; exon_number "3";
scaf1	novelGene	exon	5644339	5644578	.	+	.	gene_id "Novel00251"; transcript_id "Novel00251.1"; exon_number "4";
scaf1	novelGene	exon	5641823	5641995	.	+	.	gene_id "Novel00251"; transcript_id "Novel00251.2"; exon_number "1";
scaf1	novelGene	exon	5642513	5642648	.	+	.	gene_id "Novel00251"; transcript_id "Novel00251.2"; exon_number "2";
scaf1	novelGene	exon	5644028	5644171	.	+	.	gene_id "Novel00251"; transcript_id "Novel00251.2"; exon_number "3";
scaf1	novelGene	exon	5644389	5644578	.	+	.	gene_id "Novel00251"; transcript_id "Novel00251.2"; exon_number "4";
scaf1	novelGene	exon	5698249	5698293	.	+	.	gene_id "Novel00252"; transcript_id "Novel00252.1"; exon_number "1";
scaf1	novelGene	exon	5698711	5700403	.	+	.	gene_id "Novel00252"; transcript_id "Novel00252.1"; exon_number "2";
scaf1	novelGene	exon	7418851	7419595	.	+	.	gene_id "Novel00253"; transcript_id "Novel00253.1"; exon_number "1";
scaf1	novelGene	exon	7419749	7420253	.	+	.	gene_id "Novel00253"; transcript_id "Novel00253.1"; exon_number "2";
scaf1	novelGene	exon	8927095	8927340	.	+	.	gene_id "Novel00254"; transcript_id "Novel00254.1"; exon_number "1";
scaf1	novelGene	exon	8927604	8927820	.	+	.	gene_id "Novel00254"; transcript_id "Novel00254.1"; exon_number "2";
scaf1	novelGene	exon	8931025	8931349	.	+	.	gene_id "Novel00254"; transcript_id "Novel00254.1"; exon_number "3";
scaf1	novelGene	exon	9475640	9475815	.	+	.	gene_id "Novel00255"; transcript_id "Novel00255.1"; exon_number "1";
scaf1	novelGene	exon	9478556	9479613	.	+	.	gene_id "Novel00255"; transcript_id "Novel00255.1"; exon_number "2";
scaf1	novelGene	exon	9475643	9475815	.	+	.	gene_id "Novel00255"; transcript_id "Novel00255.2"; exon_number "1";
scaf1	novelGene	exon	9478564	9478835	.	+	.	gene_id "Novel00255"; transcript_id "Novel00255.2"; exon_number "2";
scaf1	novelGene	exon	9488415	9488771	.	+	.	gene_id "Novel00255"; transcript_id "Novel00255.2"; exon_number "3";
scaf1	novelGene	exon	10139349	10140493	.	+	.	gene_id "Novel00256"; transcript_id "Novel00256.1"; exon_number "1";
scaf1	novelGene	exon	10140663	10141174	.	+	.	gene_id "Novel00256"; transcript_id "Novel00256.1"; exon_number "2";
scaf1	novelGene	exon	10141309	10141514	.	+	.	gene_id "Novel00256"; transcript_id "Novel00256.1"; exon_number "3";
scaf1	novelGene	exon	10142258	10142478	.	+	.	gene_id "Novel00256"; transcript_id "Novel00256.1"; exon_number "4";
scaf1	novelGene	exon	10142977	10143227	.	+	.	gene_id "Novel00256"; transcript_id "Novel00256.1"; exon_number "5";
scaf1	novelGene	exon	10220023	10221620	.	+	.	gene_id "Novel00257"; transcript_id "Novel00257.1"; exon_number "1";
scaf1	novelGene	exon	10221799	10222043	.	+	.	gene_id "Novel00257"; transcript_id "Novel00257.1"; exon_number "2";
scaf1	novelGene	exon	10454008	10454073	.	+	.	gene_id "Novel00258"; transcript_id "Novel00258.1"; exon_number "1";
scaf1	novelGene	exon	10454291	10457175	.	+	.	gene_id "Novel00258"; transcript_id "Novel00258.1"; exon_number "2";
scaf1	novelGene	exon	10454065	10457175	.	+	.	gene_id "Novel00258"; transcript_id "Novel00258.2"; exon_number "1";
scaf1	novelGene	exon	10678292	10678414	.	+	.	gene_id "Novel00259"; transcript_id "Novel00259.1"; exon_number "1";
scaf1	novelGene	exon	10678855	10679092	.	+	.	gene_id "Novel00259"; transcript_id "Novel00259.1"; exon_number "2";
scaf1	novelGene	exon	10681872	10682102	.	+	.	gene_id "Novel00259"; transcript_id "Novel00259.1"; exon_number "3";
scaf1	novelGene	exon	10682866	10683228	.	+	.	gene_id "Novel00259"; transcript_id "Novel00259.1"; exon_number "4";
scaf1	novelGene	exon	11786522	11788107	.	+	.	gene_id "Novel00260"; transcript_id "Novel00260.1"; exon_number "1";
scaf1	novelGene	exon	11791718	11793050	.	+	.	gene_id "Novel00260"; transcript_id "Novel00260.1"; exon_number "2";
scaf1	novelGene	exon	11786522	11788100	.	+	.	gene_id "Novel00260"; transcript_id "Novel00260.2"; exon_number "1";
scaf1	novelGene	exon	11791718	11793050	.	+	.	gene_id "Novel00260"; transcript_id "Novel00260.2"; exon_number "2";
scaf1	novelGene	exon	11791478	11793044	.	+	.	gene_id "Novel00260"; transcript_id "Novel00260.3"; exon_number "1";
scaf1	novelGene	exon	12109547	12111078	.	+	.	gene_id "Novel00261"; transcript_id "Novel00261.1"; exon_number "1";
scaf1	novelGene	exon	12109548	12109882	.	+	.	gene_id "Novel00261"; transcript_id "Novel00261.2"; exon_number "1";
scaf1	novelGene	exon	12128857	12130208	.	+	.	gene_id "Novel00261"; transcript_id "Novel00261.2"; exon_number "2";
scaf1	novelGene	exon	12111207	12112063	.	+	.	gene_id "Novel00262"; transcript_id "Novel00262.1"; exon_number "1";
scaf1	novelGene	exon	12113125	12114372	.	+	.	gene_id "Novel00262"; transcript_id "Novel00262.1"; exon_number "2";
scaf1	novelGene	exon	12268585	12268596	.	+	.	gene_id "Novel00263"; transcript_id "Novel00263.1"; exon_number "1";
scaf1	novelGene	exon	12269096	12269242	.	+	.	gene_id "Novel00263"; transcript_id "Novel00263.1"; exon_number "2";
scaf1	novelGene	exon	12270036	12270286	.	+	.	gene_id "Novel00263"; transcript_id "Novel00263.1"; exon_number "3";
scaf1	novelGene	exon	12923512	12923768	.	+	.	gene_id "Novel00264"; transcript_id "Novel00264.1"; exon_number "1";
scaf1	novelGene	exon	12927193	12927855	.	+	.	gene_id "Novel00264"; transcript_id "Novel00264.1"; exon_number "2";
scaf1	novelGene	exon	12996235	12996281	.	+	.	gene_id "Novel00265"; transcript_id "Novel00265.1"; exon_number "1";
scaf1	novelGene	exon	12999192	12999440	.	+	.	gene_id "Novel00265"; transcript_id "Novel00265.1"; exon_number "2";
scaf1	novelGene	exon	13281022	13281078	.	+	.	gene_id "Novel00266"; transcript_id "Novel00266.1"; exon_number "1";
scaf1	novelGene	exon	13281341	13281441	.	+	.	gene_id "Novel00266"; transcript_id "Novel00266.1"; exon_number "2";
scaf1	novelGene	exon	13282098	13282204	.	+	.	gene_id "Novel00266"; transcript_id "Novel00266.1"; exon_number "3";
scaf1	novelGene	exon	13282530	13282559	.	+	.	gene_id "Novel00266"; transcript_id "Novel00266.1"; exon_number "4";
scaf1	novelGene	exon	13458958	13459220	.	+	.	gene_id "Novel00267"; transcript_id "Novel00267.1"; exon_number "1";
scaf1	novelGene	exon	13461000	13461734	.	+	.	gene_id "Novel00267"; transcript_id "Novel00267.1"; exon_number "2";
scaf1	novelGene	exon	14432881	14433649	.	+	.	gene_id "Novel00268"; transcript_id "Novel00268.1"; exon_number "1";
scaf1	novelGene	exon	14435864	14436915	.	+	.	gene_id "Novel00268"; transcript_id "Novel00268.1"; exon_number "2";
scaf1	novelGene	exon	14768903	14769540	.	+	.	gene_id "Novel00269"; transcript_id "Novel00269.1"; exon_number "1";
scaf1	novelGene	exon	15383348	15384150	.	+	.	gene_id "Novel00270"; transcript_id "Novel00270.1"; exon_number "1";
scaf1	novelGene	exon	15384256	15385866	.	+	.	gene_id "Novel00270"; transcript_id "Novel00270.1"; exon_number "2";
scaf1	novelGene	exon	15385920	15388387	.	+	.	gene_id "Novel00270"; transcript_id "Novel00270.1"; exon_number "3";
scaf1	novelGene	exon	5168	5455	.	-	.	gene_id "Novel00271"; transcript_id "Novel00271.1"; exon_number "1";
scaf1	novelGene	exon	5734	6300	.	-	.	gene_id "Novel00271"; transcript_id "Novel00271.1"; exon_number "2";
scaf1	novelGene	exon	104509	104853	.	-	.	gene_id "Novel00272"; transcript_id "Novel00272.1"; exon_number "1";
scaf1	novelGene	exon	104938	105213	.	-	.	gene_id "Novel00272"; transcript_id "Novel00272.1"; exon_number "2";
scaf1	novelGene	exon	105287	105523	.	-	.	gene_id "Novel00272"; transcript_id "Novel00272.1"; exon_number "3";
scaf1	novelGene	exon	112954	113259	.	-	.	gene_id "Novel00272"; transcript_id "Novel00272.1"; exon_number "4";
scaf1	novelGene	exon	1629002	1629736	.	-	.	gene_id "Novel00273"; transcript_id "Novel00273.1"; exon_number "1";
scaf1	novelGene	exon	1630773	1630820	.	-	.	gene_id "Novel00273"; transcript_id "Novel00273.1"; exon_number "2";
scaf1	novelGene	exon	5570172	5570884	.	-	.	gene_id "Novel00274"; transcript_id "Novel00274.1"; exon_number "1";
scaf1	novelGene	exon	5572739	5572883	.	-	.	gene_id "Novel00274"; transcript_id "Novel00274.1"; exon_number "2";
scaf1	novelGene	exon	5621191	5623253	.	-	.	gene_id "Novel00275"; transcript_id "Novel00275.1"; exon_number "1";
scaf1	novelGene	exon	5623661	5623713	.	-	.	gene_id "Novel00275"; transcript_id "Novel00275.1"; exon_number "2";
scaf1	novelGene	exon	5621191	5623253	.	-	.	gene_id "Novel00275"; transcript_id "Novel00275.2"; exon_number "1";
scaf1	novelGene	exon	5633740	5633865	.	-	.	gene_id "Novel00275"; transcript_id "Novel00275.2"; exon_number "2";
scaf1	novelGene	exon	5638227	5638670	.	-	.	gene_id "Novel00275"; transcript_id "Novel00275.2"; exon_number "3";
scaf1	novelGene	exon	5639372	5639651	.	-	.	gene_id "Novel00275"; transcript_id "Novel00275.2"; exon_number "4";
scaf1	novelGene	exon	5621191	5623253	.	-	.	gene_id "Novel00275"; transcript_id "Novel00275.3"; exon_number "1";
scaf1	novelGene	exon	5633740	5633865	.	-	.	gene_id "Novel00275"; transcript_id "Novel00275.3"; exon_number "2";
scaf1	novelGene	exon	5638202	5638670	.	-	.	gene_id "Novel00275"; transcript_id "Novel00275.3"; exon_number "3";
scaf1	novelGene	exon	5639372	5639810	.	-	.	gene_id "Novel00275"; transcript_id "Novel00275.3"; exon_number "4";
scaf1	novelGene	exon	5631927	5632043	.	-	.	gene_id "Novel00275"; transcript_id "Novel00275.4"; exon_number "1";
scaf1	novelGene	exon	5633740	5633865	.	-	.	gene_id "Novel00275"; transcript_id "Novel00275.4"; exon_number "2";
scaf1	novelGene	exon	5638202	5638670	.	-	.	gene_id "Novel00275"; transcript_id "Novel00275.4"; exon_number "3";
scaf1	novelGene	exon	5639372	5639665	.	-	.	gene_id "Novel00275"; transcript_id "Novel00275.4"; exon_number "4";
scaf1	novelGene	exon	5644881	5644961	.	-	.	gene_id "Novel00276"; transcript_id "Novel00276.1"; exon_number "1";
scaf1	novelGene	exon	5645079	5645338	.	-	.	gene_id "Novel00276"; transcript_id "Novel00276.1"; exon_number "2";
scaf1	novelGene	exon	5645552	5645629	.	-	.	gene_id "Novel00276"; transcript_id "Novel00276.1"; exon_number "3";
scaf1	novelGene	exon	5644881	5644961	.	-	.	gene_id "Novel00276"; transcript_id "Novel00276.2"; exon_number "1";
scaf1	novelGene	exon	5645079	5645338	.	-	.	gene_id "Novel00276"; transcript_id "Novel00276.2"; exon_number "2";
scaf1	novelGene	exon	5645872	5646038	.	-	.	gene_id "Novel00276"; transcript_id "Novel00276.2"; exon_number "3";
scaf1	novelGene	exon	5646444	5646516	.	-	.	gene_id "Novel00276"; transcript_id "Novel00276.2"; exon_number "4";
scaf1	novelGene	exon	5646615	5646639	.	-	.	gene_id "Novel00277"; transcript_id "Novel00277.1"; exon_number "1";
scaf1	novelGene	exon	5646720	5647077	.	-	.	gene_id "Novel00277"; transcript_id "Novel00277.1"; exon_number "2";
scaf1	novelGene	exon	5693994	5694305	.	-	.	gene_id "Novel00278"; transcript_id "Novel00278.1"; exon_number "1";
scaf1	novelGene	exon	5694929	5695128	.	-	.	gene_id "Novel00278"; transcript_id "Novel00278.1"; exon_number "2";
scaf1	novelGene	exon	5804097	5804207	.	-	.	gene_id "Novel00279"; transcript_id "Novel00279.1"; exon_number "1";
scaf1	novelGene	exon	5804713	5805193	.	-	.	gene_id "Novel00279"; transcript_id "Novel00279.1"; exon_number "2";
scaf1	novelGene	exon	5922205	5922414	.	-	.	gene_id "Novel00280"; transcript_id "Novel00280.1"; exon_number "1";
scaf1	novelGene	exon	5922982	5923109	.	-	.	gene_id "Novel00280"; transcript_id "Novel00280.1"; exon_number "2";
scaf1	novelGene	exon	6461585	6463809	.	-	.	gene_id "Novel00281"; transcript_id "Novel00281.1"; exon_number "1";
scaf1	novelGene	exon	6464151	6464301	.	-	.	gene_id "Novel00281"; transcript_id "Novel00281.1"; exon_number "2";
scaf1	novelGene	exon	8657896	8657995	.	-	.	gene_id "Novel00282"; transcript_id "Novel00282.1"; exon_number "1";
scaf1	novelGene	exon	8660438	8660541	.	-	.	gene_id "Novel00282"; transcript_id "Novel00282.1"; exon_number "2";
scaf1	novelGene	exon	8660636	8660700	.	-	.	gene_id "Novel00282"; transcript_id "Novel00282.1"; exon_number "3";
scaf1	novelGene	exon	8799359	8800166	.	-	.	gene_id "Novel00283"; transcript_id "Novel00283.1"; exon_number "1";
scaf1	novelGene	exon	8802591	8802760	.	-	.	gene_id "Novel00283"; transcript_id "Novel00283.1"; exon_number "2";
scaf1	novelGene	exon	8799576	8801792	.	-	.	gene_id "Novel00283"; transcript_id "Novel00283.2"; exon_number "1";
scaf1	novelGene	exon	8827431	8827608	.	-	.	gene_id "Novel00284"; transcript_id "Novel00284.1"; exon_number "1";
scaf1	novelGene	exon	8827781	8828005	.	-	.	gene_id "Novel00284"; transcript_id "Novel00284.1"; exon_number "2";
scaf1	novelGene	exon	8828126	8828192	.	-	.	gene_id "Novel00284"; transcript_id "Novel00284.1"; exon_number "3";
scaf1	novelGene	exon	8949187	8952202	.	-	.	gene_id "Novel00285"; transcript_id "Novel00285.1"; exon_number "1";
scaf1	novelGene	exon	8952789	8955007	.	-	.	gene_id "Novel00285"; transcript_id "Novel00285.1"; exon_number "2";
scaf1	novelGene	exon	8949187	8952197	.	-	.	gene_id "Novel00285"; transcript_id "Novel00285.2"; exon_number "1";
scaf1	novelGene	exon	8955170	8956068	.	-	.	gene_id "Novel00285"; transcript_id "Novel00285.2"; exon_number "2";
scaf1	novelGene	exon	8949187	8952197	.	-	.	gene_id "Novel00285"; transcript_id "Novel00285.3"; exon_number "1";
scaf1	novelGene	exon	8955170	8955264	.	-	.	gene_id "Novel00285"; transcript_id "Novel00285.3"; exon_number "2";
scaf1	novelGene	exon	8956086	8956338	.	-	.	gene_id "Novel00285"; transcript_id "Novel00285.3"; exon_number "3";
scaf1	novelGene	exon	8952436	8954639	.	-	.	gene_id "Novel00285"; transcript_id "Novel00285.4"; exon_number "1";
scaf1	novelGene	exon	8955175	8955264	.	-	.	gene_id "Novel00285"; transcript_id "Novel00285.4"; exon_number "2";
scaf1	novelGene	exon	8956086	8956306	.	-	.	gene_id "Novel00285"; transcript_id "Novel00285.4"; exon_number "3";
scaf1	novelGene	exon	9066926	9068110	.	-	.	gene_id "Novel00286"; transcript_id "Novel00286.1"; exon_number "1";
scaf1	novelGene	exon	9407078	9407642	.	-	.	gene_id "Novel00287"; transcript_id "Novel00287.1"; exon_number "1";
scaf1	novelGene	exon	9410198	9410260	.	-	.	gene_id "Novel00287"; transcript_id "Novel00287.1"; exon_number "2";
scaf1	novelGene	exon	9561999	9562791	.	-	.	gene_id "Novel00288"; transcript_id "Novel00288.1"; exon_number "1";
scaf1	novelGene	exon	9563982	9564127	.	-	.	gene_id "Novel00288"; transcript_id "Novel00288.1"; exon_number "2";
scaf1	novelGene	exon	9565820	9566024	.	-	.	gene_id "Novel00288"; transcript_id "Novel00288.1"; exon_number "3";
scaf1	novelGene	exon	10823059	10823663	.	-	.	gene_id "Novel00289"; transcript_id "Novel00289.1"; exon_number "1";
scaf1	novelGene	exon	10823073	10823343	.	-	.	gene_id "Novel00289"; transcript_id "Novel00289.2"; exon_number "1";
scaf1	novelGene	exon	10823749	10823756	.	-	.	gene_id "Novel00289"; transcript_id "Novel00289.2"; exon_number "2";
scaf1	novelGene	exon	10848483	10848578	.	-	.	gene_id "Novel00290"; transcript_id "Novel00290.1"; exon_number "1";
scaf1	novelGene	exon	10849086	10849399	.	-	.	gene_id "Novel00290"; transcript_id "Novel00290.1"; exon_number "2";
scaf1	novelGene	exon	10850517	10850696	.	-	.	gene_id "Novel00290"; transcript_id "Novel00290.1"; exon_number "3";
scaf1	novelGene	exon	10850775	10850876	.	-	.	gene_id "Novel00290"; transcript_id "Novel00290.1"; exon_number "4";
scaf1	novelGene	exon	10850126	10850886	.	-	.	gene_id "Novel00290"; transcript_id "Novel00290.2"; exon_number "1";
scaf1	novelGene	exon	11260624	11260807	.	-	.	gene_id "Novel00291"; transcript_id "Novel00291.1"; exon_number "1";
scaf1	novelGene	exon	11262019	11262090	.	-	.	gene_id "Novel00291"; transcript_id "Novel00291.1"; exon_number "2";
scaf1	novelGene	exon	11486046	11486154	.	-	.	gene_id "Novel00292"; transcript_id "Novel00292.1"; exon_number "1";
scaf1	novelGene	exon	11486232	11486446	.	-	.	gene_id "Novel00292"; transcript_id "Novel00292.1"; exon_number "2";
scaf1	novelGene	exon	12063691	12064684	.	-	.	gene_id "Novel00293"; transcript_id "Novel00293.1"; exon_number "1";
scaf1	novelGene	exon	12067630	12067763	.	-	.	gene_id "Novel00293"; transcript_id "Novel00293.1"; exon_number "2";
scaf1	novelGene	exon	12074109	12074438	.	-	.	gene_id "Novel00293"; transcript_id "Novel00293.1"; exon_number "3";
scaf1	novelGene	exon	12063691	12064684	.	-	.	gene_id "Novel00293"; transcript_id "Novel00293.2"; exon_number "1";
scaf1	novelGene	exon	12067630	12067763	.	-	.	gene_id "Novel00293"; transcript_id "Novel00293.2"; exon_number "2";
scaf1	novelGene	exon	12074555	12074558	.	-	.	gene_id "Novel00293"; transcript_id "Novel00293.2"; exon_number "3";
scaf1	novelGene	exon	12081991	12082189	.	-	.	gene_id "Novel00294"; transcript_id "Novel00294.1"; exon_number "1";
scaf1	novelGene	exon	12086600	12086745	.	-	.	gene_id "Novel00294"; transcript_id "Novel00294.1"; exon_number "2";
scaf1	novelGene	exon	12087730	12087854	.	-	.	gene_id "Novel00294"; transcript_id "Novel00294.1"; exon_number "3";
scaf1	novelGene	exon	12109380	12109897	.	-	.	gene_id "Novel00295"; transcript_id "Novel00295.1"; exon_number "1";
scaf1	novelGene	exon	12128872	12130291	.	-	.	gene_id "Novel00295"; transcript_id "Novel00295.1"; exon_number "2";
scaf1	novelGene	exon	12131610	12131865	.	-	.	gene_id "Novel00295"; transcript_id "Novel00295.1"; exon_number "3";
scaf1	novelGene	exon	12112270	12114549	.	-	.	gene_id "Novel00295"; transcript_id "Novel00295.2"; exon_number "1";
scaf1	novelGene	exon	12130198	12130291	.	-	.	gene_id "Novel00295"; transcript_id "Novel00295.2"; exon_number "2";
scaf1	novelGene	exon	12131610	12131865	.	-	.	gene_id "Novel00295"; transcript_id "Novel00295.2"; exon_number "3";
scaf1	novelGene	exon	12114577	12114643	.	-	.	gene_id "Novel00295"; transcript_id "Novel00295.3"; exon_number "1";
scaf1	novelGene	exon	12120372	12120630	.	-	.	gene_id "Novel00295"; transcript_id "Novel00295.3"; exon_number "2";
scaf1	novelGene	exon	12130175	12130291	.	-	.	gene_id "Novel00295"; transcript_id "Novel00295.3"; exon_number "3";
scaf1	novelGene	exon	12131610	12131865	.	-	.	gene_id "Novel00295"; transcript_id "Novel00295.3"; exon_number "4";
scaf1	novelGene	exon	12860802	12861202	.	-	.	gene_id "Novel00296"; transcript_id "Novel00296.1"; exon_number "1";
scaf1	novelGene	exon	12862148	12862969	.	-	.	gene_id "Novel00296"; transcript_id "Novel00296.1"; exon_number "2";
scaf1	novelGene	exon	13073597	13074608	.	-	.	gene_id "Novel00297"; transcript_id "Novel00297.1"; exon_number "1";
scaf1	novelGene	exon	13315057	13315374	.	-	.	gene_id "Novel00298"; transcript_id "Novel00298.1"; exon_number "1";
scaf1	novelGene	exon	13317337	13317783	.	-	.	gene_id "Novel00298"; transcript_id "Novel00298.1"; exon_number "2";
scaf1	novelGene	exon	15274692	15275133	.	-	.	gene_id "Novel00299"; transcript_id "Novel00299.1"; exon_number "1";
scaf1	novelGene	exon	15278839	15278928	.	-	.	gene_id "Novel00299"; transcript_id "Novel00299.1"; exon_number "2";
scaf1	novelGene	exon	15813211	15814571	.	-	.	gene_id "Novel00300"; transcript_id "Novel00300.1"; exon_number "1";
scaf1	novelGene	exon	15814892	15815199	.	-	.	gene_id "Novel00300"; transcript_id "Novel00300.1"; exon_number "2";
scaf1	novelGene	exon	15815585	15815773	.	-	.	gene_id "Novel00300"; transcript_id "Novel00300.1"; exon_number "3";
scaf1	novelGene	exon	15816066	15816634	.	-	.	gene_id "Novel00300"; transcript_id "Novel00300.1"; exon_number "4";
scaf10	novelGene	exon	18913	20531	.	+	.	gene_id "Novel00301"; transcript_id "Novel00301.1"; exon_number "1";
scaf10	novelGene	exon	20809	27095	.	+	.	gene_id "Novel00301"; transcript_id "Novel00301.1"; exon_number "2";
scaf10	novelGene	exon	1443849	1443941	.	+	.	gene_id "Novel00302"; transcript_id "Novel00302.1"; exon_number "1";
scaf10	novelGene	exon	1444936	1445043	.	+	.	gene_id "Novel00302"; transcript_id "Novel00302.1"; exon_number "2";
scaf10	novelGene	exon	1445426	1446049	.	+	.	gene_id "Novel00302"; transcript_id "Novel00302.1"; exon_number "3";
scaf10	novelGene	exon	1443859	1443941	.	+	.	gene_id "Novel00302"; transcript_id "Novel00302.2"; exon_number "1";
scaf10	novelGene	exon	1444936	1445043	.	+	.	gene_id "Novel00302"; transcript_id "Novel00302.2"; exon_number "2";
scaf10	novelGene	exon	1445127	1445175	.	+	.	gene_id "Novel00302"; transcript_id "Novel00302.2"; exon_number "3";
scaf10	novelGene	exon	1445426	1446049	.	+	.	gene_id "Novel00302"; transcript_id "Novel00302.2"; exon_number "4";
scaf10	novelGene	exon	1801097	1801512	.	+	.	gene_id "Novel00303"; transcript_id "Novel00303.1"; exon_number "1";
scaf10	novelGene	exon	1803872	1804012	.	+	.	gene_id "Novel00303"; transcript_id "Novel00303.1"; exon_number "2";
scaf10	novelGene	exon	1804678	1804766	.	+	.	gene_id "Novel00303"; transcript_id "Novel00303.1"; exon_number "3";
scaf10	novelGene	exon	1805437	1805517	.	+	.	gene_id "Novel00303"; transcript_id "Novel00303.1"; exon_number "4";
scaf10	novelGene	exon	1806905	1807013	.	+	.	gene_id "Novel00303"; transcript_id "Novel00303.1"; exon_number "5";
scaf10	novelGene	exon	1807135	1807257	.	+	.	gene_id "Novel00303"; transcript_id "Novel00303.1"; exon_number "6";
scaf10	novelGene	exon	1807573	1807700	.	+	.	gene_id "Novel00303"; transcript_id "Novel00303.1"; exon_number "7";
scaf10	novelGene	exon	1808222	1808372	.	+	.	gene_id "Novel00303"; transcript_id "Novel00303.1"; exon_number "8";
scaf10	novelGene	exon	1808451	1808637	.	+	.	gene_id "Novel00303"; transcript_id "Novel00303.1"; exon_number "9";
scaf10	novelGene	exon	1801097	1801512	.	+	.	gene_id "Novel00303"; transcript_id "Novel00303.2"; exon_number "1";
scaf10	novelGene	exon	1803872	1804012	.	+	.	gene_id "Novel00303"; transcript_id "Novel00303.2"; exon_number "2";
scaf10	novelGene	exon	1804678	1804766	.	+	.	gene_id "Novel00303"; transcript_id "Novel00303.2"; exon_number "3";
scaf10	novelGene	exon	1805437	1805517	.	+	.	gene_id "Novel00303"; transcript_id "Novel00303.2"; exon_number "4";
scaf10	novelGene	exon	1806905	1807013	.	+	.	gene_id "Novel00303"; transcript_id "Novel00303.2"; exon_number "5";
scaf10	novelGene	exon	1807150	1807257	.	+	.	gene_id "Novel00303"; transcript_id "Novel00303.2"; exon_number "6";
scaf10	novelGene	exon	1807573	1807700	.	+	.	gene_id "Novel00303"; transcript_id "Novel00303.2"; exon_number "7";
scaf10	novelGene	exon	1808222	1808372	.	+	.	gene_id "Novel00303"; transcript_id "Novel00303.2"; exon_number "8";
scaf10	novelGene	exon	1808451	1808637	.	+	.	gene_id "Novel00303"; transcript_id "Novel00303.2"; exon_number "9";
scaf10	novelGene	exon	1801097	1801512	.	+	.	gene_id "Novel00303"; transcript_id "Novel00303.3"; exon_number "1";
scaf10	novelGene	exon	1803872	1804012	.	+	.	gene_id "Novel00303"; transcript_id "Novel00303.3"; exon_number "2";
scaf10	novelGene	exon	1804678	1804766	.	+	.	gene_id "Novel00303"; transcript_id "Novel00303.3"; exon_number "3";
scaf10	novelGene	exon	1806905	1807013	.	+	.	gene_id "Novel00303"; transcript_id "Novel00303.3"; exon_number "4";
scaf10	novelGene	exon	1807150	1807257	.	+	.	gene_id "Novel00303"; transcript_id "Novel00303.3"; exon_number "5";
scaf10	novelGene	exon	1807573	1807700	.	+	.	gene_id "Novel00303"; transcript_id "Novel00303.3"; exon_number "6";
scaf10	novelGene	exon	1808222	1808372	.	+	.	gene_id "Novel00303"; transcript_id "Novel00303.3"; exon_number "7";
scaf10	novelGene	exon	1808451	1808637	.	+	.	gene_id "Novel00303"; transcript_id "Novel00303.3"; exon_number "8";
scaf10	novelGene	exon	1801376	1801512	.	+	.	gene_id "Novel00303"; transcript_id "Novel00303.4"; exon_number "1";
scaf10	novelGene	exon	1803872	1804012	.	+	.	gene_id "Novel00303"; transcript_id "Novel00303.4"; exon_number "2";
scaf10	novelGene	exon	1804678	1804766	.	+	.	gene_id "Novel00303"; transcript_id "Novel00303.4"; exon_number "3";
scaf10	novelGene	exon	1805437	1805517	.	+	.	gene_id "Novel00303"; transcript_id "Novel00303.4"; exon_number "4";
scaf10	novelGene	exon	1806905	1807013	.	+	.	gene_id "Novel00303"; transcript_id "Novel00303.4"; exon_number "5";
scaf10	novelGene	exon	1807138	1807174	.	+	.	gene_id "Novel00303"; transcript_id "Novel00303.4"; exon_number "6";
scaf10	novelGene	exon	1801377	1801512	.	+	.	gene_id "Novel00303"; transcript_id "Novel00303.5"; exon_number "1";
scaf10	novelGene	exon	1803872	1804012	.	+	.	gene_id "Novel00303"; transcript_id "Novel00303.5"; exon_number "2";
scaf10	novelGene	exon	1804678	1804766	.	+	.	gene_id "Novel00303"; transcript_id "Novel00303.5"; exon_number "3";
scaf10	novelGene	exon	1805260	1805350	.	+	.	gene_id "Novel00303"; transcript_id "Novel00303.5"; exon_number "4";
scaf10	novelGene	exon	1801381	1801512	.	+	.	gene_id "Novel00303"; transcript_id "Novel00303.6"; exon_number "1";
scaf10	novelGene	exon	1803872	1804012	.	+	.	gene_id "Novel00303"; transcript_id "Novel00303.6"; exon_number "2";
scaf10	novelGene	exon	1804678	1804766	.	+	.	gene_id "Novel00303"; transcript_id "Novel00303.6"; exon_number "3";
scaf10	novelGene	exon	1806905	1807013	.	+	.	gene_id "Novel00303"; transcript_id "Novel00303.6"; exon_number "4";
scaf10	novelGene	exon	1807135	1807257	.	+	.	gene_id "Novel00303"; transcript_id "Novel00303.6"; exon_number "5";
scaf10	novelGene	exon	1807573	1807700	.	+	.	gene_id "Novel00303"; transcript_id "Novel00303.6"; exon_number "6";
scaf10	novelGene	exon	1808222	1808372	.	+	.	gene_id "Novel00303"; transcript_id "Novel00303.6"; exon_number "7";
scaf10	novelGene	exon	1808451	1808637	.	+	.	gene_id "Novel00303"; transcript_id "Novel00303.6"; exon_number "8";
scaf10	novelGene	exon	2881734	2881802	.	+	.	gene_id "Novel00304"; transcript_id "Novel00304.1"; exon_number "1";
scaf10	novelGene	exon	2882042	2882130	.	+	.	gene_id "Novel00304"; transcript_id "Novel00304.1"; exon_number "2";
scaf10	novelGene	exon	2882422	2882810	.	+	.	gene_id "Novel00304"; transcript_id "Novel00304.1"; exon_number "3";
scaf10	novelGene	exon	2881813	2882130	.	+	.	gene_id "Novel00304"; transcript_id "Novel00304.2"; exon_number "1";
scaf10	novelGene	exon	2882422	2882810	.	+	.	gene_id "Novel00304"; transcript_id "Novel00304.2"; exon_number "2";
scaf10	novelGene	exon	2885099	2885277	.	+	.	gene_id "Novel00305"; transcript_id "Novel00305.1"; exon_number "1";
scaf10	novelGene	exon	2885941	2886080	.	+	.	gene_id "Novel00305"; transcript_id "Novel00305.1"; exon_number "2";
scaf10	novelGene	exon	2887245	2887418	.	+	.	gene_id "Novel00305"; transcript_id "Novel00305.1"; exon_number "3";
scaf10	novelGene	exon	2888333	2888383	.	+	.	gene_id "Novel00305"; transcript_id "Novel00305.1"; exon_number "4";
scaf10	novelGene	exon	3509779	3510160	.	+	.	gene_id "Novel00306"; transcript_id "Novel00306.1"; exon_number "1";
scaf10	novelGene	exon	3513950	3513991	.	+	.	gene_id "Novel00306"; transcript_id "Novel00306.1"; exon_number "2";
scaf10	novelGene	exon	4180713	4180792	.	+	.	gene_id "Novel00307"; transcript_id "Novel00307.1"; exon_number "1";
scaf10	novelGene	exon	4181590	4182151	.	+	.	gene_id "Novel00307"; transcript_id "Novel00307.1"; exon_number "2";
scaf10	novelGene	exon	4181377	4182147	.	+	.	gene_id "Novel00307"; transcript_id "Novel00307.2"; exon_number "1";
scaf10	novelGene	exon	4386408	4386825	.	+	.	gene_id "Novel00308"; transcript_id "Novel00308.1"; exon_number "1";
scaf10	novelGene	exon	4387074	4387158	.	+	.	gene_id "Novel00308"; transcript_id "Novel00308.1"; exon_number "2";
scaf10	novelGene	exon	4389197	4389471	.	+	.	gene_id "Novel00308"; transcript_id "Novel00308.1"; exon_number "3";
scaf10	novelGene	exon	4389583	4389716	.	+	.	gene_id "Novel00308"; transcript_id "Novel00308.1"; exon_number "4";
scaf10	novelGene	exon	4436175	4436183	.	+	.	gene_id "Novel00309"; transcript_id "Novel00309.1"; exon_number "1";
scaf10	novelGene	exon	4438027	4438891	.	+	.	gene_id "Novel00309"; transcript_id "Novel00309.1"; exon_number "2";
scaf10	novelGene	exon	5142108	5142587	.	+	.	gene_id "Novel00310"; transcript_id "Novel00310.1"; exon_number "1";
scaf10	novelGene	exon	5148497	5149695	.	+	.	gene_id "Novel00310"; transcript_id "Novel00310.1"; exon_number "2";
scaf10	novelGene	exon	5282132	5282212	.	+	.	gene_id "Novel00311"; transcript_id "Novel00311.1"; exon_number "1";
scaf10	novelGene	exon	5283065	5283284	.	+	.	gene_id "Novel00311"; transcript_id "Novel00311.1"; exon_number "2";
scaf10	novelGene	exon	5283738	5283892	.	+	.	gene_id "Novel00311"; transcript_id "Novel00311.1"; exon_number "3";
scaf10	novelGene	exon	5284112	5284231	.	+	.	gene_id "Novel00311"; transcript_id "Novel00311.1"; exon_number "4";
scaf10	novelGene	exon	5284300	5284365	.	+	.	gene_id "Novel00311"; transcript_id "Novel00311.1"; exon_number "5";
scaf10	novelGene	exon	5284452	5284582	.	+	.	gene_id "Novel00312"; transcript_id "Novel00312.1"; exon_number "1";
scaf10	novelGene	exon	5284676	5284757	.	+	.	gene_id "Novel00312"; transcript_id "Novel00312.1"; exon_number "2";
scaf10	novelGene	exon	5285332	5285512	.	+	.	gene_id "Novel00312"; transcript_id "Novel00312.1"; exon_number "3";
scaf10	novelGene	exon	5287188	5287294	.	+	.	gene_id "Novel00312"; transcript_id "Novel00312.1"; exon_number "4";
scaf10	novelGene	exon	5287366	5287498	.	+	.	gene_id "Novel00312"; transcript_id "Novel00312.1"; exon_number "5";
scaf10	novelGene	exon	5288452	5288615	.	+	.	gene_id "Novel00312"; transcript_id "Novel00312.1"; exon_number "6";
scaf10	novelGene	exon	5288700	5288844	.	+	.	gene_id "Novel00312"; transcript_id "Novel00312.1"; exon_number "7";
scaf10	novelGene	exon	6222086	6223049	.	+	.	gene_id "Novel00313"; transcript_id "Novel00313.1"; exon_number "1";
scaf10	novelGene	exon	6895081	6895390	.	+	.	gene_id "Novel00314"; transcript_id "Novel00314.1"; exon_number "1";
scaf10	novelGene	exon	6897236	6897334	.	+	.	gene_id "Novel00314"; transcript_id "Novel00314.1"; exon_number "2";
scaf10	novelGene	exon	6897883	6897951	.	+	.	gene_id "Novel00314"; transcript_id "Novel00314.1"; exon_number "3";
scaf10	novelGene	exon	6909520	6909566	.	+	.	gene_id "Novel00314"; transcript_id "Novel00314.1"; exon_number "4";
scaf10	novelGene	exon	7143433	7143523	.	+	.	gene_id "Novel00315"; transcript_id "Novel00315.1"; exon_number "1";
scaf10	novelGene	exon	7143901	7144262	.	+	.	gene_id "Novel00315"; transcript_id "Novel00315.1"; exon_number "2";
scaf10	novelGene	exon	7143457	7144363	.	+	.	gene_id "Novel00315"; transcript_id "Novel00315.2"; exon_number "1";
scaf10	novelGene	exon	7245884	7246195	.	+	.	gene_id "Novel00316"; transcript_id "Novel00316.1"; exon_number "1";
scaf10	novelGene	exon	7246643	7247421	.	+	.	gene_id "Novel00316"; transcript_id "Novel00316.1"; exon_number "2";
scaf10	novelGene	exon	19545	20444	.	-	.	gene_id "Novel00317"; transcript_id "Novel00317.1"; exon_number "1";
scaf10	novelGene	exon	20809	20849	.	-	.	gene_id "Novel00317"; transcript_id "Novel00317.1"; exon_number "2";
scaf10	novelGene	exon	22224	22597	.	-	.	gene_id "Novel00317"; transcript_id "Novel00317.2"; exon_number "1";
scaf10	novelGene	exon	23475	27095	.	-	.	gene_id "Novel00317"; transcript_id "Novel00317.2"; exon_number "2";
scaf10	novelGene	exon	12279	13989	.	-	.	gene_id "Novel00318"; transcript_id "Novel00318.1"; exon_number "1";
scaf10	novelGene	exon	30762	31841	.	-	.	gene_id "Novel00319"; transcript_id "Novel00319.1"; exon_number "1";
scaf10	novelGene	exon	33103	33183	.	-	.	gene_id "Novel00319"; transcript_id "Novel00319.1"; exon_number "2";
scaf10	novelGene	exon	33578	33931	.	-	.	gene_id "Novel00319"; transcript_id "Novel00319.1"; exon_number "3";
scaf10	novelGene	exon	34018	34214	.	-	.	gene_id "Novel00319"; transcript_id "Novel00319.1"; exon_number "4";
scaf10	novelGene	exon	43943	43970	.	-	.	gene_id "Novel00319"; transcript_id "Novel00319.1"; exon_number "5";
scaf10	novelGene	exon	30762	31841	.	-	.	gene_id "Novel00319"; transcript_id "Novel00319.2"; exon_number "1";
scaf10	novelGene	exon	33103	33183	.	-	.	gene_id "Novel00319"; transcript_id "Novel00319.2"; exon_number "2";
scaf10	novelGene	exon	33578	33931	.	-	.	gene_id "Novel00319"; transcript_id "Novel00319.2"; exon_number "3";
scaf10	novelGene	exon	34018	34214	.	-	.	gene_id "Novel00319"; transcript_id "Novel00319.2"; exon_number "4";
scaf10	novelGene	exon	48147	48764	.	-	.	gene_id "Novel00319"; transcript_id "Novel00319.2"; exon_number "5";
scaf10	novelGene	exon	30762	31841	.	-	.	gene_id "Novel00319"; transcript_id "Novel00319.3"; exon_number "1";
scaf10	novelGene	exon	33103	33183	.	-	.	gene_id "Novel00319"; transcript_id "Novel00319.3"; exon_number "2";
scaf10	novelGene	exon	33578	33931	.	-	.	gene_id "Novel00319"; transcript_id "Novel00319.3"; exon_number "3";
scaf10	novelGene	exon	34018	34214	.	-	.	gene_id "Novel00319"; transcript_id "Novel00319.3"; exon_number "4";
scaf10	novelGene	exon	38387	38518	.	-	.	gene_id "Novel00319"; transcript_id "Novel00319.3"; exon_number "5";
scaf10	novelGene	exon	48147	48764	.	-	.	gene_id "Novel00319"; transcript_id "Novel00319.3"; exon_number "6";
scaf10	novelGene	exon	64081	64155	.	-	.	gene_id "Novel00320"; transcript_id "Novel00320.1"; exon_number "1";
scaf10	novelGene	exon	67533	68202	.	-	.	gene_id "Novel00320"; transcript_id "Novel00320.1"; exon_number "2";
scaf10	novelGene	exon	111772	112488	.	-	.	gene_id "Novel00321"; transcript_id "Novel00321.1"; exon_number "1";
scaf10	novelGene	exon	113756	113790	.	-	.	gene_id "Novel00321"; transcript_id "Novel00321.1"; exon_number "2";
scaf10	novelGene	exon	111772	112488	.	-	.	gene_id "Novel00321"; transcript_id "Novel00321.2"; exon_number "1";
scaf10	novelGene	exon	113579	114311	.	-	.	gene_id "Novel00321"; transcript_id "Novel00321.2"; exon_number "2";
scaf10	novelGene	exon	111896	112751	.	-	.	gene_id "Novel00321"; transcript_id "Novel00321.3"; exon_number "1";
scaf10	novelGene	exon	1494576	1495441	.	-	.	gene_id "Novel00322"; transcript_id "Novel00322.1"; exon_number "1";
scaf10	novelGene	exon	1495948	1496178	.	-	.	gene_id "Novel00322"; transcript_id "Novel00322.1"; exon_number "2";
scaf10	novelGene	exon	1704901	1705642	.	-	.	gene_id "Novel00323"; transcript_id "Novel00323.1"; exon_number "1";
scaf10	novelGene	exon	1706359	1706838	.	-	.	gene_id "Novel00323"; transcript_id "Novel00323.1"; exon_number "2";
scaf10	novelGene	exon	2139909	2140091	.	-	.	gene_id "Novel00324"; transcript_id "Novel00324.1"; exon_number "1";
scaf10	novelGene	exon	2140179	2140330	.	-	.	gene_id "Novel00324"; transcript_id "Novel00324.1"; exon_number "2";
scaf10	novelGene	exon	2749904	2750240	.	-	.	gene_id "Novel00325"; transcript_id "Novel00325.1"; exon_number "1";
scaf10	novelGene	exon	2750793	2750941	.	-	.	gene_id "Novel00325"; transcript_id "Novel00325.1"; exon_number "2";
scaf10	novelGene	exon	2753906	2754019	.	-	.	gene_id "Novel00325"; transcript_id "Novel00325.1"; exon_number "3";
scaf10	novelGene	exon	2754442	2754654	.	-	.	gene_id "Novel00325"; transcript_id "Novel00325.1"; exon_number "4";
scaf10	novelGene	exon	2755224	2755331	.	-	.	gene_id "Novel00325"; transcript_id "Novel00325.1"; exon_number "5";
scaf10	novelGene	exon	2752975	2752982	.	-	.	gene_id "Novel00325"; transcript_id "Novel00325.2"; exon_number "1";
scaf10	novelGene	exon	2753906	2754019	.	-	.	gene_id "Novel00325"; transcript_id "Novel00325.2"; exon_number "2";
scaf10	novelGene	exon	2754442	2754654	.	-	.	gene_id "Novel00325"; transcript_id "Novel00325.2"; exon_number "3";
scaf10	novelGene	exon	2755224	2755343	.	-	.	gene_id "Novel00325"; transcript_id "Novel00325.2"; exon_number "4";
scaf10	novelGene	exon	3045261	3047418	.	-	.	gene_id "Novel00326"; transcript_id "Novel00326.1"; exon_number "1";
scaf10	novelGene	exon	3512100	3512353	.	-	.	gene_id "Novel00327"; transcript_id "Novel00327.1"; exon_number "1";
scaf10	novelGene	exon	3512580	3512959	.	-	.	gene_id "Novel00327"; transcript_id "Novel00327.1"; exon_number "2";
scaf10	novelGene	exon	3512100	3512959	.	-	.	gene_id "Novel00327"; transcript_id "Novel00327.2"; exon_number "1";
scaf10	novelGene	exon	3843234	3845105	.	-	.	gene_id "Novel00328"; transcript_id "Novel00328.1"; exon_number "1";
scaf10	novelGene	exon	3845270	3846644	.	-	.	gene_id "Novel00329"; transcript_id "Novel00329.1"; exon_number "1";
scaf10	novelGene	exon	3922178	3922756	.	-	.	gene_id "Novel00330"; transcript_id "Novel00330.1"; exon_number "1";
scaf10	novelGene	exon	3923595	3923651	.	-	.	gene_id "Novel00330"; transcript_id "Novel00330.1"; exon_number "2";
scaf10	novelGene	exon	3922178	3922756	.	-	.	gene_id "Novel00330"; transcript_id "Novel00330.2"; exon_number "1";
scaf10	novelGene	exon	3923599	3923902	.	-	.	gene_id "Novel00330"; transcript_id "Novel00330.2"; exon_number "2";
scaf10	novelGene	exon	4322755	4322792	.	-	.	gene_id "Novel00331"; transcript_id "Novel00331.1"; exon_number "1";
scaf10	novelGene	exon	4323186	4323405	.	-	.	gene_id "Novel00331"; transcript_id "Novel00331.1"; exon_number "2";
scaf10	novelGene	exon	4322755	4322792	.	-	.	gene_id "Novel00331"; transcript_id "Novel00331.2"; exon_number "1";
scaf10	novelGene	exon	4323698	4323887	.	-	.	gene_id "Novel00331"; transcript_id "Novel00331.2"; exon_number "2";
scaf10	novelGene	exon	4322755	4322792	.	-	.	gene_id "Novel00331"; transcript_id "Novel00331.3"; exon_number "1";
scaf10	novelGene	exon	4334361	4334653	.	-	.	gene_id "Novel00331"; transcript_id "Novel00331.3"; exon_number "2";
scaf10	novelGene	exon	4605473	4606216	.	-	.	gene_id "Novel00332"; transcript_id "Novel00332.1"; exon_number "1";
scaf10	novelGene	exon	4611558	4611741	.	-	.	gene_id "Novel00332"; transcript_id "Novel00332.1"; exon_number "2";
scaf10	novelGene	exon	5610352	5610631	.	-	.	gene_id "Novel00333"; transcript_id "Novel00333.1"; exon_number "1";
scaf10	novelGene	exon	5611245	5611267	.	-	.	gene_id "Novel00333"; transcript_id "Novel00333.1"; exon_number "2";
scaf10	novelGene	exon	6134340	6134850	.	-	.	gene_id "Novel00334"; transcript_id "Novel00334.1"; exon_number "1";
scaf10	novelGene	exon	6134942	6135079	.	-	.	gene_id "Novel00334"; transcript_id "Novel00334.1"; exon_number "2";
scaf10	novelGene	exon	6244693	6244772	.	-	.	gene_id "Novel00335"; transcript_id "Novel00335.1"; exon_number "1";
scaf10	novelGene	exon	6246668	6246869	.	-	.	gene_id "Novel00335"; transcript_id "Novel00335.1"; exon_number "2";
scaf10	novelGene	exon	6477164	6477242	.	-	.	gene_id "Novel00336"; transcript_id "Novel00336.1"; exon_number "1";
scaf10	novelGene	exon	6479549	6479773	.	-	.	gene_id "Novel00336"; transcript_id "Novel00336.1"; exon_number "2";
scaf10	novelGene	exon	6487672	6487767	.	-	.	gene_id "Novel00336"; transcript_id "Novel00336.1"; exon_number "3";
scaf10	novelGene	exon	6524239	6524634	.	-	.	gene_id "Novel00336"; transcript_id "Novel00336.1"; exon_number "4";
scaf10	novelGene	exon	6477164	6477242	.	-	.	gene_id "Novel00336"; transcript_id "Novel00336.2"; exon_number "1";
scaf10	novelGene	exon	6479549	6479773	.	-	.	gene_id "Novel00336"; transcript_id "Novel00336.2"; exon_number "2";
scaf10	novelGene	exon	6487672	6487767	.	-	.	gene_id "Novel00336"; transcript_id "Novel00336.2"; exon_number "3";
scaf10	novelGene	exon	6535248	6535880	.	-	.	gene_id "Novel00336"; transcript_id "Novel00336.2"; exon_number "4";
scaf10	novelGene	exon	7172476	7173226	.	-	.	gene_id "Novel00337"; transcript_id "Novel00337.1"; exon_number "1";
scaf10	novelGene	exon	7184452	7184629	.	-	.	gene_id "Novel00337"; transcript_id "Novel00337.1"; exon_number "2";
scaf10	novelGene	exon	7185193	7186026	.	-	.	gene_id "Novel00337"; transcript_id "Novel00337.1"; exon_number "3";
scaf10	novelGene	exon	7172476	7173226	.	-	.	gene_id "Novel00337"; transcript_id "Novel00337.2"; exon_number "1";
scaf10	novelGene	exon	7184452	7184632	.	-	.	gene_id "Novel00337"; transcript_id "Novel00337.2"; exon_number "2";
scaf10	novelGene	exon	7185193	7186031	.	-	.	gene_id "Novel00337"; transcript_id "Novel00337.2"; exon_number "3";
scaf10	novelGene	exon	7237519	7237584	.	-	.	gene_id "Novel00338"; transcript_id "Novel00338.1"; exon_number "1";
scaf10	novelGene	exon	7239029	7239414	.	-	.	gene_id "Novel00338"; transcript_id "Novel00338.1"; exon_number "2";
scaf10	novelGene	exon	7252083	7253580	.	-	.	gene_id "Novel00339"; transcript_id "Novel00339.1"; exon_number "1";
scaf10	novelGene	exon	7254215	7254382	.	-	.	gene_id "Novel00339"; transcript_id "Novel00339.1"; exon_number "2";
scaf10	novelGene	exon	7254478	7254637	.	-	.	gene_id "Novel00339"; transcript_id "Novel00339.1"; exon_number "3";
scaf10	novelGene	exon	7254711	7254889	.	-	.	gene_id "Novel00339"; transcript_id "Novel00339.1"; exon_number "4";
scaf10	novelGene	exon	7255473	7255567	.	-	.	gene_id "Novel00339"; transcript_id "Novel00339.1"; exon_number "5";
scaf10	novelGene	exon	7255824	7255926	.	-	.	gene_id "Novel00339"; transcript_id "Novel00339.1"; exon_number "6";
scaf10	novelGene	exon	7256233	7256498	.	-	.	gene_id "Novel00339"; transcript_id "Novel00339.1"; exon_number "7";
scaf100	novelGene	exon	310053	310126	.	+	.	gene_id "Novel00340"; transcript_id "Novel00340.1"; exon_number "1";
scaf100	novelGene	exon	311489	311592	.	+	.	gene_id "Novel00340"; transcript_id "Novel00340.1"; exon_number "2";
scaf100	novelGene	exon	313217	313390	.	+	.	gene_id "Novel00340"; transcript_id "Novel00340.1"; exon_number "3";
scaf100	novelGene	exon	314728	314872	.	+	.	gene_id "Novel00340"; transcript_id "Novel00340.1"; exon_number "4";
scaf100	novelGene	exon	315892	316032	.	+	.	gene_id "Novel00340"; transcript_id "Novel00340.1"; exon_number "5";
scaf100	novelGene	exon	319256	319388	.	+	.	gene_id "Novel00341"; transcript_id "Novel00341.1"; exon_number "1";
scaf100	novelGene	exon	320410	320495	.	+	.	gene_id "Novel00341"; transcript_id "Novel00341.1"; exon_number "2";
scaf100	novelGene	exon	1246693	1246733	.	+	.	gene_id "Novel00342"; transcript_id "Novel00342.1"; exon_number "1";
scaf100	novelGene	exon	1246872	1247021	.	+	.	gene_id "Novel00342"; transcript_id "Novel00342.1"; exon_number "2";
scaf100	novelGene	exon	1265463	1265622	.	+	.	gene_id "Novel00342"; transcript_id "Novel00342.1"; exon_number "3";
scaf100	novelGene	exon	1266438	1266635	.	+	.	gene_id "Novel00342"; transcript_id "Novel00342.1"; exon_number "4";
scaf100	novelGene	exon	1266721	1266834	.	+	.	gene_id "Novel00342"; transcript_id "Novel00342.1"; exon_number "5";
scaf100	novelGene	exon	1267790	1269351	.	+	.	gene_id "Novel00342"; transcript_id "Novel00342.1"; exon_number "6";
scaf100	novelGene	exon	1246693	1246733	.	+	.	gene_id "Novel00342"; transcript_id "Novel00342.2"; exon_number "1";
scaf100	novelGene	exon	1246872	1247021	.	+	.	gene_id "Novel00342"; transcript_id "Novel00342.2"; exon_number "2";
scaf100	novelGene	exon	1265463	1265622	.	+	.	gene_id "Novel00342"; transcript_id "Novel00342.2"; exon_number "3";
scaf100	novelGene	exon	1266438	1266635	.	+	.	gene_id "Novel00342"; transcript_id "Novel00342.2"; exon_number "4";
scaf100	novelGene	exon	1266721	1269351	.	+	.	gene_id "Novel00342"; transcript_id "Novel00342.2"; exon_number "5";
scaf100	novelGene	exon	1246732	1247021	.	+	.	gene_id "Novel00342"; transcript_id "Novel00342.3"; exon_number "1";
scaf100	novelGene	exon	1265460	1265622	.	+	.	gene_id "Novel00342"; transcript_id "Novel00342.3"; exon_number "2";
scaf100	novelGene	exon	1266438	1266635	.	+	.	gene_id "Novel00342"; transcript_id "Novel00342.3"; exon_number "3";
scaf100	novelGene	exon	1266721	1266834	.	+	.	gene_id "Novel00342"; transcript_id "Novel00342.3"; exon_number "4";
scaf100	novelGene	exon	1267790	1269351	.	+	.	gene_id "Novel00342"; transcript_id "Novel00342.3"; exon_number "5";
scaf100	novelGene	exon	1246892	1247021	.	+	.	gene_id "Novel00342"; transcript_id "Novel00342.4"; exon_number "1";
scaf100	novelGene	exon	1265460	1265622	.	+	.	gene_id "Novel00342"; transcript_id "Novel00342.4"; exon_number "2";
scaf100	novelGene	exon	1266438	1266635	.	+	.	gene_id "Novel00342"; transcript_id "Novel00342.4"; exon_number "3";
scaf100	novelGene	exon	1266721	1269351	.	+	.	gene_id "Novel00342"; transcript_id "Novel00342.4"; exon_number "4";
scaf100	novelGene	exon	1246895	1247021	.	+	.	gene_id "Novel00342"; transcript_id "Novel00342.5"; exon_number "1";
scaf100	novelGene	exon	1265461	1265622	.	+	.	gene_id "Novel00342"; transcript_id "Novel00342.5"; exon_number "2";
scaf100	novelGene	exon	1266438	1269351	.	+	.	gene_id "Novel00342"; transcript_id "Novel00342.5"; exon_number "3";
scaf100	novelGene	exon	690830	692925	.	-	.	gene_id "Novel00343"; transcript_id "Novel00343.1"; exon_number "1";
scaf100	novelGene	exon	697938	697972	.	-	.	gene_id "Novel00343"; transcript_id "Novel00343.2"; exon_number "1";
scaf100	novelGene	exon	698060	698287	.	-	.	gene_id "Novel00343"; transcript_id "Novel00343.2"; exon_number "2";
scaf100	novelGene	exon	701405	703338	.	-	.	gene_id "Novel00344"; transcript_id "Novel00344.1"; exon_number "1";
scaf100	novelGene	exon	1326328	1327448	.	-	.	gene_id "Novel00345"; transcript_id "Novel00345.1"; exon_number "1";
scaf100	novelGene	exon	1331537	1332374	.	-	.	gene_id "Novel00345"; transcript_id "Novel00345.1"; exon_number "2";
scaf101	novelGene	exon	1049996	1050757	.	+	.	gene_id "Novel00346"; transcript_id "Novel00346.1"; exon_number "1";
scaf101	novelGene	exon	1049993	1050275	.	-	.	gene_id "Novel00347"; transcript_id "Novel00347.1"; exon_number "1";
scaf101	novelGene	exon	1053472	1053658	.	-	.	gene_id "Novel00347"; transcript_id "Novel00347.1"; exon_number "2";
scaf1015	novelGene	exon	3111	3260	.	-	.	gene_id "Novel00348"; transcript_id "Novel00348.1"; exon_number "1";
scaf1015	novelGene	exon	4035	4131	.	-	.	gene_id "Novel00348"; transcript_id "Novel00348.1"; exon_number "2";
scaf1015	novelGene	exon	4863	5027	.	-	.	gene_id "Novel00348"; transcript_id "Novel00348.1"; exon_number "3";
scaf1015	novelGene	exon	6024	6136	.	-	.	gene_id "Novel00348"; transcript_id "Novel00348.1"; exon_number "4";
scaf1016	novelGene	exon	8992	9086	.	+	.	gene_id "Novel00349"; transcript_id "Novel00349.1"; exon_number "1";
scaf1016	novelGene	exon	9985	10156	.	+	.	gene_id "Novel00349"; transcript_id "Novel00349.1"; exon_number "2";
scaf1018	novelGene	exon	3098	3252	.	-	.	gene_id "Novel00350"; transcript_id "Novel00350.1"; exon_number "1";
scaf1018	novelGene	exon	3925	4047	.	-	.	gene_id "Novel00350"; transcript_id "Novel00350.1"; exon_number "2";
scaf1018	novelGene	exon	5562	5718	.	-	.	gene_id "Novel00351"; transcript_id "Novel00351.1"; exon_number "1";
scaf1018	novelGene	exon	5952	6191	.	-	.	gene_id "Novel00351"; transcript_id "Novel00351.1"; exon_number "2";
scaf102	novelGene	exon	1036952	1037567	.	+	.	gene_id "Novel00352"; transcript_id "Novel00352.1"; exon_number "1";
scaf102	novelGene	exon	1183535	1183714	.	+	.	gene_id "Novel00353"; transcript_id "Novel00353.1"; exon_number "1";
scaf102	novelGene	exon	1183840	1184017	.	+	.	gene_id "Novel00353"; transcript_id "Novel00353.1"; exon_number "2";
scaf102	novelGene	exon	1184235	1184350	.	+	.	gene_id "Novel00353"; transcript_id "Novel00353.1"; exon_number "3";
scaf102	novelGene	exon	1185423	1185627	.	+	.	gene_id "Novel00353"; transcript_id "Novel00353.1"; exon_number "4";
scaf102	novelGene	exon	1185969	1186043	.	+	.	gene_id "Novel00353"; transcript_id "Novel00353.1"; exon_number "5";
scaf102	novelGene	exon	1186497	1186679	.	+	.	gene_id "Novel00353"; transcript_id "Novel00353.1"; exon_number "6";
scaf102	novelGene	exon	1187194	1187313	.	+	.	gene_id "Novel00353"; transcript_id "Novel00353.1"; exon_number "7";
scaf102	novelGene	exon	1118989	1119072	.	-	.	gene_id "Novel00354"; transcript_id "Novel00354.1"; exon_number "1";
scaf102	novelGene	exon	1119187	1119377	.	-	.	gene_id "Novel00354"; transcript_id "Novel00354.1"; exon_number "2";
scaf102	novelGene	exon	1178054	1180405	.	-	.	gene_id "Novel00355"; transcript_id "Novel00355.1"; exon_number "1";
scaf102	novelGene	exon	1180489	1180652	.	-	.	gene_id "Novel00355"; transcript_id "Novel00355.1"; exon_number "2";
scaf103	novelGene	exon	1007401	1007526	.	+	.	gene_id "Novel00356"; transcript_id "Novel00356.1"; exon_number "1";
scaf103	novelGene	exon	1007737	1010362	.	+	.	gene_id "Novel00356"; transcript_id "Novel00356.1"; exon_number "2";
scaf1033	novelGene	exon	771	1224	.	+	.	gene_id "Novel00357"; transcript_id "Novel00357.1"; exon_number "1";
scaf1033	novelGene	exon	2248	2409	.	+	.	gene_id "Novel00357"; transcript_id "Novel00357.1"; exon_number "2";
scaf1033	novelGene	exon	2506	2601	.	+	.	gene_id "Novel00357"; transcript_id "Novel00357.1"; exon_number "3";
scaf1033	novelGene	exon	2679	2815	.	+	.	gene_id "Novel00357"; transcript_id "Novel00357.1"; exon_number "4";
scaf1033	novelGene	exon	2942	3090	.	+	.	gene_id "Novel00358"; transcript_id "Novel00358.1"; exon_number "1";
scaf1033	novelGene	exon	5989	6179	.	+	.	gene_id "Novel00358"; transcript_id "Novel00358.1"; exon_number "2";
scaf1033	novelGene	exon	4348	4398	.	+	.	gene_id "Novel00358"; transcript_id "Novel00358.2"; exon_number "1";
scaf1033	novelGene	exon	5989	6179	.	+	.	gene_id "Novel00358"; transcript_id "Novel00358.2"; exon_number "2";
scaf1034	novelGene	exon	4044	4495	.	+	.	gene_id "Novel00359"; transcript_id "Novel00359.1"; exon_number "1";
scaf1034	novelGene	exon	5632	5810	.	+	.	gene_id "Novel00359"; transcript_id "Novel00359.1"; exon_number "2";
scaf104	novelGene	exon	3315	3475	.	+	.	gene_id "Novel00360"; transcript_id "Novel00360.1"; exon_number "1";
scaf104	novelGene	exon	3888	3967	.	+	.	gene_id "Novel00360"; transcript_id "Novel00360.1"; exon_number "2";
scaf104	novelGene	exon	4902	4933	.	+	.	gene_id "Novel00361"; transcript_id "Novel00361.1"; exon_number "1";
scaf104	novelGene	exon	5378	5432	.	+	.	gene_id "Novel00361"; transcript_id "Novel00361.1"; exon_number "2";
scaf104	novelGene	exon	5918	6125	.	+	.	gene_id "Novel00361"; transcript_id "Novel00361.1"; exon_number "3";
scaf104	novelGene	exon	6631	7874	.	+	.	gene_id "Novel00361"; transcript_id "Novel00361.1"; exon_number "4";
scaf104	novelGene	exon	8214	8247	.	+	.	gene_id "Novel00361"; transcript_id "Novel00361.1"; exon_number "5";
scaf104	novelGene	exon	5328	5432	.	+	.	gene_id "Novel00361"; transcript_id "Novel00361.2"; exon_number "1";
scaf104	novelGene	exon	6631	7874	.	+	.	gene_id "Novel00361"; transcript_id "Novel00361.2"; exon_number "2";
scaf104	novelGene	exon	8214	8247	.	+	.	gene_id "Novel00361"; transcript_id "Novel00361.2"; exon_number "3";
scaf104	novelGene	exon	5431	5432	.	+	.	gene_id "Novel00361"; transcript_id "Novel00361.3"; exon_number "1";
scaf104	novelGene	exon	6103	6125	.	+	.	gene_id "Novel00361"; transcript_id "Novel00361.3"; exon_number "2";
scaf104	novelGene	exon	6631	7874	.	+	.	gene_id "Novel00361"; transcript_id "Novel00361.3"; exon_number "3";
scaf104	novelGene	exon	8214	8247	.	+	.	gene_id "Novel00361"; transcript_id "Novel00361.3"; exon_number "4";
scaf104	novelGene	exon	5438	6125	.	+	.	gene_id "Novel00361"; transcript_id "Novel00361.4"; exon_number "1";
scaf104	novelGene	exon	6631	7874	.	+	.	gene_id "Novel00361"; transcript_id "Novel00361.4"; exon_number "2";
scaf104	novelGene	exon	8214	8247	.	+	.	gene_id "Novel00361"; transcript_id "Novel00361.4"; exon_number "3";
scaf104	novelGene	exon	94541	94613	.	-	.	gene_id "Novel00362"; transcript_id "Novel00362.1"; exon_number "1";
scaf104	novelGene	exon	94953	95134	.	-	.	gene_id "Novel00362"; transcript_id "Novel00362.1"; exon_number "2";
scaf104	novelGene	exon	95711	95784	.	-	.	gene_id "Novel00362"; transcript_id "Novel00362.1"; exon_number "3";
scaf104	novelGene	exon	100507	101004	.	-	.	gene_id "Novel00363"; transcript_id "Novel00363.1"; exon_number "1";
scaf104	novelGene	exon	101320	101503	.	-	.	gene_id "Novel00363"; transcript_id "Novel00363.1"; exon_number "2";
scaf104	novelGene	exon	340629	340850	.	-	.	gene_id "Novel00364"; transcript_id "Novel00364.1"; exon_number "1";
scaf104	novelGene	exon	344229	344499	.	-	.	gene_id "Novel00364"; transcript_id "Novel00364.1"; exon_number "2";
scaf104	novelGene	exon	453908	454099	.	-	.	gene_id "Novel00365"; transcript_id "Novel00365.1"; exon_number "1";
scaf104	novelGene	exon	455314	455352	.	-	.	gene_id "Novel00365"; transcript_id "Novel00365.1"; exon_number "2";
scaf104	novelGene	exon	453908	454099	.	-	.	gene_id "Novel00365"; transcript_id "Novel00365.2"; exon_number "1";
scaf104	novelGene	exon	455913	455928	.	-	.	gene_id "Novel00365"; transcript_id "Novel00365.2"; exon_number "2";
scaf104	novelGene	exon	783649	783713	.	-	.	gene_id "Novel00366"; transcript_id "Novel00366.1"; exon_number "1";
scaf104	novelGene	exon	784606	784739	.	-	.	gene_id "Novel00366"; transcript_id "Novel00366.1"; exon_number "2";
scaf104	novelGene	exon	785523	785656	.	-	.	gene_id "Novel00366"; transcript_id "Novel00366.1"; exon_number "3";
scaf104	novelGene	exon	786111	786230	.	-	.	gene_id "Novel00366"; transcript_id "Novel00366.1"; exon_number "4";
scaf104	novelGene	exon	787794	787901	.	-	.	gene_id "Novel00366"; transcript_id "Novel00366.1"; exon_number "5";
scaf104	novelGene	exon	783649	783713	.	-	.	gene_id "Novel00366"; transcript_id "Novel00366.2"; exon_number "1";
scaf104	novelGene	exon	784606	784739	.	-	.	gene_id "Novel00366"; transcript_id "Novel00366.2"; exon_number "2";
scaf104	novelGene	exon	785523	785656	.	-	.	gene_id "Novel00366"; transcript_id "Novel00366.2"; exon_number "3";
scaf104	novelGene	exon	786111	786230	.	-	.	gene_id "Novel00366"; transcript_id "Novel00366.2"; exon_number "4";
scaf104	novelGene	exon	788050	788119	.	-	.	gene_id "Novel00366"; transcript_id "Novel00366.2"; exon_number "5";
scaf104	novelGene	exon	783649	783713	.	-	.	gene_id "Novel00366"; transcript_id "Novel00366.3"; exon_number "1";
scaf104	novelGene	exon	784606	784739	.	-	.	gene_id "Novel00366"; transcript_id "Novel00366.3"; exon_number "2";
scaf104	novelGene	exon	785523	785656	.	-	.	gene_id "Novel00366"; transcript_id "Novel00366.3"; exon_number "3";
scaf104	novelGene	exon	786111	786230	.	-	.	gene_id "Novel00366"; transcript_id "Novel00366.3"; exon_number "4";
scaf104	novelGene	exon	788052	788127	.	-	.	gene_id "Novel00366"; transcript_id "Novel00366.3"; exon_number "5";
scaf1044	novelGene	exon	1631	1844	.	+	.	gene_id "Novel00367"; transcript_id "Novel00367.1"; exon_number "1";
scaf1044	novelGene	exon	1921	2000	.	+	.	gene_id "Novel00367"; transcript_id "Novel00367.1"; exon_number "2";
scaf1044	novelGene	exon	3050	3112	.	+	.	gene_id "Novel00367"; transcript_id "Novel00367.1"; exon_number "3";
scaf1044	novelGene	exon	4020	6055	.	+	.	gene_id "Novel00367"; transcript_id "Novel00367.1"; exon_number "4";
scaf105	novelGene	exon	40308	41112	.	+	.	gene_id "Novel00368"; transcript_id "Novel00368.1"; exon_number "1";
scaf105	novelGene	exon	288659	289001	.	+	.	gene_id "Novel00369"; transcript_id "Novel00369.1"; exon_number "1";
scaf105	novelGene	exon	289121	289578	.	+	.	gene_id "Novel00369"; transcript_id "Novel00369.1"; exon_number "2";
scaf105	novelGene	exon	1061025	1061734	.	-	.	gene_id "Novel00370"; transcript_id "Novel00370.1"; exon_number "1";
scaf105	novelGene	exon	1062033	1063283	.	-	.	gene_id "Novel00370"; transcript_id "Novel00370.2"; exon_number "1";
scaf105	novelGene	exon	1063778	1063804	.	-	.	gene_id "Novel00371"; transcript_id "Novel00371.1"; exon_number "1";
scaf105	novelGene	exon	1064271	1064361	.	-	.	gene_id "Novel00371"; transcript_id "Novel00371.1"; exon_number "2";
scaf105	novelGene	exon	1075359	1075520	.	-	.	gene_id "Novel00371"; transcript_id "Novel00371.1"; exon_number "3";
scaf105	novelGene	exon	1077403	1077506	.	-	.	gene_id "Novel00371"; transcript_id "Novel00371.1"; exon_number "4";
scaf105	novelGene	exon	1077623	1077667	.	-	.	gene_id "Novel00371"; transcript_id "Novel00371.1"; exon_number "5";
scaf105	novelGene	exon	1063778	1063804	.	-	.	gene_id "Novel00371"; transcript_id "Novel00371.2"; exon_number "1";
scaf105	novelGene	exon	1064271	1064361	.	-	.	gene_id "Novel00371"; transcript_id "Novel00371.2"; exon_number "2";
scaf105	novelGene	exon	1075359	1075520	.	-	.	gene_id "Novel00371"; transcript_id "Novel00371.2"; exon_number "3";
scaf105	novelGene	exon	1077403	1077506	.	-	.	gene_id "Novel00371"; transcript_id "Novel00371.2"; exon_number "4";
scaf105	novelGene	exon	1077643	1077737	.	-	.	gene_id "Novel00371"; transcript_id "Novel00371.2"; exon_number "5";
scaf105	novelGene	exon	1063778	1063804	.	-	.	gene_id "Novel00371"; transcript_id "Novel00371.3"; exon_number "1";
scaf105	novelGene	exon	1064271	1064361	.	-	.	gene_id "Novel00371"; transcript_id "Novel00371.3"; exon_number "2";
scaf105	novelGene	exon	1075359	1075520	.	-	.	gene_id "Novel00371"; transcript_id "Novel00371.3"; exon_number "3";
scaf105	novelGene	exon	1077403	1077506	.	-	.	gene_id "Novel00371"; transcript_id "Novel00371.3"; exon_number "4";
scaf105	novelGene	exon	1078010	1078029	.	-	.	gene_id "Novel00371"; transcript_id "Novel00371.3"; exon_number "5";
scaf106	novelGene	exon	83277	84354	.	+	.	gene_id "Novel00372"; transcript_id "Novel00372.1"; exon_number "1";
scaf106	novelGene	exon	275148	276171	.	-	.	gene_id "Novel00373"; transcript_id "Novel00373.1"; exon_number "1";
scaf106	novelGene	exon	276253	276452	.	-	.	gene_id "Novel00373"; transcript_id "Novel00373.1"; exon_number "2";
scaf106	novelGene	exon	822403	822879	.	-	.	gene_id "Novel00374"; transcript_id "Novel00374.1"; exon_number "1";
scaf106	novelGene	exon	829626	830000	.	-	.	gene_id "Novel00374"; transcript_id "Novel00374.1"; exon_number "2";
scaf1066	novelGene	exon	1	246	.	-	.	gene_id "Novel00375"; transcript_id "Novel00375.1"; exon_number "1";
scaf1066	novelGene	exon	451	826	.	-	.	gene_id "Novel00375"; transcript_id "Novel00375.1"; exon_number "2";
scaf1066	novelGene	exon	2	819	.	-	.	gene_id "Novel00375"; transcript_id "Novel00375.2"; exon_number "1";
scaf107	novelGene	exon	501683	501840	.	+	.	gene_id "Novel00376"; transcript_id "Novel00376.1"; exon_number "1";
scaf107	novelGene	exon	517140	517354	.	+	.	gene_id "Novel00377"; transcript_id "Novel00377.1"; exon_number "1";
scaf107	novelGene	exon	756986	757073	.	+	.	gene_id "Novel00378"; transcript_id "Novel00378.1"; exon_number "1";
scaf107	novelGene	exon	757177	758273	.	+	.	gene_id "Novel00378"; transcript_id "Novel00378.1"; exon_number "2";
scaf107	novelGene	exon	763337	763452	.	+	.	gene_id "Novel00378"; transcript_id "Novel00378.1"; exon_number "3";
scaf107	novelGene	exon	765760	766086	.	+	.	gene_id "Novel00378"; transcript_id "Novel00378.1"; exon_number "4";
scaf107	novelGene	exon	778095	778311	.	+	.	gene_id "Novel00379"; transcript_id "Novel00379.1"; exon_number "1";
scaf107	novelGene	exon	779420	780684	.	+	.	gene_id "Novel00379"; transcript_id "Novel00379.1"; exon_number "2";
scaf107	novelGene	exon	778710	778749	.	+	.	gene_id "Novel00379"; transcript_id "Novel00379.2"; exon_number "1";
scaf107	novelGene	exon	779420	780684	.	+	.	gene_id "Novel00379"; transcript_id "Novel00379.2"; exon_number "2";
scaf107	novelGene	exon	809003	809367	.	+	.	gene_id "Novel00380"; transcript_id "Novel00380.1"; exon_number "1";
scaf107	novelGene	exon	809798	810001	.	+	.	gene_id "Novel00380"; transcript_id "Novel00380.1"; exon_number "2";
scaf107	novelGene	exon	810083	810344	.	+	.	gene_id "Novel00380"; transcript_id "Novel00380.1"; exon_number "3";
scaf107	novelGene	exon	809003	810001	.	+	.	gene_id "Novel00380"; transcript_id "Novel00380.2"; exon_number "1";
scaf107	novelGene	exon	810083	810344	.	+	.	gene_id "Novel00380"; transcript_id "Novel00380.2"; exon_number "2";
scaf107	novelGene	exon	809171	809367	.	+	.	gene_id "Novel00380"; transcript_id "Novel00380.3"; exon_number "1";
scaf107	novelGene	exon	809850	810001	.	+	.	gene_id "Novel00380"; transcript_id "Novel00380.3"; exon_number "2";
scaf107	novelGene	exon	810083	810344	.	+	.	gene_id "Novel00380"; transcript_id "Novel00380.3"; exon_number "3";
scaf107	novelGene	exon	809337	809367	.	+	.	gene_id "Novel00380"; transcript_id "Novel00380.4"; exon_number "1";
scaf107	novelGene	exon	809873	810001	.	+	.	gene_id "Novel00380"; transcript_id "Novel00380.4"; exon_number "2";
scaf107	novelGene	exon	810083	810344	.	+	.	gene_id "Novel00380"; transcript_id "Novel00380.4"; exon_number "3";
scaf107	novelGene	exon	1089103	1089863	.	+	.	gene_id "Novel00381"; transcript_id "Novel00381.1"; exon_number "1";
scaf107	novelGene	exon	1144451	1144548	.	+	.	gene_id "Novel00382"; transcript_id "Novel00382.1"; exon_number "1";
scaf107	novelGene	exon	1145680	1145865	.	+	.	gene_id "Novel00382"; transcript_id "Novel00382.1"; exon_number "2";
scaf107	novelGene	exon	1150835	1150925	.	+	.	gene_id "Novel00382"; transcript_id "Novel00382.1"; exon_number "3";
scaf107	novelGene	exon	1151784	1152046	.	+	.	gene_id "Novel00382"; transcript_id "Novel00382.1"; exon_number "4";
scaf107	novelGene	exon	56345	56486	.	-	.	gene_id "Novel00383"; transcript_id "Novel00383.1"; exon_number "1";
scaf107	novelGene	exon	60988	61350	.	-	.	gene_id "Novel00383"; transcript_id "Novel00383.1"; exon_number "2";
scaf107	novelGene	exon	776646	776784	.	-	.	gene_id "Novel00384"; transcript_id "Novel00384.1"; exon_number "1";
scaf107	novelGene	exon	782328	782457	.	-	.	gene_id "Novel00384"; transcript_id "Novel00384.1"; exon_number "2";
scaf107	novelGene	exon	783692	783786	.	-	.	gene_id "Novel00384"; transcript_id "Novel00384.1"; exon_number "3";
scaf107	novelGene	exon	789316	789339	.	-	.	gene_id "Novel00384"; transcript_id "Novel00384.1"; exon_number "4";
scaf107	novelGene	exon	816583	816776	.	-	.	gene_id "Novel00385"; transcript_id "Novel00385.1"; exon_number "1";
scaf107	novelGene	exon	819096	819189	.	-	.	gene_id "Novel00385"; transcript_id "Novel00385.1"; exon_number "2";
scaf107	novelGene	exon	839849	839989	.	-	.	gene_id "Novel00385"; transcript_id "Novel00385.1"; exon_number "3";
scaf107	novelGene	exon	1036927	1040607	.	-	.	gene_id "Novel00386"; transcript_id "Novel00386.1"; exon_number "1";
scaf107	novelGene	exon	1040703	1040906	.	-	.	gene_id "Novel00386"; transcript_id "Novel00386.1"; exon_number "2";
scaf107	novelGene	exon	1036927	1040610	.	-	.	gene_id "Novel00386"; transcript_id "Novel00386.2"; exon_number "1";
scaf107	novelGene	exon	1040703	1040906	.	-	.	gene_id "Novel00386"; transcript_id "Novel00386.2"; exon_number "2";
scaf1071	novelGene	exon	3184	3255	.	+	.	gene_id "Novel00387"; transcript_id "Novel00387.1"; exon_number "1";
scaf1071	novelGene	exon	5399	5527	.	+	.	gene_id "Novel00387"; transcript_id "Novel00387.1"; exon_number "2";
scaf1074	novelGene	exon	5034	5438	.	-	.	gene_id "Novel00388"; transcript_id "Novel00388.1"; exon_number "1";
scaf1074	novelGene	exon	5862	6085	.	-	.	gene_id "Novel00388"; transcript_id "Novel00388.1"; exon_number "2";
scaf108	novelGene	exon	196693	198698	.	+	.	gene_id "Novel00389"; transcript_id "Novel00389.1"; exon_number "1";
scaf108	novelGene	exon	735841	736071	.	+	.	gene_id "Novel00390"; transcript_id "Novel00390.1"; exon_number "1";
scaf108	novelGene	exon	736158	739310	.	+	.	gene_id "Novel00390"; transcript_id "Novel00390.1"; exon_number "2";
scaf108	novelGene	exon	740937	741762	.	+	.	gene_id "Novel00391"; transcript_id "Novel00391.1"; exon_number "1";
scaf108	novelGene	exon	741849	741909	.	+	.	gene_id "Novel00391"; transcript_id "Novel00391.1"; exon_number "2";
scaf108	novelGene	exon	209568	209695	.	-	.	gene_id "Novel00392"; transcript_id "Novel00392.1"; exon_number "1";
scaf108	novelGene	exon	215076	215241	.	-	.	gene_id "Novel00392"; transcript_id "Novel00392.1"; exon_number "2";
scaf108	novelGene	exon	214579	220563	.	-	.	gene_id "Novel00392"; transcript_id "Novel00392.2"; exon_number "1";
scaf1080	novelGene	exon	457	556	.	+	.	gene_id "Novel00393"; transcript_id "Novel00393.1"; exon_number "1";
scaf1080	novelGene	exon	2822	3007	.	+	.	gene_id "Novel00393"; transcript_id "Novel00393.1"; exon_number "2";
scaf1080	novelGene	exon	3626	3723	.	+	.	gene_id "Novel00393"; transcript_id "Novel00393.1"; exon_number "3";
scaf1080	novelGene	exon	490	1612	.	+	.	gene_id "Novel00393"; transcript_id "Novel00393.2"; exon_number "1";
scaf1080	novelGene	exon	1236	1295	.	+	.	gene_id "Novel00393"; transcript_id "Novel00393.3"; exon_number "1";
scaf1080	novelGene	exon	2822	3007	.	+	.	gene_id "Novel00393"; transcript_id "Novel00393.3"; exon_number "2";
scaf1080	novelGene	exon	3626	3723	.	+	.	gene_id "Novel00393"; transcript_id "Novel00393.3"; exon_number "3";
scaf1080	novelGene	exon	2621	3007	.	+	.	gene_id "Novel00393"; transcript_id "Novel00393.4"; exon_number "1";
scaf1080	novelGene	exon	3626	3723	.	+	.	gene_id "Novel00393"; transcript_id "Novel00393.4"; exon_number "2";
scaf1089	novelGene	exon	880	943	.	+	.	gene_id "Novel00394"; transcript_id "Novel00394.1"; exon_number "1";
scaf1089	novelGene	exon	1053	2190	.	+	.	gene_id "Novel00394"; transcript_id "Novel00394.1"; exon_number "2";
scaf1089	novelGene	exon	892	943	.	+	.	gene_id "Novel00394"; transcript_id "Novel00394.2"; exon_number "1";
scaf1089	novelGene	exon	1052	2190	.	+	.	gene_id "Novel00394"; transcript_id "Novel00394.2"; exon_number "2";
scaf109	novelGene	exon	1045	1407	.	+	.	gene_id "Novel00395"; transcript_id "Novel00395.1"; exon_number "1";
scaf109	novelGene	exon	1480	1866	.	+	.	gene_id "Novel00395"; transcript_id "Novel00395.1"; exon_number "2";
scaf109	novelGene	exon	3843	3914	.	+	.	gene_id "Novel00395"; transcript_id "Novel00395.1"; exon_number "3";
scaf109	novelGene	exon	4077	6566	.	+	.	gene_id "Novel00395"; transcript_id "Novel00395.1"; exon_number "4";
scaf109	novelGene	exon	2667	3192	.	+	.	gene_id "Novel00395"; transcript_id "Novel00395.2"; exon_number "1";
scaf109	novelGene	exon	3843	3914	.	+	.	gene_id "Novel00395"; transcript_id "Novel00395.2"; exon_number "2";
scaf109	novelGene	exon	4077	6566	.	+	.	gene_id "Novel00395"; transcript_id "Novel00395.2"; exon_number "3";
scaf109	novelGene	exon	410422	411068	.	+	.	gene_id "Novel00396"; transcript_id "Novel00396.1"; exon_number "1";
scaf109	novelGene	exon	411308	411480	.	+	.	gene_id "Novel00396"; transcript_id "Novel00396.1"; exon_number "2";
scaf109	novelGene	exon	411889	411926	.	+	.	gene_id "Novel00396"; transcript_id "Novel00396.1"; exon_number "3";
scaf109	novelGene	exon	8773	10595	.	-	.	gene_id "Novel00397"; transcript_id "Novel00397.1"; exon_number "1";
scaf109	novelGene	exon	10683	10772	.	-	.	gene_id "Novel00397"; transcript_id "Novel00397.1"; exon_number "2";
scaf109	novelGene	exon	474440	477670	.	-	.	gene_id "Novel00398"; transcript_id "Novel00398.1"; exon_number "1";
scaf1097	novelGene	exon	212	331	.	-	.	gene_id "Novel00399"; transcript_id "Novel00399.1"; exon_number "1";
scaf1097	novelGene	exon	645	738	.	-	.	gene_id "Novel00399"; transcript_id "Novel00399.1"; exon_number "2";
scaf1097	novelGene	exon	1274	1328	.	-	.	gene_id "Novel00399"; transcript_id "Novel00399.1"; exon_number "3";
scaf1097	novelGene	exon	1856	1856	.	-	.	gene_id "Novel00399"; transcript_id "Novel00399.1"; exon_number "4";
scaf1097	novelGene	exon	212	331	.	-	.	gene_id "Novel00399"; transcript_id "Novel00399.2"; exon_number "1";
scaf1097	novelGene	exon	645	738	.	-	.	gene_id "Novel00399"; transcript_id "Novel00399.2"; exon_number "2";
scaf1097	novelGene	exon	1280	1328	.	-	.	gene_id "Novel00399"; transcript_id "Novel00399.2"; exon_number "3";
scaf1097	novelGene	exon	1856	1857	.	-	.	gene_id "Novel00399"; transcript_id "Novel00399.2"; exon_number "4";
scaf1097	novelGene	exon	212	331	.	-	.	gene_id "Novel00399"; transcript_id "Novel00399.3"; exon_number "1";
scaf1097	novelGene	exon	645	738	.	-	.	gene_id "Novel00399"; transcript_id "Novel00399.3"; exon_number "2";
scaf1097	novelGene	exon	1280	1346	.	-	.	gene_id "Novel00399"; transcript_id "Novel00399.3"; exon_number "3";
scaf1097	novelGene	exon	1856	1956	.	-	.	gene_id "Novel00399"; transcript_id "Novel00399.3"; exon_number "4";
scaf1097	novelGene	exon	212	331	.	-	.	gene_id "Novel00399"; transcript_id "Novel00399.4"; exon_number "1";
scaf1097	novelGene	exon	645	738	.	-	.	gene_id "Novel00399"; transcript_id "Novel00399.4"; exon_number "2";
scaf1097	novelGene	exon	1274	1343	.	-	.	gene_id "Novel00399"; transcript_id "Novel00399.4"; exon_number "3";
scaf1097	novelGene	exon	1856	1976	.	-	.	gene_id "Novel00399"; transcript_id "Novel00399.4"; exon_number "4";
scaf1097	novelGene	exon	2458	2458	.	-	.	gene_id "Novel00399"; transcript_id "Novel00399.4"; exon_number "5";
scaf1097	novelGene	exon	212	331	.	-	.	gene_id "Novel00399"; transcript_id "Novel00399.5"; exon_number "1";
scaf1097	novelGene	exon	645	738	.	-	.	gene_id "Novel00399"; transcript_id "Novel00399.5"; exon_number "2";
scaf1097	novelGene	exon	1280	1343	.	-	.	gene_id "Novel00399"; transcript_id "Novel00399.5"; exon_number "3";
scaf1097	novelGene	exon	1856	1976	.	-	.	gene_id "Novel00399"; transcript_id "Novel00399.5"; exon_number "4";
scaf1097	novelGene	exon	2458	2459	.	-	.	gene_id "Novel00399"; transcript_id "Novel00399.5"; exon_number "5";
scaf1097	novelGene	exon	212	331	.	-	.	gene_id "Novel00399"; transcript_id "Novel00399.6"; exon_number "1";
scaf1097	novelGene	exon	645	738	.	-	.	gene_id "Novel00399"; transcript_id "Novel00399.6"; exon_number "2";
scaf1097	novelGene	exon	1274	1343	.	-	.	gene_id "Novel00399"; transcript_id "Novel00399.6"; exon_number "3";
scaf1097	novelGene	exon	1856	1979	.	-	.	gene_id "Novel00399"; transcript_id "Novel00399.6"; exon_number "4";
scaf1097	novelGene	exon	2458	2595	.	-	.	gene_id "Novel00399"; transcript_id "Novel00399.6"; exon_number "5";
scaf1097	novelGene	exon	3003	3107	.	-	.	gene_id "Novel00399"; transcript_id "Novel00399.6"; exon_number "6";
scaf1097	novelGene	exon	3854	3856	.	-	.	gene_id "Novel00399"; transcript_id "Novel00399.6"; exon_number "7";
scaf1097	novelGene	exon	212	331	.	-	.	gene_id "Novel00399"; transcript_id "Novel00399.7"; exon_number "1";
scaf1097	novelGene	exon	645	738	.	-	.	gene_id "Novel00399"; transcript_id "Novel00399.7"; exon_number "2";
scaf1097	novelGene	exon	1280	1343	.	-	.	gene_id "Novel00399"; transcript_id "Novel00399.7"; exon_number "3";
scaf1097	novelGene	exon	1856	1979	.	-	.	gene_id "Novel00399"; transcript_id "Novel00399.7"; exon_number "4";
scaf1097	novelGene	exon	2458	2595	.	-	.	gene_id "Novel00399"; transcript_id "Novel00399.7"; exon_number "5";
scaf1097	novelGene	exon	3003	3107	.	-	.	gene_id "Novel00399"; transcript_id "Novel00399.7"; exon_number "6";
scaf1097	novelGene	exon	3854	3856	.	-	.	gene_id "Novel00399"; transcript_id "Novel00399.7"; exon_number "7";
scaf1097	novelGene	exon	212	331	.	-	.	gene_id "Novel00399"; transcript_id "Novel00399.8"; exon_number "1";
scaf1097	novelGene	exon	645	738	.	-	.	gene_id "Novel00399"; transcript_id "Novel00399.8"; exon_number "2";
scaf1097	novelGene	exon	1274	1343	.	-	.	gene_id "Novel00399"; transcript_id "Novel00399.8"; exon_number "3";
scaf1097	novelGene	exon	1856	1979	.	-	.	gene_id "Novel00399"; transcript_id "Novel00399.8"; exon_number "4";
scaf1097	novelGene	exon	2458	2595	.	-	.	gene_id "Novel00399"; transcript_id "Novel00399.8"; exon_number "5";
scaf1097	novelGene	exon	3003	3146	.	-	.	gene_id "Novel00399"; transcript_id "Novel00399.8"; exon_number "6";
scaf1097	novelGene	exon	3854	4001	.	-	.	gene_id "Novel00399"; transcript_id "Novel00399.8"; exon_number "7";
scaf1097	novelGene	exon	5171	5462	.	-	.	gene_id "Novel00399"; transcript_id "Novel00399.8"; exon_number "8";
scaf1097	novelGene	exon	212	331	.	-	.	gene_id "Novel00399"; transcript_id "Novel00399.9"; exon_number "1";
scaf1097	novelGene	exon	645	738	.	-	.	gene_id "Novel00399"; transcript_id "Novel00399.9"; exon_number "2";
scaf1097	novelGene	exon	1280	1343	.	-	.	gene_id "Novel00399"; transcript_id "Novel00399.9"; exon_number "3";
scaf1097	novelGene	exon	1856	1979	.	-	.	gene_id "Novel00399"; transcript_id "Novel00399.9"; exon_number "4";
scaf1097	novelGene	exon	2458	2595	.	-	.	gene_id "Novel00399"; transcript_id "Novel00399.9"; exon_number "5";
scaf1097	novelGene	exon	3003	3146	.	-	.	gene_id "Novel00399"; transcript_id "Novel00399.9"; exon_number "6";
scaf1097	novelGene	exon	3854	4001	.	-	.	gene_id "Novel00399"; transcript_id "Novel00399.9"; exon_number "7";
scaf1097	novelGene	exon	5171	5462	.	-	.	gene_id "Novel00399"; transcript_id "Novel00399.9"; exon_number "8";
scaf1099	novelGene	exon	255	1093	.	+	.	gene_id "Novel00400"; transcript_id "Novel00400.1"; exon_number "1";
scaf1099	novelGene	exon	1659	1729	.	+	.	gene_id "Novel00400"; transcript_id "Novel00400.1"; exon_number "2";
scaf1099	novelGene	exon	2091	2212	.	+	.	gene_id "Novel00400"; transcript_id "Novel00400.1"; exon_number "3";
scaf1099	novelGene	exon	3129	3248	.	+	.	gene_id "Novel00400"; transcript_id "Novel00400.1"; exon_number "4";
scaf1099	novelGene	exon	4429	4615	.	+	.	gene_id "Novel00400"; transcript_id "Novel00400.1"; exon_number "5";
scaf1099	novelGene	exon	5813	5956	.	+	.	gene_id "Novel00400"; transcript_id "Novel00400.1"; exon_number "6";
scaf1099	novelGene	exon	997	1093	.	+	.	gene_id "Novel00400"; transcript_id "Novel00400.2"; exon_number "1";
scaf1099	novelGene	exon	2091	2212	.	+	.	gene_id "Novel00400"; transcript_id "Novel00400.2"; exon_number "2";
scaf1099	novelGene	exon	3129	3248	.	+	.	gene_id "Novel00400"; transcript_id "Novel00400.2"; exon_number "3";
scaf1099	novelGene	exon	4429	4615	.	+	.	gene_id "Novel00400"; transcript_id "Novel00400.2"; exon_number "4";
scaf1099	novelGene	exon	5813	5956	.	+	.	gene_id "Novel00400"; transcript_id "Novel00400.2"; exon_number "5";
scaf11	novelGene	exon	295866	296293	.	+	.	gene_id "Novel00401"; transcript_id "Novel00401.1"; exon_number "1";
scaf11	novelGene	exon	299621	299779	.	+	.	gene_id "Novel00401"; transcript_id "Novel00401.1"; exon_number "2";
scaf11	novelGene	exon	300305	300541	.	+	.	gene_id "Novel00401"; transcript_id "Novel00401.1"; exon_number "3";
scaf11	novelGene	exon	295885	296888	.	+	.	gene_id "Novel00401"; transcript_id "Novel00401.2"; exon_number "1";
scaf11	novelGene	exon	299543	300193	.	+	.	gene_id "Novel00401"; transcript_id "Novel00401.3"; exon_number "1";
scaf11	novelGene	exon	300688	300905	.	+	.	gene_id "Novel00402"; transcript_id "Novel00402.1"; exon_number "1";
scaf11	novelGene	exon	301845	301895	.	+	.	gene_id "Novel00402"; transcript_id "Novel00402.1"; exon_number "2";
scaf11	novelGene	exon	321466	322271	.	+	.	gene_id "Novel00403"; transcript_id "Novel00403.1"; exon_number "1";
scaf11	novelGene	exon	324136	324821	.	+	.	gene_id "Novel00403"; transcript_id "Novel00403.1"; exon_number "2";
scaf11	novelGene	exon	323258	324821	.	+	.	gene_id "Novel00403"; transcript_id "Novel00403.2"; exon_number "1";
scaf11	novelGene	exon	323700	323712	.	+	.	gene_id "Novel00403"; transcript_id "Novel00403.3"; exon_number "1";
scaf11	novelGene	exon	325410	325686	.	+	.	gene_id "Novel00403"; transcript_id "Novel00403.3"; exon_number "2";
scaf11	novelGene	exon	327252	327424	.	+	.	gene_id "Novel00403"; transcript_id "Novel00403.3"; exon_number "3";
scaf11	novelGene	exon	372555	372666	.	+	.	gene_id "Novel00404"; transcript_id "Novel00404.1"; exon_number "1";
scaf11	novelGene	exon	377961	378148	.	+	.	gene_id "Novel00404"; transcript_id "Novel00404.1"; exon_number "2";
scaf11	novelGene	exon	477742	479235	.	+	.	gene_id "Novel00405"; transcript_id "Novel00405.1"; exon_number "1";
scaf11	novelGene	exon	479778	480635	.	+	.	gene_id "Novel00405"; transcript_id "Novel00405.1"; exon_number "2";
scaf11	novelGene	exon	481068	484202	.	+	.	gene_id "Novel00405"; transcript_id "Novel00405.1"; exon_number "3";
scaf11	novelGene	exon	477742	479235	.	+	.	gene_id "Novel00405"; transcript_id "Novel00405.2"; exon_number "1";
scaf11	novelGene	exon	479778	484202	.	+	.	gene_id "Novel00405"; transcript_id "Novel00405.2"; exon_number "2";
scaf11	novelGene	exon	477875	480635	.	+	.	gene_id "Novel00405"; transcript_id "Novel00405.3"; exon_number "1";
scaf11	novelGene	exon	481068	484202	.	+	.	gene_id "Novel00405"; transcript_id "Novel00405.3"; exon_number "2";
scaf11	novelGene	exon	504877	505053	.	+	.	gene_id "Novel00406"; transcript_id "Novel00406.1"; exon_number "1";
scaf11	novelGene	exon	505568	505878	.	+	.	gene_id "Novel00406"; transcript_id "Novel00406.1"; exon_number "2";
scaf11	novelGene	exon	538491	538505	.	+	.	gene_id "Novel00407"; transcript_id "Novel00407.1"; exon_number "1";
scaf11	novelGene	exon	542188	545121	.	+	.	gene_id "Novel00407"; transcript_id "Novel00407.1"; exon_number "2";
scaf11	novelGene	exon	549681	551129	.	+	.	gene_id "Novel00408"; transcript_id "Novel00408.1"; exon_number "1";
scaf11	novelGene	exon	551960	553407	.	+	.	gene_id "Novel00408"; transcript_id "Novel00408.1"; exon_number "2";
scaf11	novelGene	exon	549681	551129	.	+	.	gene_id "Novel00408"; transcript_id "Novel00408.2"; exon_number "1";
scaf11	novelGene	exon	551960	552111	.	+	.	gene_id "Novel00408"; transcript_id "Novel00408.2"; exon_number "2";
scaf11	novelGene	exon	554824	556110	.	+	.	gene_id "Novel00408"; transcript_id "Novel00408.2"; exon_number "3";
scaf11	novelGene	exon	553661	556110	.	+	.	gene_id "Novel00408"; transcript_id "Novel00408.3"; exon_number "1";
scaf11	novelGene	exon	554837	555070	.	+	.	gene_id "Novel00408"; transcript_id "Novel00408.4"; exon_number "1";
scaf11	novelGene	exon	557051	558002	.	+	.	gene_id "Novel00408"; transcript_id "Novel00408.4"; exon_number "2";
scaf11	novelGene	exon	556811	558002	.	+	.	gene_id "Novel00408"; transcript_id "Novel00408.5"; exon_number "1";
scaf11	novelGene	exon	626574	626955	.	+	.	gene_id "Novel00409"; transcript_id "Novel00409.1"; exon_number "1";
scaf11	novelGene	exon	651493	652792	.	+	.	gene_id "Novel00410"; transcript_id "Novel00410.1"; exon_number "1";
scaf11	novelGene	exon	667850	668596	.	+	.	gene_id "Novel00411"; transcript_id "Novel00411.1"; exon_number "1";
scaf11	novelGene	exon	692609	693744	.	+	.	gene_id "Novel00412"; transcript_id "Novel00412.1"; exon_number "1";
scaf11	novelGene	exon	699849	701096	.	+	.	gene_id "Novel00413"; transcript_id "Novel00413.1"; exon_number "1";
scaf11	novelGene	exon	701453	702960	.	+	.	gene_id "Novel00414"; transcript_id "Novel00414.1"; exon_number "1";
scaf11	novelGene	exon	709428	710034	.	+	.	gene_id "Novel00415"; transcript_id "Novel00415.1"; exon_number "1";
scaf11	novelGene	exon	711069	713140	.	+	.	gene_id "Novel00416"; transcript_id "Novel00416.1"; exon_number "1";
scaf11	novelGene	exon	724680	725464	.	+	.	gene_id "Novel00417"; transcript_id "Novel00417.1"; exon_number "1";
scaf11	novelGene	exon	762261	763218	.	+	.	gene_id "Novel00418"; transcript_id "Novel00418.1"; exon_number "1";
scaf11	novelGene	exon	764265	764478	.	+	.	gene_id "Novel00419"; transcript_id "Novel00419.1"; exon_number "1";
scaf11	novelGene	exon	766178	766457	.	+	.	gene_id "Novel00420"; transcript_id "Novel00420.1"; exon_number "1";
scaf11	novelGene	exon	775763	776946	.	+	.	gene_id "Novel00421"; transcript_id "Novel00421.1"; exon_number "1";
scaf11	novelGene	exon	780533	781674	.	+	.	gene_id "Novel00422"; transcript_id "Novel00422.1"; exon_number "1";
scaf11	novelGene	exon	784304	785543	.	+	.	gene_id "Novel00423"; transcript_id "Novel00423.1"; exon_number "1";
scaf11	novelGene	exon	786734	787704	.	+	.	gene_id "Novel00424"; transcript_id "Novel00424.1"; exon_number "1";
scaf11	novelGene	exon	793263	795008	.	+	.	gene_id "Novel00425"; transcript_id "Novel00425.1"; exon_number "1";
scaf11	novelGene	exon	805836	806806	.	+	.	gene_id "Novel00426"; transcript_id "Novel00426.1"; exon_number "1";
scaf11	novelGene	exon	817166	817703	.	+	.	gene_id "Novel00427"; transcript_id "Novel00427.1"; exon_number "1";
scaf11	novelGene	exon	819546	819875	.	+	.	gene_id "Novel00428"; transcript_id "Novel00428.1"; exon_number "1";
scaf11	novelGene	exon	821896	822268	.	+	.	gene_id "Novel00429"; transcript_id "Novel00429.1"; exon_number "1";
scaf11	novelGene	exon	827005	828487	.	+	.	gene_id "Novel00430"; transcript_id "Novel00430.1"; exon_number "1";
scaf11	novelGene	exon	829660	830226	.	+	.	gene_id "Novel00431"; transcript_id "Novel00431.1"; exon_number "1";
scaf11	novelGene	exon	831925	832163	.	+	.	gene_id "Novel00432"; transcript_id "Novel00432.1"; exon_number "1";
scaf11	novelGene	exon	3560355	3560530	.	+	.	gene_id "Novel00433"; transcript_id "Novel00433.1"; exon_number "1";
scaf11	novelGene	exon	3619221	3619848	.	+	.	gene_id "Novel00433"; transcript_id "Novel00433.1"; exon_number "2";
scaf11	novelGene	exon	3631743	3633211	.	+	.	gene_id "Novel00433"; transcript_id "Novel00433.1"; exon_number "3";
scaf11	novelGene	exon	3560370	3560533	.	+	.	gene_id "Novel00433"; transcript_id "Novel00433.2"; exon_number "1";
scaf11	novelGene	exon	3619221	3619848	.	+	.	gene_id "Novel00433"; transcript_id "Novel00433.2"; exon_number "2";
scaf11	novelGene	exon	3631743	3631903	.	+	.	gene_id "Novel00433"; transcript_id "Novel00433.2"; exon_number "3";
scaf11	novelGene	exon	3641328	3641508	.	+	.	gene_id "Novel00433"; transcript_id "Novel00433.2"; exon_number "4";
scaf11	novelGene	exon	3641943	3642342	.	+	.	gene_id "Novel00433"; transcript_id "Novel00433.2"; exon_number "5";
scaf11	novelGene	exon	3635988	3641508	.	+	.	gene_id "Novel00433"; transcript_id "Novel00433.3"; exon_number "1";
scaf11	novelGene	exon	3641943	3642342	.	+	.	gene_id "Novel00433"; transcript_id "Novel00433.3"; exon_number "2";
scaf11	novelGene	exon	3564887	3564965	.	+	.	gene_id "Novel00434"; transcript_id "Novel00434.1"; exon_number "1";
scaf11	novelGene	exon	3565110	3565200	.	+	.	gene_id "Novel00434"; transcript_id "Novel00434.1"; exon_number "2";
scaf11	novelGene	exon	3566398	3566843	.	+	.	gene_id "Novel00434"; transcript_id "Novel00434.1"; exon_number "3";
scaf11	novelGene	exon	3565520	3566856	.	+	.	gene_id "Novel00434"; transcript_id "Novel00434.2"; exon_number "1";
scaf11	novelGene	exon	3821050	3821259	.	+	.	gene_id "Novel00435"; transcript_id "Novel00435.1"; exon_number "1";
scaf11	novelGene	exon	3821575	3821694	.	+	.	gene_id "Novel00435"; transcript_id "Novel00435.1"; exon_number "2";
scaf11	novelGene	exon	3822472	3822681	.	+	.	gene_id "Novel00435"; transcript_id "Novel00435.1"; exon_number "3";
scaf11	novelGene	exon	3822855	3823011	.	+	.	gene_id "Novel00435"; transcript_id "Novel00435.1"; exon_number "4";
scaf11	novelGene	exon	3823084	3823219	.	+	.	gene_id "Novel00435"; transcript_id "Novel00435.1"; exon_number "5";
scaf11	novelGene	exon	3823290	3823410	.	+	.	gene_id "Novel00435"; transcript_id "Novel00435.1"; exon_number "6";
scaf11	novelGene	exon	3823728	3823823	.	+	.	gene_id "Novel00435"; transcript_id "Novel00435.1"; exon_number "7";
scaf11	novelGene	exon	3821050	3821259	.	+	.	gene_id "Novel00435"; transcript_id "Novel00435.2"; exon_number "1";
scaf11	novelGene	exon	3821575	3821694	.	+	.	gene_id "Novel00435"; transcript_id "Novel00435.2"; exon_number "2";
scaf11	novelGene	exon	3822472	3822681	.	+	.	gene_id "Novel00435"; transcript_id "Novel00435.2"; exon_number "3";
scaf11	novelGene	exon	3822855	3823011	.	+	.	gene_id "Novel00435"; transcript_id "Novel00435.2"; exon_number "4";
scaf11	novelGene	exon	3823253	3823410	.	+	.	gene_id "Novel00435"; transcript_id "Novel00435.2"; exon_number "5";
scaf11	novelGene	exon	3823728	3823823	.	+	.	gene_id "Novel00435"; transcript_id "Novel00435.2"; exon_number "6";
scaf11	novelGene	exon	3853479	3853539	.	+	.	gene_id "Novel00436"; transcript_id "Novel00436.1"; exon_number "1";
scaf11	novelGene	exon	3859022	3860247	.	+	.	gene_id "Novel00436"; transcript_id "Novel00436.1"; exon_number "2";
scaf11	novelGene	exon	4194313	4194379	.	+	.	gene_id "Novel00437"; transcript_id "Novel00437.1"; exon_number "1";
scaf11	novelGene	exon	4196232	4196383	.	+	.	gene_id "Novel00437"; transcript_id "Novel00437.1"; exon_number "2";
scaf11	novelGene	exon	4199492	4200103	.	+	.	gene_id "Novel00437"; transcript_id "Novel00437.1"; exon_number "3";
scaf11	novelGene	exon	4200314	4200396	.	+	.	gene_id "Novel00437"; transcript_id "Novel00437.1"; exon_number "4";
scaf11	novelGene	exon	4194316	4194379	.	+	.	gene_id "Novel00437"; transcript_id "Novel00437.2"; exon_number "1";
scaf11	novelGene	exon	4196232	4198886	.	+	.	gene_id "Novel00437"; transcript_id "Novel00437.2"; exon_number "2";
scaf11	novelGene	exon	4194455	4194482	.	+	.	gene_id "Novel00437"; transcript_id "Novel00437.3"; exon_number "1";
scaf11	novelGene	exon	4196232	4196383	.	+	.	gene_id "Novel00437"; transcript_id "Novel00437.3"; exon_number "2";
scaf11	novelGene	exon	4199492	4200103	.	+	.	gene_id "Novel00437"; transcript_id "Novel00437.3"; exon_number "3";
scaf11	novelGene	exon	4200314	4200396	.	+	.	gene_id "Novel00437"; transcript_id "Novel00437.3"; exon_number "4";
scaf11	novelGene	exon	4316877	4317250	.	+	.	gene_id "Novel00438"; transcript_id "Novel00438.1"; exon_number "1";
scaf11	novelGene	exon	4317652	4317994	.	+	.	gene_id "Novel00438"; transcript_id "Novel00438.1"; exon_number "2";
scaf11	novelGene	exon	4319247	4319327	.	+	.	gene_id "Novel00438"; transcript_id "Novel00438.1"; exon_number "3";
scaf11	novelGene	exon	4320923	4321089	.	+	.	gene_id "Novel00439"; transcript_id "Novel00439.1"; exon_number "1";
scaf11	novelGene	exon	4321916	4322046	.	+	.	gene_id "Novel00439"; transcript_id "Novel00439.1"; exon_number "2";
scaf11	novelGene	exon	4323318	4323531	.	+	.	gene_id "Novel00439"; transcript_id "Novel00439.1"; exon_number "3";
scaf11	novelGene	exon	4575386	4575689	.	+	.	gene_id "Novel00440"; transcript_id "Novel00440.1"; exon_number "1";
scaf11	novelGene	exon	4576585	4576625	.	+	.	gene_id "Novel00440"; transcript_id "Novel00440.1"; exon_number "2";
scaf11	novelGene	exon	4611064	4611652	.	+	.	gene_id "Novel00441"; transcript_id "Novel00441.1"; exon_number "1";
scaf11	novelGene	exon	4612447	4612554	.	+	.	gene_id "Novel00441"; transcript_id "Novel00441.1"; exon_number "2";
scaf11	novelGene	exon	4612918	4613253	.	+	.	gene_id "Novel00441"; transcript_id "Novel00441.1"; exon_number "3";
scaf11	novelGene	exon	5088048	5088411	.	+	.	gene_id "Novel00442"; transcript_id "Novel00442.1"; exon_number "1";
scaf11	novelGene	exon	5090086	5090305	.	+	.	gene_id "Novel00442"; transcript_id "Novel00442.1"; exon_number "2";
scaf11	novelGene	exon	5090734	5091027	.	+	.	gene_id "Novel00442"; transcript_id "Novel00442.1"; exon_number "3";
scaf11	novelGene	exon	5093091	5093243	.	+	.	gene_id "Novel00442"; transcript_id "Novel00442.1"; exon_number "4";
scaf11	novelGene	exon	5098954	5099146	.	+	.	gene_id "Novel00442"; transcript_id "Novel00442.1"; exon_number "5";
scaf11	novelGene	exon	5101514	5101615	.	+	.	gene_id "Novel00442"; transcript_id "Novel00442.1"; exon_number "6";
scaf11	novelGene	exon	5104595	5104732	.	+	.	gene_id "Novel00442"; transcript_id "Novel00442.1"; exon_number "7";
scaf11	novelGene	exon	5110780	5110863	.	+	.	gene_id "Novel00442"; transcript_id "Novel00442.1"; exon_number "8";
scaf11	novelGene	exon	5113875	5114540	.	+	.	gene_id "Novel00442"; transcript_id "Novel00442.1"; exon_number "9";
scaf11	novelGene	exon	5088235	5088411	.	+	.	gene_id "Novel00442"; transcript_id "Novel00442.2"; exon_number "1";
scaf11	novelGene	exon	5090086	5090305	.	+	.	gene_id "Novel00442"; transcript_id "Novel00442.2"; exon_number "2";
scaf11	novelGene	exon	5090734	5091027	.	+	.	gene_id "Novel00442"; transcript_id "Novel00442.2"; exon_number "3";
scaf11	novelGene	exon	5093091	5093214	.	+	.	gene_id "Novel00442"; transcript_id "Novel00442.2"; exon_number "4";
scaf11	novelGene	exon	5098954	5099146	.	+	.	gene_id "Novel00442"; transcript_id "Novel00442.2"; exon_number "5";
scaf11	novelGene	exon	5101514	5101615	.	+	.	gene_id "Novel00442"; transcript_id "Novel00442.2"; exon_number "6";
scaf11	novelGene	exon	5104595	5104732	.	+	.	gene_id "Novel00442"; transcript_id "Novel00442.2"; exon_number "7";
scaf11	novelGene	exon	5110780	5110863	.	+	.	gene_id "Novel00442"; transcript_id "Novel00442.2"; exon_number "8";
scaf11	novelGene	exon	5113875	5114540	.	+	.	gene_id "Novel00442"; transcript_id "Novel00442.2"; exon_number "9";
scaf11	novelGene	exon	5128201	5128319	.	+	.	gene_id "Novel00443"; transcript_id "Novel00443.1"; exon_number "1";
scaf11	novelGene	exon	5129415	5129736	.	+	.	gene_id "Novel00443"; transcript_id "Novel00443.1"; exon_number "2";
scaf11	novelGene	exon	5143006	5143010	.	+	.	gene_id "Novel00443"; transcript_id "Novel00443.1"; exon_number "3";
scaf11	novelGene	exon	5157121	5157123	.	+	.	gene_id "Novel00444"; transcript_id "Novel00444.1"; exon_number "1";
scaf11	novelGene	exon	5164724	5165062	.	+	.	gene_id "Novel00444"; transcript_id "Novel00444.1"; exon_number "2";
scaf11	novelGene	exon	5709326	5709924	.	+	.	gene_id "Novel00445"; transcript_id "Novel00445.1"; exon_number "1";
scaf11	novelGene	exon	5709994	5709999	.	+	.	gene_id "Novel00445"; transcript_id "Novel00445.1"; exon_number "2";
scaf11	novelGene	exon	5761110	5761156	.	+	.	gene_id "Novel00446"; transcript_id "Novel00446.1"; exon_number "1";
scaf11	novelGene	exon	5778941	5780202	.	+	.	gene_id "Novel00446"; transcript_id "Novel00446.1"; exon_number "2";
scaf11	novelGene	exon	5768676	5768688	.	+	.	gene_id "Novel00446"; transcript_id "Novel00446.2"; exon_number "1";
scaf11	novelGene	exon	5779062	5780202	.	+	.	gene_id "Novel00446"; transcript_id "Novel00446.2"; exon_number "2";
scaf11	novelGene	exon	6416247	6417966	.	+	.	gene_id "Novel00447"; transcript_id "Novel00447.1"; exon_number "1";
scaf11	novelGene	exon	6755843	6756074	.	+	.	gene_id "Novel00448"; transcript_id "Novel00448.1"; exon_number "1";
scaf11	novelGene	exon	6756226	6756381	.	+	.	gene_id "Novel00448"; transcript_id "Novel00448.1"; exon_number "2";
scaf11	novelGene	exon	6756715	6756787	.	+	.	gene_id "Novel00448"; transcript_id "Novel00448.1"; exon_number "3";
scaf11	novelGene	exon	6757270	6757305	.	+	.	gene_id "Novel00448"; transcript_id "Novel00448.1"; exon_number "4";
scaf11	novelGene	exon	6755843	6756074	.	+	.	gene_id "Novel00448"; transcript_id "Novel00448.2"; exon_number "1";
scaf11	novelGene	exon	6756239	6756381	.	+	.	gene_id "Novel00448"; transcript_id "Novel00448.2"; exon_number "2";
scaf11	novelGene	exon	6756715	6756787	.	+	.	gene_id "Novel00448"; transcript_id "Novel00448.2"; exon_number "3";
scaf11	novelGene	exon	6757270	6757305	.	+	.	gene_id "Novel00448"; transcript_id "Novel00448.2"; exon_number "4";
scaf11	novelGene	exon	26482	26701	.	-	.	gene_id "Novel00449"; transcript_id "Novel00449.1"; exon_number "1";
scaf11	novelGene	exon	27745	27801	.	-	.	gene_id "Novel00449"; transcript_id "Novel00449.1"; exon_number "2";
scaf11	novelGene	exon	28656	28707	.	-	.	gene_id "Novel00449"; transcript_id "Novel00449.1"; exon_number "3";
scaf11	novelGene	exon	30561	30661	.	-	.	gene_id "Novel00449"; transcript_id "Novel00449.1"; exon_number "4";
scaf11	novelGene	exon	31035	31126	.	-	.	gene_id "Novel00449"; transcript_id "Novel00449.1"; exon_number "5";
scaf11	novelGene	exon	33669	33704	.	-	.	gene_id "Novel00449"; transcript_id "Novel00449.1"; exon_number "6";
scaf11	novelGene	exon	50651	50767	.	-	.	gene_id "Novel00449"; transcript_id "Novel00449.1"; exon_number "7";
scaf11	novelGene	exon	61864	61896	.	-	.	gene_id "Novel00449"; transcript_id "Novel00449.1"; exon_number "8";
scaf11	novelGene	exon	26482	26701	.	-	.	gene_id "Novel00449"; transcript_id "Novel00449.2"; exon_number "1";
scaf11	novelGene	exon	27745	27853	.	-	.	gene_id "Novel00449"; transcript_id "Novel00449.2"; exon_number "2";
scaf11	novelGene	exon	30561	30661	.	-	.	gene_id "Novel00449"; transcript_id "Novel00449.2"; exon_number "3";
scaf11	novelGene	exon	31035	31126	.	-	.	gene_id "Novel00449"; transcript_id "Novel00449.2"; exon_number "4";
scaf11	novelGene	exon	33669	33704	.	-	.	gene_id "Novel00449"; transcript_id "Novel00449.2"; exon_number "5";
scaf11	novelGene	exon	50651	50767	.	-	.	gene_id "Novel00449"; transcript_id "Novel00449.2"; exon_number "6";
scaf11	novelGene	exon	61864	61914	.	-	.	gene_id "Novel00449"; transcript_id "Novel00449.2"; exon_number "7";
scaf11	novelGene	exon	26482	26701	.	-	.	gene_id "Novel00449"; transcript_id "Novel00449.3"; exon_number "1";
scaf11	novelGene	exon	28599	28707	.	-	.	gene_id "Novel00449"; transcript_id "Novel00449.3"; exon_number "2";
scaf11	novelGene	exon	30561	30661	.	-	.	gene_id "Novel00449"; transcript_id "Novel00449.3"; exon_number "3";
scaf11	novelGene	exon	31035	31126	.	-	.	gene_id "Novel00449"; transcript_id "Novel00449.3"; exon_number "4";
scaf11	novelGene	exon	33669	33704	.	-	.	gene_id "Novel00449"; transcript_id "Novel00449.3"; exon_number "5";
scaf11	novelGene	exon	50651	50767	.	-	.	gene_id "Novel00449"; transcript_id "Novel00449.3"; exon_number "6";
scaf11	novelGene	exon	61864	61914	.	-	.	gene_id "Novel00449"; transcript_id "Novel00449.3"; exon_number "7";
scaf11	novelGene	exon	433496	434519	.	-	.	gene_id "Novel00450"; transcript_id "Novel00450.1"; exon_number "1";
scaf11	novelGene	exon	434700	434833	.	-	.	gene_id "Novel00450"; transcript_id "Novel00450.1"; exon_number "2";
scaf11	novelGene	exon	462157	464492	.	-	.	gene_id "Novel00451"; transcript_id "Novel00451.1"; exon_number "1";
scaf11	novelGene	exon	464576	464696	.	-	.	gene_id "Novel00451"; transcript_id "Novel00451.1"; exon_number "2";
scaf11	novelGene	exon	462157	464492	.	-	.	gene_id "Novel00451"; transcript_id "Novel00451.2"; exon_number "1";
scaf11	novelGene	exon	464599	464760	.	-	.	gene_id "Novel00451"; transcript_id "Novel00451.2"; exon_number "2";
scaf11	novelGene	exon	462157	464492	.	-	.	gene_id "Novel00451"; transcript_id "Novel00451.3"; exon_number "1";
scaf11	novelGene	exon	464575	466479	.	-	.	gene_id "Novel00451"; transcript_id "Novel00451.3"; exon_number "2";
scaf11	novelGene	exon	1168496	1168671	.	-	.	gene_id "Novel00452"; transcript_id "Novel00452.1"; exon_number "1";
scaf11	novelGene	exon	1168951	1169022	.	-	.	gene_id "Novel00452"; transcript_id "Novel00452.1"; exon_number "2";
scaf11	novelGene	exon	1273215	1273215	.	-	.	gene_id "Novel00453"; transcript_id "Novel00453.1"; exon_number "1";
scaf11	novelGene	exon	1274168	1274485	.	-	.	gene_id "Novel00453"; transcript_id "Novel00453.1"; exon_number "2";
scaf11	novelGene	exon	1340256	1340852	.	-	.	gene_id "Novel00454"; transcript_id "Novel00454.1"; exon_number "1";
scaf11	novelGene	exon	1791891	1792144	.	-	.	gene_id "Novel00455"; transcript_id "Novel00455.1"; exon_number "1";
scaf11	novelGene	exon	1800796	1800895	.	-	.	gene_id "Novel00455"; transcript_id "Novel00455.1"; exon_number "2";
scaf11	novelGene	exon	1801519	1801608	.	-	.	gene_id "Novel00455"; transcript_id "Novel00455.1"; exon_number "3";
scaf11	novelGene	exon	1802207	1802272	.	-	.	gene_id "Novel00455"; transcript_id "Novel00455.1"; exon_number "4";
scaf11	novelGene	exon	1802424	1802511	.	-	.	gene_id "Novel00455"; transcript_id "Novel00455.1"; exon_number "5";
scaf11	novelGene	exon	1791891	1792144	.	-	.	gene_id "Novel00455"; transcript_id "Novel00455.2"; exon_number "1";
scaf11	novelGene	exon	1800796	1800895	.	-	.	gene_id "Novel00455"; transcript_id "Novel00455.2"; exon_number "2";
scaf11	novelGene	exon	1801519	1801608	.	-	.	gene_id "Novel00455"; transcript_id "Novel00455.2"; exon_number "3";
scaf11	novelGene	exon	1802207	1802272	.	-	.	gene_id "Novel00455"; transcript_id "Novel00455.2"; exon_number "4";
scaf11	novelGene	exon	1807335	1807369	.	-	.	gene_id "Novel00455"; transcript_id "Novel00455.2"; exon_number "5";
scaf11	novelGene	exon	2005091	2009106	.	-	.	gene_id "Novel00456"; transcript_id "Novel00456.1"; exon_number "1";
scaf11	novelGene	exon	4143803	4144460	.	-	.	gene_id "Novel00457"; transcript_id "Novel00457.1"; exon_number "1";
scaf11	novelGene	exon	4144944	4145120	.	-	.	gene_id "Novel00457"; transcript_id "Novel00457.1"; exon_number "2";
scaf11	novelGene	exon	4145223	4145420	.	-	.	gene_id "Novel00457"; transcript_id "Novel00457.1"; exon_number "3";
scaf11	novelGene	exon	4147071	4147192	.	-	.	gene_id "Novel00457"; transcript_id "Novel00457.1"; exon_number "4";
scaf11	novelGene	exon	4150889	4151187	.	-	.	gene_id "Novel00457"; transcript_id "Novel00457.1"; exon_number "5";
scaf11	novelGene	exon	5164251	5165101	.	-	.	gene_id "Novel00458"; transcript_id "Novel00458.1"; exon_number "1";
scaf11	novelGene	exon	5165228	5165782	.	-	.	gene_id "Novel00458"; transcript_id "Novel00458.1"; exon_number "2";
scaf11	novelGene	exon	5164251	5165101	.	-	.	gene_id "Novel00458"; transcript_id "Novel00458.2"; exon_number "1";
scaf11	novelGene	exon	5165454	5165906	.	-	.	gene_id "Novel00458"; transcript_id "Novel00458.2"; exon_number "2";
scaf11	novelGene	exon	5467027	5468317	.	-	.	gene_id "Novel00459"; transcript_id "Novel00459.1"; exon_number "1";
scaf11	novelGene	exon	5471823	5471937	.	-	.	gene_id "Novel00459"; transcript_id "Novel00459.1"; exon_number "2";
scaf11	novelGene	exon	5472004	5472051	.	-	.	gene_id "Novel00459"; transcript_id "Novel00459.1"; exon_number "3";
scaf11	novelGene	exon	5467027	5468317	.	-	.	gene_id "Novel00459"; transcript_id "Novel00459.2"; exon_number "1";
scaf11	novelGene	exon	5471823	5471915	.	-	.	gene_id "Novel00459"; transcript_id "Novel00459.2"; exon_number "2";
scaf11	novelGene	exon	5472004	5472168	.	-	.	gene_id "Novel00459"; transcript_id "Novel00459.2"; exon_number "3";
scaf11	novelGene	exon	5778904	5780212	.	-	.	gene_id "Novel00460"; transcript_id "Novel00460.1"; exon_number "1";
scaf11	novelGene	exon	5780562	5780700	.	-	.	gene_id "Novel00460"; transcript_id "Novel00460.1"; exon_number "2";
scaf11	novelGene	exon	5781963	5782095	.	-	.	gene_id "Novel00460"; transcript_id "Novel00460.1"; exon_number "3";
scaf11	novelGene	exon	5782660	5782958	.	-	.	gene_id "Novel00460"; transcript_id "Novel00460.1"; exon_number "4";
scaf11	novelGene	exon	5778904	5780212	.	-	.	gene_id "Novel00460"; transcript_id "Novel00460.2"; exon_number "1";
scaf11	novelGene	exon	5780562	5780700	.	-	.	gene_id "Novel00460"; transcript_id "Novel00460.2"; exon_number "2";
scaf11	novelGene	exon	5781963	5782095	.	-	.	gene_id "Novel00460"; transcript_id "Novel00460.2"; exon_number "3";
scaf11	novelGene	exon	5786732	5786836	.	-	.	gene_id "Novel00460"; transcript_id "Novel00460.2"; exon_number "4";
scaf11	novelGene	exon	5793543	5794057	.	-	.	gene_id "Novel00461"; transcript_id "Novel00461.1"; exon_number "1";
scaf11	novelGene	exon	5794459	5794597	.	-	.	gene_id "Novel00461"; transcript_id "Novel00461.1"; exon_number "2";
scaf11	novelGene	exon	5802426	5802602	.	-	.	gene_id "Novel00461"; transcript_id "Novel00461.1"; exon_number "3";
scaf11	novelGene	exon	6108680	6109486	.	-	.	gene_id "Novel00462"; transcript_id "Novel00462.1"; exon_number "1";
scaf11	novelGene	exon	6110539	6110690	.	-	.	gene_id "Novel00462"; transcript_id "Novel00462.1"; exon_number "2";
scaf11	novelGene	exon	6914107	6914629	.	-	.	gene_id "Novel00463"; transcript_id "Novel00463.1"; exon_number "1";
scaf11	novelGene	exon	6916562	6916677	.	-	.	gene_id "Novel00463"; transcript_id "Novel00463.1"; exon_number "2";
scaf11	novelGene	exon	6924946	6925126	.	-	.	gene_id "Novel00463"; transcript_id "Novel00463.1"; exon_number "3";
scaf110	novelGene	exon	32411	34374	.	+	.	gene_id "Novel00464"; transcript_id "Novel00464.1"; exon_number "1";
scaf110	novelGene	exon	35022	35165	.	+	.	gene_id "Novel00464"; transcript_id "Novel00464.1"; exon_number "2";
scaf110	novelGene	exon	36043	36263	.	+	.	gene_id "Novel00464"; transcript_id "Novel00464.1"; exon_number "3";
scaf110	novelGene	exon	39567	40872	.	+	.	gene_id "Novel00464"; transcript_id "Novel00464.1"; exon_number "4";
scaf110	novelGene	exon	34161	34934	.	+	.	gene_id "Novel00464"; transcript_id "Novel00464.2"; exon_number "1";
scaf110	novelGene	exon	35022	35165	.	+	.	gene_id "Novel00464"; transcript_id "Novel00464.2"; exon_number "2";
scaf110	novelGene	exon	36043	36263	.	+	.	gene_id "Novel00464"; transcript_id "Novel00464.2"; exon_number "3";
scaf110	novelGene	exon	39567	40872	.	+	.	gene_id "Novel00464"; transcript_id "Novel00464.2"; exon_number "4";
scaf110	novelGene	exon	35940	35962	.	+	.	gene_id "Novel00464"; transcript_id "Novel00464.3"; exon_number "1";
scaf110	novelGene	exon	36043	36263	.	+	.	gene_id "Novel00464"; transcript_id "Novel00464.3"; exon_number "2";
scaf110	novelGene	exon	39567	40872	.	+	.	gene_id "Novel00464"; transcript_id "Novel00464.3"; exon_number "3";
scaf110	novelGene	exon	184899	184932	.	+	.	gene_id "Novel00465"; transcript_id "Novel00465.1"; exon_number "1";
scaf110	novelGene	exon	184996	185354	.	+	.	gene_id "Novel00465"; transcript_id "Novel00465.1"; exon_number "2";
scaf110	novelGene	exon	186027	186080	.	+	.	gene_id "Novel00466"; transcript_id "Novel00466.1"; exon_number "1";
scaf110	novelGene	exon	187224	188297	.	+	.	gene_id "Novel00466"; transcript_id "Novel00466.1"; exon_number "2";
scaf110	novelGene	exon	323804	324130	.	+	.	gene_id "Novel00467"; transcript_id "Novel00467.1"; exon_number "1";
scaf110	novelGene	exon	324910	326147	.	+	.	gene_id "Novel00467"; transcript_id "Novel00467.1"; exon_number "2";
scaf110	novelGene	exon	326348	326515	.	+	.	gene_id "Novel00468"; transcript_id "Novel00468.1"; exon_number "1";
scaf110	novelGene	exon	327051	327406	.	+	.	gene_id "Novel00468"; transcript_id "Novel00468.1"; exon_number "2";
scaf110	novelGene	exon	447843	447912	.	+	.	gene_id "Novel00469"; transcript_id "Novel00469.1"; exon_number "1";
scaf110	novelGene	exon	449316	450004	.	+	.	gene_id "Novel00469"; transcript_id "Novel00469.1"; exon_number "2";
scaf1100	novelGene	exon	1488	1939	.	-	.	gene_id "Novel00470"; transcript_id "Novel00470.1"; exon_number "1";
scaf1100	novelGene	exon	2854	2985	.	-	.	gene_id "Novel00470"; transcript_id "Novel00470.1"; exon_number "2";
scaf1100	novelGene	exon	3222	3360	.	-	.	gene_id "Novel00470"; transcript_id "Novel00470.1"; exon_number "3";
scaf1100	novelGene	exon	3687	3839	.	-	.	gene_id "Novel00470"; transcript_id "Novel00470.1"; exon_number "4";
scaf1100	novelGene	exon	3927	4039	.	-	.	gene_id "Novel00470"; transcript_id "Novel00470.1"; exon_number "5";
scaf1100	novelGene	exon	4712	4883	.	-	.	gene_id "Novel00470"; transcript_id "Novel00470.1"; exon_number "6";
scaf111	novelGene	exon	809506	810402	.	+	.	gene_id "Novel00471"; transcript_id "Novel00471.1"; exon_number "1";
scaf111	novelGene	exon	407785	408592	.	-	.	gene_id "Novel00472"; transcript_id "Novel00472.1"; exon_number "1";
scaf111	novelGene	exon	409170	409264	.	-	.	gene_id "Novel00472"; transcript_id "Novel00472.1"; exon_number "2";
scaf111	novelGene	exon	414839	415076	.	-	.	gene_id "Novel00472"; transcript_id "Novel00472.1"; exon_number "3";
scaf111	novelGene	exon	415636	415873	.	-	.	gene_id "Novel00472"; transcript_id "Novel00472.1"; exon_number "4";
scaf111	novelGene	exon	407785	408592	.	-	.	gene_id "Novel00472"; transcript_id "Novel00472.2"; exon_number "1";
scaf111	novelGene	exon	409170	409264	.	-	.	gene_id "Novel00472"; transcript_id "Novel00472.2"; exon_number "2";
scaf111	novelGene	exon	414839	415076	.	-	.	gene_id "Novel00472"; transcript_id "Novel00472.2"; exon_number "3";
scaf111	novelGene	exon	416701	416712	.	-	.	gene_id "Novel00472"; transcript_id "Novel00472.2"; exon_number "4";
scaf111	novelGene	exon	548466	548550	.	-	.	gene_id "Novel00473"; transcript_id "Novel00473.1"; exon_number "1";
scaf111	novelGene	exon	548658	548748	.	-	.	gene_id "Novel00473"; transcript_id "Novel00473.1"; exon_number "2";
scaf111	novelGene	exon	558841	558860	.	-	.	gene_id "Novel00473"; transcript_id "Novel00473.1"; exon_number "3";
scaf111	novelGene	exon	602583	603931	.	-	.	gene_id "Novel00474"; transcript_id "Novel00474.1"; exon_number "1";
scaf111	novelGene	exon	605810	605935	.	-	.	gene_id "Novel00474"; transcript_id "Novel00474.1"; exon_number "2";
scaf111	novelGene	exon	606342	606378	.	-	.	gene_id "Novel00474"; transcript_id "Novel00474.1"; exon_number "3";
scaf111	novelGene	exon	602583	603931	.	-	.	gene_id "Novel00474"; transcript_id "Novel00474.2"; exon_number "1";
scaf111	novelGene	exon	605810	605935	.	-	.	gene_id "Novel00474"; transcript_id "Novel00474.2"; exon_number "2";
scaf111	novelGene	exon	609566	609684	.	-	.	gene_id "Novel00474"; transcript_id "Novel00474.2"; exon_number "3";
scaf111	novelGene	exon	610427	610657	.	-	.	gene_id "Novel00474"; transcript_id "Novel00474.2"; exon_number "4";
scaf111	novelGene	exon	611215	611263	.	-	.	gene_id "Novel00474"; transcript_id "Novel00474.2"; exon_number "5";
scaf111	novelGene	exon	602583	603931	.	-	.	gene_id "Novel00474"; transcript_id "Novel00474.3"; exon_number "1";
scaf111	novelGene	exon	605810	605935	.	-	.	gene_id "Novel00474"; transcript_id "Novel00474.3"; exon_number "2";
scaf111	novelGene	exon	609566	609684	.	-	.	gene_id "Novel00474"; transcript_id "Novel00474.3"; exon_number "3";
scaf111	novelGene	exon	610427	610692	.	-	.	gene_id "Novel00474"; transcript_id "Novel00474.3"; exon_number "4";
scaf111	novelGene	exon	611215	611290	.	-	.	gene_id "Novel00474"; transcript_id "Novel00474.3"; exon_number "5";
scaf111	novelGene	exon	695188	695279	.	-	.	gene_id "Novel00475"; transcript_id "Novel00475.1"; exon_number "1";
scaf111	novelGene	exon	696811	698432	.	-	.	gene_id "Novel00475"; transcript_id "Novel00475.1"; exon_number "2";
scaf112	novelGene	exon	501278	501372	.	+	.	gene_id "Novel00476"; transcript_id "Novel00476.1"; exon_number "1";
scaf112	novelGene	exon	504407	504571	.	+	.	gene_id "Novel00476"; transcript_id "Novel00476.1"; exon_number "2";
scaf112	novelGene	exon	505147	505298	.	+	.	gene_id "Novel00476"; transcript_id "Novel00476.1"; exon_number "3";
scaf112	novelGene	exon	509104	509235	.	+	.	gene_id "Novel00476"; transcript_id "Novel00476.1"; exon_number "4";
scaf112	novelGene	exon	510589	510769	.	+	.	gene_id "Novel00476"; transcript_id "Novel00476.1"; exon_number "5";
scaf112	novelGene	exon	511884	512055	.	+	.	gene_id "Novel00476"; transcript_id "Novel00476.1"; exon_number "6";
scaf112	novelGene	exon	512861	513019	.	+	.	gene_id "Novel00476"; transcript_id "Novel00476.1"; exon_number "7";
scaf112	novelGene	exon	513824	513892	.	+	.	gene_id "Novel00476"; transcript_id "Novel00476.1"; exon_number "8";
scaf112	novelGene	exon	501279	501372	.	+	.	gene_id "Novel00476"; transcript_id "Novel00476.2"; exon_number "1";
scaf112	novelGene	exon	504407	504571	.	+	.	gene_id "Novel00476"; transcript_id "Novel00476.2"; exon_number "2";
scaf112	novelGene	exon	505137	505298	.	+	.	gene_id "Novel00476"; transcript_id "Novel00476.2"; exon_number "3";
scaf112	novelGene	exon	509104	509235	.	+	.	gene_id "Novel00476"; transcript_id "Novel00476.2"; exon_number "4";
scaf112	novelGene	exon	510589	510769	.	+	.	gene_id "Novel00476"; transcript_id "Novel00476.2"; exon_number "5";
scaf112	novelGene	exon	511884	512055	.	+	.	gene_id "Novel00476"; transcript_id "Novel00476.2"; exon_number "6";
scaf112	novelGene	exon	512861	513019	.	+	.	gene_id "Novel00476"; transcript_id "Novel00476.2"; exon_number "7";
scaf112	novelGene	exon	513824	513892	.	+	.	gene_id "Novel00476"; transcript_id "Novel00476.2"; exon_number "8";
scaf112	novelGene	exon	501407	501465	.	+	.	gene_id "Novel00476"; transcript_id "Novel00476.3"; exon_number "1";
scaf112	novelGene	exon	504407	504571	.	+	.	gene_id "Novel00476"; transcript_id "Novel00476.3"; exon_number "2";
scaf112	novelGene	exon	505147	505298	.	+	.	gene_id "Novel00476"; transcript_id "Novel00476.3"; exon_number "3";
scaf112	novelGene	exon	509104	509235	.	+	.	gene_id "Novel00476"; transcript_id "Novel00476.3"; exon_number "4";
scaf112	novelGene	exon	510589	510769	.	+	.	gene_id "Novel00476"; transcript_id "Novel00476.3"; exon_number "5";
scaf112	novelGene	exon	511884	512055	.	+	.	gene_id "Novel00476"; transcript_id "Novel00476.3"; exon_number "6";
scaf112	novelGene	exon	512861	513019	.	+	.	gene_id "Novel00476"; transcript_id "Novel00476.3"; exon_number "7";
scaf112	novelGene	exon	513824	513892	.	+	.	gene_id "Novel00476"; transcript_id "Novel00476.3"; exon_number "8";
scaf112	novelGene	exon	380260	382734	.	-	.	gene_id "Novel00477"; transcript_id "Novel00477.1"; exon_number "1";
scaf112	novelGene	exon	383075	383758	.	-	.	gene_id "Novel00478"; transcript_id "Novel00478.1"; exon_number "1";
scaf112	novelGene	exon	958088	958253	.	-	.	gene_id "Novel00479"; transcript_id "Novel00479.1"; exon_number "1";
scaf112	novelGene	exon	959535	959749	.	-	.	gene_id "Novel00479"; transcript_id "Novel00479.1"; exon_number "2";
scaf1120	novelGene	exon	4044	4660	.	-	.	gene_id "Novel00480"; transcript_id "Novel00480.1"; exon_number "1";
scaf1120	novelGene	exon	4860	5085	.	-	.	gene_id "Novel00481"; transcript_id "Novel00481.1"; exon_number "1";
scaf113	novelGene	exon	32628	33467	.	-	.	gene_id "Novel00482"; transcript_id "Novel00482.1"; exon_number "1";
scaf113	novelGene	exon	34491	35244	.	-	.	gene_id "Novel00482"; transcript_id "Novel00482.1"; exon_number "2";
scaf113	novelGene	exon	534572	534662	.	-	.	gene_id "Novel00483"; transcript_id "Novel00483.1"; exon_number "1";
scaf113	novelGene	exon	535040	535216	.	-	.	gene_id "Novel00483"; transcript_id "Novel00483.1"; exon_number "2";
scaf113	novelGene	exon	535297	535383	.	-	.	gene_id "Novel00483"; transcript_id "Novel00483.1"; exon_number "3";
scaf114	novelGene	exon	150511	150707	.	-	.	gene_id "Novel00484"; transcript_id "Novel00484.1"; exon_number "1";
scaf114	novelGene	exon	151629	152063	.	-	.	gene_id "Novel00484"; transcript_id "Novel00484.1"; exon_number "2";
scaf114	novelGene	exon	150511	150707	.	-	.	gene_id "Novel00484"; transcript_id "Novel00484.2"; exon_number "1";
scaf114	novelGene	exon	151629	151793	.	-	.	gene_id "Novel00484"; transcript_id "Novel00484.2"; exon_number "2";
scaf114	novelGene	exon	152801	152819	.	-	.	gene_id "Novel00484"; transcript_id "Novel00484.2"; exon_number "3";
scaf114	novelGene	exon	152882	152903	.	-	.	gene_id "Novel00485"; transcript_id "Novel00485.1"; exon_number "1";
scaf114	novelGene	exon	154572	154816	.	-	.	gene_id "Novel00485"; transcript_id "Novel00485.1"; exon_number "2";
scaf114	novelGene	exon	156383	156518	.	-	.	gene_id "Novel00486"; transcript_id "Novel00486.1"; exon_number "1";
scaf114	novelGene	exon	156831	156870	.	-	.	gene_id "Novel00486"; transcript_id "Novel00486.1"; exon_number "2";
scaf114	novelGene	exon	156927	156995	.	-	.	gene_id "Novel00487"; transcript_id "Novel00487.1"; exon_number "1";
scaf114	novelGene	exon	157514	157624	.	-	.	gene_id "Novel00487"; transcript_id "Novel00487.1"; exon_number "2";
scaf114	novelGene	exon	159165	159344	.	-	.	gene_id "Novel00487"; transcript_id "Novel00487.1"; exon_number "3";
scaf114	novelGene	exon	310064	310709	.	-	.	gene_id "Novel00488"; transcript_id "Novel00488.1"; exon_number "1";
scaf114	novelGene	exon	310911	310966	.	-	.	gene_id "Novel00488"; transcript_id "Novel00488.1"; exon_number "2";
scaf1140	novelGene	exon	2699	2888	.	+	.	gene_id "Novel00489"; transcript_id "Novel00489.1"; exon_number "1";
scaf1140	novelGene	exon	2960	3081	.	+	.	gene_id "Novel00489"; transcript_id "Novel00489.1"; exon_number "2";
scaf1140	novelGene	exon	3285	4759	.	+	.	gene_id "Novel00489"; transcript_id "Novel00489.1"; exon_number "3";
scaf1140	novelGene	exon	2891	2892	.	+	.	gene_id "Novel00489"; transcript_id "Novel00489.2"; exon_number "1";
scaf1140	novelGene	exon	2960	3081	.	+	.	gene_id "Novel00489"; transcript_id "Novel00489.2"; exon_number "2";
scaf1140	novelGene	exon	3285	4759	.	+	.	gene_id "Novel00489"; transcript_id "Novel00489.2"; exon_number "3";
scaf1143	novelGene	exon	1	1490	.	-	.	gene_id "Novel00490"; transcript_id "Novel00490.1"; exon_number "1";
scaf1143	novelGene	exon	2951	3093	.	-	.	gene_id "Novel00490"; transcript_id "Novel00490.1"; exon_number "2";
scaf1143	novelGene	exon	4013	4040	.	-	.	gene_id "Novel00490"; transcript_id "Novel00490.1"; exon_number "3";
scaf1143	novelGene	exon	1	1490	.	-	.	gene_id "Novel00490"; transcript_id "Novel00490.2"; exon_number "1";
scaf1143	novelGene	exon	2951	3209	.	-	.	gene_id "Novel00490"; transcript_id "Novel00490.2"; exon_number "2";
scaf1143	novelGene	exon	4013	4057	.	-	.	gene_id "Novel00490"; transcript_id "Novel00490.2"; exon_number "3";
scaf1143	novelGene	exon	1	1490	.	-	.	gene_id "Novel00490"; transcript_id "Novel00490.3"; exon_number "1";
scaf1143	novelGene	exon	2951	4057	.	-	.	gene_id "Novel00490"; transcript_id "Novel00490.3"; exon_number "2";
scaf1147	novelGene	exon	3565	3693	.	-	.	gene_id "Novel00491"; transcript_id "Novel00491.1"; exon_number "1";
scaf1147	novelGene	exon	4214	4373	.	-	.	gene_id "Novel00491"; transcript_id "Novel00491.1"; exon_number "2";
scaf1147	novelGene	exon	4779	4927	.	-	.	gene_id "Novel00491"; transcript_id "Novel00491.1"; exon_number "3";
scaf115	novelGene	exon	188193	188576	.	+	.	gene_id "Novel00492"; transcript_id "Novel00492.1"; exon_number "1";
scaf115	novelGene	exon	188720	188794	.	+	.	gene_id "Novel00492"; transcript_id "Novel00492.1"; exon_number "2";
scaf115	novelGene	exon	189065	189449	.	+	.	gene_id "Novel00492"; transcript_id "Novel00492.1"; exon_number "3";
scaf115	novelGene	exon	191906	192123	.	+	.	gene_id "Novel00493"; transcript_id "Novel00493.1"; exon_number "1";
scaf115	novelGene	exon	192603	192786	.	+	.	gene_id "Novel00493"; transcript_id "Novel00493.1"; exon_number "2";
scaf115	novelGene	exon	194108	194306	.	+	.	gene_id "Novel00493"; transcript_id "Novel00493.1"; exon_number "3";
scaf115	novelGene	exon	374980	377577	.	+	.	gene_id "Novel00494"; transcript_id "Novel00494.1"; exon_number "1";
scaf115	novelGene	exon	689734	690284	.	+	.	gene_id "Novel00495"; transcript_id "Novel00495.1"; exon_number "1";
scaf115	novelGene	exon	692216	692654	.	+	.	gene_id "Novel00495"; transcript_id "Novel00495.2"; exon_number "1";
scaf115	novelGene	exon	693096	694118	.	+	.	gene_id "Novel00495"; transcript_id "Novel00495.2"; exon_number "2";
scaf115	novelGene	exon	725976	726268	.	+	.	gene_id "Novel00496"; transcript_id "Novel00496.1"; exon_number "1";
scaf115	novelGene	exon	726722	726875	.	+	.	gene_id "Novel00496"; transcript_id "Novel00496.1"; exon_number "2";
scaf115	novelGene	exon	729597	729634	.	+	.	gene_id "Novel00496"; transcript_id "Novel00496.1"; exon_number "3";
scaf115	novelGene	exon	807491	807520	.	+	.	gene_id "Novel00497"; transcript_id "Novel00497.1"; exon_number "1";
scaf115	novelGene	exon	807626	807681	.	+	.	gene_id "Novel00497"; transcript_id "Novel00497.1"; exon_number "2";
scaf115	novelGene	exon	812189	812749	.	+	.	gene_id "Novel00497"; transcript_id "Novel00497.1"; exon_number "3";
scaf115	novelGene	exon	807630	807681	.	+	.	gene_id "Novel00497"; transcript_id "Novel00497.2"; exon_number "1";
scaf115	novelGene	exon	812186	812749	.	+	.	gene_id "Novel00497"; transcript_id "Novel00497.2"; exon_number "2";
scaf115	novelGene	exon	160318	160355	.	-	.	gene_id "Novel00498"; transcript_id "Novel00498.1"; exon_number "1";
scaf115	novelGene	exon	160684	160964	.	-	.	gene_id "Novel00498"; transcript_id "Novel00498.1"; exon_number "2";
scaf115	novelGene	exon	181711	183677	.	-	.	gene_id "Novel00499"; transcript_id "Novel00499.1"; exon_number "1";
scaf115	novelGene	exon	181711	182566	.	-	.	gene_id "Novel00499"; transcript_id "Novel00499.2"; exon_number "1";
scaf115	novelGene	exon	183297	183692	.	-	.	gene_id "Novel00499"; transcript_id "Novel00499.2"; exon_number "2";
scaf1151	novelGene	exon	1	60	.	-	.	gene_id "Novel00500"; transcript_id "Novel00500.1"; exon_number "1";
scaf1151	novelGene	exon	1566	1772	.	-	.	gene_id "Novel00500"; transcript_id "Novel00500.1"; exon_number "2";
scaf1151	novelGene	exon	2184	2280	.	-	.	gene_id "Novel00500"; transcript_id "Novel00500.1"; exon_number "3";
scaf1151	novelGene	exon	3815	3824	.	-	.	gene_id "Novel00500"; transcript_id "Novel00500.1"; exon_number "4";
scaf116	novelGene	exon	775070	775631	.	+	.	gene_id "Novel00501"; transcript_id "Novel00501.1"; exon_number "1";
scaf116	novelGene	exon	776515	776961	.	+	.	gene_id "Novel00501"; transcript_id "Novel00501.1"; exon_number "2";
scaf1168	novelGene	exon	1	57	.	+	.	gene_id "Novel00502"; transcript_id "Novel00502.1"; exon_number "1";
scaf1168	novelGene	exon	1073	1311	.	+	.	gene_id "Novel00502"; transcript_id "Novel00502.1"; exon_number "2";
scaf1168	novelGene	exon	2742	3441	.	+	.	gene_id "Novel00502"; transcript_id "Novel00502.1"; exon_number "3";
scaf117	novelGene	exon	3442	8792	.	+	.	gene_id "Novel00503"; transcript_id "Novel00503.1"; exon_number "1";
scaf117	novelGene	exon	10241	10540	.	+	.	gene_id "Novel00503"; transcript_id "Novel00503.1"; exon_number "2";
scaf117	novelGene	exon	487546	488490	.	+	.	gene_id "Novel00504"; transcript_id "Novel00504.1"; exon_number "1";
scaf117	novelGene	exon	492958	494698	.	+	.	gene_id "Novel00504"; transcript_id "Novel00504.1"; exon_number "2";
scaf117	novelGene	exon	5711	8796	.	-	.	gene_id "Novel00505"; transcript_id "Novel00505.1"; exon_number "1";
scaf117	novelGene	exon	10245	10547	.	-	.	gene_id "Novel00505"; transcript_id "Novel00505.1"; exon_number "2";
scaf1174	novelGene	exon	940	1603	.	-	.	gene_id "Novel00506"; transcript_id "Novel00506.1"; exon_number "1";
scaf1174	novelGene	exon	2258	2464	.	-	.	gene_id "Novel00506"; transcript_id "Novel00506.1"; exon_number "2";
scaf118	novelGene	exon	116	195	.	+	.	gene_id "Novel00507"; transcript_id "Novel00507.1"; exon_number "1";
scaf118	novelGene	exon	308	1577	.	+	.	gene_id "Novel00507"; transcript_id "Novel00507.1"; exon_number "2";
scaf118	novelGene	exon	106424	106570	.	+	.	gene_id "Novel00508"; transcript_id "Novel00508.1"; exon_number "1";
scaf118	novelGene	exon	107600	108047	.	+	.	gene_id "Novel00508"; transcript_id "Novel00508.1"; exon_number "2";
scaf118	novelGene	exon	109170	112612	.	+	.	gene_id "Novel00509"; transcript_id "Novel00509.1"; exon_number "1";
scaf118	novelGene	exon	134297	134553	.	+	.	gene_id "Novel00509"; transcript_id "Novel00509.1"; exon_number "2";
scaf118	novelGene	exon	131122	131167	.	+	.	gene_id "Novel00509"; transcript_id "Novel00509.2"; exon_number "1";
scaf118	novelGene	exon	134297	134553	.	+	.	gene_id "Novel00509"; transcript_id "Novel00509.2"; exon_number "2";
scaf118	novelGene	exon	343074	343570	.	+	.	gene_id "Novel00510"; transcript_id "Novel00510.1"; exon_number "1";
scaf118	novelGene	exon	355879	355979	.	+	.	gene_id "Novel00510"; transcript_id "Novel00510.1"; exon_number "2";
scaf118	novelGene	exon	621129	621380	.	+	.	gene_id "Novel00511"; transcript_id "Novel00511.1"; exon_number "1";
scaf118	novelGene	exon	629289	629465	.	+	.	gene_id "Novel00511"; transcript_id "Novel00511.1"; exon_number "2";
scaf118	novelGene	exon	629780	629977	.	+	.	gene_id "Novel00511"; transcript_id "Novel00511.1"; exon_number "3";
scaf118	novelGene	exon	621129	621380	.	+	.	gene_id "Novel00511"; transcript_id "Novel00511.2"; exon_number "1";
scaf118	novelGene	exon	629289	629465	.	+	.	gene_id "Novel00511"; transcript_id "Novel00511.2"; exon_number "2";
scaf118	novelGene	exon	630578	630769	.	+	.	gene_id "Novel00511"; transcript_id "Novel00511.2"; exon_number "3";
scaf118	novelGene	exon	640624	640726	.	+	.	gene_id "Novel00511"; transcript_id "Novel00511.2"; exon_number "4";
scaf118	novelGene	exon	621146	621398	.	+	.	gene_id "Novel00511"; transcript_id "Novel00511.3"; exon_number "1";
scaf118	novelGene	exon	629289	629465	.	+	.	gene_id "Novel00511"; transcript_id "Novel00511.3"; exon_number "2";
scaf118	novelGene	exon	630578	630769	.	+	.	gene_id "Novel00511"; transcript_id "Novel00511.3"; exon_number "3";
scaf118	novelGene	exon	640624	640726	.	+	.	gene_id "Novel00511"; transcript_id "Novel00511.3"; exon_number "4";
scaf118	novelGene	exon	7747	8527	.	-	.	gene_id "Novel00512"; transcript_id "Novel00512.1"; exon_number "1";
scaf118	novelGene	exon	8625	9121	.	-	.	gene_id "Novel00512"; transcript_id "Novel00512.1"; exon_number "2";
scaf118	novelGene	exon	85485	85567	.	-	.	gene_id "Novel00513"; transcript_id "Novel00513.1"; exon_number "1";
scaf118	novelGene	exon	86796	86966	.	-	.	gene_id "Novel00513"; transcript_id "Novel00513.1"; exon_number "2";
scaf118	novelGene	exon	87826	88191	.	-	.	gene_id "Novel00513"; transcript_id "Novel00513.1"; exon_number "3";
scaf118	novelGene	exon	85485	85567	.	-	.	gene_id "Novel00513"; transcript_id "Novel00513.2"; exon_number "1";
scaf118	novelGene	exon	86796	86966	.	-	.	gene_id "Novel00513"; transcript_id "Novel00513.2"; exon_number "2";
scaf118	novelGene	exon	87866	88191	.	-	.	gene_id "Novel00513"; transcript_id "Novel00513.2"; exon_number "3";
scaf118	novelGene	exon	85485	85567	.	-	.	gene_id "Novel00513"; transcript_id "Novel00513.3"; exon_number "1";
scaf118	novelGene	exon	86804	86966	.	-	.	gene_id "Novel00513"; transcript_id "Novel00513.3"; exon_number "2";
scaf118	novelGene	exon	87826	88191	.	-	.	gene_id "Novel00513"; transcript_id "Novel00513.3"; exon_number "3";
scaf118	novelGene	exon	85485	85567	.	-	.	gene_id "Novel00513"; transcript_id "Novel00513.4"; exon_number "1";
scaf118	novelGene	exon	86804	86966	.	-	.	gene_id "Novel00513"; transcript_id "Novel00513.4"; exon_number "2";
scaf118	novelGene	exon	87866	88191	.	-	.	gene_id "Novel00513"; transcript_id "Novel00513.4"; exon_number "3";
scaf118	novelGene	exon	343075	343492	.	-	.	gene_id "Novel00514"; transcript_id "Novel00514.1"; exon_number "1";
scaf118	novelGene	exon	343885	343964	.	-	.	gene_id "Novel00514"; transcript_id "Novel00514.1"; exon_number "2";
scaf118	novelGene	exon	345981	346017	.	-	.	gene_id "Novel00514"; transcript_id "Novel00514.1"; exon_number "3";
scaf118	novelGene	exon	589381	589519	.	-	.	gene_id "Novel00515"; transcript_id "Novel00515.1"; exon_number "1";
scaf118	novelGene	exon	590446	590566	.	-	.	gene_id "Novel00515"; transcript_id "Novel00515.1"; exon_number "2";
scaf118	novelGene	exon	591605	591624	.	-	.	gene_id "Novel00515"; transcript_id "Novel00515.1"; exon_number "3";
scaf118	novelGene	exon	589381	589519	.	-	.	gene_id "Novel00515"; transcript_id "Novel00515.2"; exon_number "1";
scaf118	novelGene	exon	590446	590566	.	-	.	gene_id "Novel00515"; transcript_id "Novel00515.2"; exon_number "2";
scaf118	novelGene	exon	592362	592386	.	-	.	gene_id "Novel00515"; transcript_id "Novel00515.2"; exon_number "3";
scaf118	novelGene	exon	614236	615647	.	-	.	gene_id "Novel00516"; transcript_id "Novel00516.1"; exon_number "1";
scaf118	novelGene	exon	615781	620354	.	-	.	gene_id "Novel00516"; transcript_id "Novel00516.1"; exon_number "2";
scaf119	novelGene	exon	376922	377850	.	+	.	gene_id "Novel00517"; transcript_id "Novel00517.1"; exon_number "1";
scaf119	novelGene	exon	705066	705181	.	+	.	gene_id "Novel00518"; transcript_id "Novel00518.1"; exon_number "1";
scaf119	novelGene	exon	708550	709308	.	+	.	gene_id "Novel00518"; transcript_id "Novel00518.1"; exon_number "2";
scaf119	novelGene	exon	706147	709345	.	+	.	gene_id "Novel00518"; transcript_id "Novel00518.2"; exon_number "1";
scaf119	novelGene	exon	647042	647307	.	-	.	gene_id "Novel00519"; transcript_id "Novel00519.1"; exon_number "1";
scaf119	novelGene	exon	647522	647606	.	-	.	gene_id "Novel00519"; transcript_id "Novel00519.1"; exon_number "2";
scaf119	novelGene	exon	647042	647307	.	-	.	gene_id "Novel00519"; transcript_id "Novel00519.2"; exon_number "1";
scaf119	novelGene	exon	648124	648156	.	-	.	gene_id "Novel00519"; transcript_id "Novel00519.2"; exon_number "2";
scaf119	novelGene	exon	718138	718326	.	-	.	gene_id "Novel00520"; transcript_id "Novel00520.1"; exon_number "1";
scaf119	novelGene	exon	718743	719119	.	-	.	gene_id "Novel00520"; transcript_id "Novel00520.1"; exon_number "2";
scaf119	novelGene	exon	719417	720050	.	-	.	gene_id "Novel00520"; transcript_id "Novel00520.1"; exon_number "3";
scaf119	novelGene	exon	718138	718326	.	-	.	gene_id "Novel00520"; transcript_id "Novel00520.2"; exon_number "1";
scaf119	novelGene	exon	718752	719119	.	-	.	gene_id "Novel00520"; transcript_id "Novel00520.2"; exon_number "2";
scaf119	novelGene	exon	719417	721730	.	-	.	gene_id "Novel00520"; transcript_id "Novel00520.2"; exon_number "3";
scaf119	novelGene	exon	718138	719119	.	-	.	gene_id "Novel00520"; transcript_id "Novel00520.3"; exon_number "1";
scaf119	novelGene	exon	719417	721750	.	-	.	gene_id "Novel00520"; transcript_id "Novel00520.3"; exon_number "2";
scaf1195	novelGene	exon	1955	2263	.	-	.	gene_id "Novel00521"; transcript_id "Novel00521.1"; exon_number "1";
scaf1195	novelGene	exon	4560	4691	.	-	.	gene_id "Novel00521"; transcript_id "Novel00521.1"; exon_number "2";
scaf1195	novelGene	exon	5238	5533	.	-	.	gene_id "Novel00521"; transcript_id "Novel00521.1"; exon_number "3";
scaf12	novelGene	exon	2786735	2786880	.	+	.	gene_id "Novel00522"; transcript_id "Novel00522.1"; exon_number "1";
scaf12	novelGene	exon	2787795	2790278	.	+	.	gene_id "Novel00522"; transcript_id "Novel00522.1"; exon_number "2";
scaf12	novelGene	exon	3235604	3235730	.	+	.	gene_id "Novel00523"; transcript_id "Novel00523.1"; exon_number "1";
scaf12	novelGene	exon	3237510	3237693	.	+	.	gene_id "Novel00523"; transcript_id "Novel00523.1"; exon_number "2";
scaf12	novelGene	exon	3238670	3238809	.	+	.	gene_id "Novel00523"; transcript_id "Novel00523.1"; exon_number "3";
scaf12	novelGene	exon	3239376	3239513	.	+	.	gene_id "Novel00523"; transcript_id "Novel00523.1"; exon_number "4";
scaf12	novelGene	exon	3240219	3240344	.	+	.	gene_id "Novel00523"; transcript_id "Novel00523.1"; exon_number "5";
scaf12	novelGene	exon	3240750	3240842	.	+	.	gene_id "Novel00523"; transcript_id "Novel00523.1"; exon_number "6";
scaf12	novelGene	exon	3241432	3241569	.	+	.	gene_id "Novel00523"; transcript_id "Novel00523.1"; exon_number "7";
scaf12	novelGene	exon	3301711	3302050	.	+	.	gene_id "Novel00524"; transcript_id "Novel00524.1"; exon_number "1";
scaf12	novelGene	exon	3325937	3329644	.	+	.	gene_id "Novel00525"; transcript_id "Novel00525.1"; exon_number "1";
scaf12	novelGene	exon	3329868	3330282	.	+	.	gene_id "Novel00526"; transcript_id "Novel00526.1"; exon_number "1";
scaf12	novelGene	exon	3807039	3807200	.	+	.	gene_id "Novel00527"; transcript_id "Novel00527.1"; exon_number "1";
scaf12	novelGene	exon	3807740	3807844	.	+	.	gene_id "Novel00527"; transcript_id "Novel00527.1"; exon_number "2";
scaf12	novelGene	exon	3811408	3813123	.	+	.	gene_id "Novel00527"; transcript_id "Novel00527.1"; exon_number "3";
scaf12	novelGene	exon	4343892	4346074	.	+	.	gene_id "Novel00528"; transcript_id "Novel00528.1"; exon_number "1";
scaf12	novelGene	exon	4502045	4502113	.	+	.	gene_id "Novel00529"; transcript_id "Novel00529.1"; exon_number "1";
scaf12	novelGene	exon	4502592	4502843	.	+	.	gene_id "Novel00529"; transcript_id "Novel00529.1"; exon_number "2";
scaf12	novelGene	exon	4505478	4507369	.	+	.	gene_id "Novel00529"; transcript_id "Novel00529.1"; exon_number "3";
scaf12	novelGene	exon	4502051	4502264	.	+	.	gene_id "Novel00529"; transcript_id "Novel00529.2"; exon_number "1";
scaf12	novelGene	exon	4502592	4502843	.	+	.	gene_id "Novel00529"; transcript_id "Novel00529.2"; exon_number "2";
scaf12	novelGene	exon	4505478	4507369	.	+	.	gene_id "Novel00529"; transcript_id "Novel00529.2"; exon_number "3";
scaf12	novelGene	exon	4502051	4502264	.	+	.	gene_id "Novel00529"; transcript_id "Novel00529.3"; exon_number "1";
scaf12	novelGene	exon	4505478	4507369	.	+	.	gene_id "Novel00529"; transcript_id "Novel00529.3"; exon_number "2";
scaf12	novelGene	exon	4502242	4502264	.	+	.	gene_id "Novel00529"; transcript_id "Novel00529.4"; exon_number "1";
scaf12	novelGene	exon	4502592	4502843	.	+	.	gene_id "Novel00529"; transcript_id "Novel00529.4"; exon_number "2";
scaf12	novelGene	exon	4505478	4505616	.	+	.	gene_id "Novel00529"; transcript_id "Novel00529.4"; exon_number "3";
scaf12	novelGene	exon	4528387	4528968	.	+	.	gene_id "Novel00529"; transcript_id "Novel00529.4"; exon_number "4";
scaf12	novelGene	exon	4502299	4502843	.	+	.	gene_id "Novel00529"; transcript_id "Novel00529.5"; exon_number "1";
scaf12	novelGene	exon	4505478	4507369	.	+	.	gene_id "Novel00529"; transcript_id "Novel00529.5"; exon_number "2";
scaf12	novelGene	exon	4527765	4527911	.	+	.	gene_id "Novel00529"; transcript_id "Novel00529.6"; exon_number "1";
scaf12	novelGene	exon	4528387	4528968	.	+	.	gene_id "Novel00529"; transcript_id "Novel00529.6"; exon_number "2";
scaf12	novelGene	exon	4527775	4528968	.	+	.	gene_id "Novel00529"; transcript_id "Novel00529.7"; exon_number "1";
scaf12	novelGene	exon	5359358	5359450	.	+	.	gene_id "Novel00530"; transcript_id "Novel00530.1"; exon_number "1";
scaf12	novelGene	exon	5360798	5360908	.	+	.	gene_id "Novel00530"; transcript_id "Novel00530.1"; exon_number "2";
scaf12	novelGene	exon	5361719	5361790	.	+	.	gene_id "Novel00530"; transcript_id "Novel00530.1"; exon_number "3";
scaf12	novelGene	exon	5362877	5362945	.	+	.	gene_id "Novel00530"; transcript_id "Novel00530.1"; exon_number "4";
scaf12	novelGene	exon	5364834	5364944	.	+	.	gene_id "Novel00530"; transcript_id "Novel00530.1"; exon_number "5";
scaf12	novelGene	exon	5366290	5366325	.	+	.	gene_id "Novel00530"; transcript_id "Novel00530.1"; exon_number "6";
scaf12	novelGene	exon	5366817	5366882	.	+	.	gene_id "Novel00530"; transcript_id "Novel00530.1"; exon_number "7";
scaf12	novelGene	exon	5368179	5368236	.	+	.	gene_id "Novel00530"; transcript_id "Novel00530.1"; exon_number "8";
scaf12	novelGene	exon	5370860	5371008	.	+	.	gene_id "Novel00531"; transcript_id "Novel00531.1"; exon_number "1";
scaf12	novelGene	exon	5371855	5372291	.	+	.	gene_id "Novel00531"; transcript_id "Novel00531.1"; exon_number "2";
scaf12	novelGene	exon	5639978	5641711	.	+	.	gene_id "Novel00532"; transcript_id "Novel00532.1"; exon_number "1";
scaf12	novelGene	exon	6665105	6665288	.	+	.	gene_id "Novel00533"; transcript_id "Novel00533.1"; exon_number "1";
scaf12	novelGene	exon	6666316	6666489	.	+	.	gene_id "Novel00533"; transcript_id "Novel00533.1"; exon_number "2";
scaf12	novelGene	exon	552072	552652	.	-	.	gene_id "Novel00534"; transcript_id "Novel00534.1"; exon_number "1";
scaf12	novelGene	exon	552896	552949	.	-	.	gene_id "Novel00534"; transcript_id "Novel00534.1"; exon_number "2";
scaf12	novelGene	exon	552072	552652	.	-	.	gene_id "Novel00534"; transcript_id "Novel00534.2"; exon_number "1";
scaf12	novelGene	exon	553054	553213	.	-	.	gene_id "Novel00534"; transcript_id "Novel00534.2"; exon_number "2";
scaf12	novelGene	exon	1153826	1153947	.	-	.	gene_id "Novel00535"; transcript_id "Novel00535.1"; exon_number "1";
scaf12	novelGene	exon	1158647	1158817	.	-	.	gene_id "Novel00535"; transcript_id "Novel00535.1"; exon_number "2";
scaf12	novelGene	exon	1159209	1159342	.	-	.	gene_id "Novel00535"; transcript_id "Novel00535.1"; exon_number "3";
scaf12	novelGene	exon	1159586	1159773	.	-	.	gene_id "Novel00535"; transcript_id "Novel00535.1"; exon_number "4";
scaf12	novelGene	exon	1160317	1160638	.	-	.	gene_id "Novel00535"; transcript_id "Novel00535.1"; exon_number "5";
scaf12	novelGene	exon	1160791	1161196	.	-	.	gene_id "Novel00535"; transcript_id "Novel00535.1"; exon_number "6";
scaf12	novelGene	exon	1153826	1153947	.	-	.	gene_id "Novel00535"; transcript_id "Novel00535.2"; exon_number "1";
scaf12	novelGene	exon	1158647	1158817	.	-	.	gene_id "Novel00535"; transcript_id "Novel00535.2"; exon_number "2";
scaf12	novelGene	exon	1159209	1159342	.	-	.	gene_id "Novel00535"; transcript_id "Novel00535.2"; exon_number "3";
scaf12	novelGene	exon	1159586	1159773	.	-	.	gene_id "Novel00535"; transcript_id "Novel00535.2"; exon_number "4";
scaf12	novelGene	exon	1160317	1160638	.	-	.	gene_id "Novel00535"; transcript_id "Novel00535.2"; exon_number "5";
scaf12	novelGene	exon	1161163	1161220	.	-	.	gene_id "Novel00535"; transcript_id "Novel00535.2"; exon_number "6";
scaf12	novelGene	exon	1160407	1160638	.	-	.	gene_id "Novel00535"; transcript_id "Novel00535.3"; exon_number "1";
scaf12	novelGene	exon	1161430	1161455	.	-	.	gene_id "Novel00535"; transcript_id "Novel00535.3"; exon_number "2";
scaf12	novelGene	exon	2581400	2582281	.	-	.	gene_id "Novel00536"; transcript_id "Novel00536.1"; exon_number "1";
scaf12	novelGene	exon	2582468	2582542	.	-	.	gene_id "Novel00536"; transcript_id "Novel00536.1"; exon_number "2";
scaf12	novelGene	exon	3318038	3318113	.	-	.	gene_id "Novel00537"; transcript_id "Novel00537.1"; exon_number "1";
scaf12	novelGene	exon	3319176	3319208	.	-	.	gene_id "Novel00537"; transcript_id "Novel00537.1"; exon_number "2";
scaf12	novelGene	exon	3319896	3319953	.	-	.	gene_id "Novel00537"; transcript_id "Novel00537.1"; exon_number "3";
scaf12	novelGene	exon	3321262	3321413	.	-	.	gene_id "Novel00537"; transcript_id "Novel00537.1"; exon_number "4";
scaf12	novelGene	exon	3322069	3322116	.	-	.	gene_id "Novel00537"; transcript_id "Novel00537.1"; exon_number "5";
scaf12	novelGene	exon	3887553	3889748	.	-	.	gene_id "Novel00538"; transcript_id "Novel00538.1"; exon_number "1";
scaf12	novelGene	exon	4921626	4921861	.	-	.	gene_id "Novel00539"; transcript_id "Novel00539.1"; exon_number "1";
scaf12	novelGene	exon	4932286	4932882	.	-	.	gene_id "Novel00540"; transcript_id "Novel00540.1"; exon_number "1";
scaf12	novelGene	exon	4933027	4933119	.	-	.	gene_id "Novel00540"; transcript_id "Novel00540.1"; exon_number "2";
scaf12	novelGene	exon	4933485	4933708	.	-	.	gene_id "Novel00540"; transcript_id "Novel00540.1"; exon_number "3";
scaf12	novelGene	exon	4934462	4934691	.	-	.	gene_id "Novel00540"; transcript_id "Novel00540.1"; exon_number "4";
scaf12	novelGene	exon	6503935	6504166	.	-	.	gene_id "Novel00541"; transcript_id "Novel00541.1"; exon_number "1";
scaf12	novelGene	exon	6505422	6505620	.	-	.	gene_id "Novel00541"; transcript_id "Novel00541.1"; exon_number "2";
scaf121	novelGene	exon	62914	63159	.	+	.	gene_id "Novel00542"; transcript_id "Novel00542.1"; exon_number "1";
scaf121	novelGene	exon	527929	530508	.	-	.	gene_id "Novel00543"; transcript_id "Novel00543.1"; exon_number "1";
scaf122	novelGene	exon	149456	149905	.	-	.	gene_id "Novel00544"; transcript_id "Novel00544.1"; exon_number "1";
scaf123	novelGene	exon	147841	148071	.	+	.	gene_id "Novel00545"; transcript_id "Novel00545.1"; exon_number "1";
scaf123	novelGene	exon	148204	150877	.	+	.	gene_id "Novel00546"; transcript_id "Novel00546.1"; exon_number "1";
scaf123	novelGene	exon	151259	152373	.	+	.	gene_id "Novel00547"; transcript_id "Novel00547.1"; exon_number "1";
scaf124	novelGene	exon	590594	590681	.	+	.	gene_id "Novel00548"; transcript_id "Novel00548.1"; exon_number "1";
scaf124	novelGene	exon	625445	625479	.	+	.	gene_id "Novel00548"; transcript_id "Novel00548.1"; exon_number "2";
scaf124	novelGene	exon	628898	629164	.	+	.	gene_id "Novel00548"; transcript_id "Novel00548.1"; exon_number "3";
scaf124	novelGene	exon	632539	632683	.	+	.	gene_id "Novel00548"; transcript_id "Novel00548.1"; exon_number "4";
scaf124	novelGene	exon	636510	636690	.	+	.	gene_id "Novel00548"; transcript_id "Novel00548.1"; exon_number "5";
scaf124	novelGene	exon	638526	639248	.	+	.	gene_id "Novel00548"; transcript_id "Novel00548.1"; exon_number "6";
scaf124	novelGene	exon	222730	222843	.	-	.	gene_id "Novel00549"; transcript_id "Novel00549.1"; exon_number "1";
scaf124	novelGene	exon	223560	223712	.	-	.	gene_id "Novel00549"; transcript_id "Novel00549.1"; exon_number "2";
scaf124	novelGene	exon	225031	225571	.	-	.	gene_id "Novel00549"; transcript_id "Novel00549.1"; exon_number "3";
scaf124	novelGene	exon	275031	275158	.	-	.	gene_id "Novel00550"; transcript_id "Novel00550.1"; exon_number "1";
scaf124	novelGene	exon	276246	276352	.	-	.	gene_id "Novel00550"; transcript_id "Novel00550.1"; exon_number "2";
scaf1240	novelGene	exon	195	537	.	-	.	gene_id "Novel00551"; transcript_id "Novel00551.1"; exon_number "1";
scaf1240	novelGene	exon	3093	3233	.	-	.	gene_id "Novel00551"; transcript_id "Novel00551.1"; exon_number "2";
scaf1240	novelGene	exon	3957	3984	.	-	.	gene_id "Novel00551"; transcript_id "Novel00551.1"; exon_number "3";
scaf1240	novelGene	exon	195	537	.	-	.	gene_id "Novel00551"; transcript_id "Novel00551.2"; exon_number "1";
scaf1240	novelGene	exon	3093	3233	.	-	.	gene_id "Novel00551"; transcript_id "Novel00551.2"; exon_number "2";
scaf1240	novelGene	exon	4507	4750	.	-	.	gene_id "Novel00551"; transcript_id "Novel00551.2"; exon_number "3";
scaf1242	novelGene	exon	212	1324	.	-	.	gene_id "Novel00552"; transcript_id "Novel00552.1"; exon_number "1";
scaf1242	novelGene	exon	1599	2106	.	-	.	gene_id "Novel00552"; transcript_id "Novel00552.1"; exon_number "2";
scaf1242	novelGene	exon	2969	3243	.	-	.	gene_id "Novel00553"; transcript_id "Novel00553.1"; exon_number "1";
scaf1242	novelGene	exon	4919	4983	.	-	.	gene_id "Novel00553"; transcript_id "Novel00553.1"; exon_number "2";
scaf1242	novelGene	exon	5140	5249	.	-	.	gene_id "Novel00553"; transcript_id "Novel00553.1"; exon_number "3";
scaf125	novelGene	exon	206213	206370	.	-	.	gene_id "Novel00554"; transcript_id "Novel00554.1"; exon_number "1";
scaf125	novelGene	exon	207509	207716	.	-	.	gene_id "Novel00554"; transcript_id "Novel00554.1"; exon_number "2";
scaf125	novelGene	exon	208248	208501	.	-	.	gene_id "Novel00554"; transcript_id "Novel00554.1"; exon_number "3";
scaf125	novelGene	exon	208586	208895	.	-	.	gene_id "Novel00554"; transcript_id "Novel00554.1"; exon_number "4";
scaf125	novelGene	exon	209154	209341	.	-	.	gene_id "Novel00554"; transcript_id "Novel00554.1"; exon_number "5";
scaf125	novelGene	exon	209938	210059	.	-	.	gene_id "Novel00554"; transcript_id "Novel00554.1"; exon_number "6";
scaf125	novelGene	exon	206213	206370	.	-	.	gene_id "Novel00554"; transcript_id "Novel00554.2"; exon_number "1";
scaf125	novelGene	exon	207509	207716	.	-	.	gene_id "Novel00554"; transcript_id "Novel00554.2"; exon_number "2";
scaf125	novelGene	exon	208586	208895	.	-	.	gene_id "Novel00554"; transcript_id "Novel00554.2"; exon_number "3";
scaf125	novelGene	exon	209154	209341	.	-	.	gene_id "Novel00554"; transcript_id "Novel00554.2"; exon_number "4";
scaf125	novelGene	exon	209938	210059	.	-	.	gene_id "Novel00554"; transcript_id "Novel00554.2"; exon_number "5";
scaf125	novelGene	exon	343490	343949	.	-	.	gene_id "Novel00555"; transcript_id "Novel00555.1"; exon_number "1";
scaf125	novelGene	exon	344679	344908	.	-	.	gene_id "Novel00555"; transcript_id "Novel00555.1"; exon_number "2";
scaf125	novelGene	exon	420664	421091	.	-	.	gene_id "Novel00556"; transcript_id "Novel00556.1"; exon_number "1";
scaf125	novelGene	exon	421290	421466	.	-	.	gene_id "Novel00556"; transcript_id "Novel00556.1"; exon_number "2";
scaf126	novelGene	exon	316667	316753	.	-	.	gene_id "Novel00557"; transcript_id "Novel00557.1"; exon_number "1";
scaf126	novelGene	exon	319182	319322	.	-	.	gene_id "Novel00557"; transcript_id "Novel00557.1"; exon_number "2";
scaf126	novelGene	exon	320058	320201	.	-	.	gene_id "Novel00557"; transcript_id "Novel00557.1"; exon_number "3";
scaf126	novelGene	exon	320420	320576	.	-	.	gene_id "Novel00557"; transcript_id "Novel00557.1"; exon_number "4";
scaf126	novelGene	exon	321058	321618	.	-	.	gene_id "Novel00557"; transcript_id "Novel00557.1"; exon_number "5";
scaf1266	novelGene	exon	145	476	.	+	.	gene_id "Novel00558"; transcript_id "Novel00558.1"; exon_number "1";
scaf1266	novelGene	exon	1163	1277	.	+	.	gene_id "Novel00558"; transcript_id "Novel00558.1"; exon_number "2";
scaf1266	novelGene	exon	2157	2359	.	+	.	gene_id "Novel00558"; transcript_id "Novel00558.1"; exon_number "3";
scaf1266	novelGene	exon	2769	2901	.	+	.	gene_id "Novel00558"; transcript_id "Novel00558.1"; exon_number "4";
scaf127	novelGene	exon	493868	494773	.	+	.	gene_id "Novel00559"; transcript_id "Novel00559.1"; exon_number "1";
scaf127	novelGene	exon	494846	495693	.	+	.	gene_id "Novel00559"; transcript_id "Novel00559.1"; exon_number "2";
scaf127	novelGene	exon	494522	494713	.	+	.	gene_id "Novel00559"; transcript_id "Novel00559.2"; exon_number "1";
scaf127	novelGene	exon	494846	495693	.	+	.	gene_id "Novel00559"; transcript_id "Novel00559.2"; exon_number "2";
scaf127	novelGene	exon	527375	527623	.	+	.	gene_id "Novel00560"; transcript_id "Novel00560.1"; exon_number "1";
scaf127	novelGene	exon	527709	529265	.	+	.	gene_id "Novel00560"; transcript_id "Novel00560.1"; exon_number "2";
scaf127	novelGene	exon	400502	401013	.	-	.	gene_id "Novel00561"; transcript_id "Novel00561.1"; exon_number "1";
scaf127	novelGene	exon	400502	400735	.	-	.	gene_id "Novel00561"; transcript_id "Novel00561.2"; exon_number "1";
scaf127	novelGene	exon	401746	401844	.	-	.	gene_id "Novel00561"; transcript_id "Novel00561.2"; exon_number "2";
scaf1271	novelGene	exon	2225	4143	.	-	.	gene_id "Novel00562"; transcript_id "Novel00562.1"; exon_number "1";
scaf1271	novelGene	exon	4222	5422	.	-	.	gene_id "Novel00562"; transcript_id "Novel00562.1"; exon_number "2";
scaf1273	novelGene	exon	71	126	.	+	.	gene_id "Novel00563"; transcript_id "Novel00563.1"; exon_number "1";
scaf1273	novelGene	exon	1972	2030	.	+	.	gene_id "Novel00563"; transcript_id "Novel00563.1"; exon_number "2";
scaf1273	novelGene	exon	3674	3751	.	+	.	gene_id "Novel00563"; transcript_id "Novel00563.1"; exon_number "3";
scaf128	novelGene	exon	379959	380617	.	+	.	gene_id "Novel00564"; transcript_id "Novel00564.1"; exon_number "1";
scaf128	novelGene	exon	381224	381962	.	+	.	gene_id "Novel00565"; transcript_id "Novel00565.1"; exon_number "1";
scaf128	novelGene	exon	486730	487322	.	+	.	gene_id "Novel00566"; transcript_id "Novel00566.1"; exon_number "1";
scaf128	novelGene	exon	488025	488159	.	+	.	gene_id "Novel00566"; transcript_id "Novel00566.1"; exon_number "2";
scaf128	novelGene	exon	180292	180861	.	-	.	gene_id "Novel00567"; transcript_id "Novel00567.1"; exon_number "1";
scaf128	novelGene	exon	324925	325591	.	-	.	gene_id "Novel00568"; transcript_id "Novel00568.1"; exon_number "1";
scaf128	novelGene	exon	325802	326063	.	-	.	gene_id "Novel00569"; transcript_id "Novel00569.1"; exon_number "1";
scaf129	novelGene	exon	449849	449872	.	+	.	gene_id "Novel00570"; transcript_id "Novel00570.1"; exon_number "1";
scaf129	novelGene	exon	450163	450276	.	+	.	gene_id "Novel00570"; transcript_id "Novel00570.1"; exon_number "2";
scaf129	novelGene	exon	452293	452412	.	+	.	gene_id "Novel00570"; transcript_id "Novel00570.1"; exon_number "3";
scaf129	novelGene	exon	453182	453254	.	+	.	gene_id "Novel00570"; transcript_id "Novel00570.1"; exon_number "4";
scaf129	novelGene	exon	454475	454530	.	+	.	gene_id "Novel00570"; transcript_id "Novel00570.1"; exon_number "5";
scaf129	novelGene	exon	455235	455386	.	+	.	gene_id "Novel00570"; transcript_id "Novel00570.1"; exon_number "6";
scaf129	novelGene	exon	119700	120068	.	-	.	gene_id "Novel00571"; transcript_id "Novel00571.1"; exon_number "1";
scaf129	novelGene	exon	120991	121176	.	-	.	gene_id "Novel00571"; transcript_id "Novel00571.1"; exon_number "2";
scaf129	novelGene	exon	122477	122608	.	-	.	gene_id "Novel00571"; transcript_id "Novel00571.1"; exon_number "3";
scaf129	novelGene	exon	123402	123640	.	-	.	gene_id "Novel00571"; transcript_id "Novel00571.1"; exon_number "4";
scaf129	novelGene	exon	125257	125431	.	-	.	gene_id "Novel00572"; transcript_id "Novel00572.1"; exon_number "1";
scaf129	novelGene	exon	126570	126807	.	-	.	gene_id "Novel00572"; transcript_id "Novel00572.1"; exon_number "2";
scaf129	novelGene	exon	128043	128267	.	-	.	gene_id "Novel00572"; transcript_id "Novel00572.1"; exon_number "3";
scaf129	novelGene	exon	129563	129629	.	-	.	gene_id "Novel00572"; transcript_id "Novel00572.1"; exon_number "4";
scaf129	novelGene	exon	125257	125431	.	-	.	gene_id "Novel00572"; transcript_id "Novel00572.2"; exon_number "1";
scaf129	novelGene	exon	126570	126807	.	-	.	gene_id "Novel00572"; transcript_id "Novel00572.2"; exon_number "2";
scaf129	novelGene	exon	128043	128267	.	-	.	gene_id "Novel00572"; transcript_id "Novel00572.2"; exon_number "3";
scaf129	novelGene	exon	142166	142357	.	-	.	gene_id "Novel00572"; transcript_id "Novel00572.2"; exon_number "4";
scaf129	novelGene	exon	236054	236083	.	-	.	gene_id "Novel00573"; transcript_id "Novel00573.1"; exon_number "1";
scaf129	novelGene	exon	237258	237375	.	-	.	gene_id "Novel00573"; transcript_id "Novel00573.1"; exon_number "2";
scaf129	novelGene	exon	245081	245233	.	-	.	gene_id "Novel00573"; transcript_id "Novel00573.1"; exon_number "3";
scaf129	novelGene	exon	362484	366049	.	-	.	gene_id "Novel00574"; transcript_id "Novel00574.1"; exon_number "1";
scaf129	novelGene	exon	366876	366958	.	-	.	gene_id "Novel00574"; transcript_id "Novel00574.1"; exon_number "2";
scaf129	novelGene	exon	367400	367879	.	-	.	gene_id "Novel00574"; transcript_id "Novel00574.1"; exon_number "3";
scaf129	novelGene	exon	501356	501477	.	-	.	gene_id "Novel00575"; transcript_id "Novel00575.1"; exon_number "1";
scaf129	novelGene	exon	504895	505212	.	-	.	gene_id "Novel00575"; transcript_id "Novel00575.1"; exon_number "2";
scaf13	novelGene	exon	808	968	.	+	.	gene_id "Novel00576"; transcript_id "Novel00576.1"; exon_number "1";
scaf13	novelGene	exon	1390	1508	.	+	.	gene_id "Novel00576"; transcript_id "Novel00576.1"; exon_number "2";
scaf13	novelGene	exon	3279	4683	.	+	.	gene_id "Novel00576"; transcript_id "Novel00576.1"; exon_number "3";
scaf13	novelGene	exon	522190	523041	.	+	.	gene_id "Novel00577"; transcript_id "Novel00577.1"; exon_number "1";
scaf13	novelGene	exon	527000	527667	.	+	.	gene_id "Novel00577"; transcript_id "Novel00577.1"; exon_number "2";
scaf13	novelGene	exon	1530793	1531387	.	+	.	gene_id "Novel00578"; transcript_id "Novel00578.1"; exon_number "1";
scaf13	novelGene	exon	1532977	1534706	.	+	.	gene_id "Novel00578"; transcript_id "Novel00578.1"; exon_number "2";
scaf13	novelGene	exon	1530793	1535520	.	+	.	gene_id "Novel00578"; transcript_id "Novel00578.2"; exon_number "1";
scaf13	novelGene	exon	1535891	1536442	.	+	.	gene_id "Novel00578"; transcript_id "Novel00578.2"; exon_number "2";
scaf13	novelGene	exon	1530793	1533195	.	+	.	gene_id "Novel00578"; transcript_id "Novel00578.3"; exon_number "1";
scaf13	novelGene	exon	1535400	1535520	.	+	.	gene_id "Novel00578"; transcript_id "Novel00578.3"; exon_number "2";
scaf13	novelGene	exon	1535891	1536442	.	+	.	gene_id "Novel00578"; transcript_id "Novel00578.3"; exon_number "3";
scaf13	novelGene	exon	1530793	1533146	.	+	.	gene_id "Novel00578"; transcript_id "Novel00578.4"; exon_number "1";
scaf13	novelGene	exon	1535400	1535520	.	+	.	gene_id "Novel00578"; transcript_id "Novel00578.4"; exon_number "2";
scaf13	novelGene	exon	1535891	1536442	.	+	.	gene_id "Novel00578"; transcript_id "Novel00578.4"; exon_number "3";
scaf13	novelGene	exon	1530793	1533195	.	+	.	gene_id "Novel00578"; transcript_id "Novel00578.5"; exon_number "1";
scaf13	novelGene	exon	1535400	1535520	.	+	.	gene_id "Novel00578"; transcript_id "Novel00578.5"; exon_number "2";
scaf13	novelGene	exon	1538898	1542141	.	+	.	gene_id "Novel00578"; transcript_id "Novel00578.5"; exon_number "3";
scaf13	novelGene	exon	3038572	3039566	.	+	.	gene_id "Novel00579"; transcript_id "Novel00579.1"; exon_number "1";
scaf13	novelGene	exon	3039762	3040990	.	+	.	gene_id "Novel00579"; transcript_id "Novel00579.1"; exon_number "2";
scaf13	novelGene	exon	3497288	3497517	.	+	.	gene_id "Novel00580"; transcript_id "Novel00580.1"; exon_number "1";
scaf13	novelGene	exon	3497629	3498219	.	+	.	gene_id "Novel00580"; transcript_id "Novel00580.1"; exon_number "2";
scaf13	novelGene	exon	3537808	3538200	.	+	.	gene_id "Novel00581"; transcript_id "Novel00581.1"; exon_number "1";
scaf13	novelGene	exon	3538274	3538320	.	+	.	gene_id "Novel00581"; transcript_id "Novel00581.1"; exon_number "2";
scaf13	novelGene	exon	4300456	4300492	.	+	.	gene_id "Novel00582"; transcript_id "Novel00582.1"; exon_number "1";
scaf13	novelGene	exon	4301132	4301216	.	+	.	gene_id "Novel00582"; transcript_id "Novel00582.1"; exon_number "2";
scaf13	novelGene	exon	4301701	4301975	.	+	.	gene_id "Novel00582"; transcript_id "Novel00582.1"; exon_number "3";
scaf13	novelGene	exon	4302596	4303542	.	+	.	gene_id "Novel00582"; transcript_id "Novel00582.1"; exon_number "4";
scaf13	novelGene	exon	4301155	4301216	.	+	.	gene_id "Novel00582"; transcript_id "Novel00582.2"; exon_number "1";
scaf13	novelGene	exon	4302596	4303542	.	+	.	gene_id "Novel00582"; transcript_id "Novel00582.2"; exon_number "2";
scaf13	novelGene	exon	4301567	4302012	.	+	.	gene_id "Novel00582"; transcript_id "Novel00582.3"; exon_number "1";
scaf13	novelGene	exon	4302596	4303542	.	+	.	gene_id "Novel00582"; transcript_id "Novel00582.3"; exon_number "2";
[truncated: 9,107 more rows]
