# Supplementary material for: Comparative transcriptome profiling of a thermal resistant vs. sensitive silkworm strain in response to high temperature under stressful humidity condition
Source: PLoS One. 2017 May 18;12(5):e0177641. doi: 10.1371/journal.pone.0177641 (PMC5436693; doi:10.1371/journal.pone.0177641)
Supplement: S5 Table — (XLSX) [file pone.0177641.s010.xlsx]

## Sheet: fpkm.stat
S5 Table. Distribution of transcript levels in the 16 samples
FPKM Interval	RT_1h	RNT_1h	RT_6h	RNT_6h	RT_24h	RNT_24h	RT_48h	RNT_48h	ST_1h	SNT_1h	ST_6h	SNT_6h	ST_24h	SNT_24h	ST_48h	SNT_48h
0~1	11103 (47.17%)	10926 (46.42%)	10960 (46.56%)	11524 (48.96%)	11163 (47.43%)	11925 (50.66%)	11042 (46.91%)	11378 (48.34%)	10431 (44.32%)	10760 (45.72%)	11182 (47.51%)	10275 (43.65%)	10499 (44.61%)	10805 (45.91%)	10587 (44.98%)	11183 (47.51%)
1~3	2261 (9.61%)	2306 (9.80%)	2395 (10.18%)	2262 (9.61%)	2401 (10.20%)	2121 (9.01%)	2535 (10.77%)	2389 (10.15%)	2162 (9.19%)	1932 (8.21%)	1944 (8.26%)	2129 (9.05%)	2034 (8.64%)	2031 (8.63%)	2397 (10.18%)	2368 (10.06%)
3~15	4861 (20.65%)	4978 (21.15%)	4890 (20.78%)	4652 (19.76%)	5017 (21.32%)	4643 (19.73%)	5255 (22.33%)	4895 (20.80%)	4993 (21.21%)	4637 (19.70%)	4722 (20.06%)	4840 (20.56%)	5198 (22.08%)	4692 (19.93%)	5196 (22.08%)	4948 (21.02%)
15~60	3424 (14.55%)	3407 (14.48%)	3308 (14.05%)	3082 (13.09%)	3227 (13.71%)	3099 (13.17%)	3176 (13.49%)	3139 (13.34%)	3833 (16.28%)	4013 (17.05%)	3643 (15.48%)	3917 (16.64%)	3870 (16.44%)	3893 (16.54%)	3575 (15.19%)	3250 (13.81%)
>60	1888 (8.02%)	1920 (8.16%)	1984 (8.43%)	2017 (8.57%)	1729 (7.35%)	1749 (7.43%)	1529 (6.50%)	1736 (7.38%)	2118 (9.00%)	2195 (9.33%)	2046 (8.69%)	2376 (10.09%)	1936 (8.23%)	2116 (8.99%)	1782 (7.57%)	1788 (7.60%)
Note: SNT, Knobbed strain without high temperature-treatment; ST, Knobbed strain with high temperature-treatment; RNT, 7532 strain without high temperature-treatment; RT, 7532 strain with high temperature-treatment; the following represents the time with or without treatment; h, hour.
