# Supplementary material for: Comparative transcriptome profiling of a thermal resistant vs. sensitive silkworm strain in response to high temperature under stressful humidity condition
Source: PLoS One. 2017 May 18;12(5):e0177641. doi: 10.1371/journal.pone.0177641 (PMC5436693; doi:10.1371/journal.pone.0177641)
Supplement: S6 Table — (XLSX) [file pone.0177641.s011.xlsx]

## Sheet: Union_for_cluster
S6 Table. Expression levels of all the DEGs among the 16 samples by comparing any two samples
geneID	RT_1h	RNT_1h	RT_6h	RNT_6h	RT_24h	RNT_24h	RT_48h	RNT_48h	ST_1h	SNT_1h	ST_6h	SNT_6h	ST_24h	SNT_24h	ST_48h	SNT_48h
BGIBMGA000004	3.51537	4.78446	2.8501	2.15383	3.69251	3.83017	2.14431	2.17762	17.2693	21.0477	10.0905	14.4332	33.1144	24.6108	20.7215	2.11055
BGIBMGA000005	57.1888	47.5928	41.1464	56.3344	40.8444	42.6791	73.7687	53.2806	27.7786	45.2169	51.482	17.5961	31.683	25.4102	48.863	13.7701
BGIBMGA000007	13.55	17.0389	20.6106	0	26.3814	0.229457	28.4875	7.01334	22.0045	0	0.243539	67.2025	61.7762	7.43832	29.2414	14.6668
BGIBMGA000013	85.3712	102.77	122.434	176.738	1076.5	464.313	1459.14	1181.73	0.215867	0.463763	0.754971	0.796013	0.603486	1.15294	202.142	258.497
BGIBMGA000017	54.2	58.1544	33.7844	82.1107	38.8839	38.5489	11.2223	27.615	9638.8	968.517	7718.23	588.096	7802.88	6559.11	5907.32	345.177
BGIBMGA000021	17.5021	18.6594	20.9957	78.5902	18.3344	24.6738	33.033	29.7245	1667.98	358.692	2140.34	1160.33	2803.95	2711.57	1820.32	316.384
BGIBMGA000023	0.364627	0	0.308761	1.90907	0.666704	0.33343	0	0	477.605	79.5644	551.364	305.754	950.113	978.557	663.026	62.8359
BGIBMGA000024	2.55239	0.71767	2.47009	6.36358	3.33352	3.3343	0.83628	1.27391	527.389	36.5214	721.233	264.39	1352.56	849.932	655.41	58.4263
BGIBMGA000028	29.9055	27.8383	20.5495	16.8127	28.9092	22.3707	11.8063	16.5572	40.3254	45.5969	24.2193	50.3982	60.7036	78.2836	38.914	39.0806
BGIBMGA000029	32.7003	37.4468	79.5462	88.1984	24.3241	52.0576	15.1702	20.9451	65.1725	93.5798	64.9179	251.537	60.8867	78.8698	55.7224	53.3264
BGIBMGA000036	5.83403	4.30602	8.6453	16.2271	4.00022	7.6689	10.0354	9.34199	259.445	32.1736	352.831	170.148	449.597	429.83	259.759	52.547
BGIBMGA000039	5.44509	1.14827	2.9641	6.44843	5.33363	3.91225	1.33805	0.905889	5505.9	567.646	1687.36	95.5215	3252.79	4119.83	1737.71	62.3214
BGIBMGA000061	74.3591	92.6402	67.5436	107.57	40.3789	59.9195	24.4931	37.1568	80.0536	69.9575	50.2887	95.4444	40.7779	64.0956	32.7575	41.8532
BGIBMGA000062	101.419	85.1072	85.5385	57.4968	85.2643	69.3351	52.8737	66.014	60.4128	57.0958	48.1196	60.1554	53.374	58.4847	45.4514	60.2993
BGIBMGA000064	100.1	98.006	92.9966	104.497	82.6245	84.703	46.949	68.1801	100.776	104.957	90.4971	115.512	88.8289	97.2919	61.4374	81.7956
BGIBMGA000065	32.0144	33.5368	43.2405	45.6215	33.3806	35.1304	34.4676	38.8238	30.4269	20.7589	43.0898	12.501	25.5079	35.7123	17.4525	27.1971
BGIBMGA000068	3.29356	7.03588	6.53021	5.64288	10.7591	3.81981	18.2859	9.96322	2.80887	5.07665	1.5983	1.87896	2.40979	10.8745	5.03389	3.03582
BGIBMGA000069	10.5379	10.2503	7.65597	6.10371	8.15403	7.12249	7.95122	7.68346	19.9366	20.7237	13.9926	14.5747	13.7127	18.2599	13.2306	10.0042
BGIBMGA000072	48.053	46.2026	52.5782	36.108	44.3102	43.4367	31.9865	35.1099	47.2097	57.6823	44.5388	104.323	53.2306	69.6766	36.8888	32.0989
BGIBMGA000073	25.2501	20.792	16.2698	13.6827	21.671	14.6751	20.0074	20.5754	66.4352	46.786	49.728	30.7356	31.3737	61.6113	35.0432	27.1527
BGIBMGA000074	111.88	111.484	207.55	161.361	114.167	168.353	55.1309	58.6535	169.524	208.341	150.516	311.265	159.351	207.31	119.914	97.2703
BGIBMGA000078	7.95636	7.71758	6.18932	6.07914	7.44794	7.65856	11.0449	8.42344	15.0438	21.607	8.49804	15.0929	34.89	28.0994	36.7878	7.55783
BGIBMGA000081	8.3621	12.631	15.4792	22.2301	8.35602	9.42496	4.90617	10.6442	17.7011	24.1157	11.8908	54.8111	12.8744	23.0588	10.9035	9.21103
BGIBMGA000082	52.7312	48.5875	55.4214	44.6007	47.276	58.9169	30.1319	55.1219	30.2324	40.3438	25.9679	47.7081	29.9106	41.9089	22.6874	33.251
BGIBMGA000084	17.0819	13.5792	15.1598	7.60645	15.1164	10.08	17.1682	14.8402	39.0079	20.648	29.4021	22.7661	24.8268	27.2302	25.3544	12.0148
BGIBMGA000086	40.3857	42.4626	57.2657	49.6203	36.4864	32.0529	25.1225	27.1767	40.3891	43.8398	41.4155	86.9998	39.0172	44.3293	34.556	38.6839
BGIBMGA000103	46.745	45.3939	92.0266	55.4559	57.0029	55.3697	55.4408	51.4938	56.4921	73.5876	64.4167	103.658	60.659	68.5653	48.7309	40.9311
BGIBMGA000104	51.6495	52.957	85.7103	67.2136	60.5722	66.7793	38.6443	59.152	39.5353	51.2734	47.0009	82.2096	46	54.4623	37.6755	52.75
BGIBMGA000106	107.495	127.531	172.38	213.6	91.4661	161.409	57.2229	106.394	97.2778	125.808	106.017	300.21	122.238	106.953	80.5136	120.59
BGIBMGA000107	361.71	391.59	323.391	404.789	277.212	281.381	247.882	227.866	586.493	592.725	563.324	785.516	578.573	589.477	598.786	442.763
BGIBMGA000109	1.11323	1.27357	0.907318	1.16571	0.763311	0.674416	1.14895	1.36127	5.45266	5.34282	3.7681	2.09937	3.36829	5.15626	2.57011	1.47247
BGIBMGA000114	11.2917	9.90005	18.0222	12.242	13.7016	12.641	9.10343	12.2733	2.88666	6.93605	3.25457	9.4441	5.80479	5.1392	2.85894	6.27594
BGIBMGA000115	3.67126	3.75603	4.77088	5.39219	2.99082	3.45687	2.66776	2.62454	39.2595	35.2807	37.8544	25.6339	27.1851	39.2933	22.4982	13.7369
BGIBMGA000117	12.5278	11.4654	8.20143	8.25256	7.52323	6.83507	6.49909	9.80813	19.8273	24.4783	24.8119	10.4243	14.3929	19.4873	11.9403	10.6625
BGIBMGA000119	24.3084	33.829	29.6895	29.6468	24.472	29.185	15.1514	17.3185	15.936	20.1873	18.9298	25.4858	14.0222	15.2595	9.36918	18.5604
BGIBMGA000120	50.8857	54.9682	55.7142	71.225	40.7924	48.014	39.46	45.4203	50.0091	53.0107	38.9544	63.1124	30.2302	43.2352	25.774	48.1783
BGIBMGA000121	29.9725	29.6035	33.6715	36.0276	27.4017	28.0548	19.4001	23.6291	44.381	36.4524	47.674	46.3135	56.8318	39.3988	42.6989	31.6856
BGIBMGA000122	35.3805	43.2851	36.5163	54.803	36.0819	36.1887	24.1712	36.0686	49.6593	56.8057	37.3658	91.8113	38.1559	68.645	43.1527	47.6853
BGIBMGA000127	24.7543	30.832	47.8187	63.003	17.6805	44.5655	10.6452	21.3209	87.0146	84.3998	70.8254	195.868	57.4812	80.2598	46.4912	55.6105
BGIBMGA000128	3.0089	3.19665	3.8508	3.87875	2.65705	2.97034	2.07814	1.63259	4.40273	4.5459	4.06523	5.91823	4.29735	4.12186	2.55612	1.75735
BGIBMGA000131	2.52219	2.94607	3.27349	4.25781	2.2412	2.80216	1.02719	0.933341	5.28546	6.1273	4.85011	9.4281	4.19392	4.23909	2.90241	2.96938
BGIBMGA000132	278.578	270.776	327.516	203.539	265.853	302.67	128.295	246.509	133.695	176.448	126.649	245.049	157.304	167.325	98.5461	177.571
BGIBMGA000136	16.5819	17.4087	18.3081	11.6006	17.1526	17.8755	16.0648	15.8565	23.2858	27.7832	26.3257	25.9962	26.875	31.1806	25.0659	20.8885
BGIBMGA000138	14.0518	17.9649	13.5456	18.4475	9.74965	12.3907	7.76931	12.3464	18.3139	21.2434	15.343	29.7129	12.7835	18.2239	11.4483	19.029
BGIBMGA000140	10.2109	9.35784	10.4838	9.48562	7.95426	9.9792	5.78153	5.15292	17.5921	21.4845	13.544	26.5953	12.6308	20.5364	9.68209	8.46802
BGIBMGA000145	53.2285	48.0087	35.1928	31.4179	40.1292	39.4273	42.3078	51.118	72.2845	106.136	75.6049	56.7931	52.532	78.7293	55.9528	59.8017
BGIBMGA000149	21.6724	22.1468	28.881	28.9979	22.015	22.5006	17.7235	20.3443	36.8877	37.0663	33.8249	66.4631	32.518	34.0041	28.832	27.621
BGIBMGA000154	21.0498	17.1465	22.0639	19.1939	13.6945	19.5012	11.4367	8.53862	40.3875	45.734	25.5185	41.3988	22.1414	44.7932	17.8113	15.9697
BGIBMGA000155	52.2174	47.9773	67.2059	62.4009	49.2173	58.8422	49.0176	42.514	112.08	146.154	119.749	210.499	110.181	131.846	92.0793	84.9891
BGIBMGA000158	53.5698	51.4995	108.666	12.5064	36.5519	14.6544	5.35219	6.10874	137.177	177.987	165.92	197.274	128.259	388.734	409.212	313.387
BGIBMGA000167	262.732	309.373	327.641	384.097	199.858	304.272	128.422	275.203	69.3751	65.4066	77.7099	87.9927	67.7014	43.9972	47.7717	79.6082
BGIBMGA000173	4.73486	4.71086	4.78046	7.30996	3.21088	4.52008	5.28059	4.75668	8.37476	8.46872	5.83272	12.079	5.40917	7.40349	5.234	4.43084
BGIBMGA000177	32.6051	39.7066	34.8121	38.9189	24.425	36.3969	17.7573	24.2558	57.2551	67.6141	48.5792	94.8838	44.8948	68.3143	48.4332	60.1125
BGIBMGA000179	41.8753	36.8723	41.3877	30.4321	38.1651	27.7414	25.8689	35.6317	14.6789	13.9129	15.7286	9.55215	14.2154	15.2444	9.4069	7.96983
BGIBMGA000180	5.4387	4.81001	5.03147	2.6761	5.30078	5.43348	6.5666	4.99448	13.2446	12.913	8.34808	9.72307	11.921	12.3343	11.3526	8.35427
BGIBMGA000183	36.4271	34.1681	44.823	16.3901	37.2053	29.9274	68.2078	73.2445	15.4792	7.46546	35.6309	0	16.1911	26.4332	20.9622	27.2459
BGIBMGA000184	29.0745	28.4872	30.5589	16.0237	36.3736	20.7565	61.1261	61.4817	24.4885	6.69036	53.0955	1.04395	21.5012	40.6994	26.9169	40.6095
BGIBMGA000185	506.319	397.229	426.172	278.43	784.941	589.242	1502.27	570.236	360.6	315.668	636.62	606.356	855.494	569.735	931.243	381.432
BGIBMGA000188	128.658	148.158	138.849	215.708	122.91	157.686	49.2591	116.403	119.434	128.048	125.673	268.571	118.347	129.17	98.08	181.897
BGIBMGA000189	12.7817	11.7356	9.6337	6.87752	10.2757	7.45787	13.3608	10.296	18.2203	20.7978	18.6581	18.2747	19.7086	21.6705	22.4907	14.0898
BGIBMGA000200	22.2873	18.3207	19.1898	10.6884	25.3069	18.2568	27.2764	22.9017	28.1493	23.806	25.4848	24.0939	30.494	29.9431	28.5378	19.1764
BGIBMGA000202	15.3303	15.5897	10.3852	19.6203	14.1711	13.0841	26.3703	19.4403	99.6453	71.6971	85.4715	18.1282	140.608	201.638	148.688	18.711
BGIBMGA000204	27.1507	26.4102	21.5087	17.2894	18.6882	19.144	18.8613	21.4016	48.2711	46.6082	35.4981	25.7698	28.6888	40.5081	31.2056	26.6381
BGIBMGA000206	107.634	95.4532	75.7348	45.7505	101.738	86.9563	120.542	118.225	40.796	49.0322	54.3279	21.8816	45.3013	31.49	47.0722	82.1559
BGIBMGA000207	119.141	111.8	86.6484	54.0401	113.384	91.1337	143.822	127.43	46.9368	51.2992	63.6484	27.5796	48.1516	37.4047	54.9174	97.5006
BGIBMGA000208	84.5173	81.078	58.8525	38.602	81.164	70.8844	112.861	95.7092	29.508	33.6329	42.7379	18.7483	40.6172	27.2695	38.3712	76.6876
BGIBMGA000209	153.243	144.061	106.744	71.8042	140.397	126.03	185.773	161.008	63.9327	71.2289	80.0479	36.294	67.9325	48.6618	65.4044	128.486
BGIBMGA000216	1.95632	4.26304	6.62634	0	5.23782	0.127782	6.7303	3.25469	8.22103	0	0.135623	20.9183	20.8148	1.51884	9.67831	6.05541
BGIBMGA000222	29.6331	24.6666	19.2728	14.1503	19.2274	16.1082	17.699	20.2267	13.7058	28.1693	18.9741	10.5894	16.6038	15.9825	14.7506	14.2267
BGIBMGA000223	59.0567	59.0252	54.2986	66.1812	52.0731	41.2284	57.5712	46.0692	42.7757	55.5906	59.8513	38.9627	35.1504	38.4819	33.9819	26.6119
BGIBMGA000224	2.02294	2.91512	5.139	0	5.01989	0	6.29669	1.85104	6.65645	0.172296	0	15.6316	14.0502	1.78474	5.55995	5.09668
BGIBMGA000228	5.5763	5.1188	5.68748	6.74693	5.6835	4.37075	6.60963	4.76592	6.51935	10.877	15.9029	4.78612	6.12373	5.66437	4.84255	3.11678
BGIBMGA000230	16.4539	16.6597	14.1339	10.8375	12.8007	16.927	12.5187	16.1218	23.8844	31.5045	16.7373	34.0454	14.8928	35.9561	20.0024	22.9595
BGIBMGA000232	63.0856	65.5998	56.162	68.0081	42.8732	39.1055	46.7356	52.0128	73.7459	78.0187	45.2982	114.652	92.0533	62.8876	56.0977	53.899
BGIBMGA000236	33.1294	39.8728	26.5845	40.0432	28.1391	27.8898	21.8195	36.757	27.7676	21.4199	21.5628	18.3255	15.051	12.9948	10.8896	22.5024
BGIBMGA000238	39.0376	97.2014	89.411	45.3359	88.8061	43.2499	153.077	63.5241	44.4526	21.8713	49.4459	21.4516	56.524	51.0045	90.7434	11.9523
BGIBMGA000239	1.6281	1.81587	1.79225	1.79956	3.9196	0.893283	2.11598	1.32723	11.0845	6.79467	13.6948	6.0296	9.76805	14.5324	9.78477	3.82843
BGIBMGA000249	162.571	106.873	81.6922	86.6869	68.2943	68.668	31.545	39.7782	201.009	220.275	211.054	61.1399	115.842	93.6521	51.597	41.7797
BGIBMGA000250	115.554	98.5138	101.256	135.522	41.1977	49.7432	25.2845	36.7354	57.8821	146.613	233.989	41.4083	61.7637	43.2551	41.933	63.5784
BGIBMGA000274	70.5596	108.378	100.308	170.07	52.9164	74.6044	37.367	34.2383	128.908	161.185	10.5815	7.59301	50.0529	85.6382	33.0622	83.3298
BGIBMGA000281	136.481	166.093	55.6892	29.6196	5.38751	15.6274	0.270313	0.823536	51.9388	188.878	59.9401	25.7756	50.7172	110.286	7.7743	11.1649
BGIBMGA000286	12.9791	13.8051	14.432	13.8426	10.7871	12.2283	14.8839	10.8401	32.5983	40.8007	37.282	53.3571	35.3955	34.5882	39.2034	26.6884
BGIBMGA000289	1.78316	2.44151	1.9695	0.0676527	2.339	0	5.69003	1.89605	4.21693	0.0924445	0.0752462	16.1394	13.2326	1.0725	6.22202	2.03141
BGIBMGA000291	29.8275	22.4802	25.3967	32.6963	25.6165	18.9351	30.0589	23.4447	40.8627	53.2021	67.8676	21.3338	21.6745	37.1863	20.1447	14.8227
BGIBMGA000292	179.176	189.731	160.988	212.812	140.542	173.207	81.6828	151.03	198.736	189.07	167.385	169.188	103.163	138.77	86.6185	139.118
BGIBMGA000300	13.1137	13.9723	19.0175	27.6619	12.0361	13.1248	11.9003	11.3036	20.6888	20.9925	18.5903	36.1074	17.4103	18.3144	13.2249	18.1064
BGIBMGA000302	30.5688	29.736	44.7283	35.5371	35.043	29.3131	28.0614	29.3191	23.4143	23.1982	21.3039	49.2491	30.0309	24.0548	19.4215	20.0635
BGIBMGA000307	37.3185	43.4161	35.0711	52.8019	22.701	37.8733	19.739	38.3506	38.2673	23.8589	37.4366	23.2883	20.3988	29.1093	21.1496	49.416
BGIBMGA000311	31.1148	31.6551	30.3531	36.1405	29.9837	22.3008	36.5251	32.4406	70.5943	101.527	77.2314	72.1636	89.8161	81.0173	82.166	73.095
BGIBMGA000312	53.3512	57.6248	70.2754	73.4255	52.2328	71.328	50.7228	53.8536	105.432	113.83	93.2779	179.875	100.609	103.977	92.978	68.2278
BGIBMGA000313	4.60478	3.37953	3.96536	3.60958	1.92653	1.92698	2.77455	2.90854	11.6958	15.7276	23.2551	1.36916	6.70091	10.1798	4.20436	3.30346
BGIBMGA000314	0.241408	0.673125	0.919894	0.0702188	1.02994	0	0.830512	0.421707	1.74182	0	0.0390502	5.36426	4.16197	0.477078	2.07896	0.851497
BGIBMGA000324	19299.6	19535.2	22620.7	21860.6	22293.7	22110.7	11241	20497.1	6508.89	9507.47	15041	8000.55	9960.35	5599.07	10802.2	20187.6
BGIBMGA000326	70.7155	50.2804	46.8568	50.7544	32.1634	40.2541	17.4352	43.0297	36.3049	108.984	243.478	18.1946	25.2367	47.3404	9.32916	32.4257
BGIBMGA000327	0.353577	0	0.149702	0.771343	0.32325	0.323326	0.405469	0	151.892	177.284	201.097	63.2675	112.285	80.531	34.9844	32.2475
BGIBMGA000328	1770.34	1779.68	2098.21	1966.98	3461.66	3868.46	3825.81	5504.64	628.82	988.685	1180.44	1139.78	802.184	698.681	1951.72	3177.22
BGIBMGA000329	4970.86	4421.75	4416.72	3861.87	2613.76	2296.15	355.538	739.634	2295.19	3150.56	3708.64	1353.93	3234.9	579.764	1779.26	1597.41
BGIBMGA000330	66.9607	58.5276	58.7659	99.9177	24.0411	36.7868	9.3863	21.0924	76.5521	101.855	135.219	37.068	38.7312	11.0131	10.3387	7.19566
BGIBMGA000331	55.4094	55.5089	39.4277	78.3655	9.90893	13.7544	3.55122	7.59917	103.984	77.1474	92.636	39.0623	21.1649	28.1951	4.2556	7.02182
BGIBMGA000332	22.2182	15.2644	10.6495	22.5583	0.76651	3.19454	0	0.650939	2.01648	11.4969	6.3743	2.28794	0.433643	0.138077	0	0.140823
BGIBMGA000333	8570.22	7636.6	7468.3	7457.33	4996.91	5369.88	768.268	2645.15	3620.79	7130.56	6885.72	3159.46	3391.94	799.151	1119.15	1867.56
BGIBMGA000335	3.12206	2.60379	3.89837	8.63484	1.45133	1.16134	1.69911	2.40338	18.0329	37.7951	100.817	1.05207	9.63388	15.8431	3.54868	3.4663
BGIBMGA000336	329.174	350.554	419.25	541.394	261.963	331.789	93.5346	185.272	167.38	216.051	239.014	136.459	252.071	88.5767	114.462	153.542
BGIBMGA000338	207.917	227.876	241.845	239.632	106.122	177.325	18.9916	79.6014	123.838	284.541	212.609	171.675	82.8528	51.3244	20.8552	51.1316
BGIBMGA000339	39.6007	42.0646	46.9067	50.2573	30.5292	30.8238	17.0297	28.2747	41.7778	132.196	174.787	90.4215	36.5749	38.8971	27.5556	35.7118
BGIBMGA000341	3137.97	3365.74	3885.6	4758.09	4587.46	5554.76	2203.88	4744.91	259.368	351.169	588.304	357.212	275.006	161.12	475.758	1713.21
BGIBMGA000344	3.77823	3.93693	1.88197	2.32725	1.4223	0.609701	1.5292	0.517651	18.9963	30.4759	17.2565	7.01791	11.9548	13.1764	9.52907	7.16725
BGIBMGA000346	1655.31	1738.59	2095.01	3163.12	2546.33	2122.78	1987.7	2151.36	553.112	779.387	1515.33	865.282	910.861	494.775	1626.54	2154.21
BGIBMGA000347	15.0178	12.8323	11.4604	16.8322	6.28937	7.31876	5.67188	10.0014	24.9557	53.507	57.2992	6.20509	16.0464	20.704	6.67332	10.2408
BGIBMGA000351	2.88424	2.54069	2.92055	2.65763	2.3787	1.78905	3.1225	2.16098	5.50768	5.74794	6.22508	11.2281	9.13835	6.73627	7.07347	3.45547
BGIBMGA000353	406.148	394.199	539.162	420.375	784.384	480.083	669.807	337.54	757.417	576.053	1115.65	176.599	603.293	522.379	800.77	531.083
BGIBMGA000354	11.3576	12.9742	12.3388	17.4954	10.3835	15.462	11.3912	15.1407	17.472	22.5568	12.2284	31.3066	15.1108	19.6306	12.2856	17.7025
BGIBMGA000358	2.56889	2.26819	2.50058	2.13691	2.12906	1.73439	2.14748	1.92921	6.28945	7.0137	5.70888	8.3111	5.81135	6.76106	5.59558	4.64544
BGIBMGA000365	24.3619	27.1295	16.9377	33.7899	14.1839	28.7263	13.5275	24.1902	52.9467	53.9698	40.6937	57.8827	36.4744	47.1311	28.3335	54.9173
BGIBMGA000367	235.143	248.778	253.943	344.327	183.399	200.126	205.427	170.077	445.455	464.235	499.516	542.364	455.05	440.716	386.88	295.979
BGIBMGA000371	58.2635	55.6005	63.3772	114.879	75.0217	68.5814	72.4482	87.1621	18.8315	20.0456	31.5896	10.5038	19.5339	15.1702	36.0354	56.7824
BGIBMGA000381	49.4389	54.5725	84.8487	88.0667	67.6327	52.3589	64.1435	58.1357	76.5103	85.9157	85.1093	175.428	91.3317	96.5141	87.8095	68.8554
BGIBMGA000382	42.3617	44.9069	60.7924	74.0607	53.4043	42.5432	46.022	42.4095	59.7277	67.3491	62.7539	145.499	68.5744	63.5952	69.2854	52.4276
BGIBMGA000386	5.70438	6.63446	6.00139	0.15084	6.95348	0	11.6955	6.24057	12.2804	0	0.167771	30.3243	29.8614	2.56209	11.0222	5.92293
BGIBMGA000387	45.5143	45.5583	36.1462	34.8394	46.5675	41.5286	46.9338	37.4068	109.561	89.9426	97.5122	95.1179	154.488	118.165	127.97	70.115
BGIBMGA000388	55.1306	51.7959	44.3977	40.8146	25.0631	32.922	14.3768	25.8053	50.9313	133.632	149.568	78.1303	48.8731	261.196	29.7758	25.645
BGIBMGA000390	39.9724	40.2623	46.624	35.488	32.5825	42.8541	27.6789	49.4085	81.9811	43.1808	74.433	25.8876	59.1515	42.0423	44.0213	42.5981
BGIBMGA000391	33.3544	32.5657	32.6173	36.1576	19.8918	32.5122	13.6272	37.2844	52.8697	32.5014	64.8842	13.8137	41.0568	30.1229	24.3409	41.2761
BGIBMGA000392	42.723	48.4041	34.0492	48.4337	31.4438	30.4663	32.9365	34.7025	65.5172	74.9156	75.1951	27.8797	37.509	45.7628	40.8904	34.5888
BGIBMGA000395	14168.6	14787.5	14447	21025.7	12073.3	11202	12729.5	10122.3	7600.34	7695.97	8174.59	8672.51	7237.19	6854.67	7223.42	5699.83
BGIBMGA000397	227.96	258.436	186.13	241.338	147.665	163.075	170.265	173.741	187.097	187.976	198.205	163.155	155.589	167.05	146.089	111.939
BGIBMGA000398	155.77	140.591	165.042	169.879	194.033	129.936	166.156	243.171	142.297	104.199	166.079	97.8706	142.642	105.972	186.633	150.066
BGIBMGA000399	56.5901	56.983	63.9752	87.3083	35.602	54.9493	30.9423	32.612	82.2452	75.4775	67.5227	130.83	70.9096	68.4557	51.9518	51.5916
BGIBMGA000402	24.2609	24.6643	29.2364	36.2884	28.2112	31.6288	26.1246	44.6243	16.1857	12.3139	15.5283	15.6469	9.08816	16.4183	17.2164	29.7309
BGIBMGA000404	15.0124	15.4078	23.7464	26.9351	18.2997	18.9836	9.48849	11.4823	23.6491	24.3993	17.5038	51.9183	16.708	23.0098	16.3409	13.9308
BGIBMGA000411	3.04384	3.08626	2.26506	4.50733	4.30064	3.45819	2.11549	5.58572	135.049	19.4671	72.6025	8.30622	17.1743	134.525	56.989	18.1262
BGIBMGA000412	33.8853	44.9084	67.6736	83.6854	43.765	55.322	20.9872	45.5116	33.2671	49.3622	33.3532	96.1758	34.8038	41.3005	26.5338	52.995
BGIBMGA000416	48.7066	50.2884	30.6037	41.8756	24.7262	33.7055	21.9577	36.2356	64.6936	66.7819	57.3778	39.1883	47.6599	51.3206	37.1014	43.2964
BGIBMGA000418	224.582	265.247	134.83	374.007	91.8551	242.626	97.3203	216.977	79.128	141.903	120.383	166.472	44.1651	70.4368	62.3644	198.5
BGIBMGA000419	676.531	600.645	426.806	609.332	224.408	305.999	206.571	356.317	228.579	340.437	605.864	101.755	144.762	125.756	142.687	439.647
BGIBMGA000422	64.3778	56.1451	74.9642	65.7077	63.1973	71.7728	48.3097	53.1683	82.0043	124.003	90.2673	64.9768	70.5938	89.0846	51.0867	36.0967
BGIBMGA000424	90.4588	81.2433	62.4693	61.8567	73.5238	79.507	56.6872	49.5317	85.3718	102.926	74.5229	48.421	72.6779	115.418	66.8966	120.369
BGIBMGA000425	40.2942	40.5403	65.1277	71.5013	64.964	102.855	36.2262	77.8599	46.0608	44.736	35.6123	73.9776	28.5637	52.3456	27.2226	44.6152
BGIBMGA000440	37.2797	40.2133	41.2433	51.0354	32.4887	33.2047	23.5407	25.4852	54.0652	54.0352	54.7902	88.7835	47.4776	48.6052	40.7715	39.5211
BGIBMGA000444	19.6556	21.3214	35.808	40.3852	20.3561	27.0205	18.6788	19.8809	33.2058	39.7156	30.9335	63.9863	31.4029	29.8423	26.2865	24.0963
BGIBMGA000445	6.98293	8.92774	6.97436	9.42656	5.40184	6.54922	3.96965	6.88105	16.2977	15.5141	12.3383	20.6608	10.5571	16.4537	6.49582	10.8265
BGIBMGA000446	12.6836	17.0131	11.6959	18.0002	9.28485	13.3321	10.7147	12.3005	24.952	26.8032	16.9978	32.9403	17.7894	25.155	17.12	16.4213
BGIBMGA000453	181.215	165.861	163.209	285.34	148.815	178.093	138.76	188.895	68.1179	60.461	96.7481	43.8017	62.5837	48.9643	118.141	103.361
BGIBMGA000462	2836.16	2643.54	2516.45	2834.18	2023.41	2551.57	1845.33	2476.06	2051.98	1748.02	2636.44	1582.57	1877.9	1852.09	1885.32	1898.11
BGIBMGA000464	13.7499	16.4856	20.4166	23.4053	12.2165	16.6466	12.5477	13.1937	26.2265	28.634	25.8444	40.8812	28.4465	23.1545	24.6971	22.6393
BGIBMGA000465	1.45851	2.36831	4.04477	0	4.63359	0.100029	5.05949	1.82593	4.41178	0.304345	0.176946	15.9913	13.3144	1.4772	5.73233	3.19691
BGIBMGA000470	14.7017	17.5111	21.0945	25.4034	23.8947	24.3804	23.1482	37.5718	12.2396	12.1042	19.0253	29.6117	17.6821	14.6423	20.5883	23.6939
BGIBMGA000471	4.55339	4.59309	2.50623	4.27136	2.28956	2.08191	2.87191	4.10964	18.5751	13.0306	18.1193	19.8365	18.4873	10.3483	15.1428	11.1278
BGIBMGA000473	4.99613	4.40461	7.1216	3.61492	6.10917	5.88218	6.25457	5.382	7.90292	9.4573	7.43521	12.246	9.25955	10.3878	8.58225	6.90211
BGIBMGA000474	24.7673	28.5601	44.7729	64.8023	27.0044	47.6595	21.5638	22.5469	46.1594	59.5387	46.6487	104.146	36.1475	46.2354	27.7094	30.3685
BGIBMGA000475	429.466	590.022	1145.77	1000.11	531.973	920.702	316.034	582.834	311.497	340.953	535.178	675.525	315.567	333.688	160.683	504.065
BGIBMGA000481	39.1811	36.7833	45.6322	48.0167	38.9759	29.9112	52.2176	43.163	48.3687	42.5571	81.7652	32.0622	81.1004	32.7861	92.7468	56.9954
BGIBMGA000486	7.73425	8.16913	12.2234	5.11995	11.4597	4.17645	14.4891	6.05652	10.7687	9.18251	19.4459	10.9557	32.5193	7.01646	25.985	5.03947
BGIBMGA000487	13.5349	14.4682	18.575	6.51631	22.6146	9.81619	27.8314	6.25064	19.687	17.8085	27.4054	21.8335	51.417	12.2212	42.3311	6.82008
BGIBMGA000494	10.728	11.3848	10.6389	6.44682	11.2638	10.9226	10.9327	14.7862	9.625	8.0708	7.6642	11.7963	11.6235	5.98873	12.8884	22.0909
BGIBMGA000504	236.851	228.913	386.811	267.352	467.483	529.171	264.235	644.51	49.3012	32.2322	45.2982	64.1079	56.9861	42.9394	77.2665	315.452
BGIBMGA000505	84.28	81.6127	147.144	112.925	179.316	195.23	104.832	221.905	37.6786	23.9164	30.698	42.4039	43.6904	27.6324	49.6142	224.485
BGIBMGA000511	168.822	193.95	173.678	210.078	110.923	133.539	56.7625	126.329	165.745	115.434	145.096	181.661	99.6695	112.051	71.6542	129.53
BGIBMGA000518	12.7668	16.5289	15.1971	13.88	11.3848	8.9473	10.3804	10.6635	15.6237	16.0341	12.9496	36.4095	24.1936	11.0124	15.2436	17.559
BGIBMGA000520	9.03333	9.63066	10.454	9.85328	4.67983	6.95256	3.79833	4.90934	13.2027	65.4355	37.4806	1.67273	22.1927	15.5461	17.9586	6.97939
BGIBMGA000526	3103.88	2860.87	2730.47	2317.36	3232.35	2750.09	3305.49	2947.83	3655.16	3837.5	2928.27	3350.71	3756.37	3688.69	4928.96	3348.8
BGIBMGA000527	42.6741	39.5873	29.1574	38.8757	26.2579	23.2795	15.1583	22.5205	20.379	22.4747	24.9457	14.6956	12.5761	18.3019	10.7644	33.4672
BGIBMGA000529	25.388	20.253	16.8044	16.4083	13.1031	13.9183	10.5007	12.4114	80.2276	55.2134	71.8411	17.1917	48.8174	56.4365	28.921	22.8077
BGIBMGA000532	8.41036	8.88687	8.57782	10.3501	7.15429	14.697	7.91426	11.6199	12.4651	11.479	8.44659	10.1096	10.2124	8.27573	8.29454	11.2224
BGIBMGA000537	6.80432	7.25224	7.55066	9.75302	7.79272	7.68224	5.38036	5.40673	9.37998	12.1555	7.79606	17.6679	8.58856	10.2915	6.26527	7.9712
BGIBMGA000542	23.0038	24.964	39.4276	41.9835	16.8111	26.168	11.9831	12.2123	36.1918	39.053	34.6904	63.5658	34.0702	25.3938	17.9018	17.7126
BGIBMGA000559	696.883	762.846	674.799	821.52	567.864	719.569	239.472	813.126	412.392	515.175	517.953	814.389	455.201	425.599	383.215	901.998
BGIBMGA000561	660.377	500.784	414.385	546.166	394.211	223.587	804.825	555.702	1596	747.559	1565.49	170.269	1414.86	531.384	961.113	566.527
BGIBMGA000562	15.0651	14.5351	24.2631	23.07	47.8001	50.9178	44.7145	63.6416	18.5263	13.2084	17.7753	8.2912	15.5837	11.6753	30.6888	29.9179
BGIBMGA000563	30.229	27.583	22.6791	19.5663	13.4385	18.4917	10.7615	14.8456	46.5996	117.839	46.2252	41.6662	49.1379	105.488	20.8163	17.1151
BGIBMGA000572	47.7526	57.2541	43.7754	60.0062	29.0387	48.8537	24.1592	50.5159	65.5395	61.191	55.6267	74.9263	42.9704	61.1698	36.4636	71.8047
BGIBMGA000581	11.1891	11.8683	13.7145	18.4639	8.95573	12.8197	5.94133	8.61947	16.5766	17.0277	14.7473	33.0965	17.1138	13.9815	9.76429	14.8301
BGIBMGA000583	110.866	113.171	69.6483	115.838	59.1071	55.3429	165.567	60.5906	478.672	286.651	455.804	251.711	475.191	314.658	303.909	111.959
BGIBMGA000585	6.04443	5.79783	4.1465	6.9436	4.05706	3.35835	4.03608	3.20774	20.3835	13.1374	12.4756	10.7378	12.1884	12.0964	8.91623	9.56122
BGIBMGA000590	21.7127	19.5705	20.448	17.7074	24.1173	17.0716	51.6603	34.5026	94.1554	52.5061	42.7379	122.457	33.3754	118.101	22.532	12.4745
BGIBMGA000591	4.68016	4.45725	3.03168	3.74522	1.57741	2.62307	2.05283	2.48659	11.4437	12.7299	5.79834	5.04471	3.77039	11.1458	5.26382	3.43417
BGIBMGA000592	4.63631	4.46128	4.05683	2.7421	2.16642	2.92064	2.24485	1.73979	11.3223	15.1721	7.14972	6.32593	4.15646	11.3512	5.4935	3.32256
BGIBMGA000596	62.8954	71.3415	60.8497	87.4481	45.1187	54.0839	16.2577	49.1904	43.588	39.0374	33.0044	72.1326	27.5663	34.5641	15.5859	49.5881
BGIBMGA000602	5.82568	6.20954	5.14513	3.29195	4.74609	4.07558	4.51758	4.37393	9.78349	9.69325	10.8709	8.00405	7.63207	9.89647	5.41365	5.11397
BGIBMGA000610	0.283894	0.335262	0.432716	0.89183	1.55726	1.55763	4.03693	15.2084	0	0.0677027	0.220429	0	0.0587334	0.168312	0.124843	0.858304
BGIBMGA000612	795.52	735.252	532.344	442.478	416.502	432.323	436.522	436.522	1135.08	1243.97	736.472	625.106	935.744	1197.35	1077.92	457.469
BGIBMGA000613	516.623	484.45	354.117	293.969	274.686	285.854	293.405	286.397	734.739	826.866	488.744	417.914	603.413	768.915	689.72	308.805
BGIBMGA000615	3.18927	3.36826	3.37578	2.23998	2.52459	1.86721	2.8991	2.03825	5.65571	7.16514	4.94506	5.45837	4.32498	5.6494	3.57035	2.25376
BGIBMGA000616	28.808	30.4094	31.7534	39.6034	18.6861	25.6075	17.3485	21.7413	26.9759	36.8452	30.1468	57.9717	26.9696	29.8969	17.5163	33.2489
BGIBMGA000618	173.562	191.618	212.119	211.271	117.34	241.07	62.3028	141.828	121.83	126.086	154.651	74.6262	128.618	84.6689	103.423	161.316
BGIBMGA000619	263.902	284.371	320.415	316.932	172.251	375.519	93.2143	193.337	205.667	251.366	255.069	134.628	215.635	151.971	172.699	288.208
BGIBMGA000622	67.5027	66.4972	35.5528	36.3243	31.1754	38.5973	28.6895	34.5593	59.9477	52.294	41.3141	31.6676	49.467	49.0819	82.2192	37.7355
BGIBMGA000623	6.179	5.23963	3.01942	3.16481	3.77345	3.45051	4.41114	3.34198	9.13621	8.24145	6.43562	5.06992	9.77704	8.76016	17.3585	4.15956
BGIBMGA000624	56.6484	55.9641	33.2436	37.8028	27.7419	29.1403	35.8278	31.857	73.2873	65.4318	44.6924	34.6815	57.8961	52.729	95.6261	36.7496
BGIBMGA000626	22.0214	22.2538	15.6694	12.677	13.0111	13.2846	14.7751	11.4066	41.0451	47.6174	31.9002	29.0601	25.8394	43.292	24.1014	16.0648
BGIBMGA000628	18.2313	14.86	12.4957	12.1282	15.1381	14.6317	16.6272	19.4833	26.9516	41.4318	29.2274	15.151	17.2615	27.5095	14.8555	16.298
BGIBMGA000646	12.3012	14.4202	4.95294	7.05091	7.60766	4.90754	8.78202	6.88195	23.2935	24.9497	19.6643	13.1875	18.3385	15.5513	14.7169	13.7945
BGIBMGA000647	119.925	112.596	152.889	98.5086	168.21	141.799	137.167	162.924	88.5596	93.1255	83.0468	98.2873	132.059	105.02	86.076	97.3397
BGIBMGA000648	1425.16	1308.8	1248.53	942.301	1100.52	1114.31	997.83	1231.37	1528.8	956.459	1296.75	656.251	1564.35	1053.45	1499.27	1276.99
BGIBMGA000649	1.70337	2.84973	2.74053	0.297277	7.31915	0	5.27405	2.18207	7.37413	0	0	23.1084	20.263	1.85143	8.05236	4.11986
BGIBMGA000655	4.64934	6.33529	8.78253	0.156042	6.62106	0.735846	11.8938	4.58151	8.03918	0.213225	0.173556	34.4024	24.4169	4.94748	10.2228	10.7225
BGIBMGA000664	31.9059	36.4592	72.9024	97.6756	34.1111	56.7849	12.0953	43.2984	39.9536	45.1187	37.3646	87.7348	40.5052	47.6809	24.3507	56.8672
BGIBMGA000667	133.299	201.817	205.242	387.06	130.916	298.43	144.144	204.237	37.0898	78.629	108.956	78.5675	49.3761	58.171	100.288	213.796
BGIBMGA000672	731.982	750.418	585.315	640.444	452.283	538.022	284.55	447.774	623.586	561.293	483.262	527.506	346.189	434.554	273.123	476.507
BGIBMGA000675	46.7825	39.0901	38.0732	29.3176	52.0502	45.2015	23.5977	36.1071	19.5352	5.72304	10.3875	15.4202	12.6119	7.03211	11.8269	12.6205
BGIBMGA000680	106.805	84.7495	177.286	216.055	104.252	133.032	82.8134	108.578	219.174	223.198	398.528	281.629	151.856	269.782	93.4625	78.0026
BGIBMGA000681	135.016	91.065	84.608	91.968	28.6928	40.5887	10.1582	24.2926	420.649	396.887	399.595	163.027	119.367	156.659	18.7964	29.3729
BGIBMGA000682	32.7013	42.758	33.2812	38.4494	25.5453	27.3764	29.4018	32.5405	50.2742	76.5209	31.8876	47.7608	41.1323	57.1918	44.559	45.952
BGIBMGA000688	23.8813	27.4727	1.66211	6.47063	1.09663	0.747881	4.50184	1.39693	223.452	15.6683	42.9169	8.48088	27.0159	71.062	11.329	9.39602
BGIBMGA000691	30.9788	34.0465	38.9402	42.4104	34.2743	58.8619	44.8852	79.0241	31.9579	30.7676	37.5385	15.1646	42.1001	46.5025	18.9661	36.2858
BGIBMGA000692	0.505658	0.630326	0.977687	0.00735408	1.11719	0.00770659	1.38202	0.412214	1.31906	0.010049	0.0245386	4.72113	3.51325	0.433029	1.69552	0.942739
BGIBMGA000693	0.633764	0.801897	1.43749	0.0592535	1.61406	0.0206979	1.63525	0.738067	2.06026	0.161935	0.175745	5.71779	4.58907	0.693329	2.21466	1.20895
BGIBMGA000694	129.776	148.862	160.929	191.475	126.165	168.874	84.9034	148.005	131.943	170.959	127.748	277.238	126.254	152.619	132.89	190.34
BGIBMGA000698	10.0694	9.12637	15.9262	11.6904	13.2266	14.8305	10.2863	13.8663	5.09087	6.79688	5.86939	7.20789	7.43788	4.71754	6.45754	8.32517
BGIBMGA000699	15.565	13.9946	13.7399	10.9573	11.2298	10.7323	9.17294	10.9609	20.0604	15.652	17.009	7.99566	22.23	18.1498	14.8069	12.8152
BGIBMGA000700	3.66057	3.15212	6.68376	0	5.96112	0.104606	5.64079	2.66438	6.85694	0	0.111025	22.2081	17.6313	3.0519	7.29412	5.53353
BGIBMGA000701	3096.17	2978.95	2581.92	2864.51	1740.23	1674.31	1813.9	2396.9	1833.58	1707.18	2895.65	397.021	3126.72	941.552	3700.96	3421.57
BGIBMGA000702	2.61936	3.86663	4.53689	0.519476	5.66018	0.21775	7.50945	2.91179	5.15437	0.567873	1.04001	21.7221	19.3362	1.64706	9.16257	4.55952
BGIBMGA000703	129.759	128.556	137.109	195.892	92.6997	114.483	74.3425	126.207	182.011	129.589	200.606	82.5954	223.515	170.432	168.422	102.082
BGIBMGA000704	201.96	207.786	208.795	280.372	132.478	176.679	121.9	185.041	248.755	194.064	288.693	111.676	315.233	229.825	240.423	152.172
BGIBMGA000712	4.77329	5.77035	8.75758	0.0257114	11.0175	0.107775	10.9139	3.60297	10.6625	0.0351336	0.0857921	32.9777	28.9247	2.30005	14.4796	7.2156
BGIBMGA000714	78.2889	67.711	87.542	74.9725	86.164	64.7988	57.6655	57.9769	128.462	87.367	100.728	94.0249	86.7462	80.8297	70.8414	46.5799
BGIBMGA000715	253.238	287.365	243.963	273.972	257.269	263.104	179.771	327.655	240.877	186.924	231.341	267.524	172.1	267.373	170.833	276.234
BGIBMGA000722	22.5221	24.7457	21.8287	29.2034	14.6365	20.1816	14.314	19.0658	31.627	35.1597	24.4927	52.997	29.1919	32.3538	25.8541	49.3139
BGIBMGA000723	22.9645	28.7434	27.3125	32.1665	12.4338	17.058	12.9543	14.2807	39.4335	38.9029	33.1802	42.5892	35.8248	26.9509	16.8311	22.9184
BGIBMGA000732	3.20733	5.44205	6.93029	0	6.77447	0	5.58048	2.57599	6.38393	0.263752	0	26.9038	20.1353	1.85782	8.75438	6.46453
BGIBMGA000734	2.04703	4.23047	8.14695	0	7.67294	0	11.7373	1.66874	7.72576	0	0.198676	32.5587	30.7037	3.64086	9.67696	7.83917
BGIBMGA000736	187.622	206.689	148.798	218.5	84.9114	123.343	84.297	127.187	339.343	303.301	249.14	152.834	195.771	204.07	126.48	125.584
BGIBMGA000737	151.026	160.287	107.518	181.809	62.5813	91.377	61.756	90.7283	282.686	240.729	160.867	131.281	141.742	171.108	78.6759	96.844
BGIBMGA000738	23.4552	29.1755	21.273	40.3113	24.0558	25.9123	17.8861	14.0043	52.9975	60.7625	21.8402	7.51919	30.5438	24.5882	24.7389	28.197
BGIBMGA000742	13.7372	13.9808	12.3549	9.86529	14.314	12.2498	13.7474	12.073	19.795	20.8058	17.4734	21.2547	25.1544	23.3117	19.2766	12.3822
BGIBMGA000755	2.22249	1.6901	3.50731	0.705228	3.60193	0.092379	1.73772	1.29413	8.74681	3.61374	4.01997	21.9753	19.8549	5.88947	10.773	5.4976
BGIBMGA000757	9.74271	8.94876	16.2643	9.35181	10.7521	11.5395	9.41687	7.13185	16.9947	22.0726	14.2514	43.8135	13.6294	19.208	12.0625	9.63143
BGIBMGA000759	807.975	895.055	759.888	1266.24	536.965	658.2	272.128	476.121	1273.33	1261.2	1120.98	1654.17	733.902	829.218	565.414	1021.64
BGIBMGA000760	6.67585	6.26155	6.86319	4.37336	7.44561	5.81825	6.60043	6.52058	9.88786	10.5747	7.80939	11.3563	12.2317	9.76903	9.92202	6.9645
BGIBMGA000768	16.781	17.054	13.9273	12.917	16.1698	10.3101	24.6015	13.6577	20.6385	20.777	19.3177	20.2668	25.9394	20.0204	25.8386	13.9328
BGIBMGA000769	20.8566	18.7551	19.6784	15.2726	20.0456	21.6952	17.7291	18.0612	55.3159	51.9415	47.2328	56.1189	45.4626	52.843	47.4621	42.2336
BGIBMGA000770	6.72233	7.97017	7.10192	10.1398	5.50191	6.82046	6.64435	6.56117	12.65	15.4588	8.48177	18.232	7.48356	11.6401	7.07365	10.6458
BGIBMGA000772	37.3049	29.7176	61.6826	43.2006	53.1861	96.1782	26.5725	133.922	16.8285	21.2613	32.4983	7.6398	16.1921	23.9113	31.1205	283.618
BGIBMGA000774	18.7265	16.7684	10.2463	14.689	9.89591	9.07025	11.0442	11.8389	2.78685	5.54553	4.75352	2.45482	2.46929	3.90413	1.44791	2.98635
BGIBMGA000776	44.473	116.19	74.7664	40.1938	54.0996	57.3524	55.2499	75.222	27.3959	20.9786	25.416	16.9562	13.481	67.0435	13.3873	36.1587
BGIBMGA000783	12.1947	11.0796	13.4182	10.3145	10.7208	10.5306	10.495	12.4026	14.0303	20.8763	21.5587	10.1831	16.2705	17.508	17.6524	10.3553
BGIBMGA000788	118.971	135.217	119.395	123.798	120.43	115.772	127.302	139.693	85.9432	85.6879	111.764	54.2011	88.3233	105.704	100.823	87.5863
BGIBMGA000800	44.5507	46.2521	62.3222	70.0617	48.9351	53.2742	38.3636	61.7652	67.5678	83.0882	69.3728	148.483	75.288	80.9476	70.5069	86.8339
BGIBMGA000801	6.27661	6.41448	6.60961	8.42626	5.00258	3.38489	7.47461	4.59192	18.4901	16.5995	19.6813	29.1741	17.0641	17.0953	13.2699	13.3807
BGIBMGA000803	58.5584	64.4964	84.2138	102.388	47.0556	68.4062	35.2644	56.0043	59.1919	87.2482	61.2796	147.172	60.123	67.1291	46.1554	59.4532
BGIBMGA000804	1272.82	1414.34	1263.84	1660.2	976.207	985.277	609.767	834.324	485.515	496.094	366.916	570.01	375.541	370.258	299.066	378.632
BGIBMGA000807	1.6191	2.45934	3.12952	0.0921423	3.57184	0.096559	3.55198	1.3117	4.25873	0.461665	0.239131	12.8021	11.469	1.5303	5.37869	3.72449
BGIBMGA000808	17.484	16.4953	9.91093	7.62841	15.5881	8.5226	24.4411	8.91866	47.3169	43.2463	36.5331	25.3485	40.8801	49.1873	46.7036	17.0375
BGIBMGA000809	45.5574	38.4708	22.0262	14.1053	34.0741	20.1502	63.9621	20.9884	70.2873	67.9251	61.4916	36.9831	76.5697	83.4596	86.811	28.8726
BGIBMGA000817	13.2987	11.768	12.1203	8.03155	9.67342	11.1005	11.9676	11.3518	2.81565	4.27757	2.77839	4.02597	3.59843	3.15089	2.43007	3.39616
BGIBMGA000819	192.605	198.818	167.177	187.095	136.12	181.136	67.5934	162.805	215.988	261.928	203.098	309.18	152.883	202.441	114.063	220.159
BGIBMGA000828	4.66722	5.483	8.00308	6.13449	5.12029	5.70833	3.77998	5.09563	14.0205	20.452	8.63498	28.4176	7.78497	13.2588	6.60621	8.49571
BGIBMGA000829	42.652	47.7018	71.6345	92.997	32.9381	47.1956	29.7905	21.2018	68.3619	89.1613	49.6831	115.705	63.1903	63.5204	46.8276	32.9515
BGIBMGA000835	169.636	172.682	131.105	134.125	123.699	126.191	148.729	144.245	440.368	282.271	368.919	213.611	334.006	340.117	295.528	188.819
BGIBMGA000837	18.9339	22.8392	27.5781	25.2119	14.7701	20.5579	10.1946	17.5703	2.84659	10.3455	8.42083	21.6935	6.89698	5.61688	6.24934	9.99279
BGIBMGA000846	6.14517	5.33946	5.91174	3.61451	5.84922	5.21041	4.75007	5.7071	7.79279	7.88398	7.73845	13.4412	11.1645	10.9145	11.331	8.05475
BGIBMGA000848	2.39345	2.41635	3.33713	1.8725	6.86629	2.03773	19.1657	2.52303	2.26746	1.84521	4.7461	2.07524	14.9618	2.09996	27.4018	3.32697
BGIBMGA000855	13.8186	13.0986	5.54923	4.37447	5.84508	5.81988	7.61504	8.05486	39.4367	24.014	25.0748	10.706	17.9017	29.3906	22.8117	14.6435
BGIBMGA000858	6.38473	6.09702	5.97484	7.19329	3.80749	4.04444	3.45366	4.52945	8.04247	11.7172	5.7792	8.87589	5.25157	6.4619	3.91639	5.09893
BGIBMGA000861	8.08985	5.3586	7.90427	10.8605	6.1159	6.11734	12.1316	7.60947	726.348	153.413	596.276	94.9757	809.154	772.777	441.44	15.0512
BGIBMGA000875	65.4025	70.5798	86.4716	94.736	46.0377	59.4058	27.8173	44.9539	5.3074	14.7498	26.7362	80.3879	20.6002	15.2569	18.2287	43.8964
BGIBMGA000877	38.7201	42.9322	28.0677	32.6853	38.8642	31.9414	42.9539	36.1779	79.692	76.2108	57.7048	93.0009	96.4809	111.328	82.6849	73.9229
BGIBMGA000878	2.01791	1.76164	3.61039	0.568018	4.34427	0.744057	4.81473	2.00888	3.46832	0.310469	0.315887	9.09729	8.28215	1.73664	4.58001	3.60799
BGIBMGA000879	25.2808	28.3588	26.7967	33.1677	20.2032	23.7645	22.5035	21.206	45.7245	47.4303	37.0622	65.9553	33.8318	49.786	25.8496	34.7418
BGIBMGA000882	49.6108	58.6894	59.2821	91.711	41.0887	64.3348	23.1928	44.8919	21.8745	36.6888	31.2055	89.7599	26.464	37.5773	21.8544	48.7771
BGIBMGA000883	429.748	462.291	453.854	644.226	410.759	477.923	429.739	436.062	351.05	398.234	251.199	216.74	327.607	345.283	279.042	201.731
BGIBMGA000884	337.454	339.749	270.063	236.71	252.135	272.241	334.269	245.743	281.49	253.299	513.243	270.272	341.463	598.969	352.953	261.828
BGIBMGA000886	172.867	162.878	113.852	138.002	100.272	110.473	107.25	116.442	207.431	231.168	255.587	103.289	115.684	146.867	117.619	115.236
BGIBMGA000895	2.47554	3.31326	4.49996	0.0288026	4.28501	0	5.94267	1.72977	3.15098	0	0.0320355	10.7701	7.853	0.521839	3.41102	1.99583
BGIBMGA000896	16.328	15.7132	9.54386	6.74579	5.61435	19.8861	5.30248	7.909	36.1694	20.1586	25.1034	31.7701	17.2638	27.4849	12.9467	16.5278
BGIBMGA000897	247.829	255.203	197.508	258.514	158.516	176.158	95.5366	147.298	189.035	194.572	194.103	185.38	135.845	148.268	106.726	155.686
BGIBMGA000899	1.8347	2.09065	1.82616	1.99421	1.50077	1.17735	1.255	1.98671	2.35816	4.75917	1.46829	9.78742	1.76468	3.88024	2.0878	3.27623
BGIBMGA000903	80.5005	97.2025	100.284	125.39	52.6472	94.5667	42.942	71.8391	135.21	144.522	117.576	250.493	91.5677	127.568	72.9217	117.101
BGIBMGA000910	28.6064	28.6939	24.4344	39.2054	25.6614	26.4586	12.9745	28.6882	14.7129	13.7722	27.6879	8.44821	28.7639	26.0124	23.1762	17.4796
BGIBMGA000921	66.2177	76.0074	85.1615	99.6465	67.1442	72.0345	44.5563	66.9071	84.8126	102.97	75.4204	141.862	65.4338	95.5125	68.11	73.7758
BGIBMGA000922	22.9231	24.7945	31.1275	34.6599	22.9708	24.2352	12.5516	20.9236	24.5286	33.6536	29.9316	68.7529	32.9692	31.2892	24.293	26.015
BGIBMGA000923	476.563	505.516	516.159	747.314	391.219	393.367	275.67	346.748	379.197	448.901	509.742	690.188	380.705	333.936	336.299	434.082
BGIBMGA000924	40.1518	43.6793	57.7322	66.88	32.7339	36.4028	27.0233	32.1058	54.4746	53.1964	61.1748	93.2472	50.2905	44.9872	41.6268	37.6972
BGIBMGA000926	463.498	507.171	512.888	593.292	405.676	580.013	181.862	610.129	225.746	279.261	375.105	376.595	259.517	213.969	262.715	518.798
BGIBMGA000928	12.8	13.6679	9.65914	9.87779	14.369	11.466	15.8768	10.749	15.1751	10.4347	8.07086	16.9047	10.0431	25.64	14.5986	26.896
BGIBMGA000930	10.4069	11.7175	13.9114	13.7012	9.70129	10.6178	6.93127	8.94423	14.2005	21.0793	9.72567	43.6085	12.152	19.7133	7.61912	12.3198
BGIBMGA000936	59.811	61.9488	56.127	89.1543	39.3523	61.9564	31.9332	58.1216	68.5694	84.1789	67.2812	121.323	65.1156	62.0068	52.1727	78.26
BGIBMGA000937	30.1644	32.4174	38.7589	49.5664	27.3027	31.2202	27.7935	28.9244	43.7286	47.957	50.7602	87.6674	48.5893	43.1518	37.2042	56.9411
BGIBMGA000939	0.972338	1.67456	2.12702	0	2.07419	0	2.41592	1.13236	4.94695	0.0966174	0.0786428	13.5512	9.55519	1.20098	3.11782	2.28643
BGIBMGA000940	16.8714	20.4051	12.4839	17.0613	15.0639	6.92093	26.3089	12.0275	40.3437	34.0302	20.0475	47.6685	32.8655	50.1684	34.1491	26.4572
BGIBMGA000944	1061.67	1232.07	1182.59	1629.73	919.541	1159.83	1021.9	1425.04	1149.97	1402.83	1390.15	1850.91	741.389	1158.09	817.418	1490.99
BGIBMGA000947	130.258	138.489	164.912	191.046	130.981	153.774	84.9863	134.566	103.302	148.573	147.7	222.305	165.904	128.291	151.443	178.591
BGIBMGA000950	12.1355	10.7161	15.2896	12.8707	13.342	10.559	13.1621	10.9876	24.1937	26.6285	24.0941	31.4828	22.7247	25.8128	22.7052	13.957
BGIBMGA000956	19.0426	16.9013	16.5963	18.8024	13.593	13.0873	13.3577	10.417	40.0254	36.9747	28.8612	31.7088	22.001	31.2688	18.7934	16.8669
BGIBMGA000958	36.0455	41.569	29.8897	36.6263	24.9961	24.4648	27.6183	24.8757	63.4263	88.635	50.0146	139.332	42.0921	85.6394	50.6059	39.8775
BGIBMGA000959	1803.6	1931.85	1905.56	2799.89	1375.99	1493.09	1531.58	1259.48	2569.68	2405.26	2771.71	2987.91	2355.82	2161.81	1846.76	1840.58
BGIBMGA000965	6.90836	6.74509	7.69239	4.60432	6.83799	3.43223	6.05084	4.75117	14.6125	10.8644	9.66151	17.3994	13.3358	11.7713	10.4654	7.3458
BGIBMGA000970	11.9863	10.5432	10.2396	21.4742	8.43684	9.3118	10.826	10.6236	19.1925	26.1815	19.8695	44.0391	19.0921	18.447	15.2765	20.0968
BGIBMGA000971	27.0895	31.6377	28.3283	44.0021	22.8265	29.5471	12.3512	23.3757	108.507	134.848	107.069	223.488	85.0789	122.873	79.4773	113.312
BGIBMGA000977	32.5175	40.0954	48.7538	67.9338	28.3295	50.2004	17.3288	32.9684	34.3971	55.8797	36.7584	146.973	48.6746	56.8909	46.0532	46.8423
BGIBMGA000988	1.49642	1.55226	1.13016	1.34109	1.14622	1.33141	1.5769	1.6956	2.06514	4.00267	3.14026	4.54076	1.33876	11.2297	0.933725	1.10047
BGIBMGA000990	45.0684	53.6649	62.8811	81.5938	40.8362	56.6121	24.4619	49.4037	64.4485	89.2147	66.1572	168.534	58.648	93.5029	57.1291	90.6758
BGIBMGA000991	32.7275	34.9149	46.7107	52.4814	27.969	39.8165	15.8281	28.3919	39.8037	53.6156	34.388	89.4197	37.0923	37.5408	28.2624	44.9797
BGIBMGA000993	4.52006	8.22411	10.0584	0.0917273	10.4751	0.048062	9.28195	3.55011	13.4187	0	0	45.0562	33.4364	2.90831	13.521	10.6994
BGIBMGA000994	1.20216	1.73981	2.8144	0	2.39205	0	2.83828	0.329414	2.82589	0	0.205901	9.5108	9.43632	1.118	3.34295	2.63681
BGIBMGA000995	32.5391	33.1004	44.2528	50.6696	22.4363	34.0631	19.7252	24.4973	47.4299	61.6609	37.4295	92.3823	34.2259	51.5304	29.8708	38.423
BGIBMGA000997	3.75336	3.37255	6.42568	0	6.63907	0	7.85986	1.80544	8.33276	0	0	24.3336	17.6404	1.69313	5.92043	4.85152
BGIBMGA001003	1.49661	2.12744	2.01831	4.06302	1.62163	1.31788	1.14417	1.80748	9.47558	12.558	9.41472	16.2714	7.28197	10.5161	6.64232	15.9763
BGIBMGA001004	64.4958	72.5129	75.3862	146.192	52.8744	57.3395	59.3693	85.2749	77.814	206.612	158.143	227.737	74.1765	99.3162	51.2094	71.9877
BGIBMGA001005	59.9298	67.4984	61.344	130.444	42.298	52.6994	45.2221	75.2282	37.7673	74.928	58.8877	105.845	20.571	35.9583	19.5574	45.2627
BGIBMGA001007	11.7468	11.4672	12.8004	16.1589	6.27656	8.98507	7.58407	6.01481	20.905	19.2265	37.9319	27.697	16.093	11.296	9.2788	10.156
BGIBMGA001008	57.0678	64.9909	46.1326	61.5044	34.9397	38.7346	34.2303	30.0903	67.3696	48.2451	72.2595	75.9228	58.0507	86.9925	56.2423	50.1215
BGIBMGA001009	15.15	13.5946	14.7303	14.1626	12.3693	10.3449	10.8869	8.67271	27.6078	23.8265	30.346	29.8848	27.8147	23.5643	20.8741	13.2626
BGIBMGA001012	1.17392	1.40033	2.04836	0.0620837	3.12213	0.0650596	2.36606	1.40855	3.94878	0.16967	0.276209	8.61191	8.38993	1.26542	4.38016	2.43779
BGIBMGA001013	1.61607	2.29018	2.6822	0.394859	3.7232	0.0591123	3.78063	1.20451	6.31455	0.385399	0.12548	19.0514	12.9724	1.46912	6.32497	4.95106
BGIBMGA001015	57.072	60.7835	38.5548	45.7071	35.7121	31.8933	45.8136	36.9248	123.607	92.551	78.1641	72.5311	65.9899	112.286	70.8306	47.6741
BGIBMGA001027	15.7594	11.6318	19.6324	24.1981	17.0399	14.6883	11.6427	16.4119	16.6526	20.9597	21.4725	51.9254	26.9609	20.2139	19.4913	24.4338
BGIBMGA001030	3432.9	3481.63	2855.19	4218.65	1894.7	2289.85	1821.79	2128.91	4909.9	4610.8	3453.56	3260.44	3768.52	3723.2	3524.95	2950.46
BGIBMGA001031	1399.05	1541.93	1138.29	1899.55	813.98	1066.46	740.145	904.829	2082.04	1972.71	1466.96	1470.56	1701	1620.49	1268.35	1217.4
BGIBMGA001034	99.9921	96.632	119.913	155.415	87.3006	100.112	73.6124	99.9167	67.8731	109.156	79.5071	63.573	37.4627	49.1966	25.9597	41.6616
BGIBMGA001035	54.178	56.9435	109.782	141.155	58.6804	67.596	47.6793	48.1552	49.0308	76.426	61.1041	151.994	46.4908	52.0958	40.8583	48.6396
BGIBMGA001036	19.1127	26.9104	15.8207	20.9881	12.4997	15.121	16.664	17.8399	69.766	75.8808	48.4246	79.8664	47.2422	73.1374	53.6713	56.846
BGIBMGA001037	20.7865	20.3605	36.4559	24.3207	24.7331	32.4098	14.8201	23.3461	23.2898	28.1739	18.3233	46.1162	18.2807	28.4821	13.3946	25.0867
BGIBMGA001040	3.08679	6.56155	7.63243	0.861945	11.2881	0.564538	11.3274	3.30722	21.7923	0.588906	1.67771	58.3382	60.6679	6.58822	27.6913	13.8119
BGIBMGA001044	32.969	36.8515	32.9728	48.4224	30.7614	35.111	27.8501	33.9709	107.984	148.674	99.4191	126.622	84.067	126.153	92.3289	60.1611
BGIBMGA001054	45.3659	49.2617	45.8569	52.9553	32.4632	34.9686	41.5373	29.1821	78.4371	64.7145	73.9986	84.0284	55.2812	70.5258	47.5241	54.575
BGIBMGA001055	7.15686	8.04458	9.76546	11.1289	8.27953	6.57556	8.285	8.0977	11.5589	10.4347	11.16	20.3499	10.947	9.31735	7.71893	8.27215
BGIBMGA001059	3.24933	4.41867	6.1033	0.051553	7.50759	0.0540242	8.8074	2.27046	9.57465	0.915786	0.630735	30.8156	26.5228	3.73611	10.9116	7.2041
BGIBMGA001068	96.1186	111.214	87.1958	117.98	53.2617	89.3127	16.0004	63.7607	14.0389	32.9823	37.2206	114.798	21.7761	33.54	12.2894	78.611
BGIBMGA001070	101.265	117.332	157.966	177.1	112.233	154.291	87.0947	135.225	84.1488	112.484	99.7934	192.697	110.749	106.35	85.6728	148.232
BGIBMGA001074	14.9943	14.4894	14.8867	8.37104	13.4795	9.7258	15.0665	11.5361	14.1442	15.3427	16.577	11.9265	19.3288	15.2489	22.1932	10.109
BGIBMGA001076	32.2566	28.303	48.8276	23.228	48.6714	21.9269	82.4106	25.7638	36.7568	36.0799	57.6271	43.3999	70.9419	36.5979	65.6679	21.288
BGIBMGA001082	147.158	131.643	113.381	92.1363	108.072	106.348	109.091	125.488	192.935	216.524	150.994	116.773	137.054	211.309	143.417	124.527
BGIBMGA001084	20.2197	26.0689	31.8873	35.8708	16.8234	20.8985	11.785	21.5599	28.5397	43.7958	23.0812	106.564	19.4958	42.6716	16.0702	36.3793
BGIBMGA001085	7.67246	7.05767	5.05102	4.70843	3.35108	4.12218	4.22953	3.81799	9.32544	19.6002	8.21997	10.5972	8.90215	14.4877	8.66019	4.95589
BGIBMGA001091	411.467	351.263	324.924	204.509	184.078	181.687	123.1	183.087	352.121	267.352	450.641	85.832	404.473	220.002	250.56	170.115
BGIBMGA001092	1.90499	1.28888	0.705739	0.935057	0.870797	0.544376	1.50189	0.693283	3.83274	23.7087	9.01342	3.20262	7.51278	3.88235	3.27235	1.19987
BGIBMGA001096	7.48798	7.26079	6.71331	7.65172	7.73646	7.37184	5.71261	9.79093	2.77356	2.88564	6.02451	1.93892	4.68972	4.24685	5.1224	5.05191
BGIBMGA001098	10.491	10.6265	12.4371	8.21683	20.352	17.1746	22.8876	29.6202	2.10186	1.83064	2.18544	1.01746	1.694	2.12383	2.53176	5.0542
BGIBMGA001099	6.11567	7.60235	14.582	0	15.4491	0	16.9794	8.05929	16.0784	0	0	56.2777	43.7839	3.6576	17.3394	11.1911
BGIBMGA001102	3.51122	3.82757	4.34552	3.72387	4.00022	2.22287	2.84955	2.89381	9.714	8.11586	7.07785	13.8986	7.82297	7.84639	9.44254	6.42377
BGIBMGA001103	30.0452	29.2809	33.3462	39.836	24.5347	25.6075	20.5725	22.2509	67.998	85.5643	78.9888	123.496	75.2849	73.7881	59.488	68.9357
BGIBMGA001117	11.9376	12.0133	14.3477	18.4817	15.068	12.2192	21.9475	14.3059	28.597	22.729	19.3601	34.993	15.1768	21.3084	12.9546	13.1558
BGIBMGA001119	143.801	161.068	183.721	256.103	140.02	166.487	99.6905	156.45	174.152	168.898	202.822	247.286	131.245	160.321	115.217	176.328
BGIBMGA001124	61.1974	61.2774	61.0615	72.8645	46.7135	48.3427	40.3739	38.9404	127.719	163.35	103.084	224.63	106.282	149.026	83.4503	55.0228
BGIBMGA001126	55.0892	50.6642	80.5135	46.7893	88.3917	72.6929	81.4575	103.987	28.4746	37.756	32.7202	60.7296	36.9462	51.0021	35.9858	48.6059
BGIBMGA001136	106.922	134.243	202.637	214.187	115.788	217.275	53.2786	158.366	121.513	134.576	133.218	286.565	148.348	161.411	108.452	290.548
BGIBMGA001137	12.4949	13.0198	18.3603	19.5617	9.15537	14.2824	3.47682	9.84352	18.6631	34.1797	10.8787	86.9256	10.169	37.7656	6.96932	18.6103
BGIBMGA001143	20.9279	20.2617	17.0034	17.818	16.6211	18.1448	15.4809	18.684	34.4885	33.7711	43.323	22.492	27.0867	30.3317	21.2923	21.0564
BGIBMGA001146	3.69741	4.77204	2.82296	7.08754	3.04779	9.03466	4.10103	7.12947	17.4263	22.9834	14.2954	22.6841	9.90657	11.4994	9.59571	12.5834
BGIBMGA001147	23.7367	25.1831	24.8917	38.105	14.4672	24.9114	9.64772	24.0275	24.1808	25.3776	31.2519	40.4107	20.2025	15.0921	12.4422	17.1587
BGIBMGA001150	2.58265	1.36159	1.79643	2.57561	1.68652	1.18084	1.37507	1.28901	32.1496	43.5534	34.8241	18.7699	20.0367	19.2308	17.5429	10.5968
BGIBMGA001162	223.138	223.923	169.651	311.85	176.268	206.001	247.911	106.023	592.165	480.532	296.675	215.493	440.361	264.327	211.92	219.3
BGIBMGA001163	2.98855	3.56684	6.40742	0	3.25541	0	1.53128	2.51773	4.79965	0	0.0617142	15.9141	5.59088	1.57076	1.3282	3.2681
BGIBMGA001164	84.7222	88.4492	169.196	184.661	110.186	107.041	99.1982	103.577	48.479	72.0789	147.992	71.0246	62.239	37.32	61.3046	154.895
BGIBMGA001166	12.113	12.6748	11.6387	17.9043	7.75185	8.7257	6.86033	9.96095	14.9826	18.8649	21.2575	9.88752	11.6861	13.3858	11.0883	8.76925
BGIBMGA001168	69.7431	58.8676	49.2092	34.9749	58.8778	38.8685	89.7534	40.8974	136.711	148.841	111.113	105.003	131.826	134.834	140.979	54.4034
BGIBMGA001169	26.0586	27.6223	27.6101	32.1856	23.4087	25.726	22.0034	22.7982	58.7877	93.7575	47.1857	95.6731	89.8523	72.8273	76.1104	29.2009
BGIBMGA001173	419.977	425.832	433.186	404.077	628.6	432.41	433.628	394.786	346.74	54.5176	42.5292	1192.54	187.062	302.872	147.176	277.345
BGIBMGA001174	16.3033	19.6098	24.3625	24.2688	17.7301	16.8573	15.8855	13.0299	24.0115	30.1129	22.9594	48.1035	25.3519	25.3752	13.9405	21.7993
BGIBMGA001176	24.0225	21.4794	20.2256	29.5869	17.6951	27.8669	16.0566	27.6563	44.3416	32.4089	38.9032	56.9918	32.9432	31.8754	18.5623	23.6559
BGIBMGA001177	1.32956	2.75224	2.95052	0.520088	2.89211	0.167698	3.10196	1.01445	45.3956	36.8459	40.4925	53.4577	37.0391	36.287	36.6935	25.6429
BGIBMGA001182	82.8901	86.0899	52.8152	57.163	60.2129	59.4817	67.9488	79.9411	112.015	120.473	108.705	60.7384	54.5474	102.303	73.7319	73.7132
BGIBMGA001183	12.9869	12.5428	9.01933	12.4746	9.03818	9.29808	6.92691	10.8097	16.8745	20.6713	13.4644	8.45365	12.6425	14.6828	9.98317	10.0644
BGIBMGA001185	13.6858	16.3463	14.2634	17.9137	14.33	10.3756	14.4871	14.0311	24.9302	21.898	23.3871	30.7119	22.0824	38.3735	20.7042	19.9811
BGIBMGA001186	101.911	123.548	166.09	182.498	120.986	127.497	82.6541	137.259	82.6305	112.712	111.812	242.172	133.225	111.499	147.761	175.34
BGIBMGA001188	39.7235	44.2498	51.9025	67.1539	40.7368	50.463	35.3271	48.183	42.2949	45.847	40.2682	74.0876	40.8514	47.5194	37.6552	48.5815
BGIBMGA001189	25.4576	37.9973	43.1142	54.9813	30.8381	31.6213	42.0877	21.2472	78.4185	91.0662	86.2725	158.045	85.8047	86.3656	73.7004	53.8765
BGIBMGA001190	37.4335	36.4766	40.1136	35.9733	31.598	45.8767	31.6573	50.4526	45.1073	55.081	34.8311	83.9849	34.2293	53.2098	22.7417	27.3011
BGIBMGA001191	21.3844	18.6229	21.4134	17.1423	18.7744	18.2744	11.1423	17.6896	24.7737	42.7505	22.1961	28.5324	18.0387	27.9221	18.2385	16.5905
BGIBMGA001193	1.18658	2.33547	1.33971	1.812	0.813605	1.80844	1.13394	0.921244	10.2079	3.06555	2.39927	21.394	10.1263	7.52341	10.1099	20.528
BGIBMGA001194	11.4343	11.5978	17.1421	17.6743	14.3687	15.3536	8.4938	13.7492	9.07112	9.16123	11.1595	14.7272	9.11275	9.29281	8.58678	14.5432
BGIBMGA001195	124.717	140.986	131.52	170.999	88.4465	117.862	64.6871	106.547	117.512	129.362	121.495	244.542	106.309	143.087	99.0528	133.785
BGIBMGA001201	2351.77	2642.76	2579.78	2532.44	1931.52	2433.17	1403.86	2349.09	1152.52	1490.11	1969.13	2123.9	1318.93	1282.32	1752.18	2277
BGIBMGA001202	1471.62	1435.25	1230.01	1428.08	1121.67	1064.96	1190.09	1072.17	1467.13	1119.16	1135.08	861.116	1294.07	1228.26	1649.86	894.029
BGIBMGA001204	18.2717	25.5063	11.3519	14.991	9.98638	12.7129	8.42685	19.4284	23.3687	13.9721	30.0703	4.41315	20.6469	15.6996	15.2839	20.4152
BGIBMGA001206	88.9988	84.6342	101.232	104.548	62.4939	88.3783	43.3557	58.8069	102.892	127.729	94.7298	190.179	79.9703	126.931	57.5689	63.4141
BGIBMGA001211	22.2026	20.6033	32.0123	16.4071	28.3038	18.291	36.9046	24.1225	37.6965	34.928	46.1611	35.2715	66.8318	34.6321	57.4676	23.8759
BGIBMGA001213	0	0	0	0.590245	10.8219	16.7005	397.536	148.487	0.750841	0	0	1.58214	1.39939	0.334185	1.11544	6.47584
BGIBMGA001217	15.4064	14.9387	16.4992	21.4508	14.8099	10.359	13.7702	13.9841	28.419	32.2833	20.6701	41.6002	27.5377	21.0439	22.0435	20.321
BGIBMGA001218	39.1247	35.636	68.8452	66.6352	59.0822	46.8151	48.1761	36.6126	59.5392	58.8279	51.8964	87.5546	35.3337	54.1511	31.8173	34.0878
BGIBMGA001219	32.6298	33.5803	25.7923	35.1625	28.7768	28.3493	22.2489	29.5467	17.3948	18.1191	19.8838	20.6276	9.12246	19.0369	16.0345	15.1086
BGIBMGA001223	46.8725	45.8323	53.303	67.3392	35.2981	46.5257	27.5649	41.7564	68.1509	70.281	54.5815	111.861	54.5986	80.4583	50.7048	61.5695
BGIBMGA001226	1.37757	1.08455	2.0064	0.961674	2.24176	0.881799	2.05367	0.802145	2.41608	0.459931	1.3905	6.12214	4.95899	0.626153	2.21113	1.38828
BGIBMGA001227	117.338	101.673	117.08	68.3562	130.812	116.015	92.2185	131.801	70.78	59.7014	45.8299	79.8255	95.4244	81.3011	59.5008	57.0824
BGIBMGA001228	60.6011	47.2607	55.8933	36.0556	69.1353	62.9255	43.2705	69.0009	57.5196	44.7444	29.7616	56.2857	62.0421	58.597	38.1114	37.7642
BGIBMGA001230	6.34335	5.92362	3.0582	4.88885	3.25944	3.17553	2.65486	3.45101	14.8537	21.9735	20.1325	2.70753	8.14227	11.5294	5.59935	4.47953
BGIBMGA001231	12.1051	17.0305	10.8425	20.5541	5.59332	7.99234	5.46244	7.58301	30.0273	24.2303	35.2461	22.0277	12.1601	25.5201	7.39869	10.4816
BGIBMGA001232	184.116	203.434	220.635	251.417	213.177	215.748	135.912	226.615	150.733	190.618	191.18	361.026	201.669	210.252	259.178	232.212
BGIBMGA001233	36.2666	41.2625	39.7805	48.0711	25.4615	40.3003	21.672	31.6319	56.5642	49.9952	51.3875	60.6685	67.1947	50.5025	57.5349	55.5168
BGIBMGA001234	13.9828	16.0851	11.2804	8.9863	9.06933	9.15786	10.2927	12.8732	54.2201	54.4124	39.3379	24.3085	42.0241	57.9737	51.2065	22.6606
BGIBMGA001235	30.5473	22.4726	34.8568	28.2292	23.0743	27.2926	16.7687	24.3774	28.2387	38.574	45.4926	20.7324	28.1799	18.2095	12.7725	15.6447
BGIBMGA001236	156.048	170.543	133.685	197.791	98.8809	121.543	93.0815	106.107	87.3979	67.5078	63.6145	96.1148	75.9867	65.5671	55.7722	64.0086
BGIBMGA001237	124.222	120.259	65.8998	60.3273	103.725	67.417	104.098	130.919	164.463	110.456	130.431	37.1987	100.345	109.354	102.26	143.088
BGIBMGA001238	14.1173	15.7678	21.7771	20.8681	14.6792	17.7933	10.5717	15.3315	15.8974	21.3358	13.4046	36.8002	17.5592	19.2605	13.7626	17.7924
BGIBMGA001239	27.3483	25.4634	23.5048	25.5794	16.0945	17.8204	17.2772	18.4992	45.6274	48.6219	41.881	63.298	38.1149	42.8003	34.387	33.5022
BGIBMGA001241	41.4667	47.29	55.084	60.8123	33.2158	48.7345	20.9945	37.5277	33.2939	38.7197	36.3279	75.2493	33.7732	34.5007	24.9934	37.5067
BGIBMGA001243	1658.58	1590.32	1501.03	1667.39	1553.8	1416.13	1430.12	1129.14	2529.08	2503.38	2909.2	1956.22	2343.16	2312.78	2499.13	1556.14
BGIBMGA001247	1.52089	2.15155	2.65622	0.12442	3.08503	0.0434614	4.57825	1.77119	4.69543	0	0.0922571	12.9511	10.9635	1.50281	4.96384	3.4965
BGIBMGA001248	6.04268	8.14796	13.4565	0.0582645	12.5443	0	15.1607	5.44311	15.6017	0	0	43.2219	36.0192	3.46376	15.3417	8.88215
BGIBMGA001257	8.18984	9.51633	8.43903	12.0114	6.99123	7.53426	4.86563	5.63069	11.3364	13.354	10.6781	18.6946	10.0538	13.6013	9.92579	11.2367
BGIBMGA001262	20.0159	22.4053	24.4197	22.1018	17.085	17.783	20.9954	16.5711	37.5924	53.3893	26.2398	31.5077	25.5132	35.713	22.7351	24.0911
BGIBMGA001265	19.1136	18.3483	38.8995	26.5935	31.1439	36.0012	22.9246	26.6778	19.1336	25.6854	20.115	47.379	22.367	26.2233	17.38	18.3782
BGIBMGA001268	18.2691	17.5367	11.6124	7.92363	12.4806	13.5887	12.1011	14.0936	19.6086	16.4442	13.7308	13.5734	15.3717	21.6348	15.8258	15.4441
BGIBMGA001271	7.35622	6.35891	6.60794	6.74445	6.04365	3.93157	9.31931	5.78843	12.1658	7.49726	9.5517	8.28347	7.37808	6.48298	9.72657	5.81051
BGIBMGA001272	157.787	133.965	145.233	88.0209	172.324	204.143	150.376	140.081	101.931	85.9282	147.864	131.652	149.122	123.73	124.8	122.368
BGIBMGA001274	69.4656	78.3155	97.9261	96.9955	76.4074	111.029	73.833	83.541	21.3585	17.1779	74.6511	77.0865	38.0719	31.9313	37.0455	53.9461
BGIBMGA001276	29.7929	30.8707	24.5394	32.1201	23.2867	19.2474	28.4517	31.9134	81.1546	53.4086	97.554	58.508	53.0647	75.456	95.2428	116.819
BGIBMGA001277	21.9967	21.4952	16.4018	17.5764	27.457	21.7635	18.5495	27.6566	9.32087	9.58239	12.0995	10.9047	11.5635	7.48265	13.2524	23.7252
BGIBMGA001278	28.556	35.4302	23.9208	35.904	20.9836	19.9356	21.2151	24.6736	47.8031	45.1254	32.4091	75.7708	48.1201	42.325	31.7314	46.0294
BGIBMGA001283	24.5585	27.8866	30.9584	35.5876	21.1313	19.9169	21.5362	16.1766	53.1649	58.5667	54.0343	126.192	53.7965	67.1999	62.5498	49.1628
BGIBMGA001284	2.0167	1.51213	0.813197	1.92741	0.790168	1.93198	1.2114	0.894706	21.0004	5.03842	18.8277	4.6048	24.6361	43.4606	21.3265	0.67746
BGIBMGA001289	28.827	23.9111	26.1539	28.5088	23.0915	14.31	15.1121	19.6631	24.9897	31.5905	45.6979	8.02702	30.1033	21.4311	26.2588	18.9524
BGIBMGA001292	104.417	112.132	78.1354	106.493	67.4868	72.2931	94.4825	75.1519	232.211	145.66	173.566	126.712	151.98	181.058	160.345	123.707
BGIBMGA001296	11.966	13.6815	11.2258	13.4312	9.30549	10.8514	6.60483	10.9863	21.4397	32.9173	19.324	6.38746	15.7163	14.9637	14.2468	12.6094
BGIBMGA001299	47.8119	53.7818	55.4678	43.4736	61.3244	56.7731	37.7765	56.439	14.5183	12.8775	16.2231	56.5513	25.5429	23.6487	23.388	27.4553
BGIBMGA001301	27.0089	24.5224	27.2726	23.8642	39.3113	24.3364	33.435	24.8736	25.904	20.8188	23.033	15.9258	18.1192	27.8604	23.1083	30.7493
BGIBMGA001302	4026.88	4193.13	3866.67	3411.25	3054.44	3644.82	1514.73	3071.13	2992.85	3315.29	2944.93	3639.85	2175.89	3161.41	1692.01	2563.27
BGIBMGA001303	55.3986	67.9637	72.0546	90.2745	59.6717	68.4237	35.7265	60.3313	55.5336	56.2166	59.9761	81.3676	62.5746	52.3602	42.2377	69.8761
BGIBMGA001307	225.833	260.472	326.625	430.391	285.607	364.011	206.491	464.108	254.026	270.539	354.641	429.451	339.665	242.787	267.145	467.923
BGIBMGA001308	6.89476	8.0379	7.72463	17.6792	33.8443	34.9193	33.3295	54.2298	2.47266	1.39129	3.80917	4.58999	3.40147	9.9572	10.7285	24.1589
BGIBMGA001313	2.88519	2.54708	1.2575	1.74015	7.68043	2.67714	20.1923	6.57182	2.82589	3.23791	1.60603	1.19092	1.58004	3.27015	3.59173	9.1077
BGIBMGA001320	1440.49	1528.47	1143	1382.09	652.272	1698.85	287.188	504.367	22.4755	76.8278	117.659	294.391	155.043	70.0241	109.695	106.434
BGIBMGA001323	168.386	185.705	162.968	199.642	146.999	163.938	54.5713	160.396	47.6431	72.238	100.811	109.167	70.241	56.1549	67.4078	188.97
BGIBMGA001325	88.8211	67.4799	78.3463	124.693	44.2668	58.4722	61.0668	63.2127	336.067	520.11	571.616	168.56	144.518	299.459	90.1887	63.1969
BGIBMGA001326	2.80033	3.21516	4.01801	4.61572	2.20457	2.56075	2.14088	2.53649	9.58448	11.6868	6.11526	15.5564	6.75904	10.1459	5.30207	5.64421
BGIBMGA001328	29.8212	29.448	20.4093	17.9127	16.0593	15.0357	17.4502	16.3536	64.505	53.3987	61.4549	16.7215	45.4793	59.4382	42.4967	32.5746
BGIBMGA001329	52.2597	37.1975	21.4306	30.4018	25.2409	19.5362	24.1225	27.1767	176.22	125.02	140.042	38.0548	101.998	137.703	82.0244	62.9342
BGIBMGA001333	19.2626	18.3452	41.4507	26.5689	16.4112	50.129	14.8056	51.0568	613.649	41.821	519.791	20.59	227.254	579.471	96.4726	32.841
BGIBMGA001335	13.8361	14.7413	17.5576	21.7394	12.6494	11.7872	10.7586	8.63043	21.0033	28.2488	20.6979	36.5121	21.489	20.1375	18.7647	13.1492
BGIBMGA001336	23.8888	24.9598	46.6456	36.6006	27.2857	25.4951	18.8735	25.0312	38.7197	44.3016	46.0135	76.5608	38.1149	40.5349	29.571	23.3319
BGIBMGA001338	4.65447	3.63933	6.96483	3.61646	6.06227	8.68741	4.46016	6.90555	10.8287	15.1293	15.4088	29.4543	13.5207	17.3886	12.2668	19.4694
BGIBMGA001341	30.4109	31.2787	23.5161	27.7348	17.8592	19.1187	13.441	19.7984	54.2695	40.0389	41.8138	31.6141	34.7346	44.0308	39.8178	32.0307
BGIBMGA001342	21.3157	19.8835	19.2474	16.0439	17.6402	16.4435	19.4625	26.2355	24.5583	34.0896	41.2783	17.1313	43.7854	41.3261	30.4308	7.83917
BGIBMGA001346	4.15024	4.56482	7.44218	0.125314	6.72202	0.0656601	7.80596	3.46189	10.9992	0.23973	0.348448	32.196	26.1152	2.80962	13.3407	8.61103
BGIBMGA001347	1202.6	1176.74	1456.93	1517.95	3247	2443.23	7098.79	4723.21	405.673	130.441	239.302	630.924	361.764	967.947	1507.97	5195.24
BGIBMGA001348	132.107	156.404	98.6708	99.8698	76.1743	116.58	101.252	120.289	29.2072	15.0334	50.1245	44.6469	16.12	42.1713	122.336	36.8941
BGIBMGA001351	849.133	692.734	462.319	403.865	288.798	263.021	231.117	294.241	139.168	425.221	485.462	100.284	106.114	60.1151	127.825	445.385
BGIBMGA001352	114.088	120.042	120.378	90.6026	94.8201	123.604	39.1718	98.4662	96.7333	94.5002	69.4792	105.871	67.054	89.7844	44.4938	103.386
BGIBMGA001353	67.6	65.5455	73.9092	48.5534	56.8668	69.3345	26.0943	60.0595	63.0546	68.4257	49.1671	73.62	43.2104	68.5199	29.3985	66.619
BGIBMGA001358	0	0.217682	0.187305	0.193019	1.51667	0.303406	1.14146	0.772797	0	0	0.214684	1.4228	0.572025	1.63925	65.901	279.647
BGIBMGA001360	3.61545	4.52839	7.79295	6.45321	15.475	10.2189	67.8446	29.8561	0.182423	0	0	0.192196	0	0	0	0.331233
BGIBMGA001363	1832.45	1977.55	1932.21	2666.12	1703.38	1638.46	1582.81	1292.88	3059.83	2944.11	3321.96	3328.28	2620.31	2723.47	2492.93	2262.56
BGIBMGA001367	100.162	85.3595	81.126	82.3739	63.9393	60.9334	57.794	69.8244	108.219	112.225	133.712	37.4852	93.2858	111.127	122.48	87.199
BGIBMGA001371	14.6101	13.8187	13.3059	9.10229	11.2174	11.0672	12.307	11.9141	19.0012	22.3244	21.7081	16.7348	20.5427	22.7615	24.0747	12.8706
BGIBMGA001383	46.4761	43.4864	49.6508	35.4792	53.5455	54.2754	35.1565	40.5747	30.3302	28.6832	33.8151	23.7753	28.7374	26.1591	21.2715	28.5241
BGIBMGA001385	8.02643	7.85018	7.13231	10.8519	4.93729	6.61481	4.65902	9.69359	5.60979	6.26228	12.0699	2.6075	6.04767	1.66454	6.8087	14.6797
BGIBMGA001386	92.0692	103.721	69.0004	86.183	54.5604	57.4302	52.0595	66.5309	183.947	97.8465	182.554	98.5042	87.3241	163.302	98.5552	98.3752
BGIBMGA001388	58.9544	68.6948	44.0282	74.3087	56.1435	40.4328	18.0754	36.9508	48.6268	20.7473	63.3778	2.63342	74.5358	34.9927	36.4574	28.4686
BGIBMGA001390	3.10752	2.33745	2.81577	2.05534	2.7686	2.28056	2.63297	1.59049	5.66856	5.59348	3.70762	7.33801	6.77706	5.30019	4.67843	2.77263
BGIBMGA001392	20.583	15.8694	12.7667	7.55049	7.7907	9.59081	9.77225	9.16068	36.091	20.4785	26.4664	5.36638	24.2751	20.8565	16.7191	10.4376
BGIBMGA001393	0.581787	1.27232	1.39584	0	1.56611	0	2.2239	0.978662	1.54276	0	0	4.34704	3.57745	0.159687	1.17261	0.553737
BGIBMGA001395	129.497	151.358	133.001	178.312	98.2715	115.101	72.7953	112.086	119.588	117.791	105.266	177.892	89.3034	102.988	61.9447	98.5786
BGIBMGA001396	46.9225	55.9051	46.7263	70.5897	37.9789	51.4895	32.931	48.8889	35.1406	33.4954	27.689	52.535	28.9932	31.8372	18.4332	51.9529
BGIBMGA001399	85.8658	90.9758	75.1141	80.5474	68.0552	46.9217	36.1312	53.305	48.1953	31.1286	49.2635	32.5559	40.7577	50.4282	34.1054	68.8079
BGIBMGA001402	459.072	383.074	382.584	293.783	331.302	299.4	175.826	271.018	179.045	359.742	387.78	233.898	266.199	144.514	245.527	440.16
BGIBMGA001406	61.4244	60.0243	92.1557	63.0477	54.1447	74.8265	37.5939	45.0098	79.4837	98.8047	58.2765	160.674	59.1215	85.4155	39.3601	47.7306
BGIBMGA001411	94.1355	88.2936	69.7206	74.0332	70.633	42.7394	109.765	53.8927	202.842	195.252	196.868	139.081	188.41	193.329	217.199	85.7659
BGIBMGA001419	18.7717	16.3858	12.085	11.2195	14.1642	8.40649	26.0974	22.6098	17.6975	20.2369	21.9004	7.66879	19.0189	12.0058	18.4463	16.0671
BGIBMGA001422	3.83257	4.27459	3.7502	5.20234	1.4794	3.89408	3.80904	5.05843	11.5339	8.32743	3.80241	11.6538	5.02171	15.9897	10.4868	3.69071
BGIBMGA001426	1.57528	1.98289	3.13317	0.0319677	3.21525	0	3.44489	2.00519	4.35122	0.218413	0.0711118	13.7959	11.1413	1.37556	5.83988	3.32273
BGIBMGA001431	15.3677	11.7628	12.9443	10.7848	11.5965	10.93	8.67166	12.4994	18.6834	26.8563	21.6232	31.0005	17.4948	23.7015	15.0177	15.0774
BGIBMGA001437	114.655	126.199	197.48	249.796	105.644	147.593	91.4691	107.746	169.167	234.327	163.933	305.476	139.947	180.466	115.985	151.238
BGIBMGA001444	55.2506	50.295	53.6186	36.9207	46.9891	43.078	32.2632	46.2258	31.3915	72.9885	77.261	57.8995	53.1669	221.537	63.9382	61.4679
BGIBMGA001457	8.79225	10.6355	13.06	15.2166	7.83717	6.93451	5.33538	6.95416	13.867	21.4481	10.8446	43.3156	10.3076	17.1583	6.20235	7.34692
BGIBMGA001461	49.8972	56.5099	46.8795	67.1095	54.9129	47.5122	35.8011	39.4349	67.8178	80.6467	52.2973	66.3176	43.8309	72.7613	42.2006	84.5457
BGIBMGA001463	19.1734	22.2206	16.2358	17.7217	13.608	12.6884	14.1761	12.0459	51.458	36.9256	30.3621	46.0273	29.2935	48.6104	34.1145	19.3225
BGIBMGA001464	30.3898	36.791	43.7025	59.5003	26.8697	34.025	20.4246	21.8372	32.3637	39.8112	39.6502	71.3576	34.9627	29.3898	20.9377	27.1903
BGIBMGA001466	2.83722	2.96666	5.19544	0.526107	5.18773	0.259447	4.79908	2.80853	7.16494	0.211442	0.378633	22.1072	17.8661	2.06758	6.35531	4.5391
BGIBMGA001467	7.42512	6.70106	5.9398	5.97169	5.1303	5.72601	3.80618	6.41561	7.71043	10.2001	6.0774	12.9256	8.88416	11.428	8.84013	11.7588
BGIBMGA001474	75.881	84.4094	67.3957	113.28	65.8403	71.226	38.4578	56.1531	91.436	88.8214	89.6965	151.28	79.1326	107.353	83.9316	80.053
BGIBMGA001475	12.7581	12.2774	16.547	10.8863	13.5463	12.1096	12.8249	12.3659	13.9828	20.6527	13.7149	21.8146	27.0211	18.3114	15.5795	13.0201
BGIBMGA001477	39.2187	41.5912	28.5175	27.2761	34.6419	17.5926	65.3808	31.0396	92.7	73.7523	71.6212	69.4162	101.967	77.0811	97.9445	40.9787
BGIBMGA001478	15.1048	16.4238	16.9104	20.4128	12.93	12.6485	12.8128	11.266	31.7756	31.1312	27.4535	32.5187	23.4665	23.4221	20.7107	18.9851
BGIBMGA001480	3492.13	2611.09	2735.22	1755.19	4399.69	2877.45	2662.25	1959.81	1634.72	1708.31	2086.76	359.217	2619.46	1413.74	1573.46	1612.09
BGIBMGA001490	213.557	244.243	549.033	521.668	181.423	390.201	98.6768	176.547	264.054	407.997	311.299	1270.46	252.775	393.887	232.425	319.967
BGIBMGA001491	1786.42	1572.67	2000.35	1073.24	2585.11	1617.4	2229.68	2250.42	1511.38	1202.87	931.356	697.717	1559.43	1746.68	1187.96	822.059
BGIBMGA001494	18.6689	21.3719	19.0953	27.1582	13.7151	17.6596	11.3597	14.9749	31.1641	32.5108	26.7398	40.6593	20.6663	25.1764	16.6759	24.7174
BGIBMGA001495	36.4427	38.1918	27.7732	26.612	28.1148	31.5124	26.1011	31.1229	56.1372	62.4365	38.1622	64.9771	42.988	68.2287	42.8758	42.7181
BGIBMGA001497	3.87869	4.1555	3.33859	3.1892	2.97572	2.87404	3.24653	3.33422	8.13162	9.16401	6.72954	6.44417	5.37719	7.47553	5.75879	5.18224
BGIBMGA001498	375.054	271.256	314.61	163.968	262.373	212.859	443.453	567.832	368.19	684.704	695.088	386.251	353.467	345.84	342.683	364.712
BGIBMGA001501	2008.74	1785.34	1802.11	1763.76	2075.83	1657.51	1921.63	1330.37	3248.3	3223.74	3033.73	2532.23	3239.91	3441.39	3361.44	2070.93
BGIBMGA001504	492.507	463.326	480.939	322.847	640.222	430.399	865.323	457.646	479.337	312.249	84.0593	86.411	355.335	618.957	340.474	434.217
BGIBMGA001506	1276.18	1406.36	1465.99	1174.36	1647.48	1519.24	1795.44	1368.73	157.098	76.7576	19.1054	127.826	89.5787	167.529	64.8361	321.086
BGIBMGA001507	17.2129	19.9525	17.9747	14.7234	20.7747	16.4246	20.6754	10.9341	13.8205	4.13736	1.58478	2.22791	3.80038	9.61343	0.897558	22.0091
BGIBMGA001508	553.914	505.031	584.377	448.551	1069.77	795.383	1359.94	675.711	226.542	58.6028	8.57921	307.902	134.596	235.549	84.2734	638.323
BGIBMGA001509	23.0267	23.7483	26.0856	33.2449	19.1526	20.2483	18.7529	15.8016	46.2642	50.2762	36.5903	67.5577	33.2832	41.2263	34.9358	23.6511
BGIBMGA001513	15.301	14.5999	16.6415	11.3915	16.2831	13.4922	13.8099	14.8729	19.5909	23.4335	27.7565	20.0487	30.5668	27.1986	21.8281	17.0721
BGIBMGA001522	6.95173	8.44355	8.66582	9.51648	6.99338	7.04229	8.00161	6.59102	15.8924	16.8249	11.4374	20.28	10.7465	14.3	8.77902	9.79246
BGIBMGA001525	52.2193	56.5979	90.8128	102.429	50.1886	83.6673	33.9264	71.5059	46.7829	54.9674	46.3502	117.221	43.0025	49.2047	37.7818	78.199
BGIBMGA001528	3.574	3.75861	3.88686	2.96585	3.71592	3.04393	5.50488	3.14205	10.0738	11.1554	9.42013	5.08137	7.24908	11.7371	9.20659	4.16677
BGIBMGA001537	38.0796	43.4818	46.0022	59.3285	29.6194	34.9505	20.138	29.2546	36.4845	42.9424	42.4272	79.9536	44.9275	37.5343	28.4943	36.4829
BGIBMGA001538	12.7144	14.2611	16.2165	20.7769	8.80816	10.2906	10.1429	6.43779	23.4933	23.0705	19.2	31.8636	16.5014	17.9086	13.6741	10.744
BGIBMGA001540	26.2729	19.1416	24.1987	15.2578	22.6976	17.8484	21.0098	17.0216	42.7805	40.6747	35.936	40.951	36.4078	42.8585	30.97	18.8049
BGIBMGA001542	39.6862	38.0807	47.325	52.0111	31.3903	31.5336	24.1473	32.889	67.7024	66.8764	64.0523	105.285	46.2288	52.7757	37.0938	38.6966
BGIBMGA001548	21.7502	22.6533	13.8517	13.088	12.8007	14.0054	12.7829	18.1002	44.7662	44.9535	32.5444	21.5155	22.4989	40.4312	24.4596	19.088
BGIBMGA001549	1221.66	1340.79	1378.37	1642.7	1583.47	1132.8	1994.04	1546.25	2901.75	3450.22	2419.63	2688.25	1849.65	3232.57	1915.48	1639.05
BGIBMGA001554	16.4157	18.214	29.4366	32.4411	18.9804	18.6905	11.4426	13.6821	46.6272	40.8751	36.2386	60.795	23.64	45.1634	31.1401	16.8677
BGIBMGA001557	0.900276	0.617852	0.521602	0.310103	0.508996	0.184148	1.11391	0.620787	1.26233	0.706239	1.04623	0.457173	2.19338	1.12368	1.31532	0.346197
BGIBMGA001567	18.4637	16.1515	7.60026	15.6642	5.1578	7.26951	5.58745	5.67425	49.2461	54.1227	8.7112	24.2928	12.4676	33.4479	9.86738	10.3374
BGIBMGA001568	76.6363	69.9155	72.4364	49.1012	99.4139	59.2204	98.4138	83.2185	131.053	74.5863	71.3648	55.3104	89.2016	126.482	75.1439	59.2113
BGIBMGA001569	101.032	89.9254	94.8513	66.3609	123.196	74.1026	136.481	95.8111	157.76	91.8251	90.0191	67.748	107.965	153.59	98.0934	71.0137
BGIBMGA001570	219.315	257.587	205.908	287.067	115.501	134.794	144.794	162.293	217.789	140.001	269.375	37.6439	203.331	96.9336	215.134	158.43
BGIBMGA001571	37.7436	45.3318	44.1608	47.6328	35.8049	47.3181	13.4968	29.7762	9.01009	4.59731	7.28711	6.64497	3.98825	4.41124	6.69266	5.31701
BGIBMGA001573	5.77533	6.37672	3.18079	4.09727	5.70924	4.46542	2.26149	3.60898	4.89935	1.23173	0.364573	3.45953	2.33137	8.76883	2.99397	2.64986
BGIBMGA001575	8.22678	9.47192	15.4352	15.906	10.0774	7.0804	11.2223	8.5162	13.4892	11.9253	13.7773	24.7765	17.1312	11.2637	10.2857	8.83262
BGIBMGA001576	11.0581	10.3605	17.2906	18.304	11.9522	10.403	14.2624	9.5736	14.9831	17.0117	18.9172	29.1527	18.9001	14.9096	10.9909	10.6096
BGIBMGA001581	10.9862	11.8555	8.46887	9.19	8.31215	8.93767	5.82137	9.00007	18.1664	26.832	14.4866	26.1399	17.1641	23.4331	14.2436	13.8967
BGIBMGA001582	837.478	855.914	627.235	750.016	536.48	543.079	425.168	521.243	1351.67	1329.7	1298.89	862.607	1192.87	1128.07	1082.71	693.899
BGIBMGA001584	187.2	207.862	194.578	218.944	184.847	202.336	119.936	176.351	145.97	166.142	187.64	207.777	137.436	164.609	118.913	172.176
BGIBMGA001585	1644.74	1579.63	1314.7	1339.8	1025.46	1083.27	817.142	984.997	2159.97	2549.19	1668.22	1422.88	1814.29	2184.86	1691.75	1195.84
BGIBMGA001587	3034.35	3003.31	2539.98	2197.4	2047.22	1992.96	1749.98	1837.24	3491.5	4061.1	2653.21	2202.02	3192.67	3679.29	3588.22	1882.72
BGIBMGA001590	7.4584	7.33993	5.61823	4.5119	5.98203	4.18422	5.50961	7.19383	13.9678	15.768	10.7472	6.79621	8.99312	12.8406	10.1615	6.73247
BGIBMGA001593	292.004	332.253	310.653	443.765	214.731	242.079	140.061	202.06	325.146	307.529	347.237	385.808	259.264	231.786	203.242	255.18
BGIBMGA001595	1077.69	918.09	763.005	551.943	477.142	521.022	597.752	550.051	328.36	195.206	295.479	29.9375	358.828	126.823	235.02	109.908
BGIBMGA001599	14.4057	11.3519	19.5356	18.7863	15.2598	13.2218	11.2774	8.97635	16.6399	19.8394	40.7065	18.8991	29.4182	8.50916	16.1295	10.4463
BGIBMGA001609	118.885	117.704	97.9513	98.514	90.9456	70.5037	77.4804	63.7285	140.69	77.9351	126.593	59.7955	120.35	76.2786	85.1837	74.947
BGIBMGA001611	28.9057	43.8494	29.3724	22.8858	52.2728	18.8897	56.8367	25.042	36.156	41.3604	9.1007	26.1375	25.0146	46.3962	12.0138	14.8494
BGIBMGA001613	46.8569	35.5692	15.1725	21.4918	11.202	16.1595	12.6391	9.39352	96.5078	48.3831	100.517	22.1791	31.0182	58.4683	36.3505	20.7873
BGIBMGA001616	10.2011	10.2167	15.2123	10.0833	10.3578	8.91555	10.5077	8.88367	12.2255	16.6309	12.135	30.3008	18.4431	18.0635	15.0855	8.46085
BGIBMGA001620	22.0074	45.1136	25.0349	20.0736	60.8907	38.1985	69.3308	77.9516	10.6935	14.7546	8.6244	10.1009	12.7999	26.7515	21.4554	17.8265
BGIBMGA001621	6.3612	6.3985	4.10689	4.17083	4.78742	5.59199	5.23934	4.58402	15.5658	13.1167	13.6782	13.276	12.9059	14.0297	13.9481	8.46489
BGIBMGA001622	0.500059	0	0.0705739	0.290906	0.304779	1.06698	8.12386	10.9677	0.0925143	0.496889	0	0.0974709	0	0.164706	0.0916257	0.671929
BGIBMGA001624	2.18696	1.72177	2.4837	2.71662	1.69359	1.7881	1.35723	1.76783	4.7981	5.0927	4.49486	7.37211	3.77927	4.47447	2.77201	2.17803
BGIBMGA001627	238.937	257.497	252.517	361.677	211.646	166.939	311.422	145.022	432.803	433.639	533.156	580.375	605.195	511.578	665.673	357.966
BGIBMGA001629	11.2392	15.636	11.0843	15.7551	7.67548	15.6848	8.33368	10.5132	0.400836	0.484395	0.525705	1.00299	0.466914	1.02583	1.2902	0.727815
BGIBMGA001630	29.8317	27.8426	25.913	17.8023	38.2262	32.4713	15.3393	21.9095	1.97618	1.2622	1.40098	1.8007	1.94111	1.61649	2.53907	1.26073
BGIBMGA001637	13.2274	18.5205	19.3964	20.645	12.5844	14.2591	11.099	13.5257	22.5616	21.6708	15.8648	51.188	14.9064	22.3149	14.6601	9.75381
BGIBMGA001638	55.5111	49.9707	50.0437	39.0488	50.4793	63.207	48.051	71.9687	37.2755	37.351	39.8423	38.0183	43.7647	45.606	58.4662	61.4959
BGIBMGA001639	59.8473	51.8939	51.6777	36.28	71.2761	60.3815	77.1827	56.1265	40.5979	53.7249	74.7632	52.6213	55.9611	50.5389	48.0651	53.2354
BGIBMGA001640	79.1434	64.9734	77.2144	52.0319	89.1343	80.2701	102.282	74.2765	53.7439	66.8413	106.959	71.2891	75.2532	64.0886	61.7185	67.456
BGIBMGA001644	33.1338	30.7592	33.8357	20.022	26.729	28.6674	21.4123	23.349	13.5861	17.4868	14.6589	17.6637	18.7805	15.5272	17.8778	11.4827
BGIBMGA001645	36.1195	33.0972	36.6154	50.16	28.7075	28.6358	20.3659	27.2766	64.76	64.0403	54.3745	95.6218	47.0364	56.121	38.8601	46.1704
BGIBMGA001648	1.41431	1.73981	1.97607	2.03635	1.09905	1.55197	1.05422	1.31766	8.79166	9.86551	9.05965	14.473	10.0947	9.08376	7.30784	11.0461
BGIBMGA001664	11.5687	13.3884	7.23157	8.18871	9.03313	10.5336	5.0675	7.05437	2.42506	3.25621	2.69862	3.77441	1.84898	3.48335	2.23801	8.50634
BGIBMGA001666	17.4808	16.3919	25.8742	14.2867	21.9322	26.0961	16.9497	21.4501	9.97036	15.6923	12.5522	17.5851	16.5536	15.5317	12.9682	10.2835
BGIBMGA001669	45.6731	45.1583	46.5313	45.2729	41.9514	43.0706	42.8011	37.316	18.616	19.6568	21.6102	23.1188	19.2673	17.4175	16.6327	13.3769
BGIBMGA001675	1.32013	1.40145	1.16188	0.725646	1.26392	1.13114	1.25163	1.1258	1.92694	1.87158	1.33171	4.23054	2.06449	1.92071	1.0742	1.23611
BGIBMGA001676	0.279809	1.15653	1.13731	0.0488332	0.767429	0	0.449224	0.195516	2.60904	0.333643	0.0543144	11.3225	7.69915	0.718859	3.62987	1.63551
BGIBMGA001683	176.561	196.208	157.732	117.033	172.585	202.511	52.2647	157.284	69.2512	117.839	64.8059	167.598	107.898	87.3345	75.129	111.064
BGIBMGA001686	10.7605	11.2913	14.8205	17.2524	9.83759	11.8553	6.09555	6.41672	14.3192	19.6326	11.6391	30.9308	13.3437	10.8889	11.9012	8.55777
BGIBMGA001693	4.35458	4.28542	5.9093	3.94603	3.93004	5.00305	3.39313	3.83594	11.4027	14.1792	7.53164	25.1372	7.21873	13.074	4.54183	6.69518
BGIBMGA001694	2.50589	2.54315	1.75724	1.98168	0.966497	1.61121	1.25723	1.86954	3.95514	5.88264	4.37022	7.60142	4.86029	7.27357	4.64893	4.30102
BGIBMGA001695	13.0481	12.5939	13.6291	10.4476	11.2735	11.4073	12.2911	10.1025	42.4571	29.792	20.8052	32.6999	55.8062	55.8936	32.867	14.5223
BGIBMGA001699	4.42655	5.07523	5.64071	3.67517	5.50062	4.71592	4.92835	3.85378	17.2216	16.7057	12.9721	23.9244	19.7383	14.7355	15.1663	8.74869
BGIBMGA001707	13.8309	15.4036	11.4708	13.9564	7.07682	10.6177	3.45934	10.6055	14.4683	17.7135	11.9875	9.51887	7.12408	14.1165	6.06964	9.92325
BGIBMGA001708	131.647	149.729	98.9236	132.889	54.9251	108.125	36.0337	83.7604	153.613	234.701	146.634	302.284	82.0301	178.232	54.5855	135.244
BGIBMGA001709	24.2725	23.1866	15.2566	14.2185	12.2939	14.5917	15.2061	17.5362	32.1825	39.4385	30.9017	17.6105	24.3332	29.2769	24.3374	18.0062
BGIBMGA001710	6.1592	6.13666	6.34934	2.60385	6.71513	3.77815	6.93152	6.01451	8.026	7.07049	4.67834	16.5093	16.027	6.95543	10.0097	6.9396
BGIBMGA001711	37.2729	41.0401	37.9661	50.5315	29.6313	40.2092	26.5132	39.7585	119.926	133.59	117.125	278.731	85.3821	108.248	79.9349	81.7669
BGIBMGA001713	148.738	136.169	93.0649	65.1013	99.8844	87.6215	153.673	118.589	222.277	150.934	223.517	67.4715	244.564	220.398	264.326	150.845
BGIBMGA001717	15.3629	11.7698	16.5084	8.95144	14.4008	9.86954	28.768	8.60595	38.3703	27.3041	24.5365	29.4525	22.0272	26.5176	22.769	11.1708
BGIBMGA001725	39.5603	34.4481	31.0996	18.0847	25.6522	30.0786	21.6636	27.9532	60.196	63.5356	69.0798	54.7787	53.1068	62.1489	42.27	49.0508
BGIBMGA001726	43.397	37.7117	35.0839	19.7918	31.2158	34.293	25.0708	33.5656	60.8063	63.7552	62.3844	54.2964	55.4784	67.5582	37.8077	55.4518
BGIBMGA001730	142.945	145.165	105.042	89.228	100.641	140.356	85.232	111.22	84.1453	108.767	65.105	65.8682	75.1926	123.975	62.9688	55.7337
BGIBMGA001732	92.5846	94.4253	36.856	39.6851	52.7906	35.0366	84.6393	58.9039	103.857	68.5938	72.6879	36.5584	61.8643	90.7336	65.5102	51.4104
BGIBMGA001735	25.5586	24.5451	36.1234	26.828	24.4388	27.5495	25.4866	17.5426	41.5972	44.6096	31.1575	70.1791	54.0264	39.5903	35.6322	19.8468
BGIBMGA001739	54.3223	46.69	40.5557	27.1513	39.3484	33.2144	36.8977	32.8291	61.9056	64.5436	48.6987	49.2832	59.8166	74.7346	53.5013	36.7988
BGIBMGA001742	35.5204	40.1048	27.9214	25.0489	33.0402	40.0982	32.6815	42.0076	49.1336	36.7727	27.5932	40.817	30.9042	61.6261	42.4559	49.9487
BGIBMGA001745	16.799	11.3705	10.1056	8.75562	8.96467	9.45335	16.998	9.64905	66.1523	73.9604	69.6442	20.18	47.1781	62.5667	50.8926	23.8239
BGIBMGA001746	137.172	141.647	120.415	100.27	122.843	110.204	78.0134	105.874	145.081	126.101	111.925	247.748	225.742	269.413	206.375	126.77
BGIBMGA001748	22.7559	28.6751	26.0928	38.0268	24.2813	22.2827	18.777	20.42	67.6223	55.8822	58.4998	36.4143	35.609	53.4429	33.5927	25.1417
BGIBMGA001754	83.621	83.2932	74.5517	73.9332	54.8314	63.5741	33.5525	69.8976	81.6369	92.9635	68.2476	47.6057	43.1584	80.9678	45.3339	54.0279
BGIBMGA001755	191.171	179.636	132.24	158.363	89.7979	96.1485	111.202	95.8093	277.114	144.631	213.311	172.617	261.17	336.306	232.998	147.549
BGIBMGA001762	117.653	142.03	113.153	167.514	136.389	154.204	125.84	196.384	412.768	184.346	250.893	385.01	223.577	481.764	327.256	365.921
BGIBMGA001764	5.77846	6.12411	4.51673	3.103	4.87646	3.65821	3.31326	5.95299	32.0716	45.8463	31.9245	28.5915	40.2324	51.3881	32.7409	39.8678
BGIBMGA001765	30.5164	26.1453	21.1287	14.0456	30.3607	24.0754	28.2019	27.3857	35.6678	38.8134	29.5019	28.3415	40.3562	48.1869	37.2987	36.4823
BGIBMGA001772	16.6003	16.0468	17.9218	9.1218	16.1187	15.3147	18.4456	12.3881	18.4678	25.368	20.2913	23.1163	26.3478	26.2594	22.6607	14.6892
BGIBMGA001789	3.58781	3.16869	3.19391	2.48857	2.91563	3.56126	1.82861	2.39269	7.48868	9.25089	3.631	13.1976	4.5995	8.96899	3.43867	3.39938
BGIBMGA001793	465.537	450.846	411.655	397.114	2376.08	1040.08	6984.57	2537.8	26.1738	31.8837	3.59791	18.8698	33.066	117.396	494.197	1350.76
BGIBMGA001795	25.0985	21.4703	15.2322	7.21206	21.0567	16.5048	15.4015	14.7915	23.8803	23.0432	17.0458	13.0773	21.122	24.7401	18.3061	15.9233
BGIBMGA001801	21.2821	24.5376	37.4438	30.8688	21.178	21.9656	20.1525	15.0169	32.5542	34.4251	27.7992	79.0063	38.9536	30.388	25.1534	22.08
BGIBMGA001802	7.85572	7.60101	5.28256	4.60842	6.81981	5.67445	6.624	6.80378	14.6191	15.5856	10.5717	9.61198	8.57001	12.7198	11.7934	6.88561
BGIBMGA001803	85.6723	75.5028	65.7014	48.5375	86.2149	74.4587	78.188	81.9023	10.9496	10.7818	9.26353	25.3691	11.432	21.1184	16.1161	25.4965
BGIBMGA001805	33.4439	35.7833	36.7066	47.712	22.3889	24.1931	21.0042	18.8025	63.1787	64.3876	65.1821	83.7797	50.8051	52.6866	42.4355	35.2079
BGIBMGA001812	34.435	39.5827	31.4886	39.8163	17.6053	32.7033	19.4724	26.2929	14.1103	18.2112	17.4932	16.9742	16.878	8.90481	8.76031	7.55238
BGIBMGA001816	2.05045	3.45923	1.65361	1.87446	0.535595	0.892868	1.1197	2.38791	36.8509	24.7987	27.6717	28.7764	23.8364	21.9975	30.915	18.0071
BGIBMGA001818	5.92458	5.90685	5.30165	3.25093	4.49397	4.50685	5.19198	4.47421	13.6987	16.0878	8.34904	11.3464	12.431	13.9196	10.0829	6.54423
BGIBMGA001821	52.0021	157.781	82.7021	68.5067	86.1283	75.4788	81.7696	74.652	52.9273	79.5268	17.8956	50.0351	51.8551	164.116	77.9158	73.0205
BGIBMGA001825	16.8353	18.2083	29.2176	35.1997	18.7439	21.1871	14.3362	15.9178	18.3178	25.0432	27.6643	67.8398	18.1046	25.5294	20.7074	21.5017
BGIBMGA001827	24.5203	25.9132	29.4346	6.86887	24.073	9.23652	19.3318	16.8739	30.4662	13.2069	15.1445	37.068	25.3644	24.1601	14.2444	15.7252
BGIBMGA001828	264.941	237.919	230.778	194.737	270.521	220.764	224.429	196.625	305.516	290.896	278.467	204.453	273.516	294.956	277.574	236.549
BGIBMGA001836	108.187	100.563	98.3125	69.8681	92.1758	97.4197	65.6557	128.422	26.2902	43.0695	46.1986	42.3109	43.7509	22.0562	37.1283	50.7453
BGIBMGA001837	2.81643	3.5636	6.70046	0	6.25322	0	5.22915	1.71807	7.44368	0	0	27.9193	23.0296	1.72278	6.19263	5.8118
BGIBMGA001839	6.98597	7.89894	15.4813	0	13.9965	0	18.4088	6.2316	18.3143	0.354469	0.144262	49.3687	44.435	4.40614	19.9359	11.8337
BGIBMGA001842	81.5155	93.374	195.67	249.164	113.011	157.318	71.7177	157.816	74.7765	88.8465	79.3586	169.811	78.0003	82.2065	68.8722	142.654
BGIBMGA001849	24.0985	25.3794	36.546	27.3634	32.7291	36.7986	20.0327	27.8329	22.3348	27.5886	22.4561	43.4189	19.0647	27.8736	15.415	24.4195
BGIBMGA001853	1413.14	1286.85	1162.6	875.996	1036.11	1033.04	542.32	836.591	1145.9	1260.45	836.954	1028.57	815.381	1088.3	662.914	869.13
BGIBMGA001859	0.915692	1.12229	1.61263	0.0931405	1.5305	0.097605	1.13383	0.621518	1.53404	0.120574	0.147214	3.17989	2.49879	0.416324	0.858467	0.713338
BGIBMGA001860	5926.59	6658.31	5878.2	8195.55	4031.51	5801.26	2655.16	4638.71	4447.67	5762.43	9478.21	2975.27	6204.78	2519.59	5260.17	6550.22
BGIBMGA001862	3191.89	3281.4	4026.81	5883.11	3663.03	4066.64	2338.62	3642.82	2102.31	3436.93	4872.66	4341.99	3770.58	2872.4	4199.62	5059.73
BGIBMGA001863	31.4601	36.5944	40.768	35.6836	38.133	43.9256	33.8263	48.3212	19.6096	22.7547	24.9246	15.5589	21.9398	14.6542	23.0177	37.9687
BGIBMGA001870	18.1419	16.5944	28.4299	19.9365	26.1864	23.8521	18.6895	18.8483	27.1574	33.7051	20.2381	51.4584	24.1394	29.7905	20.7724	18.7002
BGIBMGA001872	20.6316	22.9654	16.7508	26.2972	12.504	14.2735	14.0008	11.1586	41.9439	35.8418	34.9486	42.3837	35.6496	37.1842	28.7984	22.5831
BGIBMGA001876	87.6532	91.2779	90.0581	66.651	114.628	70.2678	105.935	112.98	51.5397	43.5204	52.6347	32.8427	43.3919	59.1017	59.234	107.866
BGIBMGA001884	11.8837	11.0347	9.73833	7.69379	6.70263	10.2973	3.84654	5.07819	5.26591	9.42763	6.92961	15.3552	7.33601	7.43373	9.90385	17.4329
BGIBMGA001893	24.2477	24.5802	27.1709	31.3406	26.0015	20.6727	14.6349	14.6499	25.4993	30.4345	41.7593	60.9802	35.0776	30.4448	31.4677	26.0898
BGIBMGA001897	12.8617	15.4861	13.5313	19.0456	10.3332	11.2266	9.16241	8.56718	21.4695	27.0125	19.9066	30.9953	18.5959	20.7481	11.8903	14.68
BGIBMGA001898	65.2838	72.5595	113.715	111.937	78.1394	85.8818	69.6113	68.8587	45.2923	56.1637	53.4964	107.995	53.7584	60.547	57.134	50.642
BGIBMGA001907	11.4228	11.6551	10.5628	18.8347	9.09761	11.2145	3.9378	9.87501	26.3707	26.4888	26.3219	12.3756	12.106	19.5273	8.8599	11.2291
BGIBMGA001908	6.11184	6.40532	4.23443	3.6017	3.55575	2.10492	3.73197	2.95801	16.7407	12.2093	7.39563	9.00446	9.5244	14.1176	12.3913	4.79949
BGIBMGA001913	45.5358	52.9203	30.0019	31.5191	43.5595	38.0772	57.059	48.918	33.7878	39.3917	38.3262	19.84	28.2956	28.7934	20.3011	23.5993
BGIBMGA001915	58.8619	73.5434	70.3945	91.1804	45.0284	60.9056	31.6094	57.8704	58.5735	76.0135	71.1449	125.799	59.6386	65.4869	38.3922	65.2404
BGIBMGA001917	25.8449	25.5275	19.5202	21.7265	21.1614	18.0066	12.4305	14.8287	46.6587	25.4552	19.8007	23.5828	30.211	29.7005	20.2952	22.6589
BGIBMGA001926	166.515	116.812	82.3208	73.1752	81.45	66.2124	193.141	92.261	141.201	138.089	313.278	78.1771	124.532	120.466	103.76	74.1791
BGIBMGA001929	227.906	195.794	199.848	152.515	216.709	169.978	156.05	175.314	193.331	175.884	221.291	163.978	154.352	243.186	153.151	182.48
BGIBMGA001937	59.6562	58.7086	43.2358	43.7891	31.6008	34.3358	50.1013	48.2233	74.2062	104.608	68.4582	59.5086	46.4639	90.6747	53.6251	49.3338
BGIBMGA001938	8.88165	11.4827	22.4888	22.339	15.5233	16.8009	9.28645	12.2701	11.8888	17.2354	12.2542	35.1332	13.8712	17.5522	12.349	15.5321
BGIBMGA001939	2.54039	3.43028	2.50135	3.32517	1.8634	1.83682	1.25336	1.92645	4.06595	4.33237	2.69496	10.0185	4.95011	3.53179	3.18254	3.89974
BGIBMGA001940	39.6963	35.7149	40.084	43.7706	25.6622	29.769	38.1891	23.018	66.4654	72.5847	67.2219	82.6526	62.8828	80.2544	57.1536	37.9126
BGIBMGA001942	4.03189	4.17827	4.47461	4.13133	5.6408	3.01658	8.72183	4.16187	5.42492	1.42043	0.859718	12.5743	10.1108	3.13889	7.4212	5.54078
BGIBMGA001945	37.3765	45.5497	36.3236	49.1765	23.3706	23.5532	29.3149	28.0788	67.8234	81.9764	54.1323	61.9446	47.0769	65.8275	49.6071	36.0082
BGIBMGA001949	8.79939	7.99349	11.9547	11.0255	7.77944	7.16231	4.5464	7.99535	15.9932	18.1021	6.9449	40.0331	9.06896	15.8927	4.92551	7.08124
BGIBMGA001950	79.1617	84.1406	102.636	95.8487	63.4518	88.3016	45.3321	67.356	68.333	112.623	73.3168	183.161	80.5342	91.44	53.7432	85.1497
BGIBMGA001953	77.3608	77.0758	73.3582	52.4429	72.1867	64.8956	36.2922	68.1279	79.1314	95.2938	47.7803	131.225	78.3705	84.3383	55.5277	60.5657
BGIBMGA001954	61.2573	58.0024	57.6353	46.8621	56.9605	54.6484	26.5894	52.6113	61.356	70.9023	40.87	99.2829	61.5091	68.1416	48.5146	47.5627
BGIBMGA001957	6.07247	6.88337	5.6536	2.55237	6.9468	4.88426	8.89601	4.77628	7.5524	6.82377	7.83771	8.03139	11.1489	8.16796	11.08	3.74871
BGIBMGA001959	31.8469	30.8007	31.8496	31.3837	20.3306	25.3564	9.1302	30.6937	6.39981	14.4039	22.3827	4.81621	7.95181	0.542559	11.4694	46.7584
BGIBMGA001960	20.1589	17.5745	19.0185	18.547	20.8337	13.8256	19.7252	14.2901	49.0109	31.0917	29.0292	32.5452	29.466	27.1726	26.4983	16.3408
BGIBMGA001963	21.2871	29.799	24.5322	28.1115	17.2758	28.6262	10.8349	15.5106	31.6534	30.8798	22.3177	52.7864	23.4918	26.0395	20.1487	32.9245
BGIBMGA001964	51.412	58.5406	60.9528	69.0656	50.6721	44.4833	26.1628	28.1539	51.3549	41.5629	53.3102	77.3932	47.8566	38.4313	29.8687	42.0984
BGIBMGA001976	76.5588	74.2439	61.8349	65.7671	65.3987	56.8374	61.8447	63.889	166.124	184.44	143.119	122.617	95.4412	157.697	105.403	88.1438
BGIBMGA001979	9.25035	7.931	8.3078	10.7321	9.54608	8.42688	3.89762	9.26292	2.13922	2.04724	5.67928	0.778597	5.79926	2.00812	4.62256	3.74303
BGIBMGA001983	2832.68	2521.94	2368.62	1878.5	2176.29	2535.62	1473.55	2556.98	417.959	570.576	770.549	127.001	667.858	97.3593	932.614	2420.13
BGIBMGA001985	2.98281	2.55555	2.05036	2.17414	1.76451	1.66866	2.2938	1.55295	6.62208	10.8374	3.71241	5.58149	5.04569	6.93497	2.9706	2.58162
BGIBMGA001988	9.19965	8.20786	7.7188	5.86644	8.01008	9.01345	10.1827	8.47677	13.3354	13.6417	15.094	12.0399	14.3268	11.9706	14.0594	6.79206
BGIBMGA001989	0.52737	1.23261	1.89792	0	3.01335	0	2.64586	1.22832	3.36606	0.0786039	0	12.4124	9.54667	0.977067	3.76856	3.18882
BGIBMGA001991	2012.74	2220.76	2127.73	3429.88	1713.7	1729.04	1810.6	1409.11	3628.07	3091.68	3800.33	3958.68	2834.77	2900.6	2226.87	2420.93
BGIBMGA001994	3.6455	3.64759	3.03534	1.8725	2.71976	2.26328	3.08995	2.39961	4.96697	4.40502	4.93453	5.53252	4.57817	4.45755	4.98628	2.80146
BGIBMGA001999	12.8536	12.281	11.4126	10.9984	5.47624	4.67872	5.58116	6.68517	45.8515	41.0691	23.4969	19.5567	13.4251	24.4152	13.7194	9.55792
BGIBMGA002002	15.6352	15.8461	25.2278	16.4265	20.8367	15.7201	18.3758	15.1284	36.87	43.2227	20.0067	42.7572	38.1403	30.8219	27.7076	16.9326
BGIBMGA002004	105.556	88.6178	80.4384	84.1014	83.5574	56.9968	93.6418	61.6819	205.486	236.318	230.745	173.827	234.652	244.838	225.214	110.415
BGIBMGA002005	5.79639	5.85248	10.0078	0.197066	11.3555	0	13.0352	4.29567	16.9629	0.448803	0.146123	51.0622	39.7133	2.75218	19.4483	11.0001
BGIBMGA002012	54.9883	48.6867	53.8209	42.356	44.9965	42.3687	36.6868	29.4496	81.5741	88.6378	54.1932	91.1052	60.8314	87.7072	52.7098	43.4433
BGIBMGA002013	50.0189	44.3731	46.3763	35.8334	34.5652	37.675	27.3314	23.1212	77.0092	76.5209	55.0865	86.054	44.5363	64.8863	44.4988	39.9707
BGIBMGA002015	198.887	201.643	207.787	257.011	123.32	215.497	98.1235	164.707	177.403	146.296	185.654	78.154	147.214	105.511	148.684	192.951
BGIBMGA002018	25.435	26.3267	19.0498	22.6113	22.0323	20.7172	12.8881	23.725	18.4272	9.21459	19.9576	7.66909	26.0409	25.1767	24.879	17.2359
BGIBMGA002024	73.4323	68.5334	58.2115	48.0357	52.3491	61.7064	42.7692	63.4327	42.803	49.6216	35.533	37.5802	35.9639	53.0924	38.0484	41.9918
BGIBMGA002034	3.25213	2.87068	1.83805	1.94064	1.56667	1.48346	1.42364	1.48124	5.14868	4.78596	2.74983	1.85271	2.73381	3.4844	3.39948	2.11842
BGIBMGA002035	9.97299	10.0558	5.20534	7.08087	4.32541	5.14813	4.66053	4.50302	12.4155	13.3853	7.10263	5.08737	5.86585	8.40152	7.51395	5.21392
BGIBMGA002036	29.0381	30.1356	16.2735	20.5477	11.9705	17.1875	12.5934	16.2322	41.3761	49.7339	22.7516	19.0179	18.3503	27.441	27.3965	22.2406
BGIBMGA002038	4.31993	6.66873	8.10511	0.0369573	8.59576	0	9.66502	3.64986	11.2831	0.0505005	0.0411055	35.316	28.1262	2.59464	12.4318	6.61564
BGIBMGA002043	3.18676	4.37084	4.10087	4.55441	9.42849	11.6105	21.0635	16.6275	1.55981	0.777926	1.24205	0.293461	2.23225	0.669448	11.0621	11.5059
BGIBMGA002052	1.39917	1.52447	3.42744	0.0436048	2.96947	0	3.32363	1.0475	7.21097	10.9039	7.22638	21.6815	8.6323	13.3316	7.85587	7.2013
BGIBMGA002055	3.14966	4.50855	6.66772	0.124929	7.06788	0	10.3432	2.50092	6.99249	0	0	23.7757	16.8828	1.98051	4.72182	4.61694
BGIBMGA002056	4.68982	5.44942	8.7081	0	11.158	0.0516696	13.0241	4.73782	13.5479	0.13475	0.219362	43.3498	35.8292	2.95912	18.1388	11.6733
BGIBMGA002073	80.3525	69.0175	70.1791	47.1207	78.8083	80.7975	41.3065	65.9698	44.7681	30.1752	31.9119	73.3784	63.0555	50.559	47.1135	51.5028
BGIBMGA002074	87.6607	82.7724	73.4431	45.4005	82.74	82.7095	41.4575	61.6408	49.1388	32.5177	32.5415	75.8036	64.9277	58.187	40.8861	53.176
BGIBMGA002076	7.90416	6.66738	4.16993	3.8592	5.04688	3.06899	2.5538	3.25097	6.23228	3.06682	2.61804	1.10048	2.01162	2.78937	3.34483	1.51726
BGIBMGA002077	26.9904	22.7131	22.0408	15.6642	15.4148	14.1287	11.1014	19.7106	51.9503	22.2453	32.7292	9.59714	47.6157	39.0859	9.65594	7.68842
BGIBMGA002081	1.65611	2.22246	3.05972	0	3.30341	0	3.62568	1.63645	2.45113	0	0	7.27783	8.04648	0.694243	2.42759	2.07359
BGIBMGA002087	136.352	140.26	141.264	123.359	150.047	94.8816	111.025	140.151	200.81	148.788	309.413	122.024	282.092	93.188	225.808	376.669
BGIBMGA002088	1.76122	1.87768	3.04489	0	2.34814	0	3.78693	2.13653	3.17691	0.0875025	0	12.0153	9.79241	0.580095	5.32466	3.69772
BGIBMGA002091	10.8302	9.33096	12.5278	12.6603	11.2838	9.4178	9.46709	10.1377	24.3162	24.2197	17.5322	36.3254	19.8273	23.6241	16.3546	17.8338
BGIBMGA002103	24.2157	29.4833	47.2767	0.0903036	42.4798	0	41.0611	19.4636	39.4017	0.123396	0.0502198	116.913	96.6648	10.3279	36.1221	30.2443
BGIBMGA002104	0.377811	0.384203	0.927782	0	1.01319	0	1.57417	0.439989	1.66356	0.0150166	0.0366688	4.84567	4.1166	0.273769	2.06294	1.0534
BGIBMGA002105	5.43377	7.20952	7.14836	7.28173	6.78624	4.70269	4.95161	5.87604	7.37806	10.0659	6.0743	19.5752	8.23049	10.4028	5.60041	7.43173
BGIBMGA002114	24.947	25.1034	21.4502	22.3882	21.7128	21.3125	9.67733	27.5553	15.9952	12.5648	22.8069	12.099	24.7662	26.1547	18.4899	15.8025
BGIBMGA002124	9.75526	10.5415	25.4297	23.7017	32.3515	34.633	30.7093	26.0629	10.8287	11.1759	9.09678	2.23704	7.12311	6.23721	10.935	21.0116
BGIBMGA002126	4.8365	6.30657	13.9246	13.0833	19.7869	23.1086	16.0843	14.9261	6.71088	10.669	4.92882	2.40395	6.75404	4.30112	7.84278	14.5004
BGIBMGA002140	8.77281	8.29069	8.3135	5.45178	7.84124	8.5597	6.9898	8.26455	7.87753	10.253	4.94393	11.151	8.42178	13.917	7.37108	5.85744
BGIBMGA002150	13.8112	13.4876	15.5038	18.7011	13.3522	12.3876	11.4083	8.75077	16.9756	21.3268	15.8698	28.0345	18.2825	17.5686	20.4194	12.3187
BGIBMGA002151	28.3817	29.4826	33.5131	49.9455	24.2176	39.2186	17.3585	28.0948	32.205	42.8668	32.1373	77.2655	29.1957	33.965	31.0289	43.5392
BGIBMGA002156	55.9142	48.2047	44.7387	38.0387	38.726	49.2288	44.0717	56.6854	60.3572	37.3766	71.2363	22.6982	54.493	46.8025	51.4797	39.1959
BGIBMGA002175	432.366	433.366	427.965	411.229	332.759	292.628	871.713	772.774	44.7324	19.0658	366.475	331.293	296.714	55.9389	90.0307	253.684
BGIBMGA002187	1.18043	1.42975	0.922678	0.713117	0.581096	0.830332	1.66605	0.740221	14.3127	15.158	10.928	3.82298	11.1774	8.79284	10.1822	0.915079
BGIBMGA002188	92.6075	88.9608	187.997	116.265	149.162	176.107	108.396	124.097	94.9995	100.173	99.8945	164.958	114.141	125.1	84.7432	118.281
BGIBMGA002199	31.3724	23.878	24.7336	26.432	27.8338	22.8941	8.68402	11.3386	20.7575	25.2459	16.4994	11.7482	13.2687	19.2411	16.1407	54.8223
BGIBMGA002206	8.57034	9.24714	5.33364	10.452	4.43683	3.02153	7.45991	6.8543	18.9122	25.8558	22.8496	5.67574	10.4675	15.4065	14.5304	7.28419
BGIBMGA002208	13.0426	13.213	17.162	14.3381	11.6317	10.2313	7.18513	7.07338	17.3876	18.0677	25.5656	28.2639	18.5179	14.467	13.0033	9.7936
BGIBMGA002215	63.1041	64.276	122.89	131.941	67.4121	86.6209	48.9298	70.4342	78.785	115.913	105.607	247.726	95.5579	105.061	85.6185	80.711
BGIBMGA002216	62.828	72.5831	53.1358	89.4221	27.2568	45.4625	16.5578	39.3562	105.695	88.4097	68.0231	92.4637	41.4165	68.7907	36.1232	61.586
BGIBMGA002222	276.162	288.179	356.148	394.882	276.071	288.625	242.575	351.669	190.4	274.539	244.652	281.094	143.279	211.248	130.995	217.835
BGIBMGA002225	41.2405	44.743	56.5565	76.363	36.4158	64.2026	19.1479	48.262	49.1283	57.8105	58.1848	76.9348	39.9549	56.653	29.1938	66.7006
BGIBMGA002231	12.0874	12.8179	12.0319	13.4321	7.6678	8.34633	5.77086	7.12454	19.9346	19.0604	11.8273	10.8475	9.18625	16.2825	10.6851	5.51891
BGIBMGA002241	1035.79	989.462	956.657	645.378	915.057	962.09	402.387	851.152	502.904	601.768	523.584	621.813	370.577	558.255	251.421	451.204
BGIBMGA002253	54.062	54.2239	42.1561	45.8178	48.7138	44.3388	67.6457	35.7826	111.963	98.627	136.146	129.485	143.361	117.215	119.867	87.9294
BGIBMGA002259	13682.3	12960.4	10845.4	9957.99	9277.77	8933.42	8008.26	8411.1	16083	16448.5	10257.6	9491.58	12656.5	15864.9	14125.1	8978.08
BGIBMGA002261	5.9259	6.14823	6.53503	8.13736	5.92159	5.08284	6.5322	5.34974	13.8699	16.7612	13.5538	21.221	14.2081	14.4798	15.1002	9.90699
BGIBMGA002267	6.11451	3.86438	2.8976	2.88809	0.923129	0.564267	0.192988	0.522629	59.5294	34.1134	26.9503	9.31597	15.3773	36.9162	9.00399	14.3027
BGIBMGA002270	2.173	2.41741	2.8801	3.70994	1.20924	2.24627	1.30013	1.54038	24.5406	44.0481	29.7098	20.9937	17.1028	15.497	14.5414	15.7101
BGIBMGA002273	10.0384	11.4442	10.907	7.73584	9.0344	4.67324	8.82065	6.95359	18.2631	12.0319	8.95842	28.969	17.9899	12.444	11.552	10.7471
BGIBMGA002279	9.29123	11.8017	11.8015	14.8012	7.21028	8.79268	3.96458	5.66181	31.0608	20.9982	24.4317	33.8621	24.4747	29.464	24.4675	27.1105
BGIBMGA002286	15.4252	16.6592	11.966	15.9738	8.33917	9.86811	10.1012	10.4526	23.9346	26.3076	13.1073	21.1646	14.7039	23.1	14.2044	12.9578
BGIBMGA002288	50.8474	51.874	31.2509	44.3052	14.8592	20.2487	7.86584	20.9252	196.97	78.5879	247.331	43.0741	214.401	40.2239	144.095	119.992
BGIBMGA002289	153.311	142.687	96.6978	154.478	100.115	101.363	120.973	135.883	292.906	83.1353	218.508	46.9778	191.533	165.948	275.898	196.718
BGIBMGA002295	75.95	68.4726	77.2927	54.9287	86.5977	68.1133	68.3342	72.7052	45.9772	64.9953	33.8483	67.0715	52.02	61.3483	47.713	70.6394
BGIBMGA002296	59.0403	50.0646	54.2431	34.6179	66.3504	51.7484	57.4022	60.4681	26.2926	36.4518	21.6299	41.0742	28.2431	40.4682	24.1159	44.8009
BGIBMGA002307	58.2132	44.3298	23.8936	31.4547	19.6612	22.7808	32.7661	27.6504	12.0208	4.91043	9.07938	1.07027	5.15395	5.87773	5.53347	6.35332
BGIBMGA002309	285.619	349.979	663.455	835.552	273.377	475.94	196.152	254.854	484.185	619.568	496.473	1435.87	417.561	493.556	330.106	414.059
BGIBMGA002311	3.01213	2.96429	2.76542	2.64227	1.8117	2.04407	1.07262	1.95702	5.50812	6.6729	6.43161	4.85765	4.93612	4.60549	3.18947	2.74797
BGIBMGA002314	145.171	116.211	155.149	96.5833	189.183	133.779	214.195	151.491	144.189	157.791	71.5858	111.031	195.927	233.829	138.579	78.6751
BGIBMGA002332	2.45165	3.39567	5.61296	0	5.39589	0	6.24769	1.79768	5.44287	0	0.0881289	16.991	17.3766	1.70473	8.28553	3.38579
BGIBMGA002333	11.1124	12.0295	14.2716	14.7069	10.1593	8.21403	11.2566	11.1079	24.8761	38.0948	25.3454	40.5046	29.408	29.281	32.3744	22.6776
BGIBMGA002335	52.6086	62.047	61.1888	96.2798	52.5877	75.9987	40.1414	69.8488	60.4427	82.257	62.7818	134.305	58.4428	83.3352	59.187	86.0246
BGIBMGA002337	1.29048	2.27538	2.32211	0.0469204	3.58853	0.0491695	2.28146	1.44024	3.46183	0.0641147	0.0521869	12.3882	9.95613	0.743832	3.66503	2.70939
BGIBMGA002348	36.1376	42.9125	58.7175	62.254	30.5998	32.8019	23.2438	25.0025	58.025	65.0329	66.912	80.7839	53.6585	46.6446	41.9279	40.4501
BGIBMGA002349	420.676	433.791	427.921	610.279	384.185	423.847	249.974	603.51	238.198	203.096	275.261	422.24	244.539	237.832	220.379	437.913
BGIBMGA002355	25.7315	29.3532	32.9127	45.1772	30.4476	32.2213	22.5962	31.0462	144.273	17.6906	27.9739	23.0444	11.2704	61.2356	11.5533	20.0911
BGIBMGA002356	35.0611	35.8485	15.1338	21.9528	18.0043	17.5921	17.6231	19.6202	90.8536	82.12	50.27	46.729	35.326	75.0254	51.6858	43.0199
BGIBMGA002363	37.0532	34.5042	28.9663	24.7838	32.7303	25.7636	31.7868	25.7847	85.1041	82.12	66.3453	56.4475	60.8785	89.9292	57.3175	35.6204
BGIBMGA002366	292.801	285.567	318.333	227.402	350.82	285.522	377.175	321.329	265.024	180.91	247.557	181.752	328.34	282.032	383.112	248.113
BGIBMGA002371	11.1472	8.91961	12.0858	7.54539	9.71483	6.9544	16.8451	10.9192	20.2375	19.006	24.8736	29.2413	33.2995	20.4853	33.3288	11.1288
BGIBMGA002376	59.7779	63.632	56.7907	53.9719	65.7764	62.9792	32.5119	52.796	29.541	34.7623	36.1477	45.5125	40.3938	33.2998	32.0506	51.2803
BGIBMGA002381	2159.63	1861.26	2411.29	2008.15	3114.87	1734.84	3502.31	1885.98	2846.65	3331.22	3888.61	2930.22	3874.75	3881.68	4885.93	1912.48
BGIBMGA002382	2.84872	3.68676	3.66795	5.21005	4.28118	3.49712	4.34082	3.54478	6.15112	5.49071	13.2562	0.775855	9.20366	5.2827	9.48127	6.09568
BGIBMGA002383	18.8062	17.0214	14.9949	15.9314	11.2948	10.7953	12.0424	13.4285	10.3616	8.2659	15.1882	1.28432	12.0697	10.2408	15.6195	7.47027
BGIBMGA002384	441.177	339.725	132.011	134.411	57.8178	91.0403	21.0604	27.1767	816.973	893.389	948.449	199.925	760.464	575.037	188.695	60.4637
BGIBMGA002396	15.664	15.3103	11.0082	18.9687	9.15729	12.4724	10.6311	16.2564	35.7215	35.8305	41.2648	7.22798	21.2736	22.5323	17.9235	12.0272
BGIBMGA002398	31.1148	32.001	30.7748	38.8352	25.7647	21.806	25.1524	14.5536	34.9633	35.2764	43.0705	68.4533	52.3681	34.0211	45.1419	33.0273
BGIBMGA002406	239.105	273.112	349.105	355.682	251.529	275.554	197.345	279.153	17.8007	19.4067	9.98884	19.1743	14.7312	22.8223	13.4196	12.0603
BGIBMGA002412	3.78213	3.83121	3.79435	2.91321	4.12697	3.44841	3.35784	3.61667	5.55262	6.08359	4.54274	4.96805	4.58925	7.49629	3.63367	2.6379
BGIBMGA002414	2.29535	1.88241	2.42959	0.834568	5.2462	0.349829	6.79991	3.78691	7.9623	0.912321	1.11389	19.3504	19.5886	1.89006	8.93726	4.81916
BGIBMGA002418	2.02445	2.45562	1.91361	1.98568	1.52082	1.16241	1.67368	1.40727	5.59192	3.81739	3.83832	6.332	4.23698	3.24094	3.12279	2.24579
BGIBMGA002423	173.664	205.799	177.387	287.14	153.476	176.175	93.1447	173.383	226.509	267.473	231.758	343.37	173.841	260.975	179.387	205.095
BGIBMGA002426	14.6499	13.8218	11.9296	7.95683	10.6673	9.32617	9.515	11.072	80.2065	16.2832	18.7484	20.8732	29.6826	34.6309	26.7479	11.3233
BGIBMGA002427	6.92274	5.73397	7.68047	6.68299	8.9649	6.97586	13.5699	6.71547	11.4351	9.93779	9.32782	9.43097	15.8444	12.9687	17.8794	7.29437
BGIBMGA002430	368.38	424.967	456.888	384.479	312.668	437.202	137.542	333.762	185.67	295.979	271.916	324.453	225.571	192.715	136.78	184.067
BGIBMGA002432	152.897	155.106	174.092	116.342	136.011	155.394	78.0448	151.014	144.468	188.431	163.766	127.818	105.989	144	67.6476	90.8951
BGIBMGA002435	21.6181	21.3217	15.1539	12.8261	18.5423	15.7537	22.9849	19.5072	40.8955	30.8986	25.984	27.236	24.6824	41.3549	28.121	25.6336
BGIBMGA002436	22.2951	22.7093	9.69669	11.885	17.2897	44.5037	37.7041	55.5657	29.9485	23.0675	23.0701	14.5083	24.1394	26.8305	17.6439	22.7307
BGIBMGA002437	26.6089	24.9259	10.9648	16.5143	23.4159	53.479	61.5175	68.936	26.6938	30.2012	15.1915	3.99393	29.2911	26.152	14.7048	23.8043
BGIBMGA002439	37.4757	42.3673	49.8884	55.5732	30.2152	38.4743	27.0246	21.8217	56.9123	56.337	48.1433	98.2104	55.2353	53.8985	61.0417	36.7823
BGIBMGA002441	0	0.252367	0.21715	0	0	0.2345	0	0.59729	36.4364	72.1636	30.3648	55.4834	44.5651	60.8144	39.1876	32.3043
BGIBMGA002444	26.085	31.7717	25.4561	34.5005	18.5006	29.041	15.0237	25.7463	31.2276	37.38	25.1468	42.0664	20.9329	31.2074	28.3557	41.2588
BGIBMGA002453	155.944	164.403	164.672	221.089	164.581	165.636	98.1235	128.981	153.368	188.155	189.462	329.668	179.322	187.032	169.813	191.873
BGIBMGA002455	170.398	192.823	182.88	286.817	134.045	145.149	87.6042	127.423	253.419	223.656	199.782	306.905	187.422	191.866	136.505	202.339
BGIBMGA002456	15.4338	16.0309	11.4264	9.16106	11.5279	11.8176	11.1231	11.3292	43.7645	44.426	30.5126	25.8906	31.34	45.1591	27.0665	18.9463
BGIBMGA002457	139.106	159.39	120.228	172.985	96.2025	119.493	62.5338	109.655	154.733	163.755	194.727	147.051	108.404	117.661	74.2789	124.107
BGIBMGA002461	124.695	143.708	156.089	171.547	103.763	136.983	68.7945	122.158	122.063	142.642	120.681	251.829	107.774	127.871	121.538	150.132
BGIBMGA002462	424.361	409.563	193.052	154.314	114.989	124.746	127.636	121.051	528.969	248.451	601.353	122.628	448.953	677.85	372.044	175.505
BGIBMGA002463	75.0998	59.2926	51.3778	57.3879	50.815	67.8985	70.065	61.2711	113.036	141.153	76.1834	131.497	133.864	193.274	112.883	85.0907
BGIBMGA002464	27.0977	28.1069	19.7607	17.6281	19.7424	27.0726	25.0834	26.2843	40.6732	57.6451	33.8723	53.769	58.7273	86.3155	47.0218	30.3973
BGIBMGA002465	8.98337	9.95846	5.59595	4.95571	7.36324	10.4809	7.93355	7.0948	18.1099	21.6696	13.7298	22.703	25.9552	37.6491	21.5685	14.7765
BGIBMGA002469	16.0951	13.7829	10.6022	7.87024	11.3795	7.5602	12.2768	8.13379	26.6162	19.5852	19.6067	13.4851	20.6693	17.6247	16.0219	9.71737
BGIBMGA002474	22.6027	22.8342	18.688	24.6107	21.8831	18.2301	15.6743	19.7225	63.5018	45.6343	44.5217	23.7049	41.9336	53.167	30.5663	16.9326
BGIBMGA002475	44.5014	43.6419	32.9564	37.6825	36.2191	28.9963	29.1614	34.9415	94.0634	81.3512	67.2701	33.0041	66.1629	82.4294	55.0607	30.3149
BGIBMGA002478	42.7718	43.849	55.4195	72.0509	33.1803	41.9537	35.4033	36.0303	65.5305	57.7799	60.6971	86.2052	47.6634	51.5393	36.1934	39.9065
BGIBMGA002486	20.5271	22.285	21.8099	14.0282	18.4109	18.1781	21.8548	20.5838	51.3763	25.0947	21.7683	27.494	25.8381	32.325	29.9786	16.6365
BGIBMGA002501	52.3395	62.6628	66.6217	76.9448	50.2885	57.0071	29.2459	62.1181	34.6004	27.627	34.7826	51.8545	25.3464	31.4588	29.3202	45.8592
BGIBMGA002504	145.911	142.646	214.821	182.641	178.594	207.236	110.768	167.403	169.044	164.23	165.432	202.579	155.911	173.179	117.697	144.863
BGIBMGA002508	226.742	229.286	288.43	231.667	162.881	253.578	86.4155	164.149	128.026	180.422	154.733	185.838	120.04	130.629	105.047	134.17
BGIBMGA002524	25.634	17.7894	23.4793	28.295	16.0126	17.3238	13.7025	15.1642	40.7549	13.0909	36.2287	17.9159	12.149	16.0957	14.4837	11.1155
BGIBMGA002525	0.925397	0.791911	0.442912	0.912845	1.47135	1.03018	3.64503	5.99761	6.52066	11.2263	17.0259	2.21158	4.82789	7.19593	6.4138	12.4075
BGIBMGA002526	119.09	99.7174	81.4481	66.2048	70.9069	82.4318	70.5928	102.174	129.64	119.364	136.453	30.1935	129.921	103.356	107.443	105.738
BGIBMGA002527	48.934	52.3612	50.405	49.7495	53.4676	80.762	56.1568	51.5521	16.9372	37.4578	43.4863	46.942	37.6947	20.9303	42.5482	53.4029
BGIBMGA002534	1.13583	1.52425	1.35527	1.08125	0.377602	1.41634	0.177617	0.962007	6.07483	4.49399	14.281	0.362281	7.85066	4.89744	7.49223	7.23216
BGIBMGA002538	106.48	92.5493	114.423	74.6254	123.28	96.3474	85.0902	95.3625	62.5109	55.8182	61.573	79.7511	68.5155	79.394	58.2235	55.4845
BGIBMGA002539	233.967	196.436	244.923	136.395	269.106	234.389	184.372	209.075	126.198	118.079	140.932	185.461	151.616	172.492	139.854	125.07
BGIBMGA002548	17246.5	16804	17031.8	25855.2	8011.12	9698.22	1723.81	3579.89	21550.9	21750.8	33300.2	14400.6	14412.6	4531.7	4079.42	6532.99
BGIBMGA002549	2475.88	2395.22	1942.54	2237.45	999.339	1184.86	312.457	523.292	1824.18	2126.85	2047.64	1358.95	1126.06	837.59	748.247	605.455
BGIBMGA002551	8.12218	7.45631	6.4928	6.34705	4.59939	5.01618	4.90038	7.27065	35.3909	10.4437	27.1495	5.77737	12.007	33.2406	19.1581	6.74983
BGIBMGA002561	184.619	165.388	249.877	316.947	122.501	157.465	127.546	155.17	172.554	456.657	1092.82	50.622	287.921	193.21	208.138	120.622
BGIBMGA002562	179.699	148.138	167.593	232.259	66.5195	112.838	46.1374	133.191	96.9568	245.248	595.554	5.59998	77.5992	120.732	35.2759	42.8751
BGIBMGA002563	139.461	116.468	118.564	136.726	71.2844	96.536	87.7164	128.334	8.01791	23.1882	23.5479	1.29961	3.06533	13.1764	2.44335	4.29288
BGIBMGA002564	0.441972	0.434951	1.34732	0.385671	0.565688	0.889148	0.202734	0.308826	16.2881	64.8215	23.6786	194.248	2.19449	721.984	0.874609	0.267245
BGIBMGA002565	1067.65	1035.47	1135.56	1235.22	412.468	770.109	184.64	451.198	919.644	1529.97	1871.87	312.596	1187.78	615.271	325.378	700.992
BGIBMGA002566	71.031	78.4119	52.5508	35.6563	90.7355	75.156	97.9813	123.432	31.735	86.5815	71.8726	54.2575	66.9845	91.3624	106.811	107.843
BGIBMGA002567	443.386	437.694	426.986	296.668	346.686	522.923	270.889	527.814	334.339	665.91	1135.34	329.777	338.425	648.133	269.128	293.623
BGIBMGA002569	206.747	251.198	483.902	409.015	261.196	353.169	161.012	266.784	120.7	141.249	183.62	414.446	191.334	191.058	157.841	226.776
BGIBMGA002570	216.01	255.243	309.442	351.226	161.158	222.731	93.6056	166.809	228.502	229.323	206.722	349.677	183.023	202.361	131.87	271.262
BGIBMGA002573	3.60062	4.27886	2.99143	2.25273	2.82597	2.95088	2.10348	4.98437	5.42966	9.27527	6.06614	5.20412	3.72457	10.0693	3.65969	4.51865
BGIBMGA002575	12.9995	12.2413	12.2837	11.894	13.9988	6.6646	11.6928	8.3652	24.6205	9.48417	12.1748	8.6875	17.2528	17.623	12.0187	5.7911
BGIBMGA002576	12.4697	11.36	9.68425	10.6947	11.2698	7.10232	14.3406	11.2856	1.10735	2.33652	1.65978	0.750005	1.14248	2.39389	1.05754	3.37503
BGIBMGA002577	46.4349	46.6315	49.7032	67.8552	45.7788	65.7547	26.0352	60.6178	61.3793	38.1072	45.5286	51.9933	30.7676	42.8346	28.873	43.5273
BGIBMGA002578	36.5809	35.3102	43.6753	61.5796	36.2623	50.0486	17.5192	43.9887	54.1417	34.8449	47.6788	44.9947	25.3718	31.3682	20.4163	38.8428
BGIBMGA002580	18.6098	17.1514	27.2647	20.4923	10.6673	8.50881	1.52436	3.61209	15.9031	17.0829	30.9634	9.67306	11.4586	6.27549	3.73462	5.20958
BGIBMGA002581	17.671	14.9352	23.7216	21.588	10.3584	12.6897	3.57607	6.90009	24.7502	27.268	32.4352	15.8037	19.247	12.1713	8.39936	7.75188
BGIBMGA002590	40.539	38.4229	23.4341	23.8879	20.9243	26.4008	14.7528	23.3441	48.57	56.0975	38.7648	37.0889	36.1318	46.561	34.1247	26.9849
BGIBMGA002592	74.3071	77.599	99.2195	77.7027	51.3152	114.897	20.282	65.7962	44.7185	57.2626	54.5963	53.1473	40.5288	75.9726	29.571	84.168
BGIBMGA002593	65.1295	72.3671	92.1834	68.5792	47.1832	107.235	25.4802	63.5264	72.4921	85.6502	82.0959	77.2009	56.4875	110.008	43.8788	113.559
BGIBMGA002594	147.315	126.452	201.348	179.835	171.993	180.991	70.5916	151.541	78.0318	102.6	107.374	117.029	81.6569	88.0599	84.7783	136.75
BGIBMGA002596	113.904	100.791	82.5769	72.6655	53.9833	60.4842	38.8928	55.41	179.112	168.881	120.202	71.3281	96.6141	141.186	66.9908	54.8437
BGIBMGA002601	37.2057	41.3811	43.6226	52.4455	18.718	33.4185	22.4691	28.2022	27.6147	81.1148	44.2299	48.9194	30.2882	56.7768	27.3494	28.1767
BGIBMGA002602	195.153	207.641	212.146	148.242	189.137	216.934	164.171	210.514	148.042	401.384	321.43	258.495	203.247	223.897	203.912	180.829
BGIBMGA002603	544.13	500.478	420.035	672.491	209.182	250.87	358.662	372.519	2251.12	820.522	1358.95	1071.37	1155.75	1815.18	1066.57	242.919
BGIBMGA002604	660.138	626.532	565.627	515.37	441.01	556.654	361.936	546.349	698.358	953.284	571.89	724.771	401.4	755.746	407.825	531.952
BGIBMGA002605	46.0527	47.76	46.7495	44.0908	37.4456	32.4185	38.3652	39.2018	102.775	101.207	85.1847	94.5957	66.0808	115.362	67.8841	61.3953
BGIBMGA002606	1.99211	1.82043	3.4541	0	3.51239	0.0867461	4.78651	1.4914	2.00072	0.226226	0	6.82296	6.62363	0.749879	3.54584	2.29439
BGIBMGA002610	49.5131	60.3092	62.7187	85.5265	52.1305	54.1839	30.7169	42.7737	52.709	83.7194	62.4328	116.287	64.8616	70.9809	75.1809	65.6446
BGIBMGA002611	13.0248	10.8952	13.9014	7.9086	13.8178	12.8782	12.0113	11.4711	17.9521	20.5458	11.6933	15.7722	11.2557	22.2812	11.3658	7.73891
BGIBMGA002616	27.1634	28.7722	24.487	27.7388	29.0616	25.2283	16.0931	21.8528	21.2425	20.7267	13.7236	16.5368	15.3415	14.287	13.7334	8.67845
BGIBMGA002617	25.8121	26.6509	24.6615	35.3255	20.6554	23.1792	13.9129	18.8507	39.6805	41.4066	32.5318	36.4133	31.9832	28.0742	23.6137	22.5194
BGIBMGA002620	107.658	101.79	86.5215	76.5374	97.7282	82.5732	116.342	98.9089	154.114	218.112	110.881	103.647	111.443	214.676	103.249	83.4815
BGIBMGA002626	1374.8	1514.39	1658.61	2486.41	2063.73	2203.23	2617.53	2826.57	706.541	580.914	1052.69	389.601	881.264	567.279	1325.52	1676.22
BGIBMGA002629	304.022	341.109	207.833	205.201	179.628	159.226	178.344	123.34	487.285	911.441	774.346	172.53	205.776	338.787	154.649	284.513
BGIBMGA002630	343.559	279.572	293.94	387.188	266.089	234.735	208.884	285.355	152.726	198.259	140.928	95.9006	164.45	104.405	187.069	151.067
BGIBMGA002635	350.939	304.832	229.275	290.397	253.963	160.776	387.348	188.843	799.869	688.807	922.564	337.883	689.212	826.766	639.516	254.874
BGIBMGA002639	37.9353	39.3598	34.5572	35.3151	24.8937	31.7299	16.8197	24.5671	29.2457	36.4353	24.3846	34.8097	22.6644	21.6945	21.3254	26.6197
BGIBMGA002640	119.408	146.541	127.974	177.541	89.8636	126.374	66.9603	138.354	162.937	229.954	126.874	444.113	133.864	243.065	126.277	229.779
BGIBMGA002641	14.8377	16.0035	16.6099	18.2389	12.8511	15.7106	10.0617	18.6706	24.0683	33.5772	27.4197	35.6191	25.5175	28.5511	22.6756	25.6934
BGIBMGA002642	15.0712	16.0758	20.8105	22.7392	16.7343	17.0049	15.6106	19.3634	17.6741	15.9708	12.9761	33.1482	19.9653	19.696	17.6379	18.2996
BGIBMGA002643	33.2091	28.7328	24.6338	16.2862	29.3229	26.2158	26.2766	27.4534	130.341	74.1602	77.9652	39.8264	43.4455	83.3403	41.9364	28.918
BGIBMGA002647	207.083	190.567	241.828	286.197	179.54	161.973	173.754	164.929	102.206	188.641	339.412	48.7187	158.947	84.5048	86.2279	104.852
BGIBMGA002650	65.7511	82.8618	76.9065	104.707	61.8413	63.2977	34.7169	73.0832	57.0588	67.4964	89.9843	62.8819	49.0944	42.5341	46.2834	80.2456
BGIBMGA002652	6.4136	5.89481	4.68357	4.27191	3.67948	3.20685	4.26448	3.60437	15.2576	14.2848	10.2566	6.68878	8.25342	11.8492	10.9969	3.14279
BGIBMGA002654	10.555	12.767	13.5205	17.1482	6.77231	9.93272	6.95432	6.97296	13.2076	14.4621	10.5795	25.7657	11.236	12.6292	8.01725	11.1012
BGIBMGA002656	6.23691	6.15844	7.3726	3.65264	8.22767	5.05259	13.4645	4.58226	12.197	11.7542	16.8802	10.5985	27.6683	12.7185	32.0057	5.88465
BGIBMGA002660	80.2513	84.7179	86.6981	104.693	65.225	66.3399	76.5036	67.2675	132.338	137.908	230.468	117.292	133.274	128.231	106.684	76.5217
BGIBMGA002661	23.8838	21.2887	19.8895	17.1244	15.6602	17.2219	14.6191	19.5941	38.1299	30.8369	22.3538	12.3827	21.2754	24.0208	17.9285	15.9747
BGIBMGA002662	63.1703	61.6328	67.1863	71.9824	45.3483	46.4507	25.6407	33.1176	116.99	149.742	140.003	74.0054	120.585	112.613	88.4209	50.9729
BGIBMGA002664	147.795	111	94.013	164.862	81.1359	93.2258	73.9305	92.3733	51.4155	201.386	97.2311	62.0269	53.7651	52.0569	35.7618	25.7743
BGIBMGA002669	1679.38	1537.54	1876.25	1350.21	2450.02	1762.89	3753.43	2490.04	1459.41	751.074	1636.24	1603.15	2421.59	1171.31	2484.16	1514.53
BGIBMGA002670	1627.01	1802.2	1861.96	1840.66	3194.86	1926.84	4969.34	3524.07	2538.44	776.783	336.064	5177.26	2553.05	2810.96	2389.94	5321.03
BGIBMGA002671	73.6179	88.2269	71.3659	88.1928	54.5642	57.7242	57.6612	46.435	28.1403	33.2308	22.3232	43.5884	32.5622	31.0215	24.8246	23.01
BGIBMGA002675	31.822	29.3918	33.1497	35.8674	31.123	31.0696	29.0797	32.89	57.5481	60.0784	65.824	53.1881	48.6218	54.8301	35.3852	47.2689
BGIBMGA002677	286.109	293.523	269.283	344.733	195.924	255.064	184.635	345.9	551.188	365.358	344.695	256.447	279.532	267.291	198.714	561.777
BGIBMGA002679	39.6873	47.8056	35.7574	62.0601	21.1894	34.5497	20.2072	36.9751	54.0988	69.0913	40.3678	78.3481	40.8892	48.9411	28.6221	54.5543
BGIBMGA002681	17.8006	16.0758	19.8526	16.1487	19.3003	18.0145	16.0566	17.1908	33.8559	30.6084	29.0751	46.777	31.9988	29.8692	34.903	18.9781
BGIBMGA002682	12.3948	12.25	13.2708	10.2855	12.5639	18.5603	6.87965	15.0811	7.77414	9.04417	6.3356	13.5996	8.91218	10.6285	9.2103	11.3726
BGIBMGA002683	10.6866	11.0177	13.1738	8.62751	11.0993	16.7525	4.91868	12.0221	10.4907	12.7427	9.31366	21.5954	12.0321	15.0133	12.3081	16.2645
BGIBMGA002684	40.1336	50.5905	46.872	67.3863	28.2399	40.1018	29.2173	41.7497	76.9612	80.5201	64.0084	117.869	60.99	76.1942	58.9946	57.7145
BGIBMGA002688	41.8568	46.6599	42.658	54.3025	18.2867	38.6144	11.469	25.0198	36.1834	68.902	93.8321	44.62	22.2236	29.647	18.7324	19.7846
BGIBMGA002689	849.175	1029.62	941.652	1478.33	1947.37	1825.72	4534.87	3706.98	330.276	344.731	142.186	565.169	203.509	595.685	773.575	2257.68
BGIBMGA002690	50.1617	49.7942	54.4804	64.7063	49.2489	36.2972	44.5182	66.2908	122.015	179.437	296.132	40.3001	100.393	100.64	95.188	58.2443
BGIBMGA002694	3.27884	3.52926	4.08879	3.48705	3.20838	3.33796	2.70253	2.75943	4.49268	6.13939	3.26933	8.85263	4.34563	5.26479	3.74549	2.90419
BGIBMGA002695	43.7956	38.8537	37.9685	24.3169	37.4094	29.757	54.1816	35.091	63.383	79.147	51.5451	56.0976	55.0855	71.9477	84.4368	42.1431
BGIBMGA002696	5.90275	5.80899	4.91261	3.95149	2.77759	2.85762	1.19454	1.78594	8.20642	8.65998	10.2083	2.62259	7.46781	7.07631	5.34417	4.2282
BGIBMGA002698	82.5546	95.3894	91.5184	93.4342	70.6891	64.9365	85.2157	64.9569	74.5685	40.4778	86.6651	113.024	117.1	69.2472	86.6208	61.1961
BGIBMGA002704	12.9645	10.7441	11.0937	19.768	3.61814	6.7388	3.12994	5.40355	18.1783	39.0538	37.0863	1.43641	5.36432	13.215	3.75076	10.3147
BGIBMGA002707	149.397	135.541	91.0541	76.6624	139.511	126.154	136.953	119.364	261.834	195.053	203.176	128.432	147.913	241.665	218.321	143.872
BGIBMGA002711	161.967	165.792	148.431	211.352	107.16	116.637	98.3679	97.4141	291.568	194.399	235.592	186.806	207.114	234.799	150.417	162.797
BGIBMGA002713	846.464	971.507	928.303	1188.64	785.822	907.416	514.945	890.86	635.826	737.173	754.284	1066.04	707.176	688.27	675.198	922.528
BGIBMGA002714	61.215	59.577	60.2128	51.4989	50.8628	53.1942	65.6419	56.7166	87.5668	58.2729	76.9742	42.6188	90.4354	62.4926	59.2114	54.0221
BGIBMGA002715	0.0496513	0.19545	0	0.129979	0.18157	0.363226	0.0569382	0.173468	0.881839	18.3532	0.289138	170.952	0.205442	442.434	0.109171	0.200149
BGIBMGA002718	11.6204	12.7482	7.09772	9.30901	6.09558	8.88422	7.48214	11.2034	23.4722	14.6511	18.1193	15.1498	17.5873	16.3764	17.0686	16.6542
BGIBMGA002721	8.90333	11.5288	12.777	18.5643	10.6244	11.8267	6.98579	8.18575	27.0484	39.5596	17.3734	122.759	20.7463	38.1535	11.2306	14.7339
BGIBMGA002722	12.2551	11.1938	7.33258	5.57113	14.0888	9.7974	21.4592	28.8859	6.92403	11.9878	8.90295	9.61223	10.3997	17.8379	15.732	15.4565
BGIBMGA002723	19.4279	17.447	13.4296	10.2312	22.6291	17.9729	32.347	46.4378	11.6945	16.3443	10.6099	11.9236	15.9953	24.346	26.2779	24.4308
BGIBMGA002725	2.22249	1.91379	2.66612	2.82826	2.28584	2.2017	1.9115	0.862752	6.16762	24.9549	6.56105	67.7964	3.73587	99.9214	2.44335	1.02656
BGIBMGA002730	37.6235	39.2912	35.7574	52.7787	30.6956	40.7919	29.5827	46.4037	54.2751	53.948	34.9752	75.5632	55.7506	61.7254	51.9212	77.3519
BGIBMGA002739	11.9394	8.43846	11.8564	19.1322	6.35074	13.3	11.3267	11.7555	177.714	69.2409	238.079	82.6372	448.32	607.25	192.712	7.98502
BGIBMGA002747	21.1653	14.0997	20.3121	33.434	10.7169	20.6448	17.4257	15.4212	73.977	28.3435	113.667	35.7968	184.021	250.322	75.1757	4.7035
BGIBMGA002750	229.317	236.113	200.919	221.858	175.464	192.42	106.664	152.251	187.73	192.014	184.41	198.331	131.738	147.458	127.474	168.431
BGIBMGA002754	1.67685	1.78773	2.20878	2.35745	1.36268	1.4056	1.12172	0.976408	10.1341	10.9415	5.74139	13.6187	4.77007	7.54818	2.86765	3.33282
BGIBMGA002755	20.6593	21.2768	34.5231	35.0371	15.8754	21.5278	12.3573	19.3434	34.9704	56.6337	40.3687	118.8	38.6941	48.1522	28.8998	36.0371
BGIBMGA002756	25.1527	22.5529	18.7549	14.6934	18.8434	14.5671	16.1046	17.0871	46.6893	53.9854	34.6518	32.93	45.0266	48.3268	54.5365	31.1924
BGIBMGA002759	19.6845	22.2916	33.3854	20.0149	30.15	29.7397	30.1633	33.8213	18.5572	23.2675	22.1507	44.2408	29.8644	32.3612	27.6624	30.705
BGIBMGA002765	80.5575	64.1774	95.2844	111.023	169.215	117.806	203.456	134.022	1.06455	1.14353	1.24105	2.99089	0.661354	1.26349	0	0.322158
BGIBMGA002766	7.10229	9.66545	9.24457	12.1827	5.2687	4.41636	4.00251	2.64677	13.38	14.2758	11.5412	17.0871	11.2511	8.18085	6.64804	5.19431
BGIBMGA002767	33.8546	25.624	49.8398	45.5921	50.0783	43.0996	32.4295	43.5764	42.3014	26.9348	44.4614	11.7637	37.9334	25.0466	57.819	46.2241
BGIBMGA002769	3.22672	2.66512	3.17147	2.86597	2.00176	1.52802	1.85014	1.94598	16.8856	19.7185	16.6653	36.2544	18.2983	16.2835	14.1895	20.6722
BGIBMGA002770	69.4527	45.2018	49.5585	43.4744	7.11151	5.25021	3.6106	1.7255	236.631	609.959	948.926	61.7316	345.807	110.353	28.0985	22.9576
BGIBMGA002773	31.9362	34.9949	43.1217	39.2091	40.063	40.1608	26.3177	43.9441	24.3487	35.2575	32.8248	26.2748	32.2359	35.1849	30.8606	17.3338
BGIBMGA002778	1.41969	1.6591	1.57785	2.32283	0.892319	1.13595	0.915774	1.24	4.23526	7.51191	3.10026	19.509	4.22211	6.48802	2.43871	2.95087
BGIBMGA002779	18.4103	17.1281	18.8048	16.0114	16.4184	13.9636	16.8756	13.3613	33.1717	32.2065	28.6251	42.462	25.6468	30.6639	23.4439	14.2718
BGIBMGA002780	3.03369	3.58261	4.26831	1.6698	4.39491	1.92056	5.99445	2.01107	10.5688	7.0121	6.29645	16.921	13.3732	7.47104	9.03063	5.92642
BGIBMGA002783	15.8503	15.8406	22.1117	24.9636	13.7196	13.98	8.34264	10.1503	23.6023	26.2334	24.6275	32.3063	20.6858	24.0311	19.0482	12.8921
BGIBMGA002786	8.99978	11.9278	7.62089	9.94494	6.11921	7.31996	7.62376	7.11018	17.4199	18.6584	14.1338	17.4541	9.30959	15.1938	9.64556	12.3513
BGIBMGA002788	347.887	332.398	310.516	322.933	297.83	291.071	242.825	311.069	522.305	454.973	399.949	223.877	350.282	331.053	344.411	264.337
BGIBMGA002792	54.0188	63.6865	35.2216	59.8648	28.8411	39.6165	21.6813	38.3745	70.9962	123.928	41.2088	36.3891	37.5502	64.3724	36.4636	41.1557
BGIBMGA002793	28.5572	29.8461	30.7559	33.4769	24.8211	27.6916	25.147	31.2479	15.5726	16.5114	14.0125	20.814	12.2576	14.8491	13.2768	25.4392
BGIBMGA002796	62.3314	64.5178	52.3751	39.2044	50.3654	70.0416	37.8155	60.1951	39.4612	41.6087	31.3701	64.7863	38.9841	40.2128	39.8974	43.0788
BGIBMGA002814	162.422	176.736	155.671	197.845	125.719	158.37	62.5312	115.01	195.023	213.586	186.107	256.652	171.805	161.181	114.777	205.207
BGIBMGA002823	9.82925	10.4628	15.1461	7.52689	13.2959	11.1895	12.4987	9.46122	8.75838	10.8433	4.44546	9.73592	8.9226	8.6553	7.86563	6.40162
BGIBMGA002824	7.76604	6.83918	7.38011	4.63935	7.36033	6.61543	7.77352	6.25793	11.0445	17.8411	11.4075	11.8139	12.1385	14.9535	11.9195	6.21904
BGIBMGA002833	1.89837	1.45812	3.21503	0	4.00022	0	4.38051	1.15932	3.93186	0.0552099	0	12.59	9.57914	1.07516	4.75945	2.72971
BGIBMGA002834	1.06468	1.02639	2.52068	0.303366	1.72822	0.139085	2.34221	0.885646	2.77371	0.129543	0.231974	7.87754	5.95619	0.62263	2.62763	1.5547
BGIBMGA002835	9.045	10.2069	8.22085	10.8921	7.38715	7.66459	8.15967	5.5477	20.75	21.4266	19.0791	27.1508	22.1434	17.16	18.9597	13.6122
BGIBMGA002837	19.6342	15.9098	21.1098	17.9918	17.5646	18.9828	12.3057	15.0618	30.1173	43.3032	23.3313	49.4322	26.9024	33.4769	23.1309	23.3286
BGIBMGA002839	26.7736	27.6348	34.9707	23.7433	32.4444	29.53	28.5931	31.6873	44.1228	48.3199	46.0031	37.8802	57.9947	46.3089	51.5765	28.9822
BGIBMGA002840	16.9425	16.9893	21.9127	13.516	18.4405	22.2447	14.9092	18.3186	12.8679	18.671	12.0386	23.4645	15.1828	18.3184	15.8029	14.594
BGIBMGA002845	11.9867	12.6776	9.96055	8.1003	10.0138	11.4178	8.15666	14.1198	5.56315	8.74818	7.62214	9.00329	7.33981	7.4707	9.44793	11.8542
BGIBMGA002846	390.715	341.108	314.999	216.462	272.648	289.229	184.605	297.946	180.523	232.982	253.747	196.054	194.957	168.186	181.688	270.186
BGIBMGA002847	6.22101	6.00723	5.73777	4.28168	4.64607	4.67387	4.15314	4.89793	12.6116	16.8209	11.8206	11.9551	8.91256	15.4687	6.58237	5.0626
BGIBMGA002851	11.3121	10.9378	9.1435	8.49052	6.40036	8.8975	6.57684	6.67902	13.0398	23.1096	15.8928	14.0622	12.1515	19.1114	15.2192	7.0154
BGIBMGA002858	65.0781	58.2222	37.8515	33.7001	45.8242	42.0028	58.516	40.3823	101.153	119.729	79.0327	77.4551	82.7031	134.699	91.8709	55.8955
BGIBMGA002870	3.39566	3.08102	4.60879	5.65301	2.64205	3.63367	1.32562	2.97289	4.86536	7.81075	2.54773	14.8429	2.83993	5.14004	2.17103	3.95599
BGIBMGA002881	83.9692	89.5552	118.478	143.078	80.7731	97.8451	50.3667	86.3957	82.0105	86.2721	104.641	99.1564	94.6603	70.4853	57.2481	101.362
BGIBMGA002883	2.0503	2.0911	3.97739	0	4.05561	0.0340887	5.34364	2.38773	4.05526	0.0444502	0	11.9456	10.6815	0.736702	4.2622	2.81759
BGIBMGA002885	29.4238	21.5991	16.1884	15.0978	12.6933	14.8449	15.2482	11.2562	49.7333	28.9083	40.4782	25.1685	42.755	40.8409	27.8861	14.6917
BGIBMGA002892	5.28365	5.95079	5.64236	5.5071	5.95757	4.50949	4.376	3.38427	10.1009	10.5703	7.8346	12.6675	6.37645	9.19451	6.29278	5.53179
BGIBMGA002894	37.6827	36.7591	56.144	32.6904	50.8875	42.1087	31.2211	48.7557	31.8098	49.9639	25.2488	40.6803	31.275	46.7339	32.8354	38.3824
BGIBMGA002898	60.1774	71.8281	78.7064	98.9577	68.3613	89.5353	67.3009	94.9449	38.6907	43.1004	38.4553	62.9455	40.0612	39.3471	40.0658	85.6638
BGIBMGA002899	25.003	30.5402	44.1709	26.5238	48.7646	38.5546	47.8998	71.1961	9.63237	5.90421	9.46885	6.70829	9.99048	7.55708	12.5581	10.326
BGIBMGA002900	15.47	16.6435	22.8691	16.1306	23.9714	20.86	26.7609	43.8186	0.582113	1.40692	0.127242	0.30665	1.62738	0.388631	1.15304	0.660605
BGIBMGA002901	8.11311	10.6027	13.814	14.007	18.8621	19.2654	34.264	41.5524	4.21243	4.3169	6.85824	4.48913	7.98632	6.76678	6.32988	9.67076
BGIBMGA002902	175.283	176.713	176.921	150.514	168.838	203.045	195.545	186.623	63.3047	42.8851	64.2149	66.2364	81.1881	66.4127	70.9602	74.7364
BGIBMGA002905	8752.4	11106.5	9152.19	13690.6	6653.64	6976.54	1971.29	4416.53	3465.11	3465.28	3756.33	7187.28	3307.66	3424.5	3432.13	6430.4
BGIBMGA002906	1691.11	1936.58	1523.72	2021.07	1212.59	1455.96	453.191	1485.56	546.8	695.947	774.748	973.607	498.794	495.012	360.846	1108.65
BGIBMGA002907	87.3045	67.4103	78.1128	61.9289	87.2206	77.8266	192.049	137.962	234.965	120.469	225.292	50.5702	270.788	283.623	227.728	167.666
BGIBMGA002910	0	0.203234	0	0.288332	0	0.0377691	0	0	0.596021	1.23123	0.561217	5.12024	0.341797	6.89723	0.0908149	0.166496
BGIBMGA002913	46.901	49.083	32.3533	46.3169	27.0865	22.5948	34.5006	28.3757	73.2677	69.4281	68.0584	71.708	64.9635	81.3839	70.0487	45.6517
BGIBMGA002915	137.646	137.67	140.544	184.469	150.254	161.473	213.229	169.309	436.212	660.826	372.923	402.518	403.012	505.32	366.444	418.159
BGIBMGA002916	154.748	156.781	150.579	218.992	185.813	181.684	232.177	177.18	397.967	625.847	361.121	409.683	349.954	488.357	323.485	368.923
BGIBMGA002918	40.3078	43.8431	41.8462	49.2208	35.4815	38.2286	36.7784	37.2044	62.4744	81.543	40.5746	115.735	45.0517	72.3824	42.2556	48.7957
BGIBMGA002922	17.7565	14.0901	17.1755	12.1568	8.34132	7.18806	5.07049	5.31274	41.9918	34.3952	35.8299	15.1849	17.424	35.0563	10.2621	6.5071
BGIBMGA002926	14.239	12.1444	9.98082	6.86835	9.5463	10.1634	11.2487	10.2719	17.0352	18.2047	16.0079	14.3398	17.2658	21.6127	21.3069	12.4364
BGIBMGA002927	9.86268	10.0021	8.80455	6.38911	7.09113	7.82654	8.97143	7.98169	15.7354	19.2149	14.8939	12.0428	16.7039	17.9383	18.9657	11.4555
BGIBMGA002929	69.0537	72.3411	64.2222	81.7315	50.4271	50.0509	44.5205	45.3356	119.983	117.121	143.307	131.745	118.283	129.968	94.4578	97.8115
BGIBMGA002933	27.5876	32.6351	36.0013	37.2643	31.6131	27.3872	30.2279	27.9469	26.3235	26.6992	24.5748	63.8652	39.5809	25.0192	33.7568	40.2749
BGIBMGA002934	42.7829	36.9999	15.1865	24.1345	33.9772	13.436	105.557	64.1672	156.623	62.3504	41.9428	11.877	32.8565	100.775	49.6476	55.963
BGIBMGA002937	3.76183	4.28772	2.69955	2.33679	2.29278	3.6732	3.0953	4.95022	35.0577	10.6944	8.43669	7.60593	9.7613	23.0168	7.9676	2.84866
BGIBMGA002939	94.5946	120.569	97.3037	129.908	64.956	110.699	43.1281	135.155	18.7341	47.3287	29.8281	39.1102	18.7512	18.6323	16.6072	30.9717
BGIBMGA002940	95.7379	89.1698	75.496	75.4119	80.4148	84.4983	66.1672	105.023	157.891	188.767	180.031	192.443	65.6097	77.4538	68.5078	155.664
BGIBMGA002941	24.7038	35.9203	35.1784	28.4939	22.1942	24.5444	33.9168	33.3487	10.8171	15.187	18.6669	21.2936	3.97903	4.13875	4.22888	9.73436
BGIBMGA002942	7.83611	8.38959	9.26054	12.8493	8.34487	7.24442	6.71492	9.22603	19.1173	41.79	27.998	15.9119	13.0941	10.8061	18.555	8.24415
BGIBMGA002944	8.09444	6.69472	4.15631	8.94189	4.64479	4.40965	6.81367	4.1116	30.301	30.1874	36.1049	21.7529	21.7344	17.0175	23.4778	15.8808
BGIBMGA002945	271.378	263.56	186.469	184.16	213.345	204.704	151.613	218.698	150.337	82.9715	99.9032	76.0202	110.339	100.285	120.16	109.72
BGIBMGA002946	2.4406	2.30312	2.51963	2.11512	1.94089	1.89549	1.49524	2.51131	4.30496	6.95645	5.41891	4.32056	3.32004	5.92987	2.16856	1.78571
BGIBMGA002947	6.07417	6.9786	6.41146	8.18483	7.02541	6.82039	3.7258	6.51451	6.86801	10.1399	5.56631	13.5468	6.86776	9.15651	7.45429	6.37763
BGIBMGA002953	52.8009	64.1176	70.0207	87.0486	52.4097	56.9054	43.9528	62.6985	77.3457	95.5633	75.5886	174.227	71.5405	98.058	62.2462	81.5274
BGIBMGA002958	2.23579	2.38364	1.89324	7.3975	0.851678	0.468533	2.56392	1.30188	10.1341	13.2186	12.7486	7.35409	4.28824	6.07537	0.921744	0.469412
BGIBMGA002960	78.3302	68.0086	77.7615	44.2562	118.298	66.706	132.603	111.723	105.457	63.9785	60.1811	35.8333	94.1799	111.125	78.693	45.0704
BGIBMGA002961	91.6066	79.4832	92.5669	50.4032	133.454	80.2881	157.624	127.017	114.272	67.591	55.9803	36.873	93.6473	113.74	75.51	46.9517
BGIBMGA002963	32.433	28.6414	27.7417	23.8278	20.3628	19.4957	11.6329	15.2175	47.002	46.4447	50.3044	20.3638	30.4775	30.2868	21.3765	17.1853
BGIBMGA002967	107.186	116.275	113.836	144.586	83.9321	95.2025	58.0459	99.7127	127.924	129.163	120.709	160.037	85.1797	120.943	77.1494	115.094
BGIBMGA002969	15.2644	14.786	13.1963	10.8094	10.3019	10.8525	10.4019	8.65559	24.7951	33.2575	17.3747	20.8428	15.9138	23.7695	17.0449	10.6715
BGIBMGA002971	91.4559	106.464	124.675	150.313	75.6574	108.98	58.3945	86.0857	106.012	110.74	100.481	203.269	94.674	115.56	80.3022	105.625
BGIBMGA002974	16.127	18.3934	16.324	23.3923	16.306	15.3332	12.9824	16.6045	41.316	51.7674	34.5697	59.0803	31.4862	47.595	34.4026	36.0566
BGIBMGA002975	75.2293	79.9508	87.5499	103.129	69.2107	63.5123	46.7183	58.9596	95.5375	94.0418	101.038	143.12	104.741	93.0168	90.1845	75.0169
BGIBMGA002976	2.09264	2.30902	3.27555	0.166006	3.53643	0.0579879	3.41784	1.69854	6.26483	0.680522	0.615465	18.5407	15.4807	2.19309	4.6012	4.21782
BGIBMGA002979	30.4642	29.3122	49.4376	52.6488	36.773	39.1872	30.1669	37.6521	30.6138	37.236	38.7094	85.4483	39.3253	37.7325	41.7014	30.7866
BGIBMGA002980	58.4263	63.423	44.1824	72.8982	35.4352	42.6791	34.4539	48.878	110.49	108.432	88.0366	115.068	70.1052	114.104	64.7368	88.7541
BGIBMGA002981	1442.61	1730	1916.32	2139.61	1281.58	1649.03	911.558	1452.35	1507.33	1729.58	1535.68	2800.96	1463.19	1800.95	1388.61	1833.44
BGIBMGA002985	19.9286	24.9978	25.5315	32.6176	22.9393	22.7559	17.5249	28.1387	26.5917	38.1681	22.8496	59.1726	21.576	34.18	21.682	38.294
BGIBMGA002986	37.4537	34.6814	27.7006	31.6254	24.4167	19.0755	22.5928	22.3303	71.8061	45.9785	53.274	17.2499	47.625	45.1806	45.4612	27.6583
BGIBMGA002988	15.0685	15.354	14.5664	12.7999	14.1417	13.6573	21.5617	16.9272	40.8543	58.9907	22.7785	24.6406	20.2771	37.4211	34.7445	18.2765
BGIBMGA002990	5.73167	8.15877	4.07348	5.89468	5.24006	4.67972	5.986	5.60221	27.8354	29.7785	16.9868	14.9626	12.3873	26.5985	12.8276	11.3462
BGIBMGA003001	25.7216	26.4698	36.4182	49.7472	23.6418	32.5626	18.7128	20.614	48.1239	50.4987	32.0779	88.4661	28.9316	43.1455	24.1729	28.0468
BGIBMGA003004	179.818	205.796	337.908	386.906	157.283	274.332	89.9465	164.872	183.631	264.809	210.385	588.594	176.084	247.498	127.421	183.175
BGIBMGA003006	11.537	10.8892	10.6574	6.31496	11.0748	7.48083	9.32123	6.41248	17.5798	20.9475	13.0296	18.6443	18.2266	16.5298	14.2977	9.14277
BGIBMGA003008	23.8223	23.8995	23.5834	17.8786	23.0489	20.8315	20.0973	22.9708	13.4146	13.8025	13.0098	14.6477	14.9195	15.1438	13.0312	10.9422
BGIBMGA003009	140.92	160.839	150.084	207.865	94.6532	136.753	67.2793	131.577	91.941	118.75	106.228	203.247	87.8879	104.982	67.0287	100.943
BGIBMGA003010	7.02592	6.42044	5.94945	6.13093	4.12926	5.96589	2.49385	5.06519	12.1628	18.3511	7.54971	29.2483	4.49911	16.1164	2.02299	8.26064
BGIBMGA003014	31.5636	32.8288	38.2547	32.8948	40.6177	25.8537	34.8235	45.4687	963.264	102.385	335.526	43.0372	64.836	815.039	231.226	95.4269
BGIBMGA003020	56.9252	50.9531	38.2642	23.7236	40.1242	28.5093	52.1918	36.7939	88.1148	77.005	57.771	69.0164	61.8603	74.1732	58.706	52.7391
BGIBMGA003021	19.6174	20.5787	16.9768	24.4079	11.4802	10.5958	10.074	10.4815	41.937	35.6016	39.3352	30.4433	31.2753	24.2836	17.775	16.0766
BGIBMGA003022	11.6681	10.6078	11.3859	13.4302	8.94018	8.63743	9.2389	8.47654	18.7496	18.0205	15.0455	28.7214	15.978	14.2745	10.934	10.8069
BGIBMGA003023	13.3481	13.5211	15.8631	14.5998	13.7812	11.259	13.5124	10.6938	24.6011	26.9751	26.7814	37.4657	25.2821	23.741	22.2143	17.1859
BGIBMGA003028	101.559	119.237	128.207	155.821	88.0689	122.574	71.0771	120.882	104.652	138.35	111.977	277.285	102.931	149.974	97.1819	144.68
BGIBMGA003032	178.575	162.507	156.711	219.008	184.876	149.73	74.2572	69.4715	49.2348	49.6626	53.9229	40.4859	34.6904	43.5979	32.1115	102.714
BGIBMGA003033	17.6688	18.4192	14.5987	20.8622	13.1926	11.4972	13.3259	12.7564	33.7809	32.5391	32.3097	35.925	25.8144	30.9646	24.6604	19.102
BGIBMGA003039	0.426345	0.549147	0.557462	0.0930088	0.842605	0.0401335	0.625524	0.350478	0.70989	0.142045	0.0851928	2.26577	1.47872	0.297373	0.572107	0.530756
BGIBMGA003041	1.00748	1.08371	1.07136	1.00182	0.749707	0.664183	0.913526	0.791289	4.60342	5.19638	3.13813	6.87777	4.48373	4.53767	4.09556	3.23484
BGIBMGA003045	6.83773	7.59341	6.37442	7.7549	4.53072	6.38657	5.70708	6.16102	12.2324	15.8328	8.52386	12.1542	9.53897	12.6038	9.90805	11.9273
BGIBMGA003048	148.847	184.344	302.392	309.084	170.1	298.177	116.446	248.116	148.143	143.04	196.741	325.584	169.628	147.078	109.139	322.635
BGIBMGA003053	13.3542	13.4961	25.3196	31.1926	13.7297	17.3101	9.43594	9.05889	15.9217	18.765	14.4012	42.3839	14.372	14.3951	10.529	9.92358
BGIBMGA003056	530.615	708.008	552.482	773.706	383.801	508.47	358.32	357.092	619.24	455.048	1313.65	1056.76	714.444	421.101	654.429	813.017
BGIBMGA003057	193.562	221.514	239.971	233.447	155.406	231.41	91.0972	178.231	50.7435	74.091	93.9318	136.599	61.5886	48.0128	42.2169	100.996
BGIBMGA003060	6.90872	9.66966	15.3405	153.932	6.87758	0.280783	0.528177	0.178794	16.3604	49.2443	3.87419	0.538655	23.8218	6.0681	3.88204	1.70193
BGIBMGA003061	9.26036	6.19702	6.5869	7.59589	2.20118	5.41957	0.424777	2.58826	10.2794	53.664	55.1848	5.41505	11.495	4.94117	1.22168	2.61306
BGIBMGA003062	214.871	197.026	107.982	86.5725	16.0883	33.0005	1.16988	3.41565	141.41	353.981	283.052	36.0909	80.201	145.283	74.7225	27.8869
BGIBMGA003065	562.126	370.149	443.937	266.222	53.9638	99.7937	3.27953	47.426	468.177	1320.91	1666.38	106.224	617.094	225.388	67.282	99.8342
BGIBMGA003066	318.984	303.448	277.158	233.955	262.446	279.297	143.151	217.713	192.185	216.264	147.969	194.755	156.285	172.602	127.427	165.228
BGIBMGA003070	77.7015	95.3949	105.318	132.922	65.4103	65.1911	57.639	44.1994	116.141	118.642	112.748	211.737	120.167	112	107.977	77.2719
BGIBMGA003088	26.4927	23.4092	25.2975	31.8732	21.3345	21.1334	17.065	16.2798	56.3131	51.0812	43.0005	67.7682	42.2149	45.3378	40.7756	25.1081
BGIBMGA003089	9.79251	8.66084	7.08575	4.32763	9.068	6.90979	13.5873	9.26191	19.5181	19.2028	10.1693	12.4859	14.1777	20.5462	13.6206	8.10573
BGIBMGA003094	1.65324	1.43925	1.66916	1.27618	0.639455	0.465167	0.291672	0.740509	13.7637	14.8606	12.2811	7.43647	5.7882	14.3253	3.70497	0.961207
BGIBMGA003095	100.253	91.5595	91.0032	69.6644	4.91256	9.12546	0.704235	1.43035	48.9109	112.402	156.309	12.9277	67.1775	35.4984	9.11435	4.4869
BGIBMGA003109	64.0519	59.421	41.7324	45.711	26.4071	34.0985	23.486	30.0274	43.747	43.49	50.6041	15.8407	49.0385	31.8469	29.1536	39.3877
BGIBMGA003110	109.524	96.4548	66.554	74.5031	39.7676	56.564	40.1057	47.831	88.0736	79.7673	88.9657	30.858	82.6534	57.0013	53.4996	74.8171
BGIBMGA003116	229.761	222.569	252.643	193.874	216.108	259.014	123.557	217.114	225.286	244.3	224.744	297.278	224.703	256.124	205.524	253.38
BGIBMGA003124	16.7137	18.3879	12.4839	17.1645	12.1448	10.5977	17.4489	10.8339	29.142	31.7271	27.5845	31.902	23.854	33.1859	21.6249	17.2409
BGIBMGA003128	40.0902	56.2359	66.3756	101.817	67.2858	94.9336	36.0243	91.9826	42.5091	18.5505	33.3929	69.2793	36.2092	52.0301	36.5093	53.9697
BGIBMGA003129	111.279	130.244	157.628	202.503	134.032	180.991	73.7165	188.727	58.1641	32.077	30.1988	74.4209	41.35	69.2831	31.2376	50.7369
BGIBMGA003132	28.3205	30.249	32.295	34.005	31.4149	26.8643	21.045	30.3429	23.3891	10.9862	18.7643	38.3323	21.8739	21.2678	19.2622	25.953
BGIBMGA003135	6.49787	6.94804	5.31713	8.12357	5.02661	5.05636	5.01544	4.22021	11.2008	14.4158	8.88379	9.90106	9.75918	9.04447	6.86886	7.39842
BGIBMGA003136	46.2055	55.6912	62.2462	88.2756	33.7086	59.3239	29.0356	47.0157	60.8744	67.4776	51.3003	130.592	35.7264	56.3787	34.6345	58.7938
BGIBMGA003141	43.5031	50.4672	45.9456	67.6268	40.3864	42.6791	30.285	38.025	91.1437	88.6303	71.7688	130.282	79.8688	114.819	84.7783	89.1343
BGIBMGA003142	7.61158	8.92602	8.99266	12.6874	7.08373	8.66919	5.38355	6.10414	10.1693	15.8151	9.02426	19.7759	12.2112	12.8355	10.9736	9.2784
BGIBMGA003144	29.545	27.8432	28.6627	18.7319	31.7518	28.6302	21.4613	27.9984	14.8415	19.8756	20.6633	29.7261	23.7928	21.0544	21.2727	16.7627
BGIBMGA003145	24.6413	23.6077	25.0391	16.6914	26.3133	25.7227	20.103	26.7574	13.4641	19.8832	17.1015	23.1862	17.8543	17.0773	15.6108	14.9678
BGIBMGA003151	53.3639	49.2403	70.2698	72.8282	56.3331	53.6439	60.1829	50.8722	102.749	88.6213	62.2109	140.114	61.2446	96.1957	56.5385	55.3535
BGIBMGA003153	84.1346	110.261	276.767	249.921	130.286	225.363	67.895	144.996	95.5451	105.358	130.249	332.037	120.411	134.247	81.1526	141.384
BGIBMGA003155	76.7214	78.0825	96.313	100.646	64.1789	63.4924	45.7502	59.1186	75.9378	88.5851	99.3459	136.833	97.4836	77.5786	78.9337	72.2922
BGIBMGA003156	22.6199	28.0167	23.45	30.2587	24.281	21.667	19.5061	22.8673	14.0451	19.9976	11.4694	16.5426	10.3719	14.5076	9.25162	10.3453
BGIBMGA003159	4.39994	4.06701	3.56911	3.85739	3.00751	3.15863	2.33421	3.25641	5.20362	6.47226	2.67399	4.64082	2.59472	5.28219	2.4638	1.34682
BGIBMGA003160	3.74448	3.35598	7.19085	3.67592	1.65052	0.489159	0.306716	0.389351	25.904	31.8123	23.5577	18.9244	24.2778	23.7195	4.63117	0.74124
BGIBMGA003164	0.481753	0.530993	0.76693	0.0504462	0.634222	0.0528643	0.397768	0.516155	0.598937	0.18382	0.112217	2.5241	1.29568	0.323699	0.550813	0.524338
BGIBMGA003171	31.7284	29.3822	23.4856	25.9988	26.1548	27.9012	18.8185	23.8341	32.2415	39.3579	40.6352	24.4094	23.3326	33.1393	16.0859	29.0825
BGIBMGA003177	20.4408	21.0279	29.5184	38.6552	16.6759	23.2458	13.0817	12.8803	35.4814	42.2565	32.7653	67.9249	26.775	29.9249	20.4987	17.6819
BGIBMGA003178	5.85746	4.98045	9.3645	5.84734	7.62559	8.5701	5.91105	5.40259	12.3278	18.8858	8.59575	26.689	8.53121	16.1597	10.3033	17.1423
BGIBMGA003179	5.38525	4.41643	2.02674	3.39391	3.82927	3.00942	4.11707	6.27154	36.5313	29.2528	56.6228	38.4885	24.1394	38.7269	34.2069	36.7838
BGIBMGA003180	7.3199	7.57305	3.54951	4.14912	4.34698	4.00474	5.8831	8.16029	41.5298	26.4084	43.5373	34.5355	24.2042	36.35	27.9937	29.192
BGIBMGA003183	15.9668	15.4714	21.6328	28.223	19.2385	16.847	11.5495	13.9221	18.5418	21.2843	15.6557	51.6151	18.2952	22.0879	18.3637	17.9063
BGIBMGA003185	13.6554	11.3665	8.814	6.71342	8.34673	8.81651	9.25125	9.92201	24.9211	23.3915	22.0762	12.9556	15.2652	20.8618	16.5915	10.9259
BGIBMGA003187	17.255	17.729	12.6803	19.9655	12.9258	12.4423	13.7727	12.3933	54.1706	61.7243	46.7737	75.386	41.9885	63.3929	39.4438	64.654
BGIBMGA003191	9.55371	11.0974	12.3339	16.4001	8.59109	11.0994	6.82494	7.02216	10.3442	16.0605	9.27246	27.9329	10.2066	11.6068	11.0197	8.91772
BGIBMGA003195	8.74709	8.6703	9.145	9.56173	7.33284	6.90142	6.59065	7.09756	15.8789	16.5298	13.5159	23.5618	14.046	14.2596	12.4284	11.2019
BGIBMGA003196	326.839	371.395	346.576	470.343	265.612	329.571	128.744	292.792	289.101	292.689	350.12	403.435	217.255	246.048	151.358	253.302
BGIBMGA003199	13.2545	13.9505	13.7155	11.8787	9.61457	12.0737	10.9743	12.2176	49.0529	71.7002	46.3165	69.277	65.7482	49.2275	25.9365	31.1762
BGIBMGA003200	2.03208	2.6449	4.10756	4.23285	2.15742	1.91816	2.10479	1.06875	4.72966	5.54953	2.67209	11.6527	4.6109	4.1454	3.89152	2.57636
BGIBMGA003201	3.4974	3.32316	4.85081	5.10402	1.98461	2.31592	2.07449	1.96627	7.09515	8.48435	6.26216	14.3159	5.30194	7.86501	4.24272	2.30921
BGIBMGA003203	58.1356	66.6803	59.6287	96.6371	61.945	54.0976	60.799	54.3534	45.9001	47.1086	43.3115	32.7981	40.0206	29.5314	51.3104	30.7378
BGIBMGA003207	10.7434	9.79281	9.9922	8.60644	9.01686	6.12002	12.5221	7.58896	15.1514	18.1655	17.1791	27.6008	23.7751	14.2703	19.3624	11.6256
BGIBMGA003213	0.242787	0.548135	0.568392	0.0124623	0.456982	0	0.736991	0.182952	1.07801	0.0170293	0	3.65784	3.01374	0.437468	1.38168	0.921127
BGIBMGA003216	43.2089	37.897	53.277	23.3856	43.6491	31.8208	53.9947	36.3956	49.062	57.5198	39.3759	43.9756	63.6326	58.5025	63.4581	35.8164
BGIBMGA003221	193.475	159.984	172.275	134.745	203.586	114	321.369	117.621	420.022	503.282	525.829	378.941	651.979	682.687	813.643	277.79
BGIBMGA003225	143.144	166.085	145.149	174.034	132.956	131.887	110.354	135.043	104.017	123.495	144.301	151.512	77.3955	100.318	93.496	149.712
BGIBMGA003230	5.10928	3.75139	3.89246	4.51434	3.08963	4.23276	2.6265	4.04759	0.622265	0.9549	0.886067	0.805456	0.513605	0.490612	0.757154	0.500373
BGIBMGA003237	19.4585	18.1781	23.3427	29.0994	17.9184	20.308	16.4932	12.1515	39.443	36.7368	37.0186	54.8311	32.818	36.7826	32.1659	18.0467
BGIBMGA003238	307.046	333.943	305.885	407.269	258.499	302.846	170.83	269.905	248.217	314.851	269.462	412.743	217.751	257.595	207.526	346.159
BGIBMGA003255	37.3005	35.12	26.9082	24.317	21.0508	21.6801	16.5832	25.3697	13.3654	20.4253	14.4569	20.2511	12.9043	23.856	14.4652	15.5741
BGIBMGA003258	6.2517	7.58443	5.33949	3.33904	5.07496	3.79479	7.72545	7.0923	18.2465	11.0532	15.6399	10.652	11.2056	16.3488	13.8052	6.51756
BGIBMGA003259	5.97542	6.2919	11.2234	6.78067	7.19394	11.3556	3.52489	7.90386	5.56841	8.47382	5.87111	14.4943	7.60558	8.62578	5.51492	8.40089
BGIBMGA003267	86.0897	80.3195	108.53	58.6636	89.7598	81.1566	30.2274	43.6517	79.4569	90.542	80.0347	132.924	90.4291	85.5445	48.5189	84.0782
BGIBMGA003268	10.9586	9.98239	7.5924	5.84824	5.82353	2.56737	5.71223	3.09385	25.3678	25.198	25.5498	7.6968	19.4552	26.3103	15.1011	8.76203
BGIBMGA003269	13.5433	11.3289	8.68941	5.81813	7.6671	2.57218	4.95794	4.36768	12.1425	13.8508	13.7007	4.44711	10.0761	11.375	6.92919	4.04207
BGIBMGA003270	0.3483	0.171384	0.221202	0.379915	0.796065	0.15925	0.399417	0	0.193314	0.207655	0.676093	2.03671	0	34.5882	0	0
BGIBMGA003273	41.0994	36.0363	30.8699	28.5088	19.0206	23.9937	8.68066	16.5223	34.0232	35.3844	31.5059	17.4342	18.4469	24.7107	9.59836	17.2462
BGIBMGA003276	150.569	160.758	105.677	166.803	73.465	85.9149	105.182	93.8186	186.284	105.738	259.972	90.8938	192.486	108.276	154.377	152.148
BGIBMGA003277	1.37759	1.5086	2.57862	0.0180767	2.37682	0.00947161	2.45873	1.07356	4.2426	0.419919	0.261375	11.5927	7.25362	1.06441	2.55072	2.24424
BGIBMGA003279	4.63352	4.64283	5.92107	5.48907	4.80091	4.44253	2.86609	4.02254	10.0062	11.4518	10.357	19.9352	14.2338	10.2391	7.90341	7.30147
BGIBMGA003292	23.633	47.7424	38.7672	23.3687	42.8862	26.2808	58.697	46.7467	236.827	102.099	156.815	170.418	340.655	359.259	214.381	279.697
BGIBMGA003301	210.284	246.751	219.783	329.662	170.913	202.014	83.2563	186.613	172.693	199.418	221.206	435.457	203.844	209.066	143.384	267.316
BGIBMGA003305	25.5254	25.4138	24.8167	25.0527	21.0161	29.9846	18.202	29.3786	23.5842	33.7588	19.8482	23.393	17.4998	22.4688	11.7609	13.9902
BGIBMGA003307	40.1841	38.928	26.1408	17.2587	28.5098	27.2725	27.241	29.6141	50.1818	48.0401	42.2513	34.635	46.6551	45.6005	47.2838	27.7359
BGIBMGA003311	207.604	228.416	190.883	247.657	130.751	157.257	88.2778	150.092	177.136	198.706	171.983	224.337	132.316	153.47	109.54	174.966
BGIBMGA003313	4.86169	7.4425	6.95283	6.03362	5.72872	4.24815	2.23008	3.5229	22.3062	27.8258	13.4217	26.281	16.6517	18.8954	16.3908	8.92795
BGIBMGA003315	0.777108	0.472355	1.04513	0.678117	0.752246	0.66882	1.20568	1.03809	4.16088	2.69809	4.61412	2.75324	4.79952	3.65869	3.86964	1.52023
BGIBMGA003319	177.045	178.802	177.947	160.518	125.177	158.577	64.0351	131.793	91.0605	122.661	128.73	136.599	90.3997	82.1763	75.9184	145.305
BGIBMGA003322	2911.26	2910.94	3012.33	2103.09	3966.81	3746.83	3917.94	4998.71	2316.41	1430.76	981.196	742.411	2635.13	2865.38	1822.2	3024.44
BGIBMGA003323	2232.38	2558.33	2575.65	2478.54	3851.54	2836.38	3345.12	4191.05	539.894	152.798	193.809	502.386	668.281	809.282	548.999	2419.21
BGIBMGA003325	42.9472	50.8905	52.8807	58.8915	74.6208	51.0947	58.9243	99.1375	57.1591	36.056	89.7458	5.12523	35.6992	43.7359	77.5678	53.4389
BGIBMGA003326	3015.02	3155.76	3762.87	2859.84	5607.66	4547.03	6106.73	7438.92	1609.04	868.907	1113.83	90.9729	1539.77	1126.91	2005.44	2181.8
BGIBMGA003327	50.3939	43.7531	75.0395	50.2942	85.0622	29.5258	110.158	42.8736	152.409	402.635	204.623	244.568	392.994	235.259	252.792	194.932
BGIBMGA003328	28.2204	29.6948	28.8598	31.445	22.6245	22.6298	18.1725	19.8453	53.1333	74.159	26.7576	30.3384	36.7144	49.2278	29.4736	23.1894
BGIBMGA003330	21.4518	24.6771	23.9338	47.4304	64.5999	40.4258	534.471	154.029	65.7254	120.118	86.5872	124.085	47.4542	90.8745	109.552	47.8384
BGIBMGA003332	35.0042	26.0822	43.4735	36.436	30.7827	21.6444	12.9026	29.7973	54.4909	143.999	201.334	20.4689	106.3	11.2823	67.7114	369.225
BGIBMGA003333	1.67607	1.14193	1.3101	0.787537	0.412546	0.412643	1.1828	0.975958	0.787138	1.46047	1.1262	0.678527	0.666835	11.2109	1.06306	0.649655
BGIBMGA003335	55.1393	67.7785	56.3967	80.733	42.8579	50.7994	30.9053	48.5813	75.0758	74.4894	71.6554	117.862	59.2805	69.3804	43.0235	69.0957
BGIBMGA003336	26.231	33.3144	20.5111	44.181	13.8809	30.5777	12.2626	29.7911	28.3305	34.4476	19.9542	56.9329	18.8838	38.5286	19.1602	41.6171
BGIBMGA003337	1290.93	1295.74	1283.67	1877.69	1308.21	1026.73	1330.67	893.086	2397.24	2156.06	2641.56	1728.2	1934.1	1859.68	1954.54	1014.96
BGIBMGA003338	72.8492	94.0584	105.333	137.94	61.2208	86.6571	47.0062	65.933	75.009	94.1238	96.8988	205.045	95.0884	86.8213	65.8112	104.704
BGIBMGA003340	55.3366	64.9171	65.445	88.6113	67.4889	70.3571	51.4022	67.5381	51.5515	46.8355	59.8744	50.5305	49.1154	36.0721	35.5617	44.5902
BGIBMGA003344	67.6083	67.5395	48.4721	84.974	28.2904	40.2976	37.1257	33.7181	133.431	62.0448	122.513	36.1304	96.3465	84.0106	68.8817	50.9461
BGIBMGA003345	2.99407	2.68652	2.08792	1.69055	1.0466	0.563686	1.51477	0.307661	23.7535	25.5157	19.7432	8.75399	12.2064	22.3627	4.55017	3.54981
BGIBMGA003347	52.4754	59.54	63.4642	54.7335	57.3436	36.5821	80.8492	51.4775	87.032	56.9766	58.8398	168.228	135.385	70.0304	95.5622	73.4145
BGIBMGA003351	7.84352	7.1767	9.00209	5.91106	7.2893	7.17246	5.16635	6.49221	10.8293	16.7728	7.45533	18.9527	7.77826	9.96011	8.33794	4.0829
BGIBMGA003356	70.2514	87.7949	73.8967	120.272	47.336	82.4684	66.6236	84.361	106.045	221.447	128.345	165.173	91.2772	140.514	87.388	98.2347
BGIBMGA003358	71.2365	76.8738	91.1072	132.898	66.2493	81.0903	60.0009	95.2614	59.7156	100.466	71.7619	112.902	53.615	76.4581	46.1794	82.1876
BGIBMGA003360	18.483	17.6813	19.4109	23.427	15.0097	18.7901	11.8411	18.7591	38.9706	35.4594	22.0478	40.817	32.2571	32.9557	26.9039	28.7205
BGIBMGA003361	140.156	113.118	117.447	87.4538	123.033	75.3658	145.247	62.7652	227.508	245.767	239.209	188.335	265.079	308.274	276.073	91.1537
BGIBMGA003362	102.937	103.311	150.366	134.529	143.495	118.83	108.682	103.16	125.895	107.004	158.148	152.214	192.341	173.512	118.478	112.445
BGIBMGA003364	7.8188	10.6541	11.2045	12.2811	5.38862	5.05989	6.75921	5.46335	10.6821	10.614	11.5581	29.4021	13.0652	15.214	8.72806	15.3955
BGIBMGA003367	37.7526	47.564	103.634	105.256	44.0914	73.0287	32.351	36.8395	67.4656	68.1423	79.8256	140.947	60.6168	67.844	41.9605	62.5044
BGIBMGA003368	16.8622	18.965	12.1751	24.1734	24.3627	13.7674	26.9336	30.9464	8.10545	7.53989	11.1784	5.89856	10.123	7.959	20.6897	10.6967
BGIBMGA003377	9.74548	11.548	10.3295	14.2891	7.15192	8.91168	6.15806	6.71696	13.0256	15.7311	14.7991	29.1527	15.5672	16.1149	11.6615	14.4312
BGIBMGA003391	71.7585	81.5273	77.0667	99.7809	53.1585	65.9748	43.7095	44.3886	105.991	107.129	100.222	157.156	90.1206	111.259	90.8621	83.0952
BGIBMGA003393	1.7286	2.31974	2.40632	1.06274	1.79584	0.754428	1.71198	1.32681	4.6226	2.24855	1.83023	6.52432	5.48624	2.18683	2.56264	2.70544
BGIBMGA003395	35.4209	41.6932	38.9039	57.3328	26.7317	37.376	27.2786	34.6179	53.2343	50.7241	42.8378	67.7829	35.2033	45.8087	32.4126	54.8392
BGIBMGA003396	2.4858	2.49624	2.82091	3.05452	1.91702	2.27313	1.2217	1.87086	3.7542	5.60549	2.46186	8.93907	2.41394	4.64517	1.5988	1.78938
BGIBMGA003398	82.232	96.861	92.8887	147.531	68.793	111.343	41.8709	88.3704	86.1705	124.932	93.0617	248.412	98.0357	119.059	94.2436	136.626
BGIBMGA003402	82.6973	104.636	82.8714	138.599	57.8699	111.899	32.1131	101.913	58.284	86.7817	46.9969	135.436	45.4123	92.091	35.9173	97.0098
BGIBMGA003409	70.593	54.5102	54.0155	51.1638	31.2971	52.2065	65.1041	44.8818	124.209	60.5956	114.845	16.5368	102.881	68.1258	59.6089	40.7673
BGIBMGA003411	39.0338	40.6038	33.3928	31.7873	33.9996	26.0878	28.8071	32.7101	36.7641	60.3849	58.8021	19.1559	33.5546	30.1309	24.994	23.1741
BGIBMGA003421	31.4661	30.1267	41.6037	45.4565	30.9236	34.5563	31.8254	24.196	53.5907	60.2593	50.5587	100.011	37.9482	55.9361	38.6759	33.4303
BGIBMGA003422	678.925	775.925	721.924	921.243	535.354	641.609	283.666	522.879	483.887	560.968	589.783	845.32	448.672	465.172	427.587	686.398
BGIBMGA003428	57.2196	60.5275	91.0164	62.5285	60.2068	79.8123	28.0839	64.2567	41.161	55.4158	37.1407	90.5488	52.3362	58.7217	33.1561	62.8463
BGIBMGA003433	6.01298	8.38309	4.78863	6.99603	3.53394	5.43307	4.02235	6.66912	12.3163	11.8644	10.6298	23.7757	9.32997	14.9245	7.79099	14.9329
BGIBMGA003437	9.16923	7.9058	6.97745	5.26206	6.5514	6.74178	5.30482	5.82014	2.79672	2.41321	3.44748	5.72404	4.69971	4.79541	2.99689	5.51517
BGIBMGA003438	18.7067	16.6895	25.9209	15.7054	16.368	19.3093	14.8431	10.3425	12.2703	17.7432	10.8661	14.8061	11.5811	13.2098	11.1657	8.09307
BGIBMGA003440	7.6096	10.6658	8.5916	12.1134	6.45095	5.98857	5.44739	4.99492	15.3581	17.2674	14.0102	19.4711	13.2624	14.4003	10.9516	10.3644
BGIBMGA003441	113.111	126.985	239.918	0.23957	186.74	0.251053	232.033	84.4076	4.87605	0	0	22.1546	16.1876	2.98408	10.2621	10.5137
BGIBMGA003442	102.042	119.786	226.754	0.370245	196.86	0.290994	250.58	80.0477	128.637	0.189721	0.514753	358.02	323.907	32.5443	159.354	98.8805
BGIBMGA003443	2.31111	2.2744	1.92238	1.10652	1.79502	1.64582	2.41576	1.92928	4.7222	4.41408	3.13634	6.8409	5.73338	4.52688	4.49697	2.65886
BGIBMGA003451	32.7603	25.8361	28.121	32.699	22.7705	26.6744	28.5622	25.7395	42.9658	37.7254	38.9826	52.4843	31.7991	34.8099	29.1088	15.9422
BGIBMGA003452	55.9932	63.023	122.766	0.175547	100.91	0.122641	134.266	47.403	97.8844	0.0799592	0.195251	302.249	276.91	22.86	129.824	59.5372
BGIBMGA003458	150.457	177.7	157.587	193.581	119.689	119.777	84.8618	94.6801	198.186	213.045	161.149	175.196	175.51	129.394	94.6328	123.492
BGIBMGA003461	13.6274	14.1058	8.72938	10.9057	11.7162	7.61896	5.91089	5.59157	19.281	32.2038	25.1847	5.03723	19.2458	24.0355	15.7191	15.9393
BGIBMGA003467	10.4787	11.6092	15.5146	14.361	9.43304	8.49467	8.58857	7.52412	14.4863	16.2126	18.5623	27.2919	20.7812	13.0539	13.075	11.1757
BGIBMGA003469	1207	1171.24	1066.78	1351.7	1049.61	946.925	887.082	870.881	2129.09	2209.73	2403.24	1850.27	1714.89	2072.27	1697.66	1306.61
BGIBMGA003474	56.3854	58.7362	101.649	110.293	58.1952	77.3698	52.1208	54.4245	81.306	92.8012	78.0861	158.178	81.4548	78.7741	62.2575	66.2431
BGIBMGA003475	632.737	701.45	775.776	1009.97	616.511	761.164	537.152	646.04	638.637	594.076	547.11	888.698	574.023	628.549	666.645	768.03
BGIBMGA003481	64.8203	68.9758	66.5983	102.17	67.8054	68.1536	45.4658	71.6797	68.8159	87.6176	104.644	41.4808	52.1838	30.6785	30.116	38.0227
BGIBMGA003485	9.35813	8.58775	6.85438	6.27098	5.55925	5.52445	6.11291	6.62173	17.094	13.4656	15.0994	7.57338	10.3338	16.6601	8.29127	6.16788
BGIBMGA003492	9.50892	14.1656	12.0411	19.6403	8.41418	12.1256	5.10209	8.2292	12.6373	12.6906	9.90634	17.4974	9.06921	9.26661	5.9942	12.4401
BGIBMGA003497	23.7058	23.3186	20.525	23.5707	21.9708	19.6093	21.9849	19.0845	50.9268	38.1081	36.9816	38.6232	30.6186	34.6311	27.8429	22.3559
BGIBMGA003506	4.47542	3.88	2.90545	3.96111	2.377	2.65039	1.34416	3.40019	8.84758	3.50681	7.17739	1.62006	4.21062	7.37039	5.95107	4.03771
BGIBMGA003507	17.8325	20.3185	16.6142	27.7708	11.4561	17.3588	8.86089	14.7381	16.067	24.9153	13.686	9.81852	12.7371	12.5817	9.81085	10.3095
BGIBMGA003508	746.593	663.127	638.106	495.794	546.697	578.983	528.714	724.334	79.331	209.853	26.424	7.01249	92.8698	66.4541	156.604	48.3416
BGIBMGA003511	20.6173	28.2051	18.7055	25.0095	14.9135	19.7857	10.7823	18.0738	64.3828	76.7236	31.0051	38.0231	31.2875	42.4237	23.4135	22.1476
BGIBMGA003512	1015.14	975.825	1055.61	697.094	997.633	1122.17	593.635	776.832	184.367	310.399	304.48	632.487	347.742	243.378	319.389	444.028
BGIBMGA003513	19.7115	19.4385	14.5188	13.6823	11.9146	16.6098	9.29394	11.5252	27.5315	23.2124	14.8227	21.0524	15.0398	21.2076	10.9247	11.9435
BGIBMGA003516	62.2296	67.1101	49.6213	35.5229	55.9439	59.0394	32.4105	50.4278	91.2397	117.178	54.6095	57.3129	62.7625	86.5985	54.7311	34.4924
BGIBMGA003517	118.018	132.911	115.167	122.068	98.3518	105.159	63.3161	85.6995	73.0675	56.7317	90.8895	65.9848	81.61	47.5667	63.972	48.5565
BGIBMGA003522	104.951	130.819	116.909	165.573	57.7484	107.927	41.7527	63.1751	180.243	194.926	155.698	351.936	146.353	180.003	115.784	148.862
BGIBMGA003527	35.6646	45.642	30.946	48.6674	38.2411	53.0133	32.4834	82.2137	24.4377	39.2011	26.0679	53.3822	38.866	29.2948	46.6311	64.4883
BGIBMGA003532	3.15894	3.37147	3.40961	2.03829	4.18962	1.85119	3.90317	3.05705	6.12411	4.16459	1.98639	7.28477	6.09814	3.84679	4.86691	2.55577
BGIBMGA003534	7.31725	8.85531	8.62437	7.88077	6.2979	5.81714	5.40511	5.681	9.51277	14.5024	7.06985	17.1152	6.00076	10.2918	5.07306	5.64686
BGIBMGA003535	1.85207	1.70114	2.92751	0.0538716	4.85389	0	4.67255	0.647064	3.70057	0.147226	0.239673	12.5629	9.00439	0.427014	3.93651	3.23521
BGIBMGA003539	21.0727	18.4659	22.8082	17.9143	20.9621	19.2491	18.0396	15.8421	18.4167	21.2404	16.7177	19.4564	15.3593	19.6369	14.8556	10.2875
BGIBMGA003541	0.652107	0.641749	0.47331	1.09743	0.383255	0.937066	0.480736	0.596694	18.2517	25.2154	23.056	12.6381	22.5494	23.519	18.5373	5.86765
BGIBMGA003543	57.3859	53.8688	46.2473	44.1656	57.9804	51.9694	65.0312	54.927	43.7429	39.2792	36.394	25.8517	38.4065	40.0943	40.8182	34.9971
BGIBMGA003544	534.189	624.159	605.342	826.434	506.959	512.783	270.524	471.959	346.498	406.642	401.629	812.811	431.642	357.297	333.772	525.069
BGIBMGA003545	17.9456	21.2867	10.9204	17.3268	8.73343	11.8553	9.38981	9.05889	28.1763	28.8835	23.51	31.0425	19.6221	25.6883	17.4035	18.0163
BGIBMGA003546	13.8558	14.9685	5.99878	9.81809	7.42899	4.76329	12.5442	7.40079	79.7936	52.6703	49.8483	25.0988	27.2646	48.0734	28.8621	15.9583
BGIBMGA003552	10.3146	11.4368	9.88034	10.8334	9.47253	8.96261	6.79728	9.56619	20.9304	33.8362	11.5058	14.0826	15.063	18.6776	10.416	6.4438
BGIBMGA003553	7.22723	8.4835	7.29966	6.23061	7.72183	6.76814	7.58892	5.98293	21.1678	11.9402	13.6064	13.3404	14.3215	26.7585	14.8379	8.86295
BGIBMGA003562	155.705	176.776	155.761	245.73	108.107	152.784	69.4885	121.953	171.097	183.323	158.544	275.441	119.074	163.349	99.3869	154.741
BGIBMGA003564	59.9418	60.9597	59.0399	61.7392	58.5131	65.2216	38.0425	68.741	215.93	283.578	253.137	91.9093	95.1378	181.136	57.9757	48.7643
BGIBMGA003566	1148.01	1306.97	1227.32	1237.89	1414.39	1646.47	1819.22	1615.9	625.728	325.573	897.857	1653.87	881.606	681.266	2361.38	1729.5
BGIBMGA003567	7775.1	8802.82	8125.72	9424.63	8531.16	11669.3	9692.56	8635.63	2944.19	1929.72	4517.49	14502.8	5515.53	4418.85	4920.81	10326.8
BGIBMGA003568	465.269	503.095	528.464	336.274	814.78	592.442	1160.4	885.622	264.181	60.8486	98.3518	113.097	547.223	192.456	547.444	184.022
BGIBMGA003569	155.843	187.096	199.613	200.6	284.491	166.338	272.349	222.755	119.17	58.1157	51.7065	235.429	372.78	146.919	181.47	217.905
BGIBMGA003571	11.3215	5.00237	14.2825	11.2906	11.6178	7.81746	13.248	7.53413	18.9792	38.2949	68.3958	52.422	25.0955	7.76236	26.6712	8.14964
BGIBMGA003572	48.5011	35.924	32.8932	34.2157	23.5415	20.4699	12.7513	15.3348	23.9551	18.5796	35.9262	6.7588	9.83739	5.71048	22.6795	24.6234
BGIBMGA003573	204.238	193.698	158.589	244.989	180.829	178.297	130.504	310.055	96.9491	111.9	305.459	13.3898	208.065	113.254	161.497	162.605
BGIBMGA003574	32.9882	31.2618	20.8987	34.7565	23.6802	26.032	24.239	44.8202	19.9366	28.6999	65.3386	2.14334	43.729	31.8718	33.3115	32.3828
BGIBMGA003575	17.697	13.0472	12.1409	22.1956	13.8757	12.7269	11.7638	24.452	11.9864	13.8056	41.6301	2.17493	25.877	16.0048	19.7855	19.1042
BGIBMGA003577	7.16752	9.26819	16.1614	0	17.3724	0.152425	20.453	7.95889	14.8023	0.496889	0.566228	60.3345	43.9683	4.5294	22.6315	15.8743
BGIBMGA003583	43.044	39.1143	33.3767	41.8782	37.6935	25.336	37.2573	31.21	36.9796	31.3655	29.3718	32.9817	19.6186	32.1845	13.5982	21.8555
BGIBMGA003586	29.2342	30.7257	40.4443	43.8038	24.0893	28.1401	21.3941	21.0545	16.1544	19.1876	17.3602	34.6397	18.7014	16.9773	14.4487	13.374
BGIBMGA003587	673.375	744.586	718.183	760.22	666.019	701.856	406.079	562.857	615.161	574.13	521.969	549.468	441.984	589.215	372.942	625.264
BGIBMGA003588	8.27046	6.90723	6.20834	5.9686	5.10884	5.72325	9.53551	4.58151	10.4708	19.5633	9.45883	8.20847	8.92512	11.441	9.04321	5.8118
BGIBMGA003589	0.873819	1.16345	1.30577	0.897068	2.49059	1.4101	8.72383	2.21484	1.1982	2.63548	0.498879	0.240457	0.691217	1.11739	0.904148	0.828811
BGIBMGA003591	55.5948	48.295	44.7521	41.1761	46.5908	31.3817	45.2575	41.5643	54.2841	66.7001	69.9458	49.7675	82.3581	81.723	133.747	49.283
BGIBMGA003598	37.5798	34.6925	26.8293	43.3807	26.4412	29.3702	19.6793	49.9082	14.6055	18.1312	43.4309	1.77833	26.1618	16.7728	18.7297	23.8303
BGIBMGA003601	39.8086	39.7479	31.9211	21.8377	32.0501	30.5127	31.2413	28.7753	24.4975	21.971	20.3432	19.4501	22.1733	26.815	19.9089	14.5255
BGIBMGA003604	319.842	330.779	458.647	287.826	576.57	426.97	741.885	666.856	329.351	227.049	225.92	45.8687	622.148	286.781	507.283	447.623
BGIBMGA003605	406.54	457.858	574.516	453.569	783.09	577.965	1029.59	880.525	452.366	330.395	341.406	68.086	986.668	438.602	836.899	668.393
BGIBMGA003611	72.7645	72.1512	51.9691	53.2336	52.7484	42.175	55.4183	48.5756	120.953	138.691	120.379	64.6839	89.9051	119.833	79.1877	66.849
BGIBMGA003614	86.9412	70.5767	60.246	55.627	54.377	47.3634	59.2331	58.4962	92.8753	117.581	82.5864	50.9226	64.7643	103.764	60.3836	54.7786
BGIBMGA003631	69.9401	82.1249	41.1392	59.84	37.429	49.5427	29.0301	60.79	105.282	80.7924	59.0731	75.2521	60.5603	86.0322	47.3346	86.9873
BGIBMGA003634	14.0364	13.0864	10.8187	8.72178	12.1174	10.3717	13.8041	10.3747	21.659	24.7686	14.8463	18.0421	22.0267	25.5922	21.021	11.4303
BGIBMGA003637	84.958	89.1705	70.5518	98.6355	61.6701	75.3553	65.0207	77.7083	136.401	176.085	97.4974	200.211	128.241	180.507	153.129	136.696
BGIBMGA003639	2.57712	2.53618	2.4572	2.12488	1.94794	1.98551	1.8849	1.91418	6.39716	9.243	3.48599	3.79713	4.47104	5.81482	4.5287	1.9632
BGIBMGA003640	8.20362	7.60793	6.00655	7.0689	6.7481	5.32078	5.32861	6.2255	22.1382	22.3097	19.8554	8.945	14.59	15.298	16.2295	9.53133
BGIBMGA003643	67.3691	80.7891	79.1604	111.635	70.3532	75.4505	45.7166	68.5888	81.1042	92.9183	61.8806	111.442	59.3428	87.9802	56.9606	76.152
BGIBMGA003645	241.695	159.172	210.828	149.817	248.547	182.402	468.125	184.349	265.146	184.18	308.513	199.75	313.295	222.847	205.486	107.117
BGIBMGA003646	19.2109	16.7579	19.2936	14.8174	15.0416	13.7731	9.3512	10.5578	5.72391	10.7528	9.70676	6.08667	8.85692	7.79685	7.46189	5.41411
BGIBMGA003647	14.0314	12.2287	13.0395	10.5838	11.5234	10.1397	12.6475	10.9053	24.2541	22.048	15.3206	17.3486	13.8994	25.0269	13.661	7.63945
BGIBMGA003650	1.8074	2.31906	1.43362	1.25774	1.56872	1.63185	4.01414	2.39794	1.72693	0.654725	1.46553	0.428108	2.10628	1.46943	1.66004	0.899199
BGIBMGA003653	5.06163	8.47457	4.39745	10.5546	2.88467	6.73248	1.58304	4.59324	6.71315	9.24914	4.14702	15.6063	4.2839	8.37911	3.32434	7.75085
BGIBMGA003654	12.3572	13.6752	4.96732	4.58737	5.49481	4.14773	7.60922	4.83431	42.5388	33.2916	45.096	12.0714	28.3008	32.9886	26.4834	8.09222
BGIBMGA003655	91.4545	84.0179	76.3639	101.029	49.2422	33.2115	33.4041	50.6692	55.4565	104.151	245.272	26.9075	128.05	16.0356	53.2526	84.9198
BGIBMGA003656	388.061	391.057	358.801	273.076	193.269	159.267	98.0984	267.11	161.973	129.984	235.78	205.302	150.465	138.288	103.846	307.644
BGIBMGA003657	178.678	191.95	177.256	145.887	117.499	67.5221	46.7318	127.365	46.3952	14.1206	33.8047	100.613	49.72	54.7216	21.8261	109.865
BGIBMGA003658	59.0673	64.3986	115.105	106.893	67.1689	86.498	38.7518	95.2394	54.2677	62.7525	81.9266	19.6793	52.5051	33.9381	43.5453	15.7714
BGIBMGA003660	5.84975	7.73768	7.13728	4.55571	11.2136	7.70754	10.9641	10.7681	7.2615	6.8252	4.02922	21.1126	3.96902	12.6171	10.6493	9.00132
BGIBMGA003661	29.6093	24.0355	16.5735	26.5674	11.4702	10.4021	6.23463	7.7926	122	206.449	146.773	12.8145	53.0375	108.599	11.4023	23.4332
BGIBMGA003662	1.46738	2.1894	2.20454	0.123916	2.0772	0	3.5826	0.826877	2.99499	0.0564418	0	10.0753	8.07912	0.748358	3.48661	1.6696
BGIBMGA003667	29.6856	29.6291	24.3239	16.438	25.1687	24.3605	24.7995	27.6133	41.6389	43.2753	34.6331	23.6749	36.8878	50.9793	36.0358	29.8219
BGIBMGA003669	244.635	253.487	243.493	316.463	174.409	222.008	195.413	191.642	374.655	388.953	354.461	489.626	359.26	377.605	420.123	320.689
BGIBMGA003674	68.6356	70.5174	77.8804	95.1093	59.2347	72.8055	45.651	75.4553	84.4166	83.15	103.12	156.687	78.3822	93.8628	76.0601	95.7302
BGIBMGA003676	17.5718	17.1402	13.41	13.8461	8.13149	9.60705	6.25488	7.65134	27.6929	25.4608	33.6579	5.72658	16.9906	16.5362	13.2876	12.6801
BGIBMGA003679	0.932037	0.484576	0.580759	0.567783	0.482318	0.385945	0.443663	0.757752	0.605143	0.775851	0.341358	0.925496	0.345629	4.69169	0.386665	1.08106
BGIBMGA003680	2.30865	3.13165	3.69852	0.980059	4.84876	0.570576	4.57941	2.03462	4.98687	0.892806	1.27174	10.4351	12.5215	1.60302	4.52739	2.38948
BGIBMGA003683	15.5014	15.0349	10.1884	15.2848	7.06035	11.2583	8.53527	14.012	56.2185	9.27527	60.7778	5.69398	27.497	34.6158	21.4716	16.4679
BGIBMGA003684	13.2327	14.7823	9.16108	12.1713	6.53932	9.23896	4.81902	8.33002	19.3536	24.6274	27.1616	10.9272	10.5899	17.7579	11.8938	7.79412
BGIBMGA003688	461.988	427.026	398.94	367.822	324.772	366.796	296.97	393.518	208.712	224.991	261.694	115.873	235.118	162.927	241.892	261.582
BGIBMGA003690	1.8777	1.87587	1.57796	0.645474	2.30837	0.461782	1.8678	1.57378	2.2817	0.941379	0.987145	5.07407	3.22987	1.25801	2.09558	1.49807
BGIBMGA003693	48.579	50.1308	44.4423	72.2625	36.7751	41.7242	19.6282	39.5489	10.0794	31.6694	22.6491	30.9025	10.0033	9.73493	12.6779	35.6423
BGIBMGA003694	35.3876	74.6107	52.4632	56.5492	38.6626	26.8498	11.9985	24.2421	21.6475	8.55676	29.7735	25.0496	29.9193	18.5661	7.82905	25.3393
BGIBMGA003695	60.0374	92.4881	70.5995	95.9859	82.4289	56.4528	42.3309	41.5062	31.6735	33.2645	27.5907	31.8819	40.1592	31.9679	14.4602	27.7934
BGIBMGA003697	18.896	17.4104	13.9024	13.9361	15.7649	15.2335	11.2885	16.1136	37.6334	36.5265	33.506	26.2855	29.5512	27.6161	24.7092	21.8526
BGIBMGA003702	27.1223	33.7495	45.5945	62.9647	27.8248	46.5076	17.8685	29.6781	38.4317	49.3137	29.8573	91.2851	29.2611	45.7938	29.7776	38.67
BGIBMGA003703	3.49077	3.43532	3.9848	3.3322	4.33743	1.34033	5.19737	3.14441	6.4653	2.75958	8.0863	6.60869	7.76053	3.8876	6.86966	3.14863
BGIBMGA003704	40.849	43.9209	39.227	56.1986	34.6041	29.0885	67.1764	34.2619	54.7988	50.159	54.0711	59.7168	94.2652	44.9152	73.478	46.6847
BGIBMGA003708	10.4934	7.91203	5.26068	4.60114	6.15694	4.82169	5.92692	6.20139	19.1238	16.1228	13.0726	5.37289	10.8546	19.6025	12.7989	9.2597
BGIBMGA003709	258.048	242.516	353.862	253.497	368.8	400.325	213.119	265.081	192.687	210.485	204.17	334.612	271.787	275.237	267.616	216.695
BGIBMGA003711	7.24882	7.75944	7.75351	8.60037	6.45268	4.88426	4.52092	4.29495	12.0697	14.709	12.6514	20.1528	13.3523	12.1891	14.3306	10.2529
BGIBMGA003717	41.9074	46.1003	57.7265	47.64	35.0852	54.3857	22.1197	43.1217	16.7277	27.1413	24.8221	31.9244	21.7047	23.8246	18.9968	23.315
BGIBMGA003718	282.127	323.334	646.68	619.447	443.634	594.185	211.475	524.03	177.159	171.58	183.524	299.346	177.511	182.523	118.867	323.599
BGIBMGA003720	33.657	30.1447	9.7575	9.54876	12.4294	11.5226	19.9162	14.5296	21.349	11.417	17.9021	5.81709	31.0854	16.7104	27.0223	23.058
BGIBMGA003723	25.1784	24.0936	18.0273	26.2224	23.5428	22.5001	17.6059	29.8944	2.27228	8.93355	1.78809	0.383044	5.50549	2.38679	5.08603	3.67203
BGIBMGA003724	2.12683	2.18026	4.07721	0.412424	3.80781	0.297133	3.79396	1.16963	4.42663	0.352225	0.143349	15.6151	11.0308	1.28429	6.04034	3.45321
BGIBMGA003726	1607.66	1492.65	1431.98	1944.11	1606.75	1396.53	1386	1129.12	3134.15	2902.7	3325.12	2396.5	2684.83	2709.88	2479.38	1674.43
BGIBMGA003729	60.1792	63.779	55.8991	69.0033	60.873	46.8542	65.8843	52.7287	140.571	256.784	115.646	156.78	177.372	169.495	150.585	138.805
BGIBMGA003736	70.5606	75.419	62.7899	98.2025	67.4121	73.4888	60.6476	85.3895	44.4507	58.1213	53.6074	21.9627	24.9965	27.2885	22.1637	42.3037
BGIBMGA003738	15.667	19.03	11.9214	17.2564	11.5687	11.9221	10.8049	8.67612	34.1738	23.3188	25.467	13.71	17.5096	24.5202	15.5377	9.82657
BGIBMGA003739	49.5892	54.0386	47.3989	52.4221	30.5242	28.0802	28.3883	36.1285	113.724	152.572	96.7179	30.1962	52.9681	110.503	54.5173	99.0358
BGIBMGA003740	0.711196	0.874874	0.63987	0.736963	0.650195	0.325174	0.15292	0.931772	4.58871	10.2823	7.24772	0.935721	1.70126	4.52391	1.22168	1.56783
BGIBMGA003741	81.4027	86.5243	81.655	125.524	47.9458	110.702	26.4186	86.2237	48.7702	66.509	56.6952	43.9928	37.9334	36.0386	37.6349	58.2172
BGIBMGA003744	24.1869	22.6664	16.4672	15.4847	16.0009	20.6727	14.9833	24.5581	40.6774	55.869	27.2497	26.0836	34.3861	51.4619	32.6703	27.3759
BGIBMGA003745	669.746	733.516	1315.27	2.44361	1232.71	3.84112	1516.81	442.436	1569.26	4.45213	2.71789	5983.47	4970.79	351.877	1870.78	929.413
BGIBMGA003746	5.9441	5.84969	6.29173	5.76324	7.14505	3.01975	6.43777	5.64044	12.3411	4.72514	5.18152	24.6528	17.706	6.47169	9.01562	6.48951
BGIBMGA003747	3.99287	4.45337	4.35787	3.94881	5.19167	2.79929	3.6631	3.41	6.94385	4.12626	3.0572	15.5138	8.90314	5.39207	3.36542	4.64985
BGIBMGA003762	14.4407	19.441	26.9998	28.6298	15.1032	21.1283	12.4531	15.4719	22.5698	31.5451	23.3219	55.7997	29.8755	26.3692	24.8932	24.4489
BGIBMGA003766	6.80955	6.19941	5.65825	3.49406	3.4042	3.1951	2.19352	3.71266	6.17167	6.96405	8.04477	4.95131	3.85176	8.69429	3.84127	3.4698
BGIBMGA003771	24.3862	24.1137	13.3879	12.4726	16.4276	9.176	26.3595	12.7051	67.3504	30.8866	55.3205	17.2621	49.7272	44.7917	48.5525	15.4628
BGIBMGA003773	11.2309	9.46414	5.46693	5.86843	4.42676	4.85828	1.69666	2.97612	5.74815	16.3587	13.5764	3.69659	10.1567	3.98711	7.24556	3.79534
BGIBMGA003777	2.50681	1.97359	2.58587	1.67044	3.41686	1.54212	2.0907	3.29093	3.54156	3.31518	1.72523	11.0873	3.77179	5.31433	2.65571	2.34257
BGIBMGA003784	13.1385	11.2016	8.85917	6.04627	12.1083	10.3119	12.1552	12.381	8.11408	7.39162	7.60789	6.49512	8.71033	8.1427	8.96653	6.70559
BGIBMGA003787	9.13298	8.19486	10.0083	7.50078	8.93287	8.22877	7.43146	8.01614	9.24344	13.4124	7.95163	20.4198	11.1493	13.4371	8.67478	7.03834
BGIBMGA003788	66.6978	53.0217	93.7739	43.7857	56.7932	57.4891	55.9412	50.3846	80.1259	92.843	68.3254	64.4528	88.5001	94.7687	69.3297	36.0122
BGIBMGA003791	1.77645	1.74823	1.36752	1.69108	1.55026	1.47679	2.12976	2.63304	32.5369	36.6838	24.7651	29.1806	24.6406	31.9951	31.6029	17.333
BGIBMGA003800	46.7849	45.3761	19.1561	17.7401	28.3773	23.0921	34.6901	31.1591	47.595	40.5961	29.2141	15.0742	33.3132	42.7386	48.0467	42.68
BGIBMGA003802	8.101	7.97232	5.48785	6.11132	5.87715	6.7866	5.72379	9.5864	5.5405	3.70803	4.74287	1.37529	3.73039	3.30518	8.81987	5.58311
BGIBMGA003804	1.45027	2.07597	2.23285	0.115048	2.77228	0	2.87264	0.307081	6.14671	0.943247	1.53553	17.8862	13.7745	3.12661	7.97195	4.11889
BGIBMGA003806	14.7697	15.3625	14.8542	10.4494	17.9692	12.6333	13.4456	14.3161	8.07136	7.93862	7.58646	10.3374	10.4361	9.51988	8.19367	9.73218
BGIBMGA003808	33.902	41.2181	36.303	36.0174	18.2768	31.1404	15.1674	22.9276	27.2541	28.279	35.855	48.4497	16.1978	25.9881	10.6131	25.5858
BGIBMGA003815	174.879	170.76	155.201	126.838	126.606	151.194	71.1021	114.459	156.685	201.009	126.967	125.636	110.712	126.964	72.9706	106.487
BGIBMGA003817	14.6415	12.4312	20.9067	9.23334	18.3349	15.1515	14.3446	26.2214	23.127	35.308	40.8799	17.5071	44.2061	27.5165	51.7613	36.7435
BGIBMGA003820	22.0998	27.6802	38.0819	41.2663	26.1383	24.5899	25.6976	23.9371	49.5779	56.0201	55.1978	120.373	45.2415	41.689	37.8881	40.0265
BGIBMGA003829	2531.63	2268.79	2085.53	1498.91	2276.58	1884.56	2294.51	1659.44	2798.38	3302.76	2510.55	2241.56	3326.12	3353.39	3443.7	1989.77
BGIBMGA003830	2.37892	2.3783	3.32542	0.77983	3.34862	0.56399	3.5508	1.62708	3.24149	1.14065	0.610818	9.05312	6.21063	1.87803	3.39025	2.63843
BGIBMGA003833	36.26	30.8303	56.5751	43.8352	31.7304	39.1295	17.701	17.6037	66.3568	75.4727	59.2157	100.942	67.1275	73.7339	51.8124	30.8811
BGIBMGA003838	14.1735	13.8779	17.2754	16.678	12.107	8.37872	10.6715	9.92032	23.6791	24.2409	24.1081	29.2174	22.8806	19.6636	18.8086	13.6344
BGIBMGA003840	83.422	89.1493	129.145	138.856	74.0829	132.07	45.5147	80.6741	98.7208	134.966	94.6983	266.042	102.07	143.436	89.2882	89.0703
BGIBMGA003841	19.6051	21.3006	19.2505	17.6537	18.5379	17.3132	12.5699	20.0519	14.5855	24.2889	19.4778	15.0688	13.2084	13.8078	11.6684	9.48174
BGIBMGA003854	11.1004	10.7379	8.17131	11.5026	5.93907	3.69116	5.6415	7.1247	28.8445	25.8705	34.0961	10.2529	14.4184	17.3252	9.36068	8.58072
BGIBMGA003864	68.6802	64.8509	62.7629	50.5499	37.9281	47.1899	14.9397	28.797	72.5874	89.3593	86.0544	49.4804	62.6709	64.802	33.7898	40.8529
BGIBMGA003865	35.2923	41.8198	23.786	20.2378	4.08253	7.64008	2.14748	1.67757	63.3209	51.1857	46.4167	18.5315	48.8749	50.2454	39.7497	4.3551
BGIBMGA003866	211.506	196.437	44.7967	44.0688	54.7602	35.3947	78.3504	57.9214	616.992	226.747	286.757	55.7184	395.686	492.862	222.476	117.485
BGIBMGA003870	2.25606	2.53244	1.52235	1.35346	2.12701	1.9341	2.95098	2.21683	7.70859	8.07032	7.66375	8.86367	10.5747	7.7327	8.95219	7.06947
BGIBMGA003871	2.03263	1.96187	3.5417	0.102329	2.93037	0.0357446	4.07914	1.18357	3.03732	1.02541	1.59341	9.82873	8.73387	1.23598	4.34033	2.28478
BGIBMGA003874	113.743	112.82	83.8102	49.1998	68.181	83.4928	55.2061	64.4258	99.9025	106.244	85.1322	52.5798	86.3449	80.3832	63.7792	56.5736
BGIBMGA003876	4.29499	5.84703	7.94064	0	6.87155	0	7.79843	3.08447	7.46925	0	0.277903	26.6221	21.2516	1.90978	9.05015	7.43038
BGIBMGA003882	76.7555	72.7904	58.6806	48.9166	47.3998	59.6116	40.4905	48.2091	66.8999	81.1787	46.2337	38.6239	60.9258	51.5815	50.3065	46.6772
BGIBMGA003884	3.54065	1.74221	5.5875	0.140438	5.44398	0	8.30512	2.81138	9.28971	1.72712	2.96782	22.9628	22.8076	2.22636	10.439	6.81197
BGIBMGA003885	43.148	41.3378	39.5214	25.9322	35.3544	28.8302	26.8702	23.9599	43.4553	47.0199	33.3728	68.8423	68.5757	40.094	47.5406	35.5163
BGIBMGA003892	50.5491	44.708	79.632	54.6495	67.3208	76.6087	38.7592	62.7177	41.8492	42.5833	33.2862	66.355	44.4227	50.7588	31.6114	45.5824
BGIBMGA003901	5.55871	5.67685	9.81373	0.0915211	6.75993	0.047954	10.2233	3.90856	8.67348	0.375179	0.203588	31.8303	28.5876	1.96906	13.4906	8.50859
BGIBMGA003909	3.39247	6.47484	8.35694	10.9442	3.47743	4.79435	1.29679	2.99303	10.8409	21.5742	9.27915	56.3871	5.10437	14.7292	3.39055	5.28367
BGIBMGA003915	10.3333	11.4121	6.85426	6.63753	7.05903	6.50948	7.86699	10.2957	22.9408	15.0252	17.0774	10.1715	11.3423	17.2161	14.2003	11.1947
BGIBMGA003917	56.873	51.3628	26.4462	37.9224	26.8279	21.2118	33.2509	29.2109	186.679	110.47	210.42	69.537	193.405	175.771	175.131	76.8896
BGIBMGA003918	7.45869	6.9405	5.03397	8.66736	3.84832	4.96347	2.92169	4.60112	10.6977	19.4604	10.6437	12.0481	6.26403	9.12135	5.68311	5.32121
BGIBMGA003920	5.427	4.0056	3.90618	4.67649	5.08556	5.70709	8.55728	3.7921	380.352	105.317	364.69	342.894	600.118	830.451	287.577	8.27215
BGIBMGA003924	265.842	301.964	251.904	331.778	186.052	253.383	105.356	224.024	174.677	194.906	191.599	306.849	169.737	156.114	148.037	250.112
BGIBMGA003926	16.8464	15.1353	5.53299	8.02902	5.44538	7.84482	19.7266	18.4284	16.3319	14.6284	14.668	4.00281	11.5869	10.2776	15.7352	40.5845
BGIBMGA003929	10.6291	13.2916	7.51177	6.55536	5.69895	5.48105	4.03247	3.8159	15.8795	17.1529	7.13602	25.1422	8.3496	32.7719	11.0704	8.69826
BGIBMGA003935	17.2704	15.0063	16.9072	11.8358	14.7493	14.252	13.9601	30.2672	20.106	20.9949	22.0768	26.0603	13.4205	14.6094	13.5222	23.3477
BGIBMGA003937	16.5649	15.2722	13.5347	9.12932	11.3448	12.623	13.2972	12.8607	19.678	24.6031	15.7952	17.0277	22.2756	30.0367	24.6967	13.2378
BGIBMGA003943	9.6064	9.32431	9.02603	11.1387	12.111	7.01959	8.24961	10.4211	21.8139	14.6452	18.0512	7.33597	12.0243	9.40555	8.77678	8.57594
BGIBMGA003944	10.1328	11.6986	9.28604	12.2104	14.4369	10.6698	11.7205	14.9165	30.1402	25.7859	29.8015	12.0043	16.1081	19.5046	12.1042	25.772
BGIBMGA003945	12.1243	12.3594	8.35321	13.1964	12.6736	9.57696	24.2692	23.8871	47.4666	26.7376	44.539	17.5847	33.4446	33.9655	25.7507	41.4732
BGIBMGA003946	7.66514	11.5665	6.77921	10.256	9.18786	7.63239	7.61808	9.32339	29.1184	35.5439	22.6491	55.3806	36.2973	31.6427	30.1495	27.9807
BGIBMGA003950	9.42873	7.77113	9.04866	7.61058	7.50659	9.91534	9.23568	15.6014	11.0768	31.5734	27.8348	3.17027	8.20903	10.7142	7.51516	5.85958
BGIBMGA003955	2.24694	1.70582	2.77248	1.73664	2.40637	2.31888	2.06137	1.19622	6.94812	6.65982	6.60469	5.59352	8.89872	5.13827	6.84609	2.71729
BGIBMGA003957	15.0456	13.857	14.4119	17.263	19.9309	11.0308	25.7549	13.1286	97.2374	23.5369	62.3702	40.8352	37.1167	66.7924	32.8406	32.2703
BGIBMGA003960	8.12596	7.50477	6.03407	3.49088	13.8674	8.87877	27.5733	15.4325	4.81074	5.61485	3.43781	4.33746	4.39683	8.64704	10.033	13.4386
BGIBMGA003964	107.383	113.063	73.2252	52.8147	56.4938	73.3739	76.3008	71.0507	73.5259	66.5593	107.81	115.062	67.8608	86.369	78.4023	69.0474
BGIBMGA003968	40.0198	37.5137	32.0999	24.0491	44.6963	36.5959	31.8467	46.4832	11.1352	20.5231	7.58387	9.75591	20.8626	24.9369	15.0913	8.61954
BGIBMGA003969	15.265	19.8573	26.8924	13.7798	11.2287	8.98507	9.45688	11.0341	37.59	5.43963	16.8591	7.79767	11.0715	109.573	12.1525	4.42059
BGIBMGA003972	96.1818	114.941	179.562	170.335	95.873	104.739	77.9587	83.688	161.98	170.752	162.703	408.904	136.571	175.888	117.899	132.468
BGIBMGA003973	4.35972	4.14538	3.15672	2.53624	5.96905	7.10676	9.87836	8.38847	1.19233	1.18034	0.899423	3.3499	1.26362	2.47653	4.42251	6.94064
BGIBMGA003974	263.087	316.595	277.12	411.39	273.539	267.252	160.566	244.59	256.881	266.333	282.575	446.092	241.969	255.568	244.946	308.248
BGIBMGA003977	49.218	46.1628	83.7135	58.2518	80.8988	85.0995	45.2503	83.1222	31.8698	38.4502	22.6034	63.9015	26.1389	38.6642	27.4174	52.2612
BGIBMGA003978	1696.75	1539.8	1482.41	1553.05	1687.63	1485.62	1578.9	1164.48	3106.6	2756.1	2918.3	2340.32	2413.65	2528.64	2141.04	1642.24
BGIBMGA003985	111.818	109.56	148.891	92.4495	124.652	167.836	78.2135	149.953	94.5174	135.592	88.3998	233.036	111.839	183.654	92.3654	122.026
BGIBMGA003987	153.224	151.865	224.599	285.868	147.072	215.575	138.132	238.461	106.372	138.063	202.782	195.108	103.851	97.5337	100.11	175.13
BGIBMGA003989	62.7953	58.3879	38.9824	43.9974	35.2343	29.552	19.868	35.412	22.9996	26.7296	33.2187	21.0065	19.9699	14.9533	15.0044	17.0324
BGIBMGA004000	36.4153	43.2211	22.8501	39.6457	25.3623	23.3539	16.4986	32.4677	22.6947	9.02902	30.1988	8.37272	17.6595	47.546	16.1196	25.5293
BGIBMGA004001	12.9191	14.523	17.5554	19.9624	12.4646	13.8217	8.95935	11.1799	12.1868	11.5078	8.7722	22.574	10.7228	16.9535	7.01729	14.7692
BGIBMGA004002	982.58	778.828	849.464	515.41	770.561	1011.44	699.94	637.724	1439.36	2555.65	3836.28	1077.44	2471.22	1200.49	1318.45	1429.16
BGIBMGA004003	606.614	519.977	585.529	336.596	705.18	867.96	1107.65	744.089	658.405	773.468	1232.74	1207.12	1109.51	1090.91	1110.72	1463.49
BGIBMGA004004	511.687	496.277	560.722	406.673	885.747	1124.85	1229.18	901.073	28.9367	1.49309	29.7201	560.482	31.9112	41.1684	27.5324	214.87
BGIBMGA004005	6776.13	6070.16	5586.22	3685.02	7617	8791.32	13105.7	6149.38	5044.18	3148.35	5844.45	12878.5	10951.4	7533.53	16621.4	8381.97
BGIBMGA004006	13937.7	11636.8	11231.6	6772.98	13552.6	17812	20890.7	12078.1	19.3103	18.9721	9.26555	12.7776	10.5336	11.739	0	12.9346
BGIBMGA004007	0	0.115987	0.199603	0.102846	0	0.107775	0	0	44.8741	66.4727	71.379	44.5216	49.0104	43.3226	28.6353	35.3951
BGIBMGA004008	25.5764	36.561	41.7346	57.1806	22.1879	33.2897	14.772	26.9593	29.0125	40.5144	32.7959	80.5656	30.7054	32.4668	24.4237	38.7569
BGIBMGA004009	170.354	187.47	160.998	236.216	116.554	148.141	84.3674	120.293	170.148	175.01	156.04	222.5	140.517	144.178	105.186	173.163
BGIBMGA004010	20.1719	21.1165	24.9939	17.9475	22.9165	22.515	21.7716	25.1039	41.7647	45.9833	33.3979	40.1861	46.1309	60.6759	44.5705	28.3506
BGIBMGA004011	3499.08	2620.07	3741.16	2996.83	5406.56	2915.65	7396.7	3126.77	15549.9	11950.4	15811.2	8476.87	23047.3	20660.8	24396.5	8945.78
BGIBMGA004013	30.968	35.8203	46.854	50.5885	30.0562	29.929	22.3849	24.271	8.30883	10.8503	8.97418	19.3961	9.56468	8.5564	8.71309	8.72663
BGIBMGA004017	21.5111	20.61	18.57	12.453	20.7601	20.8197	16.6741	20.4174	9.19924	12.0578	8.07238	13.7859	12.4101	13.4805	11.2488	9.61806
BGIBMGA004019	12.3632	14.1702	12.6552	16.5074	8.17067	10.7606	8.48379	11.2754	18.9044	23.7407	12.8184	27.8725	12.4806	21.5379	7.9149	16.5123
BGIBMGA004023	22.8712	30.3766	38.4979	44.7834	22.8645	26.6957	18.3382	25.6609	27.3489	37.3597	31.041	88.2908	32.5065	37.9413	29.9481	33.2618
BGIBMGA004024	48.7763	48.1898	52.1553	49.9072	53.8609	49.8506	48.2574	44.9975	32.4862	56.792	41.7709	73.5985	89.6325	58.214	162.553	93.1063
BGIBMGA004028	5.88722	5.93332	12.2528	0	8.68944	0	11.5503	4.46061	9.92068	0.0845769	0.137685	32.9327	29.4222	2.45306	11.6969	7.50559
BGIBMGA004031	1.10423	1.44892	1.49608	1.15628	1.27873	0.605855	0.759774	0.94304	7.51788	10.6212	6.28745	13.0002	6.09197	8.00147	4.61308	6.00921
BGIBMGA004034	1.89657	2.19105	1.67582	1.51107	0.603096	0.754047	1.51299	1.34443	9.51949	10.619	7.68309	9.06514	7.07976	13.7701	6.98039	2.82543
BGIBMGA004035	598.352	558.168	817.444	907.446	602.867	774.725	508.667	1010	945.901	1525.42	1241.28	2182.5	710.039	1272.2	430.526	1600.29
BGIBMGA004036	20.202	20.327	28.0423	29.8532	17.0538	22.0301	14.463	19.8328	20.9999	28.0509	16.9685	63.9018	21.4443	32.1256	14.4466	19.9404
BGIBMGA004037	67.7543	66.5476	84.0952	91.6355	60.2458	68.0198	62.797	58.8313	136.29	140.71	125.342	210.581	125.36	124.727	96.7901	78.4363
BGIBMGA004039	31.3424	29.0122	16.6074	24.4795	16.2846	14.1318	15.8003	12.2151	45.9521	36.1883	25.661	48.2688	28.1199	48.3866	31.5231	22.8295
BGIBMGA004040	786.147	737.282	1040.36	1522.21	306.364	540.147	375.724	610.714	411.977	1085.87	2067.59	16.1568	270.555	354.552	213.862	151.077
BGIBMGA004041	1414.59	1582	1670.18	2199.58	2085.58	2432.88	2837.97	3702.22	74.9742	120.352	119.506	40.605	45.5313	71.2385	456.37	981.618
BGIBMGA004042	63.2019	56.2653	68.0097	89.2598	70.5817	77.178	72.9236	99.6478	68.8615	96.6946	137.971	53.9014	76.4415	56.494	60.9311	56.2461
BGIBMGA004044	56.81	54.0252	70.2962	71.2721	51.2378	56.4973	27.6384	39.4285	84.2942	135.48	152.974	70.6904	95.1727	65.9632	58.2499	56.2878
BGIBMGA004045	986.68	1072.38	850.79	1189.19	864.715	1054.31	867.013	1027.83	1344.58	3320.62	2617.03	1509.58	1311.83	1338.67	1265.12	1518.72
BGIBMGA004046	821.845	730.449	698.317	930.314	597.023	646.037	455.583	598.325	410.704	655.926	402.935	302.191	409.592	299.206	365.793	298.142
BGIBMGA004049	7.30522	12.1817	4.98313	12.2181	0.742071	0.742245	29.3207	1.41791	306.118	218.251	527.429	1.66124	91.1001	167.226	82.3197	11.6565
BGIBMGA004051	3.46278	3.14849	6.08757	0.164221	5.95302	0.24093	7.12186	2.2355	7.31162	0.134641	0.511432	22.4498	16.1578	2.34307	6.49656	3.83108
BGIBMGA004056	48.1068	53.6488	70.9441	73.442	32.5264	52.2994	17.1095	36.0871	63.2737	64.6608	42.8848	148.875	56.4902	59.726	36.0645	51.0831
BGIBMGA004059	431.66	579.049	780.99	733.084	622.947	813.132	265.879	629.526	384.178	450.889	539.748	944.488	694.519	634.059	559.819	666.33
BGIBMGA004063	60.2623	55.2164	51.9499	71.8312	24.8844	28.938	33.2619	35.3613	69.5658	143.666	201.43	0.544929	55.1472	68.0637	22.4109	20.7784
BGIBMGA004064	26.9993	27.9057	19.5309	21.5474	19.3086	16.6663	18.9297	20.4352	181.479	116.103	138.748	44.8517	58.7112	119.271	71.8942	33.2709
BGIBMGA004065	96.3077	96.7829	120.132	173.736	67.5593	102.464	98.7606	198.433	281.038	853.104	798.112	410.677	233.348	364.731	170.627	232.376
BGIBMGA004066	59.9811	86.838	53.7244	100.863	47.6693	65.1856	132.341	13.376	274.016	258.91	27.6036	60.5538	238.377	148.441	128.677	158.56
BGIBMGA004067	9.2259	7.74416	5.51461	9.23459	3.22499	6.94776	1.86704	3.16008	59.6395	121.657	56.0961	68.8643	39.8581	95.1845	17.899	12.8526
BGIBMGA004069	3.09967	3.00686	6.29942	0	5.951	0	8.37866	2.63	5.16114	0	0.17191	14.9665	12.9171	1.18138	5.11157	3.79315
BGIBMGA004072	42.6831	37.6869	48.4728	59.1758	28.8107	24.6225	35.2238	52.0306	89.8891	188.597	566.422	1.86611	92.844	131.061	48.2405	29.7487
BGIBMGA004073	96.4559	66.0894	61.0386	87.7891	29.3942	65.2042	64.2263	61.9024	60.4427	129.854	190.504	3.63891	37.0138	76.094	30.7862	14.3718
BGIBMGA004074	26.2273	15.4458	18.8863	29.7342	10.0065	7.93151	11.8411	14.6706	133.646	221.621	185.001	73.6639	315.949	73.4616	39.2774	2.49744
BGIBMGA004075	648.744	525.908	447.333	706.357	149.075	247.539	152.203	130.788	3572.81	6066.02	4136.01	1437.6	951.999	3732.64	337.045	103.183
BGIBMGA004078	33.2363	38.5657	46.757	55.6395	27.5302	30.3927	16.8945	17.4315	40.2297	44.7602	42.6673	66.7134	38.5865	30.978	27.0157	27.3777
BGIBMGA004082	33.471	35.5423	23.1301	23.9378	25.4431	37.4352	29.7135	42.2234	38.7911	27.2676	29.3961	21.7349	34.1632	41.0062	29.4121	25.0744
BGIBMGA004090	3.04285	2.85617	4.12801	3.37544	2.98501	3.02718	2.43376	1.54737	8.20512	8.10009	6.81322	10.676	6.8112	7.07536	6.09224	2.9157
BGIBMGA004091	326.851	373.332	330.497	414.269	215.079	285.15	114.069	243.571	341.285	421.213	445.197	623.96	292.992	341.558	208.128	338.799
BGIBMGA004098	12.2585	10.1823	14.9515	17.91	11.5669	8.89576	8.25398	9.88838	22.5958	22.1265	15.3359	41.9571	19.6606	23.3922	15.764	16.3206
BGIBMGA004102	95.8039	102.331	77.7835	84.7978	76.6056	64.0186	89.0064	79.5318	186.344	150.518	163.54	140.941	142.233	152.877	129.093	103.638
BGIBMGA004103	1125.88	1061.72	983.268	828.046	1269.78	1008.64	2887.09	1749.41	1187.94	1922.22	1037.76	1094.97	1296.13	1469.85	2549.66	1070.46
BGIBMGA004112	92.8557	93.4549	91.8975	117.117	53.5597	73.9622	41.1922	60.7918	70.0493	80.7822	110.222	115.883	62.9395	60.4538	49.4971	69.1058
BGIBMGA004115	38.2159	29.447	40.0033	29.2326	64.2266	51.4528	62.1003	51.4179	23.467	10.7619	59.74	439.332	98.9969	109.911	199.431	237.961
BGIBMGA004116	192.872	238.88	234.088	321.116	181.982	246.043	114.592	233.208	366.863	539.155	91.3708	427.806	265.534	453.095	190.769	330.652
BGIBMGA004118	0.119138	0.161212	0.151326	0.116957	0.122534	0.0817085	0.0683113	0.0867156	4.59561	3.19633	2.58723	2.90858	2.06425	4.31156	2.52131	2.14614
BGIBMGA004123	1054.35	926.632	1107.53	727.618	1762.75	1784.36	3431.15	1501.28	4010.95	7597.56	13509.1	7377.23	12258.8	4455.92	11612.8	9222.82
BGIBMGA004124	2854.74	2564.1	2364.26	1992.92	3259.68	4589.16	4246.77	3585.19	646.04	1755.71	1945.78	1330.23	1095.87	1061.12	1393.73	1930.99
BGIBMGA004125	271.317	265.071	274.983	197.501	475.143	587.48	605.023	425.495	42.6012	3.01726	25.105	825.168	284.729	85.1508	669.508	373.305
BGIBMGA004128	1.95417	1.93175	2.00352	1.42995	1.66638	1.47446	1.49733	1.51038	1.92602	2.22565	1.42886	4.27364	2.33871	2.11278	1.67631	1.79274
BGIBMGA004133	1.21835	1.84461	2.77761	0	2.91315	0	4.46016	1.63715	4.16129	0.167625	0.0909603	13.3171	10.4216	0.972358	4.12132	2.78621
BGIBMGA004135	2.29535	2.25889	2.15964	0	2.56481	0	3.65587	1.33656	4.67121	0.152054	0	19.9842	17.4121	1.00803	8.13115	4.49789
BGIBMGA004138	8.62691	9.58929	7.62048	6.01155	7.31956	7.6618	5.62265	7.51696	24.5261	27.3078	19.9987	26.0579	22.1492	32.1964	16.9897	21.5786
BGIBMGA004140	34.1677	35.4771	38.636	25.874	37.4692	31.3209	17.0733	31.3165	11.2808	15.2094	14.7341	16.0425	14.4491	12.1492	11.5862	25.667
BGIBMGA004142	6.77629	5.72163	7.50363	5.70317	5.82851	5.31655	3.81642	5.18318	8.05606	9.60994	11.7526	14.1618	14.3095	7.88436	10.1827	6.78856
BGIBMGA004143	9.2902	11.3195	7.3049	9.07187	7.48225	5.05676	15.0927	5.02318	40.2678	27.2983	33.7053	28.456	39.5841	28.8508	36.2334	18.1676
BGIBMGA004145	40.9483	36.6869	41.2613	31.3776	39.7171	30.8685	53.017	37.9448	20.039	25.7257	22.6491	20.0827	22.1658	26.8294	22.5895	12.4244
BGIBMGA004156	2.70158	3.6213	4.37812	0.447102	4.89715	0.425939	5.98249	2.54951	3.30909	0.388784	0.271247	7.08172	7.7092	0.92051	3.53335	2.06541
BGIBMGA004160	9.13947	7.85502	9.54498	4.83831	11.085	6.6303	22.2193	7.02478	5.8842	7.26522	9.81659	6.1282	8.63473	7.70633	8.70803	2.94737
BGIBMGA004163	15.1218	13.0076	19.7923	9.96995	18.0234	14.1012	15.714	10.6967	15.4595	20.1681	20.8734	27.5975	29.7012	21.251	30.6631	15.1265
BGIBMGA004164	181.404	144.674	168.758	140.061	145.179	115.174	138.467	127.077	336.662	316.652	279.839	183.911	258.721	339.374	222.941	125.7
BGIBMGA004165	1972.87	1707.19	1786.74	1471.96	2317.29	1585.4	2833.06	1650.21	2417.62	2612.82	2701.17	2136.23	3161.86	3088.88	3832.54	2177.02
BGIBMGA004166	35.064	44.2821	49.7564	65.3719	31.4001	46.7281	24.9769	36.6537	48.7527	66.4965	53.0802	121.484	47.041	53.4491	36.9698	74.7737
BGIBMGA004167	3.05164	4.9464	7.60026	0.156642	5.74391	0	4.11707	2.09051	9.16603	0.214045	0.174224	24.7726	23.3967	2.1285	11.6435	4.88441
BGIBMGA004169	79.4925	80.9317	62.2409	58.368	81.8014	66.3009	70.6947	71.0663	49.0375	33.4802	50.0218	54.4378	44.7935	49.4469	55.8378	58.7309
BGIBMGA004172	0.0984646	0.904405	0.250135	0.171843	0.270057	0.900403	1.12915	0.229339	0.619364	0.939267	0.477829	1.99603	1.2562	6.06469	0.793832	6.54918
BGIBMGA004175	195.657	212.003	328.828	311.595	236.796	250.343	206.015	226.959	228.105	208.349	209.177	363.929	214.063	204.575	179.48	178.325
BGIBMGA004178	27.0941	25.1128	18.8368	12.3239	23.1632	19.3442	24.3976	25.3414	40.7736	31.8732	27.1789	23.0386	31.3499	35.3967	29.5201	19.4859
BGIBMGA004180	21.1346	18.5535	15.5238	12.0504	17.0896	13.1771	28.2298	15.6161	27.9479	24.3893	23.97	24.8108	37.6791	39.4333	31.2879	15.4498
BGIBMGA004190	73.6546	63.8726	59.8996	47.939	66.6704	60.462	30.6636	50.9563	74.474	162.607	67.0036	62.2596	65.6291	65.3332	47.569	44.3403
BGIBMGA004191	1288.19	1215.89	1082.31	936.436	1316.37	1265.26	1837.58	1290.14	1536.25	1747.81	1646.47	1543.51	1998.21	2110.84	2375.42	1420.85
BGIBMGA004193	10.2901	9.86246	11.2139	6.37139	8.524	8.34599	7.18277	9.56603	6.65479	11.1815	5.17595	15.111	7.94158	10.1147	8.3222	7.71894
BGIBMGA004196	143.013	134.906	137.245	108.772	112.618	141.681	80.4291	117.469	142.826	133.123	110.708	113.716	95.8982	137.723	71.9888	113.347
BGIBMGA004206	7.49127	7.74354	4.42676	5.07911	4.38516	5.07615	6.30396	6.33913	29.6131	23.4559	26.4676	9.26537	17.8398	19.544	17.775	17.3802
BGIBMGA004208	39.5139	41.4223	47.462	52.3453	44.436	31.4202	60.6636	47.1841	18.7526	16.4736	26.1229	13.8134	25.028	15.7026	26.8356	25.321
BGIBMGA004209	1.86915	2.06243	3.40536	0.197703	3.88371	0.051795	5.52107	1.97888	4.27542	2.90415	5.05757	2.91466	11.0151	2.68646	14.6957	2.28325
BGIBMGA004210	30.1425	31.5775	46.417	32.8785	33.613	33.6209	28.8516	30.2907	22.9358	31.304	29.9629	54.7259	39.2894	29.424	47.7694	24.8649
BGIBMGA004215	41.0194	36.8017	27.8613	24.2844	33.1282	31.5454	35.5704	36.4606	6.43578	5.53059	4.78304	4.91592	4.7979	5.156	4.14308	6.28108
BGIBMGA004219	0	0	0	0	0	0	0	0	25.904	28.6846	12.8625	20.7216	21.4573	28.4676	18.212	20.1786
BGIBMGA004220	23.7783	20.2579	20.0935	16.1622	18.46	17.0716	20.3947	19.3956	50.281	53.3084	53.2612	35.738	46.6018	52.8167	41.3724	32.2809
BGIBMGA004221	80.3309	86.5219	87.6717	75.2947	58.7204	92.5386	31.5668	90.7259	68.7509	97.5744	106.524	82.1335	71.0037	63.9456	63.2408	144.217
BGIBMGA004227	7.83995	9.94566	9.85441	13.4153	5.26364	10.3617	2.31788	7.77496	26.5839	39.6572	14.9805	66.4747	11.9747	30.3819	9.89846	13.8883
BGIBMGA004231	1640.3	1868.6	1663.51	2382.09	1016.49	1255.36	559.39	958.782	2140.56	2136.6	1925.17	2384.08	1435.91	1525.35	1133.24	1639.15
BGIBMGA004247	36.1574	27.3048	31.9388	21.3106	44.7777	35.2971	56.4002	34.2079	14.9099	13.7511	21.859	10.6311	16.9818	11.8645	26.1772	32.9519
BGIBMGA004249	22.1137	22.0906	24.4656	16.6786	22.2489	27.0301	10.1309	25.4943	1.91196	3.84261	2.69632	7.92763	3.44849	9.49802	2.80985	6.99926
BGIBMGA004250	13.7178	19.0861	13.4853	24.4912	5.33363	22.6372	6.14778	14.8737	36.4056	41.1747	26.1689	76.5278	17.9415	71.825	20.8015	50.2131
BGIBMGA004251	178.246	154.204	226.693	161.901	186.881	185.39	265.084	182.236	139.358	160.702	152.538	162.831	211.234	267.741	300.483	157.435
BGIBMGA004268	0.926036	1.19774	0.940985	1.20057	0.870797	0.846807	0.394436	0.95519	2.08524	1.98756	0.590623	5.32222	0.684224	2.14379	0.290875	0.773252
BGIBMGA004276	53.1098	55.0738	38.2825	31.5346	39.3585	35.053	25.2509	84.3414	171.381	150.12	49.7003	18.2659	22.626	149.159	44.9569	150.247
BGIBMGA004277	6.17934	8.01286	4.67854	3.58422	5.78226	4.68672	3.8349	10.3288	0.121047	0.216712	0.070558	0.127532	0.112801	0.179585	0.159845	0.0366317
BGIBMGA004278	58.1589	65.5645	73.3091	85.6742	45.6537	56.6106	43.9545	41.2579	86.0335	81.7473	76.3968	141.409	58.6601	73.119	61.9447	46.7913
BGIBMGA004280	79.7008	64.4004	49.3494	23.919	14.1666	34.8885	10.6194	18.9805	200.859	140.601	225.892	26.4977	110.926	178.675	85.4494	21.4022
BGIBMGA004281	2.48525	2.90177	3.9236	0	5.58395	0.038519	6.42456	2.45277	7.66833	0.100454	0	20.5428	19.1721	2.37247	7.64099	3.86299
BGIBMGA004285	3180.54	3878.54	3651.71	3950.01	2470.12	2434.62	1553.22	2140.77	6408.4	1988.98	2081.14	3162.08	14324.7	5983.85	7510.09	2503.18
BGIBMGA004286	4414.38	4776.62	4928.09	5165.08	5557.2	4724.68	4872.26	4631.04	2134.19	912.042	1603.97	1562.18	4006.75	3180.4	3442.88	3774.66
BGIBMGA004287	881.126	987.699	1182.77	1476.51	827.057	817.614	1626.59	650.487	3266.2	2631.56	3287.78	4153.86	4057.76	4051.46	3211.04	2041.28
BGIBMGA004288	1919.3	1983.12	2607.76	3052.35	2732.39	1589.8	4146.85	1367.97	5714.17	3754.2	4802.36	7150.24	9434.76	8121.41	11253.6	4664.57
BGIBMGA004289	1264.74	1444.56	1714.97	2005.97	1627.2	1226.32	2933.39	1040.51	3080.45	2605.59	3591.37	5471.57	6008.74	5150.23	6490.76	3285.32
BGIBMGA004290	1970.18	2125.06	2371.77	3230.61	2303.08	2074.31	3178.63	2018.87	5788.91	4574.83	6577.16	6283.84	7672.78	7218.53	8552.85	6123.04
BGIBMGA004291	14.1961	14.7362	13.8325	24.4361	44.4469	39.3003	0.669024	0	25010.5	23741.9	23751.8	25176.1	38343.7	32883.9	43220.2	28189.5
BGIBMGA004292	3.30595	4.21033	4.44615	6.95751	16.0009	11.5589	0	0.226472	7242.33	8241.07	6505.2	7863.92	14426.3	11887.4	17080.6	5795.89
BGIBMGA004293	4940.84	4357.31	4974.92	6702.97	5555.51	4658.24	5407.72	5039.92	3997.64	4107.78	3941.7	4863.64	7252.49	6171.11	7811.79	3747.52
BGIBMGA004294	899.519	1054.67	919.619	1251.41	671.589	765.175	807.326	673.023	2508.77	2864.19	4834.54	3910.76	3005.06	2222.36	2668.57	1991.28
BGIBMGA004302	55.8525	66.6894	100.584	114.72	44.2708	81.7055	44.6016	58.7604	73.9781	93.1705	85.6994	195.469	69.7361	73.2618	52.2349	76.4849
BGIBMGA004313	11.4783	9.98903	6.74755	4.71836	4.07611	4.85778	2.50204	1.21522	18.1117	26.1291	15.6518	14.9772	9.02776	20.4342	8.03028	2.29439
BGIBMGA004316	11.8409	14.2045	14.6375	16.5924	20.1493	8.85196	21.1114	16.4067	21.2989	21.8484	26.0884	27.494	27.8051	22.888	34.0169	19.5979
BGIBMGA004317	4.29749	4.18198	4.81819	5.30036	5.59702	2.76624	9.38836	3.63474	12.0459	9.56154	9.46043	7.58107	7.87263	7.5202	9.44914	3.58086
BGIBMGA004327	15.1369	15.6206	17.3574	23.2987	10.5231	12.5442	9.28195	9.60977	15.344	18.6132	19.3844	34.9754	19.8444	12.7239	12.3653	15.0957
BGIBMGA004331	463.083	530.733	475.707	651.444	329.804	454.787	162.53	398.674	452.488	518.989	503.891	792.716	356.334	391.576	258.2	412.959
BGIBMGA004332	7.03479	7.73472	5.54614	6.35035	4.74593	4.92451	5.45233	6.61054	12.6558	17.0079	10.3593	11.121	10.9405	15.4364	11.8942	10.7076
BGIBMGA004336	91.8728	94.1376	79.5768	98.882	69.5775	54.983	66.5407	66.3503	198.831	230.628	151.402	165.472	151.143	181.977	198.539	107.206
BGIBMGA004337	84.1532	74.8285	46.0409	35.7793	58.0561	47.591	96.709	49.627	85.6621	74.0124	56.1883	46.4171	83.2224	93.1787	90.6134	32.9005
BGIBMGA004340	19.6965	22.7547	29.1878	34.9355	24.4662	28.3875	28.9706	28.174	119.301	124.323	223.167	86.1321	159.232	159.084	160.521	107.879
BGIBMGA004343	447.962	531.132	597.664	664.208	477.726	514.66	323.755	491.045	404.56	402.11	470.08	539.683	362.328	388.156	299.562	598.313
BGIBMGA004346	13.2033	15.1088	8.7103	7.36836	10.3865	3.93097	14.6129	6.97296	49.763	33.3177	28.3114	22.2644	30.4919	29.4303	24.8113	14.6985
BGIBMGA004353	25.577	20.1518	23.5558	11.5303	16.8133	15.7927	19.2289	17.6378	24.3601	23.4492	27.1114	12.3807	27.8962	16.6451	21.0678	20.2858
BGIBMGA004355	8.18279	7.60543	6.17521	4.56194	8.17362	7.55198	10.9911	5.95593	15.4961	13.7774	10.7179	11.3199	15.1459	21.3181	15.9512	5.8412
BGIBMGA004356	1613.66	1647.39	1531.61	2168.24	1261.03	1175.86	1362.89	975.852	2664.39	2515.02	2736.59	2193.15	2167.6	2016.99	1847.57	1609.44
BGIBMGA004362	15.8509	19.7156	11.931	18.8266	15.699	15.3	12.6231	20.7671	32.2578	50.664	32.478	58.4458	31.8823	40.4616	38.7248	41.2666
BGIBMGA004363	15.0511	13.3172	14.0313	10.9649	11.3616	11.8693	7.44239	9.80934	24.3712	34.4118	38.5973	22.6086	29.1387	29.0622	15.7878	19.8994
BGIBMGA004374	1411.67	1457.98	1370.97	2114.89	1118.54	1084.51	1052.85	894.501	2413.88	2144.18	2517.45	2072.82	1873.91	1755.6	1589.16	1493.19
BGIBMGA004376	64.2565	63.1549	61.0911	53.9201	51.5334	59.6606	30.907	55.0232	98.7818	110.715	87.0077	142.417	86.528	119.597	70.7325	80.3239
BGIBMGA004377	157.031	181.802	230.358	260.993	173.141	200.303	129.22	211.025	145.104	173.939	169.823	264.546	154.742	175.927	154.953	228.242
BGIBMGA004381	25.986	30.6206	17.0825	28.3447	16.7238	17.5875	25.7807	20.5069	102.952	71.9598	74.9993	59.8821	71.6225	95.6137	80.7246	61.7658
BGIBMGA004382	2.81605	3.56619	3.06854	1.80966	3.11336	1.4772	3.2043	1.77958	4.82217	4.84153	3.22045	8.29734	7.40667	4.07681	5.85582	3.27793
BGIBMGA004389	16.9019	17.7675	18.3511	20.1121	16.3301	12.9091	18.2811	16.4029	39.9398	28.0166	28.5211	35.6778	24.5699	31.1246	28.2594	18.5495
BGIBMGA004394	1391.09	1738.67	1638.68	3487.46	5556.61	6447.12	10383.5	9334.19	19.8564	41.6846	237.155	51.9289	91.7674	53.9234	6717.67	20580.1
BGIBMGA004395	1.85628	2.52272	4.26651	15.5811	263.126	207.171	1473.58	852.463	0.196242	0.210802	2.1448	2.58446	2.74312	2.27094	1789.26	5411.35
BGIBMGA004396	2479.17	3425.51	3866.02	7592.87	20346.5	21853.4	34976.1	30910.7	9.87779	8.98654	74.0282	26.1237	46.1185	25.3916	10007.2	24070.9
BGIBMGA004397	7377.21	10614.9	10486.5	17879	26114	32716	44055	51478.5	20.3603	26.7431	54.9924	32.9201	27.5208	32.39	3736.57	6635.97
BGIBMGA004398	398.714	484.617	365.21	676.482	510.984	1445.43	889.665	3621.38	9.83295	44.862	106.59	19.16	69.561	6.02352	428.494	1462.12
BGIBMGA004399	455.917	555.549	458.802	721.278	1606.23	1186.13	3620.12	1889.26	1.41111	2.92333	40.8918	8.17694	10.8017	32.8386	2313.36	5252.83
BGIBMGA004400	69.8265	122.94	56.2025	227.33	263.274	1023.74	622.939	3723.7	0.470982	0.795023	9.11848	3.33173	3.51119	1.61711	122.812	1543.18
BGIBMGA004403	0	0	0	0	0	0.0808316	0	0	5.9854	0.210802	1.80163	0	1.18868	1.04813	42.5643	21.4686
BGIBMGA004404	40.19	44.4727	21.0153	20.3635	33.3564	27.6059	150.477	142.138	27.8571	13.14	26.3341	5.95656	32.1859	19.6732	69.5337	88.0974
BGIBMGA004405	20.1331	17.922	10.0741	17.7282	2.92827	4.10054	1.46923	5.22219	3.45387	4.03747	3.64162	0.749188	1.70396	0.180853	0.804869	2.67454
BGIBMGA004408	6.95187	7.13053	8.34647	7.60425	5.37093	7.37184	3.85507	5.81543	13.4049	20.0813	10.7702	21.1846	10.8374	18.447	8.43213	11.2818
BGIBMGA004412	28.6551	26.7779	22.4423	17.0903	26.9282	23.645	27.1488	26.6038	16.6891	17.3407	17.3076	14.3831	18.2556	18.046	18.3203	14.0671
BGIBMGA004415	69.2645	67.6154	54.8103	42.0088	61.9636	55.9759	70.6873	69.49	60.6835	70.6842	66.666	47.7336	58.3386	63.3519	62.3493	55.6925
BGIBMGA004416	92.9158	94.7519	71.8913	57.364	86.0202	75.4288	101.637	99.1857	86.7872	106.647	89.4717	72.1656	76.6714	90.0704	88.7111	77.9758
BGIBMGA004419	20.8397	22.1109	19.3011	24.4361	18.7545	18.9575	20.0396	21.6149	41.9283	47.498	37.292	64.2311	43.5633	48.7988	41.4063	34.1278
BGIBMGA004420	19.1526	19.6847	17.602	30.7448	15.7768	20.1441	31.7083	20.097	80.034	111.537	100.811	117.959	112.786	118.782	96.2968	47.1009
BGIBMGA004421	106.331	106.467	107.733	98.75	77.3042	84.5546	61.4718	83.0083	118.465	155.545	182.899	110.424	83.4275	118.188	79.6492	62.5822
BGIBMGA004436	99.4118	91.1983	76.0128	50.6371	52.2933	56.5735	82.1858	69.8139	116.913	59.4854	92.2071	16.8603	156.96	123.8	81.2415	37.6803
BGIBMGA004441	39.0626	37.1441	23.2832	50.2889	17.8097	21.3395	14.3113	21.2687	82.4423	59.281	46.086	32.5129	39.9875	49.9273	29.5592	26.6873
BGIBMGA004442	10.7705	11.4601	11.5368	12.7322	9.88879	7.82871	15.1487	9.48772	22.3275	21.5691	19.5667	25.8384	13.3791	21.3305	14.1179	11.5964
BGIBMGA004445	29.2664	36.7598	43.63	42.7431	41.5425	33.6644	60.6758	56.0575	25.3056	16.8057	44.4012	8.64693	16.8896	23.7437	20.829	36.1689
BGIBMGA004452	49.6113	55.7071	44.4989	62.0136	35.6292	40.5828	36.7373	46.3441	84.759	66.2352	80.4985	27.5668	63.6624	46.4661	64.3642	74.64
BGIBMGA004454	327.389	363.699	339.322	421.072	276.545	311.432	239.505	405.831	207.34	249.85	215.498	321.45	182.409	231.263	205.886	308.68
BGIBMGA004455	0.457571	1.44097	1.39487	3.91298	8.28282	18.1595	145.139	115.208	0.101584	0.218242	0.0888201	0.107027	0.189329	0.0904266	5.43286	2.39787
BGIBMGA004457	3249.42	4288.51	3228.63	6300.27	6420.37	10765.7	11700.2	16836	31.4302	31.7832	502.408	61.4977	96.1286	72.7633	3349.54	14268.2
BGIBMGA004459	1.31736	1.75945	0.956162	0.410554	3.18297	2.06512	9.06419	15.3417	0.522258	0.561004	0	1.87081	1.16804	0.464895	1.86207	3.03452
BGIBMGA004463	0.801622	0.262963	0.150845	0.388616	0.651436	0.244346	0.204282	0	9.78816	25.2769	52.7327	11.3542	53.7149	2.28828	66.7818	94.6087
BGIBMGA004464	705.052	645.215	504.762	539.67	324.48	501.033	836.101	547.977	114.746	259.743	520.93	76.7908	1117.57	19.9901	990.603	308.5
BGIBMGA004465	294.28	339.063	231.133	318.875	279.826	338.715	360.922	419.559	19.8888	29.8059	140.984	25.1453	212.282	6.82263	461.505	416.621
BGIBMGA004467	0.8401	1.28606	1.02756	2.36216	1.02406	1.62181	30.2934	2.60896	0	0	0	0	0.289673	0.18447	0.307862	0
BGIBMGA004476	18.9273	13.3155	9.26886	3.9135	12.9258	9.52286	46.6355	29.3898	0.0843779	0	0	0	0	0	0	0
BGIBMGA004482	11.0446	12.7975	18.0008	18.0318	10.803	20.5251	10.6227	13.2772	23.9925	26.7637	22.0152	33.9586	23.4024	28.9848	18.866	25.3128
BGIBMGA004488	194.736	233.139	214.915	286.774	162.437	160.709	93.0174	135.321	239.925	233.545	259.918	279.694	184.126	166.023	140.484	181.977
BGIBMGA004489	11.5623	10.5461	11.9997	14.2114	7.86348	6.06017	7.19554	4.67997	28.017	23.7906	26.8231	31.7443	25.8897	17.4857	20.9272	14.4231
BGIBMGA004494	73.2494	101.324	90.2954	106.437	40.4961	82.3943	20.3185	52.3403	63.3209	82.9621	66.8988	119.402	73.5359	67.3615	58.0805	88.9529
BGIBMGA004498	249.025	263.945	241.189	288.715	204.87	214.565	100.079	217.041	163.586	197.83	182.434	384.329	213.287	180.996	191.184	266.102
BGIBMGA004501	91.6158	100.878	126.468	146.768	89.289	102.272	65.8121	86.9654	120.118	136.037	140.425	231.475	143.764	132.374	136.258	149.99
BGIBMGA004504	23.1073	23.6409	24.2811	30.0794	16.6632	20.2935	12.331	13.3219	32.4223	44.1939	30.0508	66.7134	31.3182	34.8142	28.0027	23.8249
BGIBMGA004505	2.82545	3.1925	2.83561	2.14592	3.01362	2.53587	3.48012	2.25457	15.1591	17.4067	11.1214	32.4932	15.696	9.25453	14.2081	13.7625
BGIBMGA004507	4.03986	4.02246	2.65622	2.61283	5.17069	2.43384	15.2063	3.37633	0.263788	0.34003	0.738057	1.22285	0.442474	0.281777	5.43409	4.59813
BGIBMGA004510	7.7787	8.81064	6.37976	6.83051	8.9453	3.98159	9.59355	2.73476	14.1739	6.8252	3.41873	7.60968	3.28944	7.49289	2.58165	9.71269
BGIBMGA004513	8.86588	9.76483	8.83007	8.01711	12.0112	13.1482	9.5349	13.8023	3.16151	4.10814	3.74513	5.64103	4.89441	4.35756	6.31279	5.92568
BGIBMGA004515	146.071	119.16	565.789	192.588	538.798	171.522	401.414	146.011	36.7788	15.7505	111.643	122.685	90.8645	22.5149	70.4308	83.8644
BGIBMGA004527	5.88476	3.04542	3.35073	3.85135	2.96828	3.29371	1.39622	2.89491	2.81565	0.846872	1.08322	3.26316	1.73174	6.3161	13.7757	21.5748
BGIBMGA004528	13.4183	18.181	33.5932	17.818	27.3793	10.4919	10.9274	14.0413	0.863467	0	0.188743	0.682296	0.402324	0.384313	15.3931	7.05526
BGIBMGA004530	13.1563	14.3534	12.9553	9.55836	13.062	18.3455	5.32488	13.1724	4.6918	3.69118	2.6578	16.6397	3.63323	4.47058	3.07601	12.5987
BGIBMGA004534	130.843	112.992	138.944	82.8612	117.063	142.74	80.4562	112.698	81.0689	171.582	137.142	138.817	73.8521	97.066	74.2228	88.8891
BGIBMGA004540	79.1854	68.8963	168.077	21.8507	230.245	16.664	421.56	92.9809	184.821	33.7661	162.361	320.143	309.744	88.6079	171.515	92.3525
BGIBMGA004541	13.976	4.6688	31.8125	6.71323	135.509	1.876	1037.35	37.9279	45.5455	7.79734	94.5787	18.2945	52.2579	28.8868	162.671	13.8262
BGIBMGA004546	75.1751	72.6096	38.5955	43.8698	31.0561	39.3463	27.1174	39.7351	110.149	136.675	75.0115	61.0901	68.5928	105.687	91.4607	53.4735
BGIBMGA004547	133.772	126.752	69.0803	63.776	54.1134	70.315	50.0113	65.849	170.02	206.28	116.364	85.9249	115.218	161.298	154.318	82.7769
BGIBMGA004561	12.171	14.2049	11.158	18.6958	10.8972	11.5436	8.82419	14.4083	23.7826	33.5829	42.5159	33.2914	17.2722	16.648	19.9602	42.22
BGIBMGA004562	7.63143	6.64061	8.60491	9.25293	5.06741	4.15038	5.4351	5.84696	101.565	17.1457	102.33	9.44176	39.0967	71.4782	20.7096	4.20968
BGIBMGA004567	6.15814	6.37929	12.0368	8.88881	11.4715	12.7868	4.40706	8.62752	1.49051	2.26361	3.68498	15.9744	4.21482	3.61437	4.73399	9.42567
BGIBMGA004571	22.9103	23.4642	18.5589	21.4427	15.1436	18.6512	11.5786	21.2738	15.3714	23.305	24.125	8.9155	8.97626	12.481	8.0465	11.626
BGIBMGA004573	203.357	280.954	256.119	357.815	151.281	255.797	107.739	188.472	376.786	478.821	303.557	1000.58	338.579	447.4	296.534	464.853
BGIBMGA004577	26.9194	25.7865	30.4186	36.7793	31.9813	25.845	18.3885	31.454	15.3137	15.7021	43.3854	2.51441	50.9662	24.7849	49.7839	32.2745
BGIBMGA004579	3.70116	4.25972	3.91318	4.30625	3.89986	3.82429	3.04538	3.82324	6.96344	7.87899	11.7305	5.47794	13.108	9.25657	12.1839	8.28171
BGIBMGA004582	4.01178	4.00366	2.58372	1.28196	1.85967	1.96344	2.65666	1.38187	11.7917	9.29772	12.5036	4.89007	10.2286	10.7198	9.7527	2.79021
BGIBMGA004586	31.087	31.0854	23.4305	19.3816	23.4299	17.6051	15.2442	17.6163	22.8973	39.7511	24.2265	12.2326	19.1391	25.8176	19.104	17.0502
BGIBMGA004595	51.1017	46.1967	40.7564	28.2826	37.0391	33.343	26.8848	37.2421	19.2481	21.6423	28.4687	4.67499	23.9718	11.7429	23.636	35.3852
BGIBMGA004603	17.45	21.6326	37.1395	0.0454541	27.8587	0	25.5065	14.9229	19.7171	0.0621112	0	56.1067	42.8906	5.35293	15.3473	14.121
BGIBMGA004605	157.72	50.6823	288.233	103.924	734.202	69.1696	2452.78	524.791	334.966	57.5706	540.455	165.633	204.769	174.134	297.246	167.866
BGIBMGA004606	0	0.54356	0	0	0.504959	0	0.158349	0.321618	51.6547	41.9857	124.101	99.3165	75.7036	76.9536	105.353	96.5749
BGIBMGA004612	336.112	162.231	998.728	1217.06	697.583	479.411	995.418	376.986	788.79	261.26	591.309	1499.68	235.2	486.325	119.903	256.528
BGIBMGA004613	58.1565	19.9817	70.4072	39.2838	85.3381	23.6079	164.359	58.8472	94.4375	13.8033	109.233	56.1954	36.0191	26.6901	27.0693	16.203
BGIBMGA004614	49.1905	18.2154	61.9121	25.2712	65.6536	18.0388	136.693	50.4431	62.7101	14.063	79.8422	39.907	27.1352	23.5564	21.5485	14.5081
BGIBMGA004615	39.3248	36.8811	46.4865	47.34	51.5831	51.1726	39.32	43.5365	72.7877	98.6301	46.1952	45.9368	29.3019	76.7104	34.2916	23.2847
BGIBMGA004616	32.9178	29.6269	26.3563	18.3136	32.0442	24.2225	35.6931	33.9439	48.3084	22.1869	32.2787	18.797	33.1877	36.4054	35.4415	29.1555
BGIBMGA004618	80.0003	44.7255	23.9639	26.27	17.9163	82.7055	19.2945	31.3057	33.2029	23.8287	6.1941	7.84075	16.1374	19.3006	7.08707	1.16938
BGIBMGA004625	24.2162	20.0878	22.357	10.4047	23.0475	21.5213	21.4869	22.1183	10.9351	15.9101	15.926	8.83167	7.75281	9.5938	8.23962	9.26968
BGIBMGA004630	4.44497	0.607551	3.24117	1.18517	7.22439	1.12908	49.1325	4.02618	185.988	35.1871	80.1707	50.2517	63.9887	63.1981	35.4286	20.2823
BGIBMGA004631	2.24027	4.22564	6.08629	0.0814538	5.03495	0.0853582	5.88741	1.73931	4.14464	0.33391	0.724772	12.6634	10.2351	0.645646	5.64414	2.8221
BGIBMGA004635	199.091	210.704	234.365	297.335	160.382	189.967	161.689	119.919	328.238	402.793	298.873	594.886	321.24	402.48	336.209	232.215
BGIBMGA004639	67.479	68.9433	58.7567	44.8912	60.7314	61.3566	46.7359	65.8576	44.6566	41.1981	33.8579	45.1516	54.0052	44.0427	49.3692	47.4679
BGIBMGA004640	45.8758	36.7604	38.9818	25.9234	37.4264	31.7544	53.5219	34.2259	52.4269	66.573	53.724	43.313	60.3898	65.6349	68.6473	30.34
BGIBMGA004653	2.5929	2.29654	4.94017	0.226261	3.79281	0	2.97344	1.96276	4.17342	0	0	20.9238	15.5565	2.8183	3.84828	3.91959
BGIBMGA004654	107.313	85.5543	100.056	47.1801	56.3412	61.3136	38.2568	52.6309	87.198	34.6843	51.6783	16.5289	40.6291	34.5882	32.34	53.4941
BGIBMGA004655	222.865	158.731	221.088	93.8727	115.196	120.002	76.0865	113.466	157.82	76.4883	84.9501	29.8288	77.4162	65.8528	73.1715	104.427
BGIBMGA004657	91.0769	95.1159	93.0432	120.779	72.5547	95.2936	39.5455	79.8796	104.455	122.569	96.2817	183.087	75.5457	116.601	56.3999	94.8318
BGIBMGA004661	153.629	156.213	206.664	232.483	114.006	190.722	59.6546	110.688	124.933	189.853	131.884	351.383	96.5577	141.956	91.1294	109.258
BGIBMGA004667	60.0071	55.5302	31.2093	28.2287	17.1579	23.7671	18.053	21.8564	63.3209	38.8678	55.7839	8.01428	52.9407	44.8365	35.6322	31.1701
BGIBMGA004675	8.57699	6.68683	6.0524	4.58461	8.89363	6.85853	8.43066	6.91849	1.81349	0.907604	0.468478	2.67056	0.441692	2.54986	2.00017	7.83917
BGIBMGA004678	5.00734	3.02177	2.8401	2.1023	1.07968	0.907147	5.20051	2.36558	20.503	17.6868	24.208	12.32	17.5915	9.94235	10.4906	3.52287
BGIBMGA004681	21.7875	24.4369	44.7668	0	37.2988	0	45.3773	16.6045	38.9449	0.0636746	0.259143	114.851	102.247	9.97279	49.1969	27.6075
BGIBMGA004682	16.3353	14.7535	8.4432	11.9712	8.79241	8.21249	12.083	9.14125	19.2318	31.7889	15.168	9.84161	10.4604	16.77	12.6721	7.05526
BGIBMGA004683	3.52699	4.61211	3.23208	5.1014	1.14844	3.09269	1.16352	4.27625	116.97	60.2028	15.6152	11.5835	11.6949	51.6555	3.18698	2.23976
BGIBMGA004688	53.8153	54.2646	57.8589	57.7905	43.2896	56.6591	27.8358	51.4927	33.5102	36.5358	31.119	62.2572	29.6226	38.261	21.6399	36.7746
BGIBMGA004692	16.6045	18.8582	12.1604	12.8055	16.6573	15.1429	16.88	16.7241	67.5995	36.8692	52.1365	19.3142	30.3136	58.7999	39.4202	21.5728
BGIBMGA004693	30.8842	28.1032	18.3758	17.2897	16.7916	15.5301	15.0034	15.1633	92.7936	63.5268	102.135	23.0988	31.3617	85.2118	43.842	26.8138
BGIBMGA004694	20.7931	19.2115	17.4173	17.6875	17.2317	17.0306	16.1252	21.3407	45.7471	54.1354	40.6523	43.6495	34.8939	42.1266	31.7401	31.809
BGIBMGA004695	42.2079	39.9399	45.1918	61.6216	39.5153	52.3283	27.4591	45.1369	63.9716	113.239	57.903	168.972	53.3167	150.784	56.2183	64.4176
BGIBMGA004696	6.12573	4.47826	4.05094	2.44361	4.1069	3.25428	3.74653	3.73679	16.0605	15.9998	12.0607	11.0532	13.6991	15.7953	8.97932	6.34973
BGIBMGA004697	16.2004	15.0497	10.8999	6.38077	10.2927	10.5026	11.1902	11.5989	12.3153	16.6113	10.7311	9.55436	12.7805	16.1449	10.7278	7.07686
BGIBMGA004698	4.641	5.05756	3.92993	4.37013	2.90054	2.78133	2.58589	3.38945	10.1288	11.8181	7.96536	15.9151	6.29253	7.79853	6.77412	5.36411
BGIBMGA004708	27.1339	29.6749	3.75841	9.78244	5.43821	7.44792	14.8497	10.5509	76.0359	31.2085	53.4697	8.40161	39.6171	46.8862	41.2998	28.5438
BGIBMGA004711	10.9276	11.8094	25.944	16.6651	16.8062	10.1795	11.8872	10.4663	13.4905	17.414	10.9529	49.4478	19.3855	16.2976	11.3399	8.95416
BGIBMGA004713	4.42237	4.84389	4.3372	3.24856	4.22579	3.06156	4.3551	2.79332	8.73636	8.52053	6.66864	9.0291	6.69391	8.27055	6.40006	3.67619
BGIBMGA004725	0.0880608	0.086662	0.223706	0	0	0	0.100985	0.205107	0	4.30512	0	0	0	35.7629	0	0
BGIBMGA004726	7.42512	7.06629	8.36029	10.1817	46.3989	10.1475	73.733	28.2219	17.209	21.2099	9.97828	15.6499	13.3358	23.865	72.8392	38.4832
BGIBMGA004727	3.02194	4.46091	3.41192	5.27399	14.1207	5.14298	23.8731	10.0691	11.2748	10.4097	7.65833	11.0935	12.8512	22.3123	37.0062	15.7347
BGIBMGA004728	1.01738	1.59569	1.9653	1.96976	11.7718	1.8316	17.5733	5.73895	4.51732	5.57274	3.94971	4.94525	5.06468	8.35645	23.9775	11.118
BGIBMGA004735	0.492323	0.484503	0.972748	0.572812	0.900191	0.780349	0.602215	1.03203	0.145733	15.4588	0	0.806089	0.441368	50.9498	0.288666	0.39692
BGIBMGA004737	2.14233	1.95771	1.8141	2.13649	1.39899	1.74914	1.66708	0.891039	10.8712	13.5024	10.7676	6.44267	8.62688	23.0588	6.47689	2.39031
BGIBMGA004754	3.61857	3.12504	4.0647	2.77098	3.3082	3.20768	3.51449	2.62307	4.71355	6.07589	6.12816	10.7526	6.34042	6.4944	7.18508	4.46535
BGIBMGA004765	6.41329	7.39047	7.70807	5.32555	5.8443	6.3943	4.53133	7.13147	4.91441	5.69837	3.41343	11.3232	4.85785	6.01	3.54806	4.21147
BGIBMGA004766	96.6781	84.6958	85.2087	104.267	71.4627	64.9011	120.525	104.722	127.962	94.1474	281.581	57.9695	137.577	98.65	195.5	163.12
BGIBMGA004775	33.0228	37.1563	43.5294	52.7337	31.398	37.9482	24.1101	31.0224	21.0165	22.5756	27.9909	18.4091	23.684	20.6659	13.1906	14.4211
BGIBMGA004776	48.2543	55.0781	56.3235	85.1353	27.2407	50.154	29.7848	28.5585	176.718	199.182	124.442	357.107	133.312	173.462	108.781	104.102
BGIBMGA004783	1.96166	2.65757	3.08491	1.28939	2.02631	0.698893	2.95072	1.39444	3.42182	2.64284	1.53302	8.22331	5.05979	2.92011	4.34122	2.36202
BGIBMGA004793	34.8731	21.1592	27.5317	32.2612	14.3828	19.1816	20.4466	22.9017	81.2047	141.943	139.966	52.4372	63.739	69.9536	74.3712	39.9005
BGIBMGA004797	129.321	158.067	199.254	188.415	164.954	157.935	139.728	155.841	83.2436	66.3761	100.623	188.911	129.184	81.9667	83.8471	154.15
BGIBMGA004798	123.104	134.429	133.135	158.588	83.7219	120.655	102.989	78.4418	190.617	307.77	510.291	231.361	225.911	127.173	154.514	206.729
BGIBMGA004800	144.21	143.251	164.844	171.171	140.313	108.801	151.413	97.4422	262.269	258.659	428.692	188.432	224.322	152.054	138.464	150.921
BGIBMGA004801	8.72378	7.88766	12.8814	11.6567	13.3092	10.3706	22.5717	15.2393	22.9384	16.3834	20.2149	21.3616	12.9721	10.3441	6.77345	35.4411
BGIBMGA004805	282.48	306.7	160.635	294.942	100.135	123.219	187.758	175.772	188.64	112.201	259.004	143.722	176.958	111.575	285.104	231.951
BGIBMGA004806	305.66	280.191	339.234	214.626	364.106	392.491	414.136	283.643	740.598	787.67	424.739	492.108	897.465	889.053	615.138	306.895
BGIBMGA004807	14.9237	13.6109	16.38	16.0087	14.5996	16.9065	8.88398	11.4574	25.6402	27.2024	26.0165	44.3006	32.399	30.7137	24.1399	21.2664
BGIBMGA004809	31.4661	65.933	43.4735	61.7472	37.4387	23.8177	48.515	28.5794	59.3285	73.7832	28.2018	39.9694	61.0494	63.8207	22.5104	24.7313
BGIBMGA004819	67.4855	85.779	75.7315	101.267	72.5374	70.4782	67.5533	80.061	33.3252	32.6389	31.2191	51.6332	32.6209	31.1605	27.042	48.4334
BGIBMGA004824	167.579	204.248	179.558	274.345	111.964	167.608	77.2274	161.348	182.858	157.205	179.41	203.185	128.395	165.769	106.257	167.771
BGIBMGA004825	2.42062	3.21648	2.55982	1.90786	2.41696	2.83575	1.7653	2.18245	5.22538	6.70373	5.12095	7.95795	6.4041	6.87795	6.20532	5.08122
BGIBMGA004830	4.62549	3.66215	4.0346	4.70393	3.62464	4.03893	3.5894	4.17168	62.8105	60.1717	81.8879	72.8461	79.5414	69.5543	106.1	69.8866
BGIBMGA004832	9.09713	7.9633	3.46091	2.83305	4.42963	3.07434	7.16271	4.70218	20.7086	15.092	13.068	8.28778	12.2572	15.7633	12.6827	9.98166
BGIBMGA004834	17.7799	21.5073	36.5416	43.0703	21.5885	32.094	14.3362	15.5295	29.1934	34.5614	29.9292	78.8431	29.5995	31.5686	28.0985	22.6776
BGIBMGA004838	67.7993	79.2642	99.1871	113.185	58.9289	71.7879	40.8559	50.3956	58.284	54.9762	67.5625	106.981	59.4697	48.1324	43.2153	53.0286
BGIBMGA004839	22.4073	25.9361	28.0189	32.926	19.6363	20.9149	15.8435	21.0924	8.76355	12.8746	11.0429	12.7634	11.5293	8.83346	6.50953	11.3493
BGIBMGA004845	6.84026	7.77454	10.4786	2.43801	10.7553	2.72128	10.6307	7.03103	5.21645	2.19543	2.17141	11.0545	10.896	2.80302	6.37849	5.21053
BGIBMGA004847	141.206	164.927	209.375	213.297	132.288	162.697	103.805	149.472	131.5	142.585	154.072	243.019	129.846	143.273	119.86	175.707
BGIBMGA004848	12.2549	14.846	12.8328	15.8751	10.1939	10.6382	11.599	10.3722	19.1598	20.787	15.1776	31.7328	11.8912	19.3407	13.6625	14.2288
BGIBMGA004852	61.1655	57.6806	123.646	82.3731	88.8112	98.3779	39.6106	82.98	39.3698	42.9758	41.89	76.4247	39.3958	47.3793	24.3566	58.9064
BGIBMGA004858	13.5349	13.1362	15.69	13.9693	13.1847	11.7367	16.4312	11.1968	33.9861	37.8987	35.4685	32.3136	37.6575	35.4183	25.8604	24.7875
BGIBMGA004859	396.804	337.92	322.656	210.789	311.204	271.152	208.198	287.401	80.9125	91.9648	144.552	83.5616	126.569	64.1016	104.305	160.173
BGIBMGA004861	2.50466	2.88571	5.12123	2.34553	3.40682	1.89933	2.73214	2.77458	10.1717	1.82106	11.3246	4.42957	13.2704	4.22543	5.43998	0.800335
BGIBMGA004862	2.05708	1.75891	3.76938	0	4.03876	0.0308375	4.98867	2.04218	4.04282	0	0.0327299	12.4233	8.9302	0.699761	4.5601	2.6848
BGIBMGA004863	5.49085	4.72818	8.38584	0.0855607	7.70912	0.0896619	9.66992	3.08307	10.9929	0.116915	0	31.9934	26.8779	3.29411	10.8873	7.90505
BGIBMGA004865	97.4282	117.698	123.01	185.817	70.5373	145.509	77.2722	133.845	101.349	144.868	132.214	200.425	136.388	152.476	71.9949	101.125
BGIBMGA004866	234.67	268.073	116.902	203.349	85.7369	148.778	106.794	165.854	69.965	50.3205	93.2424	79.9626	72.4183	43.747	103.94	135.61
BGIBMGA004868	60.6528	68.5859	39.6994	36.1405	27.9655	18.1674	37.61	16.1591	164.175	131.232	39.2789	69.7049	59.37	204.621	43.9143	59.6413
BGIBMGA004869	12.8751	11.6147	16.8079	25.981	2.94269	11.0377	3.07597	5.62276	226.883	47.016	118.713	24.4686	39.1225	329.184	23.2961	4.86569
BGIBMGA004870	107.715	120.236	127.91	123.046	111.615	87.418	37.455	66.2628	68.5106	51.9451	57.6722	182.086	75.4008	58.8488	37.096	104.875
BGIBMGA004871	35.1606	42.2367	41.1637	44.0025	39.9808	37.3585	43.8363	54.2805	32.1543	14.6216	26.0495	27.0724	30.9347	29.0553	24.9674	49.2418
BGIBMGA004879	2.12451	2.55171	2.15314	1.1532	2.1411	1.6062	2.49385	1.98711	2.65539	2.79255	2.56528	4.2454	5.60658	3.35551	3.54943	2.64678
BGIBMGA004881	62.5371	63.2684	68.1861	55.3757	52.5352	58.0301	46.5408	44.9006	11.2626	14.1879	4.8342	12.1896	5.62935	12.2129	5.273	6.69273
BGIBMGA004882	0	0.181545	0.0781055	0.40244	0.168652	0	0	0	62.2515	77.7583	41.9859	81.8756	37.3064	64.3458	33.9703	41.086
BGIBMGA004884	118.106	134.286	111.776	159.954	86.3153	89.7564	47.1891	70.9498	79.6894	99.4082	88.0031	122.084	79.9734	67.4161	50.9187	90.4796
BGIBMGA004888	73.3764	64.3979	50.9296	69.0678	45.9682	42.6791	56.8325	41.1853	161.032	130.81	120.717	121.266	97.802	150.476	118.49	69.3403
BGIBMGA004889	55.1333	64.1286	75.6337	89.3729	58.7011	90.2875	30.9081	64.2864	36.6595	45.1559	45.232	73.0975	46.0908	43.3532	30.9813	56.387
BGIBMGA004890	20.0024	19.0803	12.5547	8.65064	21.5751	27.7575	26.0567	25.3377	8.08283	9.62396	6.47118	9.54189	9.80097	8.32196	13.2134	15.3836
BGIBMGA004891	463.663	566.778	626.778	777.864	558.012	593.053	453.637	634.299	298.148	293.387	289.601	647.188	311.235	353.717	382.088	807.816
BGIBMGA004892	131.378	128.524	168.347	145.214	127.897	169.784	99.6828	139.516	136.579	148.786	111.732	223.527	106.611	165.857	92.5302	138.687
BGIBMGA004893	585.774	559.759	488.475	431.109	413.508	448.391	428.828	526.742	762.905	923.568	600.202	464.405	555.698	871.547	676.213	488.323
BGIBMGA004894	186.731	184.983	133.087	143.289	100.705	124.526	116.975	122.817	233.704	213.959	140.698	117.2	152.383	211.449	159.184	102.841
BGIBMGA004898	38.9232	37.0193	54.9076	38.9911	45.7634	48.3805	28.2931	38.0681	25.5415	29.4897	28.6716	47.917	39.1882	31.6251	25.492	36.4432
BGIBMGA004903	39.9092	35.9475	34.3609	31.0964	32.7492	29.121	33.7495	33.0621	20.913	24.8571	44.1081	9.47393	34.095	14.0996	40.648	40.4067
BGIBMGA004906	9.95299	9.90557	7.54715	2.74784	6.22043	1.79972	10.7366	4.61676	17.7895	7.77781	9.74185	29.5607	27.4841	11.2238	18.515	9.43534
BGIBMGA004907	1.67376	2.05897	2.18049	0.056175	3.03097	0.0294339	4.20793	1.04958	4.03745	0.268663	0.156201	14.0412	9.62248	1.08138	5.06027	2.75723
BGIBMGA004910	130.015	145.479	133.163	168.809	147.165	141.799	186.671	188.906	85.8533	54.2887	42.6173	114.18	54.9788	97.788	72.044	204.362
BGIBMGA004911	2074.46	2230.06	2155.3	3307.1	2054.85	1931.79	1854.49	1535.72	3007.14	2879.24	4364.13	4604.18	3374.44	2964.47	3253.26	2742.89
BGIBMGA004913	23.9668	26.4827	34.1806	41.8888	24.9223	24.3514	17.2781	16.2407	31.1937	38.9394	33.9397	60.9764	33.0558	34.692	35.0544	24.2944
BGIBMGA004922	12.2772	13.4657	9.84066	11.3676	1.37089	2.91383	0.752316	0.218287	9.0508	6.48151	1.18248	7.89162	6.01062	17.4098	5.25468	7.27249
BGIBMGA004926	21.2846	20.7572	26.1666	28.2515	21.9206	22.2775	21.6146	22.697	31.526	42.0445	30.9248	59.0824	33.5565	39.4026	35.5226	27.5233
BGIBMGA004927	15.6662	23.4472	15.6151	24.2795	12.01	13.4305	12.0705	11.1177	37.8597	30.1608	19.7982	35.6894	23.5486	32.3307	22.695	22.2019
BGIBMGA004932	63.3845	58.0654	83.4005	55.8439	90.6019	78.2761	69.3564	86.2771	57.4922	63.6409	57.2657	78.5386	81.4574	75.8473	67.0788	67.6771
BGIBMGA004933	48.3632	44.9324	49.2585	58.7294	43.1329	38.9679	38.784	38.7957	73.7701	83.2758	107.829	132.108	83.2636	84.3818	94.6268	80.2663
BGIBMGA004935	49.8149	43.9568	82.0437	61.8489	38.5733	28.9826	33.3553	60.7387	81.1263	63.8638	100.656	43.1665	81.1334	46.5801	51.825	44.4744
BGIBMGA004943	7.53211	8.14048	12.0159	0.0586843	12.9729	0.0614972	15.4242	5.09073	12.9893	0	0	43.7299	36.1744	3.05678	16.3395	9.08169
BGIBMGA004944	10.5708	11.0721	16.3582	16.048	8.36427	11.7579	8.93213	9.79081	14.4445	15.9215	12.1795	30.4367	10.519	13.4077	8.90286	9.03322
BGIBMGA004950	397.739	304.655	168.464	126.197	140.607	90.9847	311.637	164.895	256.93	122.666	294.487	26.4436	190.683	137.389	168.477	162.203
BGIBMGA004955	26.7692	21.8107	26.9364	25.7482	14.223	14.1469	9.71766	11.0832	15.0986	16.996	28.9757	25.9196	15.5985	26.0646	12.4693	7.70779
BGIBMGA004959	6.85996	6.44961	5.65332	7.32229	4.59168	4.03267	3.16074	4.35112	7.61483	10.882	4.69627	19.0542	4.18163	14.8883	4.64622	7.22192
BGIBMGA004960	7.60991	8.41651	10.1483	11.9308	7.13723	7.52479	5.48446	8.25621	10.118	14.1058	10.1846	26.6338	10.4619	11.856	8.0878	10.2065
BGIBMGA004965	114.019	125.087	194.864	196.821	202.719	257.048	184.376	243.247	22.8014	18.674	27.5579	66.4136	15.2363	50.5014	66.6742	273.268
BGIBMGA004975	16.4842	20.1314	23.2924	27.3823	12.3468	13.5302	8.99623	11.3333	16.7549	19.8925	17.541	32.9825	14.3809	14.2278	9.93456	10.6079
BGIBMGA004979	17.3279	21.6801	15.7791	28.1137	14.2496	17.2787	11.2835	17.0361	21.5545	25.5416	19.4377	39.5121	16.2131	22.9727	17.9012	21.587
BGIBMGA004982	22.7377	21.4512	19.9778	26.107	17.1145	13.6792	17.0564	14.2354	41.0858	39.0377	40.4034	40.9878	37.0492	34.8838	34.8648	18.1765
BGIBMGA004985	14.5255	16.4039	15.459	22.6491	12.9168	15.7506	9.28441	17.5632	22.9964	29.6241	20.5691	36.7605	17.4067	25.098	15.2709	26.2372
BGIBMGA004987	16.2636	15.2081	18.6526	20.0372	13.9572	15.2995	11.3975	11.4294	35.8298	31.7266	28.4853	35.126	21.1744	31.0324	19.5925	15.8563
BGIBMGA004988	31.822	35.405	29.8656	42.6553	20.9305	27.4827	20.983	21.6178	61.1295	49.2222	39.3786	63.9911	41.1468	39.6541	32.3605	40.7993
BGIBMGA004992	65.7221	72.9805	74.5491	96.4741	63.7548	78.5146	52.1565	59.7412	66.9879	71.0247	66.6267	115.294	53.0997	66.0167	47.5332	73.7065
BGIBMGA004993	123.291	146.836	198.111	242.515	130.153	186.857	89.9865	179.843	101.048	111.894	119.277	211.531	110.953	112.55	103.493	193.17
BGIBMGA004994	13.1054	15.0607	21.837	23.6836	14.4549	15.5408	10.5686	12.3083	23.8392	26.9184	22.6491	48.8485	23.7896	21.8891	22.8666	16.9565
BGIBMGA004995	3.06047	3.26285	4.85919	1.11276	6.64518	1.04949	8.62785	1.33656	8.91777	4.10545	4.57933	26.5462	22.8203	5.7962	9.39289	7.58215
BGIBMGA004998	19.495	15.7677	8.44341	9.94067	6.63848	7.07308	5.4608	7.81291	15.2737	6.65059	14.3759	8.64601	10.1239	13.8821	10.1522	16.1468
BGIBMGA005004	17.5622	22.7287	61.7267	43.0362	83.3586	152.237	80.8346	86.8533	15.2219	21.8017	14.9437	25.041	15.1805	19.0175	14.2823	11.88
BGIBMGA005005	18.5755	23.1492	59.0449	48.3836	73.9028	140.329	73.8602	81.7475	12.8484	19.812	16.9415	22.161	14.8699	15.9567	8.62015	9.03073
BGIBMGA005011	32.3262	30.3068	63.0074	44.8997	38.2972	27.8114	55.7154	44.5519	119.116	106.97	80.5715	108.496	107.44	110.569	86.008	58.2155
BGIBMGA005012	1.7277	1.43684	1.79268	1.23157	1.06784	0.890075	1.61849	1.19022	74.6327	42.3045	142.13	22.8523	103.681	10.5075	103.263	10.4468
BGIBMGA005013	3.88935	5.31883	4.10612	4.58398	2.86308	2.26328	3.88092	3.00002	36.8375	33.4271	39.2193	19.9668	29.4167	39.7789	31.8746	18.6817
BGIBMGA005014	14.1675	14.0319	10.9386	7.1282	9.63897	10.6178	9.86272	12.0138	16.6598	19.6027	11.0599	15.8516	12.5398	21.6892	12.4279	16.8195
BGIBMGA005023	57.8623	67.5682	74.3288	96.4688	52.0254	71.3204	34.0477	49.7039	97.1868	113.985	78.5897	210.969	78.7004	110.515	82.4675	97.4135
BGIBMGA005024	827.507	1083.88	799.525	1015.48	401.975	749.783	312.245	462.311	1114.46	1075.34	2115.17	2354.31	984.98	1003.88	844.008	984.719
BGIBMGA005025	462.479	570.18	548.477	569.008	348.6	360.424	259.031	292.312	278.747	174.411	149.549	715.334	266.573	215.142	161.542	295.938
BGIBMGA005035	126.483	150.707	114.467	198.061	73.8036	106.813	48.8442	100.053	183.364	174.609	129.358	177.989	69.4418	136.072	65.6676	113.827
BGIBMGA005036	117.32	141.987	92.397	147.1	59.1327	95.7843	68.3076	109.451	235.62	192.748	128.242	171.104	91.5976	167.94	93.7176	161.508
BGIBMGA005038	3.88935	4.14654	4.35696	5.05551	3.25944	3.48249	2.323	3.01963	4.81203	5.74873	4.16807	11.9402	5.78341	4.84394	3.02874	4.94031
BGIBMGA005039	19.9832	19.9298	23.2813	39.0885	17.4109	19.6226	12.1501	15.1502	15.7806	19.9898	19.6553	49.4077	28.0239	18.8181	16.2188	17.0299
BGIBMGA005048	0.934544	1.11987	1.5222	0.0479704	1.85452	0.0251349	1.57603	0.81306	1.40962	0.170429	0.0907032	5.12405	3.30389	0.581222	1.1362	0.958429
BGIBMGA005052	6.98315	7.65514	7.55996	5.09086	6.06095	6.06237	9.12305	9.5736	10.1065	7.48345	7.37812	7.54661	6.49205	36.4224	8.45455	6.85928
BGIBMGA005069	233.066	209.541	170.982	234.501	410.072	248.392	352.456	155.393	80.3842	74.9832	4.67287	56.4798	40.1985	123.741	119.958	728.845
BGIBMGA005073	5.83403	5.41013	7.12525	0.0979012	8.82101	0.102594	9.39206	4.83431	13.8238	0	0	42.2499	30.7546	3.88008	14.9244	8.93214
BGIBMGA005076	24.6727	29.3289	27.5915	35.8409	19.2539	21.4386	16.5702	20.5298	28.9114	24.0353	24.3671	25.3907	17.3385	22.3449	13.3836	19.0761
BGIBMGA005080	39.5575	34.2481	23.7197	30.2968	24.754	20.0012	34.2204	30.2542	94.0938	29.8134	38.0379	17.8776	42.5594	45.1133	55.0201	22.5342
BGIBMGA005093	3.29606	3.73026	2.20494	4.54439	2.29015	3.28533	2.23008	2.26472	7.02482	8.09621	4.83053	9.79115	3.13676	6.22066	2.13793	3.38812
BGIBMGA005096	18.1316	19.0002	18.3391	31.3509	4.60457	7.67609	7.12342	6.06099	75.103	125.316	179.238	0.785377	25.1814	55.4074	14.581	9.98226
BGIBMGA005097	86.7608	68.6397	66.6785	44.1967	57.1503	64.1378	52.9239	50.9373	48.9861	82.2338	56.3697	64.113	54.6172	62.7353	43.3558	35.4077
BGIBMGA005102	4.42818	4.80134	4.46316	2.39369	5.67846	2.29342	5.32523	4.56367	5.35045	3.15406	1.95874	15.2844	9.74901	4.53044	6.28994	4.54159
BGIBMGA005111	1798.93	1504.92	1869.85	1175.15	3694.32	3138.49	12552.4	6523.07	74.4399	12.5948	110.305	442.032	68.0139	234.067	939.88	3725.51
BGIBMGA005114	4.7481	5.20334	3.91916	4.53538	3.24537	3.56116	3.41812	3.10491	9.69322	10.323	8.48978	10.16	7.85539	8.46574	5.31876	4.86049
BGIBMGA005116	13.929	11.8888	22.7234	14.5165	14.726	17.5365	9.3493	12.6466	20.7745	21.3318	17.2992	31.6539	20.0422	20.7431	14.1884	16.2327
BGIBMGA005117	58.1439	52.0311	88.6381	51.8387	73.2092	68.4302	42.9719	52.4915	46.7331	63.0428	47.231	72.1004	44.1589	53.9886	36.9718	40.7882
BGIBMGA005118	32.8072	36.6102	38.8599	47.7135	38.5628	31.5182	30.456	29.2235	53.8673	56.3502	59.7027	92.838	67.7722	58.66	61.7227	42.7055
BGIBMGA005119	8.8891	8.11679	8.41715	4.60121	9.95069	7.41183	12.1344	6.99125	9.35313	7.32817	8.29891	6.22921	7.07599	13.5888	5.89482	8.5812
BGIBMGA005122	4.14523	5.43918	7.15025	0	10.5269	0	8.62688	4.64864	11.2478	0.549193	1.19206	38.7832	29.8567	3.64086	12.6588	6.96242
BGIBMGA005123	4.07731	3.92717	5.72986	0.151401	5.47243	0	7.6602	2.72777	5.10376	0	0	11.6675	12.4735	1.37153	2.38431	3.23475
BGIBMGA005126	34.6152	35.3668	52.6293	65.8418	31.0062	38.838	24.4417	31.072	39.8922	39.9764	44.6188	85.1506	37.8184	33.7427	28.0497	31.7487
BGIBMGA005127	25.4215	28.5358	22.1992	24.5228	34.9523	26.1523	44.4118	30.646	10.9128	5.32834	8.67413	19.6269	9.14217	13.9334	17.7949	25.3189
BGIBMGA005129	136.255	126.283	107.805	120.331	102.939	105.003	45.7214	105.476	40.3526	44.8944	90.8226	16.5464	77.8592	33.7932	79.808	56.7194
BGIBMGA005130	189.925	175.439	163.473	174.728	152.676	144.311	95.4715	155.811	73.0548	85.1777	160.087	32.0383	125.179	58.0127	136.175	99.8182
BGIBMGA005131	56.2305	49.9188	31.0354	42.074	30.5787	32.5152	32.7062	35.926	46.0103	37.9959	42.5888	22.2217	37.2604	51.2022	22.968	27.3291
BGIBMGA005135	33.6733	38.6209	31.659	20.0394	35.1426	21.9622	32.5106	26.3837	13.2612	10.776	9.61236	19.4735	21.5782	9.90855	13.2019	10.2304
BGIBMGA005140	96.7744	93.5495	67.2693	55.2112	67.8113	67.5472	78.3864	67.6921	129.588	205.809	102.842	95.0559	121.267	172.245	124.842	73.8858
BGIBMGA005143	7.97317	8.22928	5.35185	5.6848	5.24474	4.26791	8.80881	8.37948	52.7794	88.8107	29.1607	28.5427	18.7081	46.8862	19.9897	8.42711
BGIBMGA005149	87.5406	101.024	103.206	128.828	67.4304	109.241	59.6228	124.9	71.538	91.9837	143.875	90.7843	74.1694	84.3497	75.6363	78.2293
BGIBMGA005151	6.24828	6.79451	8.56491	8.49481	5.80703	7.92341	4.23583	5.4675	10.8827	17.988	7.06947	27.2111	6.60621	12.2798	6.03428	6.26206
BGIBMGA005153	16.271	14.9591	13.2342	15.1325	8.41637	10.7677	5.40129	9.22511	15.4473	23.7413	11.6362	44.8187	14.3951	19.4625	9.41475	13.8085
BGIBMGA005154	15.5574	19.8133	13.6904	35.4031	4.32268	8.0895	0.874541	3.01963	15.5763	32.5544	28.7185	33.5351	10.4131	14.4683	3.68898	4.45757
BGIBMGA005155	7.57058	9.90816	8.65769	16.1409	4.70929	3.63986	2.86405	1.90873	9.18336	19.9155	12.8017	25.6489	10.7376	5.55262	3.60374	3.14616
BGIBMGA005156	22.0456	26.2462	25.2245	49.3603	19.2699	29.6984	15.1686	32.5619	31.2758	69.8851	64.6074	92.8175	43.3842	40.2732	23.0542	39.4487
BGIBMGA005158	37.6994	39.2422	30.3356	40.5224	27.6706	30.1264	23.9965	31.8556	61.0993	69.0655	52.2522	74.7883	50.9803	74.1388	51.1264	49.7681
BGIBMGA005159	64.641	72.5708	149.193	152.522	72.9641	126.543	49.2401	94.8466	43.0007	54.5386	44.3923	130.728	36.9333	55.5717	30.2731	54.5607
BGIBMGA005162	24.2838	30.0766	45.3392	54.3715	31.2979	30.8719	13.9918	22.6242	19.9868	30.6508	27.018	87.5556	26.8352	32.0716	24.4831	26.7407
BGIBMGA005164	34.0201	33.3875	28.7284	43.0168	21.5916	29.6525	14.6164	27.395	63.3556	50.2876	33.1096	73.4359	39.8446	43.0616	28.128	44.0127
BGIBMGA005167	84.947	86.0334	55.6144	54.3797	52.3666	47.2865	55.6506	54.6622	54.0648	64.6107	62.2851	51.1722	54.4052	25.7664	46.0627	67.3456
BGIBMGA005169	51.7637	51.3591	64.3121	76.2704	58.573	58.1988	34.7892	60.2828	63.5826	77.9122	70.83	126.039	57.7152	58.2758	65.0709	67.5594
BGIBMGA005170	9.40317	9.16158	5.81975	8.23261	4.74101	4.59929	4.44225	4.98421	16.6105	18.4015	7.82259	10.1203	6.94776	13.6748	4.53345	3.40012
BGIBMGA005172	25.8143	27.843	23.7828	25.139	15.9537	20.8674	11.7227	19.3604	44.2431	46.048	25.355	27.4126	22.3236	42.1384	14.9845	18.3145
BGIBMGA005173	154.309	146.852	86.2906	82.1584	82.1638	112.679	78.6161	133.909	302.781	185.923	184.563	87.825	195.621	403.17	190.505	196.115
BGIBMGA005174	44.7769	47.7961	87.1677	69.3598	39.2036	34.7715	27.9835	58.7679	59.5661	46.753	75.9953	33.9417	64.5761	35.8172	38.9386	32.1128
BGIBMGA005176	18.7548	16.7662	13.093	11.8683	16.8844	10.7352	19.2088	13.0048	92.1738	89.4523	98.6557	78.192	83.0811	98.7425	65.7906	52.2291
BGIBMGA005177	102.593	99.0935	94.5538	98.3139	72.5571	70.4762	68.8139	75.3934	184.949	180.59	140.522	184.335	117.768	210.008	99.8227	92.4083
BGIBMGA005181	40.4635	35.8176	32.0885	22.7921	32.0997	43.4622	52.7853	55.3507	13.0708	25.273	27.0127	8.51306	20.1531	9.73123	24.243	28.9115
BGIBMGA005182	49.0567	43.1775	45.6865	27.2715	45.285	54.599	89.4705	76.8278	21.2808	30.3658	37.7074	10.0021	29.0726	18.912	32.0865	41.7484
BGIBMGA005186	34.2683	40.7585	49.3127	62.1911	47.6663	30.7597	45.5659	41.8668	56.7088	66.9323	59.1734	99.8243	71.9834	61.4901	60.3244	46.6113
BGIBMGA005192	1.56881	1.92987	1.57753	0.941168	2.33066	0.0896619	4.16031	0.799314	5.6597	0.350745	0.190329	20.6409	18.7638	1.06574	8.83918	4.24896
BGIBMGA005202	64.2964	58.3196	55.6863	33.9391	59.1595	51.8197	45.0756	51.3337	86.1798	52.0221	63.6437	51.6392	63.6333	96.6909	65.5633	45.1794
BGIBMGA005203	17.2714	15.8725	12.6528	10.8528	13.4195	13.3824	12.3977	16.2241	18.4401	16.14	16.5496	21.1242	19.2297	30.2239	18.263	16.2541
BGIBMGA005204	67.0213	71.9277	60.4677	66.8736	57.5179	48.6542	54.1642	53.2663	44.3477	25.8223	42.3991	26.091	29.3536	30.8988	43.4086	34.1474
BGIBMGA005208	62.1245	67.6549	46.3976	94.8001	40.0743	48.6628	26.4897	48.2937	56.6213	80.9392	52.95	33.285	40.5314	38.3274	33.8891	90.5742
BGIBMGA005212	7.94689	9.86893	10.2542	7.09969	8.36083	6.28651	6.79873	9.10786	0	0.225615	0.244855	0.295047	0.587175	0.311605	0.208015	0
BGIBMGA005217	24.0225	27.0182	26.735	28.7484	18.1971	16.1093	17.0535	18.1178	45.9669	65.7453	56.6228	89.9026	52.7754	46.5697	35.9676	34.1235
BGIBMGA005222	27.9719	25.6718	34.7974	35.4475	23.6332	24.1417	23.9677	26.6277	44.3072	52.2788	45.527	77.7404	43.3209	47.9033	36.2801	37.7706
BGIBMGA005224	15.3527	14.0512	16.1206	15.6745	12.6323	13.3372	11.4438	11.9792	40.5602	36.4298	28.1624	28.3692	30.8095	44.4488	21.4356	8.35491
BGIBMGA005226	24.6082	25.3828	18.5721	18.7175	25.024	23.0644	14.3362	22.3748	27.9004	19.1956	15.4116	22.6748	17.8777	38.1857	21.8937	20.821
BGIBMGA005239	7.43071	9.12574	8.5803	13.6114	2.80717	10.6698	1.05635	6.93721	10.2253	5.93129	3.81459	2.0828	5.27256	3.70154	3.98331	3.83707
BGIBMGA005240	33.5835	31.8124	49.8553	30.5655	38.7939	28.7083	27.5622	48.7119	7.13524	0.999729	4.15912	1.36187	3.80642	7.17998	3.27731	5.91459
BGIBMGA005249	16.3829	15.1853	42.3443	37.4023	23.6857	22.2105	19.0057	15.9732	21.2519	26.3493	19.9682	57.3686	20.888	17.6	13.4035	14.6865
BGIBMGA005259	1.53623	1.94378	0.805294	1.27671	0.735673	1.27101	0.503341	0.851934	4.79102	8.28668	11.6441	3.76439	15.8912	4.62621	4.26246	2.50657
BGIBMGA005262	141.098	157.942	163.416	224.053	92.4303	150.075	75.9807	110.484	177.799	117.824	214.519	84.6271	103.069	145.39	119.608	184.616
BGIBMGA005263	14.2083	11.0166	10.2814	10.4447	11.8875	11.5753	8.8874	10.4294	36.7053	34.0892	30.4217	26.889	27.7025	34.9711	21.9631	15.1866
BGIBMGA005266	32.397	32.5554	13.8252	12.9789	17.0364	19.8544	24.6044	26.3803	54.0853	48.6187	47.2894	40.6879	31.3901	59.9697	36.1804	42.9862
BGIBMGA005270	25.2647	24.7369	21.5027	27.8805	27.153	25.9249	25.6551	27.027	146.504	115.289	111.935	105.183	129.941	144.26	94.2811	72.3666
BGIBMGA005277	15869.4	15218.3	16164.2	13746.9	12205.4	12069.4	3419.5	6060.96	7874.64	10189.4	14643.5	5833.12	12366.1	2634.43	7415.24	5497.26
BGIBMGA005278	10054.7	9290.93	7851.9	9098	3690.58	6112.17	822.624	2504.35	3598	5170.26	5391.73	2850.32	2389.64	1260.65	1101.42	2299.88
BGIBMGA005279	25.2282	26.1723	24.3596	33.511	21.4947	21.0512	12.0947	20.8518	26.7986	25.4861	29.0086	28.1114	20.5511	21.847	15.6011	19.8098
BGIBMGA005282	26.6462	24.4313	29.2907	21.5188	29.8078	22.853	19.6437	19.8525	31.5074	47.9551	30.6807	66.5844	36.9796	48.4888	30.295	26.9367
BGIBMGA005288	16.8446	16.7408	21.6494	22.6583	16.8607	20.0914	15.6519	17.1357	27.3821	35.6456	28.9818	61.2412	29.6492	32.7296	21.2268	23.0478
BGIBMGA005289	460.888	511.172	369.525	629.4	243.391	387.313	197.139	297.811	1030.55	1154.31	514.701	2254.08	474.34	1115.08	423.311	594.209
BGIBMGA005290	25.5108	20.6607	21.673	24.1588	19.5758	19.8098	23.0202	12.1759	40.0166	37.4003	37.6673	40.2041	40.3189	31.8195	37.3334	22.5903
BGIBMGA005299	5054.46	5323.32	875.198	1504.53	1191.33	1073.78	4561.77	2819.68	12253.3	9287.36	7570.71	3218.07	3214.39	7816.26	4458.43	4780.19
BGIBMGA005300	8.96476	8.3676	4.96952	4.63722	4.77387	5.1553	5.2992	8.34136	30.3667	28.3217	23.0976	4.64772	9.79918	28.0358	10.5161	12.5272
BGIBMGA005301	191.501	233.05	200.913	348.793	202.886	123.47	213.879	149.525	430.188	814.635	786.198	569.094	394.497	454.087	283.804	330.16
BGIBMGA005302	148.578	197.312	157.618	255.688	163.354	118.946	234.04	185.734	212.597	378.859	234.8	175.701	472.933	173.691	305.433	237.263
BGIBMGA005303	144.995	109.009	119.091	331.246	237.524	120.64	210.876	146.392	152.661	112.045	174.549	113.898	141.296	94.3873	126.908	91.5616
BGIBMGA005304	8.0365	8.86849	7.03298	10.2991	6.76311	5.5655	7.28792	6.383	15.9754	15.8775	12.4994	14.3145	10.5393	13.7555	10.4247	8.60728
BGIBMGA005311	11.5562	12.2531	10.7958	14.1829	11.1785	9.47667	12.5682	8.24851	24.0833	22.9363	21.8531	28.4254	17.4298	21.5117	17.2128	10.5942
BGIBMGA005312	15.6069	16.9681	20.3061	25.0328	11.5505	13.5015	10.1703	9.52049	25.409	27.5895	25.7267	49.3108	21.2694	25.066	18.0294	16.5272
BGIBMGA005316	99.5855	104.68	108.914	149.884	74.9189	88.5839	42.3196	89.4303	90.0616	132.658	104.291	176.762	72.4183	94.6482	72.1925	111.845
BGIBMGA005317	14.6694	14.7682	18.3043	25.366	12.6712	14.617	10.0547	12.7636	25.1179	24.6894	18.6561	42.1998	20.3371	23.6586	16.9057	15.0893
BGIBMGA005318	302.625	372.992	359.113	485.569	259.902	345.078	163.857	300.925	460.253	688.799	251.772	431.261	288.573	304.071	171.639	337.388
BGIBMGA005319	101.342	122.697	137.992	186.932	104.635	166.4	52.9205	149.014	88.4811	122.402	89.5785	273.992	101.711	112.703	87.4871	173.475
BGIBMGA005323	345.74	359.972	203.186	347.856	212.927	197.495	337.503	222.316	650.038	621.879	676.898	572.594	569.785	693.934	574.173	395.371
BGIBMGA005324	12.6579	12.693	13.8172	15.8877	8.80255	10.9989	7.1546	9.50136	24.9384	25.8944	19.3886	27.6777	14.2727	20.5691	12.8276	17.351
BGIBMGA005328	360.686	419.018	1108.56	1178.82	453.515	701.459	168.234	569.598	268.432	287.859	342.518	877.808	287.273	319.721	199.39	641.024
BGIBMGA005330	1.41761	2.07476	3.04721	0.0634376	2.69174	0	3.41806	1.77791	4.43838	0.0433424	0.141116	12.4981	11.6561	1.18526	3.75637	3.77306
BGIBMGA005331	0.712553	0.818107	1.75986	0.310892	2.3886	0.0542991	2.3152	0.484063	3.03202	0.141607	0.115263	8.9584	5.46669	0.762759	3.13346	1.13698
BGIBMGA005341	411.725	334.675	353.77	357.516	347.695	314.787	594.527	523.555	656.562	1046.25	1220.36	559.852	591.742	588.31	836.359	648.957
BGIBMGA005342	21.4882	19.3284	11.1322	12.8999	11.7292	9.36622	13.9254	10.5755	56.2621	43.0607	46.8355	24.0811	26.4332	39.6486	27.8028	17.718
BGIBMGA005345	106.01	117.644	71.5498	115.216	59.245	72.5862	57.6007	74.155	190.573	223.227	135.979	161.925	118.185	184.127	118.166	132.275
BGIBMGA005347	648.31	745.561	1013.09	1140.46	650.761	858.479	499.976	760.056	688.367	782.315	787.645	1265.12	705.188	826.084	684.559	899.063
BGIBMGA005351	7.16976	7.46183	6.00472	4.85089	4.8308	5.08341	5.04583	6.31378	10.8369	14.3813	9.4562	8.89053	8.00584	12.694	8.2278	7.79958
BGIBMGA005353	16.7073	17.9729	10.2526	9.20782	13.9138	8.47396	17.6855	11.9735	49.8558	56.1355	46.283	19.3812	27.0781	67.1044	33.3889	13.1562
BGIBMGA005358	11.5506	9.46368	11.6942	9.55868	9.35348	10.3309	8.49883	7.22045	19.0016	22.3727	15.2807	22.3451	15.6317	18.0219	13.1754	10.5474
BGIBMGA005359	3.13657	3.14849	3.08097	4.48872	1.60582	1.89302	4.02853	4.38334	8.14723	11.5193	19.2396	9.24402	4.86682	6.50853	4.06897	4.80466
BGIBMGA005369	66.4859	66.7297	58.5364	94.1329	78.495	65.2265	85.837	68.7109	40.5667	7.87523	5.1281	50.9791	24.1394	43.0721	15.974	28.3985
BGIBMGA005370	1.89689	2.04041	1.75568	1.77074	1.53254	1.3312	1.77057	0.9761	3.52569	4.10286	1.66978	7.99667	4.15253	3.05126	1.79441	3.33424
BGIBMGA005374	20.1586	21.5301	21.1281	25.818	15.6199	15.0996	15.5906	13.4064	35.5602	32.1736	31.2942	47.4562	29.0966	27.9485	25.5407	21.7327
BGIBMGA005381	22.0046	23.6551	33.3499	37.547	22.3596	22.493	18.4835	19.1787	54.2973	54.7324	44.074	76.3844	37.9852	50.757	31.9727	26.1306
BGIBMGA005382	5.34157	4.68041	4.55322	4.53726	3.42326	4.203	3.8259	3.98867	7.76135	9.92418	5.01209	13.0129	4.42403	8.64485	3.51174	4.09545
BGIBMGA005384	102.623	109.57	168.323	194.802	130.064	114.154	98.6608	99.8661	126.711	157.903	144.354	258.122	149.199	121.961	144.967	83.5864
BGIBMGA005389	8.1405	9.52442	6.43371	7.10353	7.7317	7.98165	7.05327	9.90158	16.5163	21.7322	12.9486	15.1798	16.7479	22.031	15.1147	10.0269
BGIBMGA005391	42.6924	54.4761	58.7459	70.0092	40.9325	46.3184	25.2051	36.9729	30.9242	49.1805	50.3021	81.7698	46.0333	41.2913	38.2839	51.1369
BGIBMGA005392	31.4716	44.5614	59.1008	69.0302	30.3381	46.7904	30.5664	34.0332	59.8882	64.8418	45.2982	158.368	55.9193	60.7144	46.1323	60.412
BGIBMGA005394	2.94427	1.60973	4.33996	0	4.88501	0	7.00286	2.0319	17.1886	0	0.317511	43.7435	42.0748	3.12479	20.2604	14.0666
BGIBMGA005395	26.6045	21.2285	44.3924	34.6806	29.8205	30.6644	20.989	21.5434	27.8631	35.5422	32.1656	73.7721	32.3211	34.8788	24.5054	21.673
BGIBMGA005403	2.40889	3.7041	5.22702	0	5.64333	0.0688372	4.92056	1.40267	9.60955	0.269282	0	30.5493	29.9796	3.71916	15.6414	8.26906
BGIBMGA005404	5.96831	6.34339	13.3928	0	12.9317	0	14.5098	5.28242	13.2501	0.0711657	0	44.1835	40.8086	2.65382	16.2723	11.3077
BGIBMGA005409	70.4732	79.3268	109.038	109.849	85.0831	108.738	58.8528	93.4402	63.0572	81.1493	64.3379	180.605	72.9953	93.0619	91.7863	107.281
BGIBMGA005418	35.0042	36.5482	52.4911	44.0908	42.4803	37.895	49.7722	40.8853	87.7985	98.0059	96.2755	58.448	67.2201	88.494	62.5866	36.9759
BGIBMGA005421	58.1782	68.0989	62.85	78.9084	54.8179	59.5729	65.1369	75.2077	67.6382	32.1736	46.9497	65.3867	44.8424	75.1012	77.3219	60.1003
BGIBMGA005425	128.349	155.16	229.718	247.925	131.607	172.984	116.076	138.261	191.042	283.301	213.609	586.263	177.727	234.191	159.223	164.623
BGIBMGA005426	14.1529	12.5991	15.3694	12.5386	10.5685	13.2384	10.6548	9.24762	11.5729	17.2623	9.17499	28.4922	11.2315	16.6536	7.89847	8.76463
BGIBMGA005428	35.7174	35.5992	39.618	36.246	31.2454	36.6268	29.7053	27.376	32.8075	43.1334	25.0857	68.1963	37.183	45.4974	23.9616	28.06
BGIBMGA005434	17.2484	22.0917	22.3382	27.5571	14.3776	17.2804	10.0354	11.6683	29.9867	39.3191	17.8485	98.488	21.2532	30.202	14.3613	26.3294
BGIBMGA005439	174.865	183.009	160.808	234.225	144.127	151.748	101.097	119.94	169.47	168.686	213.808	161.689	152.132	133.331	131.697	134.416
BGIBMGA005441	27.2397	24.9563	20.8706	17.9517	22.8454	18.8643	14.8345	17.7528	29.225	30.6118	21.6812	16.3285	22.8131	38.9662	22.9926	20.1004
BGIBMGA005444	179.137	193.39	199.674	228.16	166.939	179.076	97.9281	208.156	87.8593	93.6328	131.321	144.361	104.134	80.0605	109.362	203.189
BGIBMGA005445	1.39895	1.65606	1.06443	0.81383	1.27896	0.66744	2.25527	0.354171	2.70068	2.07908	3.50264	1.63609	3.87993	1.783	4.12355	0.572103
BGIBMGA005448	23.4157	31.6656	22.9642	36.3832	14.4172	22.869	8.72242	19.7101	41.7293	61.3022	20.2914	114.011	20.5556	51.351	13.4405	33.8717
BGIBMGA005449	26.4281	29.4532	28.7518	43.9681	18.1166	23.7402	18.4874	20.9034	50.189	70.3993	43.8827	109.85	43.451	53.4964	31.0214	32.7286
BGIBMGA005451	67.3236	70.1157	103.7	146.148	97.9878	110.286	73.1782	102.454	61.8945	80.7687	69.15	119.311	79.2543	76.5225	81.5063	110.928
BGIBMGA005452	23.447	24.711	34.1705	38.5019	18.294	23.5698	15.5735	10.4575	55.8074	53.0739	52.6148	86.2838	30.7333	50.2802	24.1317	18.3224
BGIBMGA005453	16.2623	16.5782	17.2906	22.5271	13.4008	12.4036	11.6243	11.8898	19.1042	27.3041	22.8615	41.4495	23.7623	25.7249	20.925	18.2261
BGIBMGA005456	5.38525	6.62464	9.50033	0.195802	9.43643	0.205188	11.5793	4.70366	12.952	0	0.21778	41.9875	38.5303	3.5475	14.5544	5.42712
BGIBMGA005461	2.99407	4.15978	6.56204	0	5.39401	0.0805266	9.08862	2.35873	4.9853	0.105003	0	14.5213	16.6699	1.30521	8.8099	4.96974
BGIBMGA005462	275.926	305.532	273.33	397.658	285.883	256.416	173.197	260.679	252.409	277.59	262.911	403.919	224.014	249.404	221.661	303.47
BGIBMGA005465	110.812	139.136	140.983	164.575	104.552	113.062	76.6834	103.462	113.614	100.401	115.365	172.529	100.652	105.72	84.017	161.597
BGIBMGA005471	0.283205	0.167224	0.479628	0.296555	0.414263	0.258975	0	0.197888	0.251495	0.270153	0.494762	0.662424	0.117182	9.73842	0.498159	0.114163
BGIBMGA005472	18.185	22.2742	35.0273	39.2286	19.408	24.9794	13.1567	24.8135	20.2727	24.8478	26.9668	27.7482	23.2514	17.7375	17.2465	22.4164
BGIBMGA005475	68.3445	64.6139	64.159	56.0274	67.3188	41.2356	135.37	72.6865	316.436	238.936	201.068	129.374	130.935	185.06	98.6341	115.481
BGIBMGA005486	25.0139	28.5192	30.2222	39.5291	27.7488	25.3843	24.662	26.6438	46.3902	53.4692	44.7061	77.2377	38.8124	49.5839	53.9933	31.8178
BGIBMGA005489	38.0078	44.6803	45.5865	48.59	50.0622	36.3406	39.479	42.6486	81.4309	50.0038	52.2499	117.274	77.4374	85.0435	68.4562	69.9705
BGIBMGA005491	36.4858	33.5368	28.2296	20.6867	34.0337	26.0817	31.6459	29.7649	106.289	75.3063	67.4081	45.2698	57.858	86.3789	61.491	27.2505
BGIBMGA005492	29.7263	24.8288	19.9611	13.2177	23.2386	16.7513	26.5981	18.1362	65.3117	50.7412	42.4499	25.5204	40.4446	55.3317	39.8618	20.3214
BGIBMGA005493	273.42	312.679	335.841	389.111	213.149	337.352	111.792	294.685	241.015	350.708	365.047	529.11	251.072	255.24	215.35	454.148
BGIBMGA005494	13.5104	15.0685	11.7177	17.2911	12.7259	15.1997	14.2725	34.7099	27.2674	31.7312	20.1061	68.086	27.1886	43.933	28.9859	57.1022
BGIBMGA005496	3.41418	3.60242	4.38133	4.7914	4.44067	3.28301	2.38144	4.05806	17.66	19.0542	8.40374	38.6943	12.1243	21.2155	9.05477	30.3635
BGIBMGA005498	46.8401	47.1425	59.2347	66.0714	49.0643	45.2378	39.2109	44.3169	88.8315	100.293	74.0306	143.397	62.23	85.8207	72.2283	60.8523
BGIBMGA005500	16.7	14.0128	9.30353	7.89995	16.2721	16.9189	25.6522	28.968	20.9769	8.85604	12.1563	8.27493	8.95569	10.7694	14.3495	23.2961
BGIBMGA005501	30.9339	39.5219	33.3174	49.2511	30.7614	26.5504	28.9392	28.1247	57.531	67.2996	68.2107	100.599	58.9451	54.4294	68.911	42.1128
BGIBMGA005504	66.7424	74.6815	84.976	94.9258	77.8466	60.7607	58.9694	65.8326	61.3655	57.4925	62.069	108.195	66.276	56.7962	49.352	90.1804
BGIBMGA005505	22.931	19.5366	22.5738	25.8786	20.5937	23.4883	17.6548	23.874	24.5548	29.7581	25.2443	49.7508	29.4199	21.2173	30.2874	51.8529
BGIBMGA005509	13.3349	13.2196	9.63126	9.83948	8.21708	8.57766	7.75843	7.30802	24.2351	22.3308	19.5721	19.9146	15.6534	21.3148	16.2411	11.4294
BGIBMGA005511	1703.21	1897.72	1648.76	2573.83	1456.16	1518.41	609.848	1477.11	1527.97	1463.4	1506.96	2032.28	1118.57	1224.39	1008.86	1445.83
BGIBMGA005514	2.35379	3.30914	5.29609	0.0586843	5.16455	0	6.24679	2.81948	3.58326	0.0801896	0.195814	10.146	11.4088	1.06323	4.36212	3.18537
BGIBMGA005521	17.4943	15.5651	11.2881	10.8054	13.7069	11.8064	18.2088	16.2119	30.1294	22.6386	21.6086	19.4241	23.818	34.5268	25.194	18.9142
BGIBMGA005524	6.80636	4.55663	2.62692	2.2222	1.69322	2.28638	1.7522	1.34805	3.44359	1.38025	1.70767	0.324903	0.574748	2.37908	0.814451	0.79325
BGIBMGA005527	14.75	13.9623	8.31451	3.88774	5.37812	5.89359	7.36608	4.65958	19.7101	12.1464	15.0294	8.19515	14.6537	16.4339	13.743	6.73486
BGIBMGA005528	78.544	77.9129	69.6266	94.7106	61.0683	61.942	42.8355	67.8505	47.2879	45.9406	45.2222	71.4351	55.1643	51.9983	50.8799	48.1399
BGIBMGA005530	46.4341	63.5064	69.364	82.9083	40.7098	49.4294	31.6762	40.4877	20.8818	16.1844	19.1824	39.2669	22.1689	20.7058	18.0634	20.8778
BGIBMGA005532	0.715139	1.18531	0.828674	1.11671	0.757032	1.37674	0.561117	0.263	3.34245	5.11636	3.28778	6.42679	3.69878	4.53737	2.93793	2.42762
BGIBMGA005552	40.7654	45.53	62.7069	72.7701	40.0887	43.2112	35.3365	30.7686	28.7786	30.9137	29.2575	54.89	26.1862	25.5027	22.9681	19.6175
BGIBMGA005559	159.866	180.292	592.707	558.357	289.487	486.517	191.479	302.38	204.999	197.819	250.182	672.415	201.578	235.226	141.988	379.93
BGIBMGA005560	27.8362	34.7961	41.4811	53.0123	25.4486	32.2151	20.0523	34.0644	44.886	51.2823	43.3016	85.1085	37.3729	54.312	27.5634	40.4916
BGIBMGA005564	40.5242	40.7262	64.6561	85.665	43.5756	48.422	27.8981	29.6403	60.9808	84.4233	57.4248	149.371	57.5107	68.4578	56.2525	37.4415
BGIBMGA005566	1.08962	2.32335	3.46004	0.0792352	2.73945	0	5.10228	0.528729	7.15636	0.108272	0.0881289	21.1326	16.1556	1.07667	6.88797	3.38579
BGIBMGA005576	721.593	678.046	968.732	594.259	838.478	989.474	325.475	650.192	860.914	1675.36	610.935	1304.31	966.137	1399.57	707.712	1009.96
BGIBMGA005577	730.472	555.369	1168.9	618.274	1029.31	1200.91	418.889	764.496	214.578	336.609	267.057	450.417	328.314	511.595	293.886	281.333
BGIBMGA005581	164.686	194.222	317.865	0.581813	298.074	0.609701	380.77	123.072	238.687	1.59005	0.647118	722.065	714.872	57.3175	326.554	180.413
BGIBMGA005582	15.8477	16.4528	11.2076	11.8534	14.0107	10.5901	10.3848	12.2701	46.8785	63.0234	38.4528	26.9864	45.8469	60.7444	39.1529	20.1829
BGIBMGA005584	26.7277	23.1149	30.3483	18.3757	52.4802	32.8194	62.5196	33.0718	24.2745	29.8177	15.1813	30.9623	29.1139	30.8117	26.8795	31.1696
BGIBMGA005586	29.1505	34.2548	25.8818	30.5109	22.6994	18.3218	28.0224	19.7649	44.22	40.0991	44.6882	55.8702	52.9117	47.1269	48.5462	38.3249
BGIBMGA005587	8.57718	8.44094	12.7594	5.32686	11.774	8.76193	10.663	9.23887	10.3216	8.6303	5.99977	15.4232	11.1372	9.46784	7.73054	6.46343
BGIBMGA005590	58.4928	63.2675	84.1444	86.1787	55.4977	57.812	38.8296	41.3867	54.0937	61.8351	69.7978	131.019	56.0887	64.8811	49.4659	49.1101
BGIBMGA005599	146.256	174.144	156.395	190.458	95.492	102.59	83.8605	112.34	285.637	284.359	272.395	253.654	241.394	237.863	188.23	202.603
BGIBMGA005600	10.0096	9.56171	7.28287	6.42922	9.01686	8.72371	8.98764	10.2895	15.8031	17.2555	12.3074	17.1647	17.0342	18.215	15.5545	12.9864
BGIBMGA005601	25.229	21.9923	19.0669	12.4991	22.4968	16.4051	23.3591	18.4249	39.2637	34.1927	33.4527	23.6243	36.2384	41.2043	36.8366	22.1794
BGIBMGA005602	73.8819	91.2109	76.6427	96.5409	44.4829	86.5245	28.8737	60.9	14.4727	27.6005	21.4112	90.4941	26.3872	23.8523	15.1646	38.7515
BGIBMGA005606	22.8251	18.7747	22.2127	25.8631	18.6872	20.0934	18.5569	18.8451	51.4299	52.605	75.3868	29.8816	73.6517	30.4645	64.7934	81.8822
BGIBMGA005607	13.0201	13.3062	10.686	16.4306	10.8962	8.88384	9.53287	11.5472	22.2352	24.7208	34.6055	13.5874	30.3556	12.2716	24.444	29.8763
BGIBMGA005612	93.2103	75.4956	88.5824	104.275	82.6406	69.5375	73.9771	93.5565	92.1528	134.811	265.151	94.4236	93.2282	56.0567	63.6957	75.4183
BGIBMGA005614	5.51696	6.2094	2.04051	2.4901	2.6958	2.02958	3.0906	3.50786	12.776	8.31749	7.38558	2.55861	4.88692	8.17709	5.54236	5.11251
BGIBMGA005617	42.6907	41.1419	33.434	24.8994	27.7046	22.3509	25.1122	25.7599	61.5067	83.3455	75.8906	37.7688	46.906	67.3185	40.9754	29.0904
BGIBMGA005618	39.0349	34.2394	26.2278	27.213	21.5285	22.1155	25.058	21.4943	59.1082	74.6237	59.5054	31.2616	37.7453	56.1796	31.4859	23.0899
BGIBMGA005623	188	201.528	362.353	0	324.573	0	365.933	141.38	93.4291	0.625299	0.254484	321.063	244.107	16.3225	100.315	57.0762
BGIBMGA005628	70.0575	78.1987	101.93	127.25	61.303	71.1768	53.0138	44.8931	70.1157	82.7142	72.1045	118.15	63.4042	79.8787	69.8752	51.4012
BGIBMGA005629	2.2965	1.929	1.49286	1.13355	1.94047	1.12425	2.24781	1.89102	6.61762	5.32452	5.4484	4.43561	5.8069	6.70447	5.12594	3.23775
BGIBMGA005632	1.03716	1.44597	1.24419	0	2.21247	0.0526902	2.04837	0.838787	3.45387	0.309176	0.111847	7.91801	5.51333	0.711691	2.66054	1.713
BGIBMGA005635	126.435	130.016	157.667	161.83	111.301	129.166	89.3447	98.9289	191.607	215.687	190.54	305.698	185.069	218.265	186.916	117.463
BGIBMGA005636	5.40524	6.39349	9.02214	12.6988	5.51182	6.5587	2.92046	2.2395	10.9616	14.4397	9.73559	21.0311	9.19342	9.96304	6.51379	6.91384
BGIBMGA005637	18.2697	19.8681	23.4658	32.4877	12.7726	21.4097	9.41915	9.47608	12.0999	14.3706	8.94044	25.9452	7.38476	12.2121	8.94556	6.57562
BGIBMGA005638	36.4043	41.5419	47.6013	67.5162	27.6875	44.1017	26.1663	24.8818	60.5578	83.8484	53.3513	155.624	54.7161	70.3037	55.7573	45.5717
BGIBMGA005640	2.36599	3.3333	2.31982	4.1292	1.6849	2.07246	1.34233	1.85625	4.4786	6.11752	4.37512	6.2914	3.63251	4.13434	3.14872	4.066
BGIBMGA005642	7.29981	7.27939	5.27719	4.54027	5.27151	4.34957	6.59005	5.38107	23.6627	15.4408	16.7513	10.4899	18.2351	20.1237	14.3643	9.45005
BGIBMGA005643	13.6299	13.3457	10.5507	6.96803	8.93659	10.0718	10.1834	10.9027	31.3293	27.7437	22.7159	14.7328	26.6317	31.5613	19.6009	15.054
BGIBMGA005644	24.3221	15.2025	11.6894	10.8988	14.4233	13.2245	12.4382	7.6554	67.8612	38.4074	40.5132	24.6011	49.2988	52.613	36.4954	30.1422
BGIBMGA005648	96.1447	104.493	106.708	163.315	78.5111	80.8769	53.5219	75.2794	61.6515	57.3211	100.789	73.4151	54.5551	38.5082	38.7393	50.7979
BGIBMGA005656	555.985	621.355	644.929	680.193	448.588	619.269	196.335	578.244	217.32	263.932	274.406	374.7	202.676	189.112	149.19	434.647
BGIBMGA005658	35.1383	25.8691	33.843	60.7393	13.8552	34.3395	54.7523	21.5539	1007.43	35.0221	357.44	44.859	752.484	781.878	265.841	15.1377
BGIBMGA005659	39.0744	46.732	59.2821	68.6675	43.1652	46.0289	30.6506	43.9251	23.6449	30.0907	34.3687	60.772	35.9285	31.2366	32.9639	43.2066
BGIBMGA005664	89.7233	76.2611	80.0989	65.6897	81.3287	66.6309	84.0663	85.9345	94.0137	181.204	121.407	114.767	86.569	157.356	67.2343	48.0082
BGIBMGA005665	7.57718	7.17918	8.60051	8.89802	12.307	7.81344	13.6347	8.82421	2.59487	4.6136	5.39824	1.88545	3.62717	1.99126	2.56995	1.66532
BGIBMGA005666	2.40769	2.84334	3.10525	3.16765	2.33664	1.69361	1.35929	1.94119	6.20874	4.90264	4.81743	10.4835	4.75125	5.74639	3.2578	3.73294
BGIBMGA005670	78.8499	73.0329	54.618	68.8057	34.5858	62.2956	31.5812	49.4582	69.1846	93.3288	103.82	64.0765	48.1289	41.6777	38.4031	74.3504
BGIBMGA005672	462.347	535.023	480.123	547.586	371.021	441.795	264.264	366.885	293.039	341.301	254.803	483.578	364.355	391.999	327.505	278.536
BGIBMGA005673	70.2306	84.3159	75.6552	83.7326	121.099	98.0095	40.8423	96.7361	9.43646	0.728771	0.701044	24.6277	4.65546	9.44312	3.7872	4.03158
BGIBMGA005677	300.452	254.414	196.372	145.408	157.342	162.381	218.269	160.937	208.851	133.912	215.521	31.5562	196.887	148.441	169.966	100.317
BGIBMGA005678	76.9725	57.8344	46.7635	45.0981	41.4404	47.2598	57.5851	40.8362	100.632	54.4861	113.483	18.2898	90.8704	57.5866	70.6525	41.0018
BGIBMGA005681	29.2176	32.2387	31.7028	38.2436	20.9298	27.2961	16.8253	28.2078	31.6605	40.4945	44.6844	34.8359	29.1112	27.6205	19.1197	42.5737
BGIBMGA005684	1471.97	1638.32	1629.19	2292.3	1348.01	1321.74	1396.92	992.158	2169.56	2203.38	2853.09	3215.4	2405.4	2130.99	2101.36	1791.67
BGIBMGA005686	11.5002	10.5563	16.7329	8.31603	14.143	12.7984	12.5353	12.5091	8.45647	11.6071	11.4875	15.0882	15.323	12.0702	14.8733	9.16286
BGIBMGA005692	13.0455	12.1206	17.7709	14.212	13.3341	16.1528	6.0398	13.0222	0.269833	2.02896	1.33693	6.06486	3.01743	2.64215	3.6523	5.0628
BGIBMGA005695	16.7454	21.476	22.9852	17.9352	22.1826	18.527	37.0622	31.6682	219.1	85.8641	222.701	10.0489	151.503	177.186	139.386	73.1602
BGIBMGA005696	400.197	522.616	434.978	301.746	431.315	351.164	309.803	298.054	367.636	294.817	200.924	296.527	376.457	669.506	353.716	308.854
BGIBMGA005698	2.87705	3.14595	2.97764	0	4.23768	0.730806	4.58235	2.04756	5.85502	0	0	22.8055	14.3845	1.73731	7.7317	3.86589
BGIBMGA005700	93.8002	77.8223	68.8151	43.8292	81.3379	72.4794	95.0745	77.9737	89.8545	103.912	55.7381	79.157	110.938	168.797	91.9478	50.0207
BGIBMGA005701	42.16	38.9784	55.7313	34.0849	54.9614	52.557	50.4904	52.6548	18.9221	22.7715	17.6504	45.7885	21.3577	57.1065	18.7403	27.3759
BGIBMGA005702	6.47337	8.88731	12.7565	10.8442	7.19675	6.90612	8.33988	6.56149	17.2102	14.0558	11.0919	32.8063	16.1618	11.7268	9.53284	7.81233
BGIBMGA005703	9.55466	12.5488	11.8203	13.9786	15.0348	22.7362	4.03247	25.8944	0.827982	1.01647	1.37894	4.48633	1.8371	2.17602	1.64006	16.1079
BGIBMGA005710	39.2254	48.439	32.4736	65.2951	96.7699	28.9504	82.0639	27.5013	9.01778	7.83491	3.94234	4.98333	9.84526	9.24712	7.09239	18.7016
BGIBMGA005722	10.072	9.94254	7.34793	8.27519	6.45986	7.16986	7.35659	7.43479	22.5327	24.6109	25.657	12.3955	12.791	23.1506	11.6522	7.93287
BGIBMGA005724	114.215	107.028	152.791	125.331	121.969	95.1019	127.746	139.986	114.369	119.178	211.107	94.8521	137.185	86.6662	122.274	83.3319
BGIBMGA005727	37.1218	35.388	25.3162	30.0741	14.881	23.5418	11.5234	28.6274	117.72	80.0115	124.046	18.4536	44.1554	64.4989	33.1418	43.0178
BGIBMGA005735	76.13	70.1646	75.7298	57.0337	101.665	53.4541	45.9211	62.1258	21.9699	33.5885	32.2984	48.3933	26.1868	36.5211	28.8937	56.2658
BGIBMGA005736	106.126	93.7866	62.8242	45.1376	66.5531	52.9504	62.2719	59.5406	97.6613	66.6895	113.208	28.7187	99.8832	90.3789	79.7547	88.3712
BGIBMGA005738	59.0992	54.5062	45.0525	39.6271	38.5929	35.1322	41.7421	43.2428	87.0387	99.491	92.8851	48.5136	64.8204	78.9248	52.7704	35.167
BGIBMGA005751	74.4249	65.2547	42.6042	51.9763	21.0617	20.7938	19.1638	21.6857	25.374	38.8565	54.2768	28.7577	32.1653	15.3332	19.8811	21.5327
BGIBMGA005752	23.5017	22.7119	26.2904	19.9298	23.6396	27.8188	18.8888	28.677	19.142	24.3147	16.8261	31.8548	22.3118	30.8238	18.0274	22.6087
BGIBMGA005755	402.114	350.08	353.488	391.365	390.722	300.253	539.753	323.537	445.613	566.864	811.625	188.9	468.924	429.636	539.501	385.804
BGIBMGA005766	14820	13114.8	12981.7	8907.67	15643.8	21810.3	16832	12652.8	2107.33	4369.72	7241.87	16749.9	7347.67	4349.49	7912.09	11986.2
BGIBMGA005769	470.767	541.525	920.848	1114.7	560.387	772.491	249.59	641.551	387.524	333.353	407.986	540.743	269.557	297.305	212.425	523.814
BGIBMGA005778	1.37019	2.44403	2.82814	0	3.4057	0	4.51744	1.74529	5.03821	0.102113	0.041558	16.4252	12.9334	1.35391	5.79007	3.75417
BGIBMGA005780	5.64048	2.72102	11.9875	6.46612	17.7956	3.94428	73.4341	14.5543	15.5915	3.95627	20.5023	5.30316	13.7286	6.77557	15.077	3.12081
BGIBMGA005781	867.916	864.074	699.74	1164.08	664.418	783.847	1652.85	948.515	4368.53	1269.43	3671.08	1707.33	3486.96	2926.82	3173.69	1106.06
BGIBMGA005782	0	0	0	0.0905042	0.0948201	0	0	0	80.36	8.78059	36.3393	11.038	71.7746	61.7975	184.375	5.22612
BGIBMGA005784	19.1643	20.9127	33.4497	0.341287	25.2677	0	34.5351	13.3606	28.5089	1.39906	0.759188	77.7589	65.4057	7.34274	29.095	16.6856
BGIBMGA005785	3.54903	2.48792	1.56439	1.90907	0.755598	1.02252	3.95839	2.09487	4.15543	1.5652	1.84024	0.739154	3.57062	10.6647	2.93966	0.685928
BGIBMGA005786	60.1401	53.3213	44.2513	33.0906	43.6904	45.46	53.5219	44.2344	173.13	169.471	275.584	260.724	195.234	174.474	196.917	155.866
BGIBMGA005787	265.052	217.037	61.9656	99.3033	95.6103	49.924	206.324	129.005	123.444	244.077	427.257	3.7063	262.852	110.597	232.797	193.657
BGIBMGA005788	66.7173	86.8564	66.3756	79.3653	74.1238	66.4809	91.9479	64.8059	101.623	127	73.1741	62.2814	87.2733	141.9	97.6871	41.0049
BGIBMGA005790	69.5721	60.7403	60.3901	70.9866	61.6109	49.4599	72.0295	52.0675	85.7011	106.882	49.1084	53.3084	66.5526	134.043	73.6088	32.0893
BGIBMGA005793	1420.74	1583.41	1368.82	1929.84	982.09	1168.48	507.226	999.995	1359.79	1337.1	1200.85	1789.41	1025.77	1126.54	791.429	1174.48
BGIBMGA005795	4.09139	4.2501	6.80076	0.198345	6.64972	0.554274	8.7755	3.52944	6.89652	0.361374	0.147072	26.1399	23.3557	1.64706	8.5795	5.72667
BGIBMGA005805	9.71655	8.67583	4.89973	3.95361	6.28807	6.31451	5.69648	7.18354	11.0887	12.8226	6.14573	9.00152	8.80878	13.215	6.96141	6.21633
BGIBMGA005808	53.319	50.0547	71.6401	67.1427	53.6336	49.8143	36.7859	60.3272	10.3456	9.82087	20.1248	22.8136	15.0218	18.1329	23.1135	28.9782
BGIBMGA005810	32.4183	35.5033	40.5895	51.514	44.7449	32.413	46.4339	43.3358	68.1906	55.05	93.2899	57.6817	81.8131	51.8511	67.5356	66.4847
BGIBMGA005812	1614.52	1571.18	1716.38	1062.06	1928.68	1915.57	1421.78	1735.21	727.066	809.925	539.128	768.82	810.147	780.021	1088.95	1361.86
BGIBMGA005813	1.27619	2.69126	2.16133	2.38634	3.33352	1.00029	1.46349	1.69854	15.7853	20.652	14.6865	34.1148	15.6529	16.5735	18.0388	13.4123
BGIBMGA005814	28.0318	29.9671	29.1591	37.6227	27.839	21.5998	22.192	21.7082	24.4824	36.988	62.6994	12.481	17.8102	19.1219	20.3364	21.6533
BGIBMGA005822	0.905838	1.40085	2.04547	0	2.6816	0	2.86901	0.803747	2.48985	0.051434	0	8.77779	7.49616	0.724583	2.37109	1.69535
BGIBMGA005823	3.21226	3.34719	7.36026	1.73131	11.9197	1.03674	31.4197	4.18103	13.7386	10.5896	19.0729	8.39749	22.0871	16.1505	18.6961	2.47553
BGIBMGA005827	29.3531	59.7741	38.4886	48.106	33.823	31.2286	28.9055	38.6344	89.7163	70.0977	69.6835	44.9793	88.9038	76.4877	52.7406	55.8029
BGIBMGA005828	26.9094	28.1327	39.3361	57.4631	75.8042	47.5472	191.926	67.0924	0	0.0869556	0	0	0.0754357	0	0	0.0734923
BGIBMGA005831	4.34534	3.32603	2.93003	6.24947	3.89907	2.57546	0.553675	1.59312	12.684	17.1752	5.07653	6.30536	18.1462	37.2916	104.036	227.39
BGIBMGA005832	219.52	182.377	134.577	236.708	213.345	116.484	134.82	131.76	6.87796	19.0943	2.88971	4.7996	10.5714	13.1992	7.0773	15.0026
BGIBMGA005834	92.0394	90.2753	63.0522	65.7793	59.0209	54.472	77.2018	68.1205	146.136	134.644	120.249	82.6836	106.801	155.267	103.887	71.9451
BGIBMGA005837	10.314	10.0228	8.87337	5.7741	7.5349	7.32134	8.07419	8.35045	8.41684	10.361	10.7646	4.94338	10.1697	7.91119	8.99615	8.5432
BGIBMGA005841	96.067	96.0721	115.271	170.714	63.648	119.501	63.7803	105.083	94.9814	126.144	106.828	201.96	120.697	108.761	91.5035	116.02
BGIBMGA005847	147.78	135.509	121.625	77.4824	105.163	106.494	75.8312	102.835	160.327	168.923	116.494	90.4858	138.283	185.969	134.261	76.5781
BGIBMGA005853	259.879	312.718	311.937	437.021	256.014	311.918	165.084	307.061	226.24	269.404	249.582	463.607	216.628	277.454	199.244	296.107
BGIBMGA005854	7.7787	6.44825	7.47702	6.75724	6.18253	6.40827	5.18343	7.14102	9.41257	9.52595	15.0654	5.65507	13.882	6.95918	22.0727	3.70772
BGIBMGA005861	1739.41	1671.6	2011.39	1512.24	1891.31	1913.36	2126.16	2437.75	1546.15	1695.98	1310.53	1273.17	945.662	1464.81	1278.91	2101.88
BGIBMGA005869	14.8868	17.62	14.8205	21.2412	11.0351	11.0377	3.69116	12.6512	25.2341	32.1436	8.39579	61.8772	13.1102	33.9918	11.7218	21.4902
BGIBMGA005876	18.274	15.3868	17.1158	13.5809	18.9877	16.2016	18.9179	19.6299	41.6855	157.665	23.799	87.229	14.0194	110.221	16.4193	8.15877
BGIBMGA005878	12.5043	14.1868	14.635	19.5295	9.75709	11.0703	6.3934	11.7797	14.5876	19.6585	12.9865	25.8015	15.0768	16.6842	11.2953	13.5647
BGIBMGA005880	22.7898	20.2516	12.9315	8.67206	17.6242	16.2961	12.2319	12.8158	28.5897	21.6836	18.2809	17.7078	20.641	29.7425	18.5335	14.8656
BGIBMGA005882	29.8269	30.5699	39.5214	48.6835	27.1273	28.4056	16.1275	21.7773	36.3685	39.9881	30.4488	65.9704	27.3367	26.571	19.029	30.8375
BGIBMGA005883	8.83723	8.37542	6.89934	5.93802	7.19999	6.02353	7.84516	7.96704	16.4569	17.7211	14.9174	14.7283	13.7216	15.4741	13.3463	8.99737
BGIBMGA005886	1.38802	2.21971	2.64455	0	6.50346	0	6.56588	1.31337	5.10376	0	0.0841975	12.885	15.6144	1.62869	8.39278	3.84673
BGIBMGA005897	149.173	164.825	243.372	270.523	224.901	265.855	221.149	489.746	100.288	163.766	173.093	115.706	130.671	85.7498	118.477	219.415
BGIBMGA005899	10.0632	9.98868	9.69669	8.21351	7.1776	8.76587	7.75968	10.5575	9.14826	15.3094	12.2086	22.0668	13.326	37.4169	13.4952	12.7642
BGIBMGA005900	56.9401	59.2508	57.7012	78.3314	61.0168	51.9262	64.7615	62.3252	106.552	132.08	147.672	137.733	112.651	110.99	104.331	80.4299
BGIBMGA005914	0.919028	0.81576	0.57985	0.660436	0.658982	0.560266	0.495956	0.734505	6.28097	6.81141	4.28497	5.75342	4.4178	5.3418	4.37822	2.72404
BGIBMGA005918	8.28361	9.08369	11.7843	14.1677	9.21756	9.43615	6.07957	5.29201	23.1717	29.3497	19.8467	38.6404	19.0961	23.8071	15.6637	12.6413
BGIBMGA005931	98.1076	93.3455	87.98	104.18	75.6264	85.5462	39.1787	75.0651	68.9252	68.6043	77.0602	99.1083	43.9189	69.8535	35.1864	74.1786
BGIBMGA005936	6.60221	7.51893	9.45841	12.6456	6.14981	6.26517	5.57123	5.27092	11.6153	13.1207	10.4379	19.1334	10.3946	10.5036	10.3625	7.49046
BGIBMGA005937	27.4357	32.1206	33.7801	42.1028	23.9293	28.8372	31.8238	28.8293	69.8358	77.837	65.0397	73.393	58.3913	69.6437	53.3905	52.5966
BGIBMGA005939	46.0299	58.2563	55.7469	67.8159	53.7278	40.8192	46.893	47.3722	92.6841	83.4774	77.9213	130.951	78.6193	90.7543	87.2041	73.5732
BGIBMGA005942	145.897	150.451	123.906	190.54	93.7935	110.842	106.341	116.838	95.0494	88.0785	133.339	70.4144	133.939	74.0786	101.476	188.202
BGIBMGA005949	29.2068	41.5978	53.938	55.8394	33.4107	41.4712	23.8997	32.3044	45.4542	48.1264	46.0105	116.033	41.5988	49.3081	52.2785	56.3533
BGIBMGA005955	43.9446	52.1942	61.7201	64.7267	51.7432	55.4274	41.7054	61.7652	25.904	20.779	20.3695	40.4061	20.3774	29.9465	23.2396	32.6802
BGIBMGA005966	33.3508	32.5421	49.8417	54.7835	36.7956	41.9015	23.619	39.4997	19.4542	30.1916	32.965	40.2196	23.1133	21.7985	21.1889	22.6606
BGIBMGA005969	33.8616	34.8911	40.5768	42.8418	30.2608	37.2967	24.7757	39.757	38.9713	48.1378	37.9726	84.4671	36.6031	51.1125	40.1957	50.8732
BGIBMGA005977	73.285	63.3122	86.6222	98.8883	60.8619	76.0769	55.2632	79.2964	55.8001	74.9962	100.215	52.1536	85.3147	52.514	51.3983	68.4585
BGIBMGA005985	2.54181	2.65227	2.66072	3.53323	2.28876	1.7637	2.53401	1.785	6.15344	8.25483	5.29347	8.72383	5.44359	5.51543	3.66503	3.73294
BGIBMGA005991	5.84591	6.82882	10.0614	10.0366	5.17069	5.60652	2.07111	4.42797	14.8777	24.3122	10.1022	51.3042	6.88293	15.6386	7.78539	8.4778
BGIBMGA005994	112.591	123.777	123.758	159.339	85.8538	103.732	71.0661	102.713	131.477	151.319	128.368	275.969	124.271	145.458	100.373	130.519
BGIBMGA006002	5.68403	5.1276	5.26773	8.26663	8.2278	6.41053	8.76339	7.28144	4.34655	7.83189	12.0141	1.40337	10.1262	5.36686	9.13033	5.60093
BGIBMGA006014	20.973	22.7474	17.4469	17.5925	16.3385	13.1009	13.7192	15.8244	59.6776	46.2296	44.6532	38.3468	27.4242	44.1473	27.1166	21.136
BGIBMGA006016	23.708	27.8147	12.5965	16.1447	13.6847	13.0078	26.3345	16.3493	55.2137	41.905	41.1474	28.8141	37.8922	46.2094	30.7658	29.1392
BGIBMGA006017	0.424293	0.62633	0.179643	0.555367	0	0.775983	1.45969	0.494122	9.65513	9.61255	16.2662	4.21783	33.5758	24.5262	58.074	1.92416
BGIBMGA006018	57.5875	45.7457	33.4657	47.2958	30.2813	34.7628	143.732	35.7242	176.105	302.045	223.021	167.493	319.069	248.068	398.897	46.0868
BGIBMGA006021	163.471	147.304	98.005	131.745	95.7899	86.867	143.536	122.844	36.3703	27.6853	31.1139	18.1946	23.0422	29.1146	18.6583	52.4987
BGIBMGA006022	80.7742	89.139	175.707	216.178	79.6746	131.557	57.3153	76.7671	123.244	161.576	123.169	403.118	93.0737	140.076	88.4708	109.95
BGIBMGA006026	7.46412	7.14855	6.27208	5.26555	6.37944	5.98867	6.72303	6.66095	16.6979	17.9708	12.4071	12.5757	15.7084	18.7918	13.3306	9.71251
BGIBMGA006032	142.689	149.731	127.443	134.829	112.124	112.902	63.0709	106.552	141.274	105.174	92.9911	114.457	79.4368	94.1651	71.3147	110.854
BGIBMGA006036	8.89671	7.35677	9.74796	6.27522	12.2394	9.04526	16.7215	9.30164	19.6568	20.6406	16.4696	21.142	23.2868	23.7328	20.2492	14.924
BGIBMGA006037	53.3061	65.5163	46.7324	67.7003	39.4001	36.3547	34.9619	39.5596	74.6829	62.2153	50.6409	75.0526	50.4689	58.3443	36.6207	46.8454
BGIBMGA006039	10.0685	9.24582	7.5564	6.72905	6.24951	4.92688	6.56473	5.76475	15.7742	13.6921	14.217	9.25481	12.8883	12.9435	9.44022	3.56326
BGIBMGA006040	13.7895	10.5296	9.41171	5.47318	7.12556	5.10293	6.45224	6.44506	15.7677	17.5973	16.293	8.09047	12.5468	13.8535	8.26442	5.39137
BGIBMGA006043	16.8725	17.1002	18.6234	11.72	17.4206	12.9726	14.5356	19.6493	21.5246	14.7136	17.272	39.1707	24.5736	60.9648	36.6371	14.5504
BGIBMGA006055	25.8877	26.2088	22.1464	24.4918	23.4728	24.0131	19.263	30.3958	58.9478	59.011	61.4983	79.8862	41.0755	54.8893	46.5183	76.5525
BGIBMGA006056	31.3485	26.5137	52.4973	37.4932	38.274	53.8526	19.2954	26.3602	0	1.31366	0.0972065	0.585662	0	0.197929	0.110108	0
BGIBMGA006065	56.1328	86.8962	70.7646	86.9575	59.1024	75.8419	66.1791	77.4903	14.3522	7.89651	21.7309	10.6955	26.0967	17.1383	33.2824	25.7422
BGIBMGA006066	399.347	446.5	493.94	427.58	450.986	307.251	503.39	324.252	243.921	151.58	399.429	781.517	290.519	155.041	378.306	475.353
BGIBMGA006081	52.7795	67.5677	73.3813	77.0782	59.3018	53.9073	23.3698	39.9041	24.4768	28.3624	14.4131	43.5316	39.7669	17.1512	21.9094	33.1059
BGIBMGA006083	14.2116	20.6609	13.3333	13.74	13.2141	10.8544	9.16724	9.68581	17.5681	31.0031	6.34802	9.06581	7.51747	33.0323	9.9425	9.52094
BGIBMGA006085	35.8579	36.4517	59.5416	61.8163	34.7437	52.0477	18.9285	22.0269	57.3485	75.6465	52.3522	95.5983	49.4564	68.0515	39.7102	27.5327
BGIBMGA006086	3.85327	5.87983	8.46887	0.0377801	9.61835	0.039591	10.7739	4.48743	9.99635	0	0	28.3552	23.6916	2.31016	8.4248	7.76645
BGIBMGA006087	2.15156	2.07666	2.97812	0.108316	3.4801	0	3.36884	1.30101	3.58247	0.098673	0	11.4684	10.7857	1.43095	2.41086	2.54356
BGIBMGA006109	58.4618	54.5429	61.2375	72.6509	44.8914	48.1251	35.2631	45.7191	67.1885	75.3615	52.2581	111.442	54.188	65.8136	37.8147	45.8102
BGIBMGA006115	177.821	198.421	217.763	254.815	158.16	190.918	105.26	192.23	156.978	143.952	175.153	236.711	182.172	161.719	151.537	181.398
BGIBMGA006116	4.9919	4.79279	7.97301	0.247903	7.3465	0.259786	8.05155	3.82837	6.80262	0.0967854	0	21.2165	23.5097	2.24572	9.54819	5.15341
BGIBMGA006120	35.9682	28.7886	31.7522	17.0566	24.1913	25.1089	34.8426	28.1832	75.4242	76.9768	50.0087	66.1691	81.6339	69.4391	66.2942	22.3115
BGIBMGA006125	0.490712	1.12681	1.20042	0.142734	1.94403	0.0498587	1.75072	1.01595	3.81297	0.650135	0.105837	8.73595	4.11724	0.700383	2.87722	1.86821
BGIBMGA006128	36.6845	34.2851	24.4503	24.5766	26.5275	26.0143	26.6524	31.2008	45.7655	82.2357	45.5739	33.326	30.0641	49.4384	27.7888	28.8125
BGIBMGA006129	5.18112	5.389	4.13762	7.49846	3.15782	2.96597	3.9127	3.67915	7.85537	9.14133	5.15124	12.168	5.66449	6.65957	6.52957	6.36756
BGIBMGA006131	35.0875	43.8804	33.7343	44.5087	25.83	35.3627	20.453	34.0679	84.6506	92.2226	83.0737	82.7528	83.4535	68.5175	93.9163	87.7708
BGIBMGA006134	4.76292	4.50109	4.98493	5.38947	3.02163	3.54133	3.24143	1.89213	15.9229	12.9774	13.3389	13.7045	10.8438	13.3712	8.52726	3.67847
BGIBMGA006136	13.7212	12.4191	8.48098	6.99174	14.3756	10.166	15.3904	12.9468	45.9157	50.0387	28.9675	15.1101	20.4097	58.5871	29.9494	15.5438
BGIBMGA006138	13.5881	13.2269	10.6307	8.24849	11.8825	9.58929	15.5823	15.6524	42.4629	47.0221	23.9393	11.2277	23.2227	46.9932	34.4234	16.373
BGIBMGA006144	12.8171	14.3972	22.0903	20.9848	14.7359	18.3798	8.3512	11.6472	12.467	16.7495	15.0785	33.4997	15.9702	14.6476	11.2797	11.8077
BGIBMGA006152	3.23929	3.15531	5.31803	0.778772	5.37896	0.30226	5.15508	2.65608	5.39361	0.433546	0.513294	14.9603	11.591	1.14314	5.08743	3.0313
BGIBMGA006153	13.2166	12.8558	14.5414	15.306	12.896	7.3749	15.508	10.035	26.789	24.2059	23.3039	29.3002	22.3948	17.2714	20.2275	11.9905
BGIBMGA006154	93.5326	110.012	122.947	157.57	102.371	134.749	67.1182	119.884	143.934	166.394	133.886	254.21	128.776	165.317	139.655	225.029
BGIBMGA006158	116.002	146.311	182.517	211.706	76.6491	124.39	54.495	73.2288	118.216	153.497	163.156	306.165	134.04	113.03	83.1228	115.535
BGIBMGA006159	22.9696	28.7368	29.3824	43.9254	18.3187	29.6072	9.38735	22.7658	22.2422	33.3618	20.989	55.8697	24.0131	29.9402	17.4617	30.0433
BGIBMGA006160	65.2871	64.1174	54.3704	76.6278	46.2454	41.8773	21.4242	30.5541	72.097	55.2495	53.6116	42.5154	31.3255	60.1794	34.553	54.7156
BGIBMGA006162	25.0044	24.1523	40.1511	32.4307	27.0311	30.9341	14.1296	21.0672	26.5511	28.0175	21.6737	37.4705	25.179	26.0578	16.1754	21.6134
BGIBMGA006165	6.22296	5.06417	9.12032	1.77528	11.816	0.766035	12.214	5.99281	12.8856	0.428089	1.04534	30.9308	28.3484	2.838	11.9724	8.68339
BGIBMGA006169	5.75565	5.69508	5.95157	3.70941	6.58608	4.82175	7.25465	4.70955	7.58607	7.87974	7.13186	8.24915	9.51439	7.48388	7.67864	4.55565
BGIBMGA006171	41.5853	34.9757	47.4218	30.0177	48.8212	41.9699	35.0796	39.6094	25.5748	32.749	28.0734	24.8908	27.3014	35.0277	24.7273	23.8394
BGIBMGA006172	6.72948	6.40896	7.72045	7.5771	4.66383	7.14627	3.85855	5.56174	15.4219	23.9431	9.48103	22.7221	11.6768	20.2703	8.71083	7.4381
BGIBMGA006173	40.0509	43.4674	62.4274	74.4781	41.1926	44.3774	31.2057	40.812	46.8782	59.1178	41.3013	144.014	41.179	60.3198	40.0363	38.7347
BGIBMGA006179	282.517	271.339	301.641	289.595	284.879	306.554	248.982	223.542	155.787	152.262	278.451	216.194	229.291	157.019	187.168	188.437
BGIBMGA006180	4.70134	4.36548	3.70814	2.56404	4.43675	3.69238	6.86958	6.97631	2.31474	2.39605	1.49032	3.72464	4.33372	2.04176	2.1883	2.80835
BGIBMGA006181	10.87	8.53079	8.34237	8.14058	6.56641	10.6698	5.80662	9.10163	3.42128	5.34859	2.99139	2.79999	2.19191	2.85516	2.57157	1.74717
BGIBMGA006183	38.3194	38.2192	27.6358	19.2363	30.939	23.7806	37.7221	35.2996	45.6905	56.6784	48.4741	26.6876	40.3512	52.0737	43.3582	32.7163
BGIBMGA006185	51.7904	48.8192	42.4915	39.3839	49.9333	30.5038	36.94	36.18	44.9347	23.6861	32.6884	25.2408	34.5061	28.5052	27.8587	18.8284
BGIBMGA006191	36.5809	40.9654	37.029	49.4104	30.5603	32.2977	19.9301	29.3802	61.454	63.5899	53.052	97.3655	36.7528	63.3597	32.2809	39.3371
BGIBMGA006192	48.0598	52.5101	47.3188	59.7695	37.4796	45.2168	30.6666	46.1269	82.7528	82.2741	67.2128	105.184	50.4971	84.7566	55.4707	62.4168
BGIBMGA006193	68.5469	61.3339	65.4698	45.6224	69.2618	49.0163	78.0663	60.9417	101.837	102.14	94.1197	89.7599	106.555	114.642	109.359	54.8267
BGIBMGA006195	3.12816	3.81731	4.76799	4.3129	3.26024	4.29079	1.65014	4.22587	5.06969	6.7886	3.15752	11.9265	2.58868	6.12016	1.92586	3.34163
BGIBMGA006200	32.4676	36.9444	50.6905	51.3513	26.7841	31.4294	23.1249	27.1767	45.0505	50.5099	46.6523	82.0239	40.5385	41.982	35.973	36.4266
BGIBMGA006207	64.5645	63.0519	82.8144	59.4958	73.5049	83.3391	54.7006	84.9881	39.342	45.2112	59.0798	47.0595	50.3266	54.1674	34.9045	46.7281
BGIBMGA006209	965.591	1120.62	2807.63	2870.21	1517.36	2126.12	516.65	2125.88	661.345	694.225	839.635	2401.96	747.584	871.528	742.43	2215.21
BGIBMGA006213	506.264	447.868	403.704	357.152	270.593	254.02	146.442	189.834	536.741	786.903	644.116	289.041	530.263	484.704	320.5	314.612
BGIBMGA006214	534.223	497.279	525.49	695.393	316.246	357.336	158.896	246.615	603.559	645.057	775.212	277.081	395.226	416.976	269.935	256.329
BGIBMGA006216	103.145	105.312	173.604	183.194	106.03	138.446	96.2084	127.388	78.1023	87.7744	85.8193	145.659	71.3727	93.2339	90.4937	172.683
BGIBMGA006219	307.04	325.903	339.928	418.938	305.875	310.502	172.593	304.745	254.092	375.179	381.981	536.331	311.643	308.573	325.735	346.157
BGIBMGA006225	39.4761	48.3589	61.676	83.831	59.5393	59.0833	31.9481	57.4063	44.6759	48.0516	39.8106	99.1284	42.5896	56.3772	44.9248	57.3434
BGIBMGA006226	4.14864	3.84458	5.70864	5.03807	4.61458	2.59236	11.8541	3.18068	25.3667	17.3138	38.6545	12.7766	49.2802	21.2482	38.4258	9.23281
BGIBMGA006227	11.7446	12.4626	16.8204	12.6548	10.8307	7.09762	22.3691	9.21747	40.4148	36.2283	60.5133	26.6947	79.8661	33.9575	62.1451	14.9236
BGIBMGA006232	31.2079	39.3379	30.3029	42.7243	20.4669	30.3246	18.7583	29.4522	60.9798	69.4314	37.4957	87.7518	37.5951	62.9427	32.8976	37.8081
BGIBMGA006235	113.025	90.6627	110.549	92.1671	219.172	124.609	388.195	248.956	48.583	28.8315	23.4678	39.1293	41.2988	72.6953	99.5298	99.2647
BGIBMGA006238	0.165504	0.814377	0.140147	0.288843	1.8157	0.302689	21.6365	0.963712	2.02088	0.394692	0.642528	0.193559	1.54082	0.327075	12.7366	0.333582
BGIBMGA006239	6211.76	7379.22	6360.55	11605.6	3934.7	6337.84	2607.57	4846.41	4893.87	5248.07	8457.08	4821.36	6509.42	2345.41	6028.69	7141.83
BGIBMGA006246	87.797	90.2239	88.2498	83.9065	88.3473	85.6625	54.879	86.483	34.6892	48.1108	40.7038	41.7812	25.2106	27.9921	21.996	26.2383
BGIBMGA006247	2.34799	2.92373	3.44899	0.961724	4.16177	0.219092	4.28615	2.39958	4.36166	0.114274	0.0465074	15.8595	14.0276	0.994321	5.21533	3.23547
BGIBMGA006251	137.579	154.245	84.6465	87.8364	206.977	110.201	161.764	136.289	23.1976	25.7492	8.11312	14.2569	6.12493	37.1694	6.12661	16.8484
BGIBMGA006260	318.881	305.305	274.906	203.515	281.616	296.871	215.032	269.289	217.975	242.575	193.65	331.114	265.747	253.104	283.641	278.198
BGIBMGA006263	58.676	56.5049	77.3013	63.8006	46.2376	62.9824	35.0876	39.0054	124.395	146.035	101.962	199.339	108.584	132.256	84.5329	72.6675
BGIBMGA006264	55.9279	60.2721	51.5279	62.9806	52.5712	43.7596	31.3905	41.5104	36.3968	37.9229	32.4924	52.7412	25.7691	29.8694	25.8717	31.3567
BGIBMGA006269	36.5969	29.5999	32.6208	33.4219	30.0715	27.9108	36.191	37.7885	67.3504	71.7287	62.4828	87.5072	62.6093	82.792	77.78	52.2612
BGIBMGA006275	47.0746	52.2662	73.5915	85.4914	39.3585	62.179	23.0698	37.0165	49.5749	57.0909	50.57	97.1684	53.8975	42.7383	34.9441	37.9119
BGIBMGA006280	42.2967	34.807	52.4893	113.59	39.3355	66.0192	137.986	78.133	573.531	299.997	340.091	315.562	1385	1095.29	849.027	59.8962
BGIBMGA006282	101.864	275.767	199.254	118.383	226.214	155.135	260.601	253.433	88.6082	55.762	174.452	72.3451	145.124	130.209	179.485	151.931
BGIBMGA006283	12.1368	13.4027	8.79683	9.76163	10.0997	7.75036	7.67089	8.07038	12.727	10.9823	14.1403	9.1121	10.6282	9.00068	6.71325	5.86023
BGIBMGA006290	3.12537	3.62252	4.11681	0	4.44469	0	5.81413	2.26472	7.32405	0.0828149	0.0674081	24.0428	20.0444	2.40196	8.16996	4.33954
BGIBMGA006296	18.886	18.3723	19.9445	25.9516	21.6322	19.0567	12.5714	28.6935	11.9279	12.6834	35.8172	3.55429	35.2548	18.9833	31.1442	18.3765
BGIBMGA006311	32.0938	33.693	26.7733	22.6491	25.9546	26.251	13.3805	23.3251	16.4176	18.4243	15.5873	21.6293	19.0214	17.9346	16.958	26.7172
BGIBMGA006313	0.883943	1.28746	1.73655	0.0925612	1.64858	0.0969979	2.91938	0.741182	3.17913	0.126481	0.137267	9.46945	8.48538	0.803563	4.58684	2.77934
BGIBMGA006315	12.8474	9.8776	11.7289	11.5174	14.5901	10.7845	15.4811	15.1956	22.2273	32.0146	26.01	21.8335	19.3635	19.6372	9.60001	8.49665
BGIBMGA006318	29.128	27.8352	26.4746	26.0799	27.0923	24.5533	12.5099	21.0865	50.6221	34.8325	30.8901	51.6572	66.8052	55.7856	55.1741	40.2348
BGIBMGA006319	582.158	539.024	528.093	339.119	680.903	540.033	440.426	516.961	348.61	412.069	181.898	402.343	425.176	551.668	317.554	386.21
BGIBMGA006323	82.3627	85.4932	59.3651	77.1758	60.149	42.9481	93.2135	60.7479	86.9635	71.7859	65.0924	55.7304	58.5229	59.7784	51.2026	61.0665
BGIBMGA006325	2.54885	2.45262	2.73388	2.07589	2.48558	2.0718	2.6631	1.58311	11.8203	15.4663	7.03662	15.4345	7.55822	9.12277	5.7911	5.65106
BGIBMGA006328	14.0313	13.4439	15.6705	9.01164	15.0222	13.2237	14.3065	12.717	19.0127	21.9603	17.4003	21.2097	17.1505	24.0104	16.8428	11.2287
BGIBMGA006334	10.4655	12.3463	12.605	16.3361	8.43873	10.4617	7.52885	7.94861	14.1426	12.324	10.7883	27.4439	16.1378	10.4054	8.14678	13.3637
BGIBMGA006335	36.8465	24.3136	22.7208	12.8199	41.3734	45.0981	52.3301	56.0038	19.4018	14.4762	5.6852	5.19319	5.47291	37.3422	26.1226	19.8994
BGIBMGA006357	44.2482	50.6614	60.2214	80.4858	30.1613	45.9101	27.609	24.6408	51.0783	52.7612	43.3443	88.0259	37.3566	48.9187	26.4682	32.5436
BGIBMGA006358	29.4418	35.543	38.9518	54.4531	30.4171	33.7837	26.6423	30.6717	53.3588	58.6748	48.7132	102.329	45.4956	55.2695	42.7776	54.0747
BGIBMGA006359	5.58225	7.33421	7.72397	10.0436	5.2876	7.57804	3.53073	3.95419	17.4716	19.9344	16.3096	30.7917	13.1561	16.1212	11.5781	12.8462
BGIBMGA006360	60.2948	65.2824	66.2033	74.6832	53.8237	62.0147	72.9473	73.5978	52.7942	59.324	40.7569	101.202	44.7866	53.7843	55.4777	82.2516
BGIBMGA006367	1.72088	1.98214	0.895243	0.814808	1.13587	0.896204	1.66371	1.1773	2.37282	2.57646	2.09714	1.81404	2.89769	2.09695	2.79967	1.66427
BGIBMGA006369	37.69	39.3445	62.1157	68.6978	37.8386	38.6528	29.4875	37.6371	36.7544	38.8511	46.5803	67.8692	41.9935	40.9837	34.7555	41.8878
BGIBMGA006371	6.3447	6.00025	4.61257	4.37517	2.71633	3.93395	2.51993	3.60433	4.7067	9.63201	3.48448	6.69628	4.77026	33.579	5.68225	3.18142
BGIBMGA006374	4.55639	4.75669	2.84158	4.70133	3.09604	3.99765	3.14212	3.01166	16.8137	18.6117	16.3743	12.2057	15.4136	13.1113	16.483	8.50106
BGIBMGA006376	219.501	237.17	301.56	361.852	229.508	258.79	185.218	250.849	218.222	257.515	288.811	608.36	284.845	268.041	211.461	293.613
BGIBMGA006377	95.9738	120.002	76.8162	121.894	51.0827	65.822	49.7527	50.9084	365.21	385.642	198.419	184.893	157.756	216.298	110.209	114.275
BGIBMGA006378	45.205	47.3748	46.2069	64.0778	37.2396	44.8514	30.9273	45.3216	38.9336	54.3186	41.8398	46.1674	37.2933	46.8079	30.1871	32.4598
BGIBMGA006380	19.4058	15.7132	10.8164	8.78844	9.88126	6.51418	12.3945	5.14927	36.2656	38.6632	56.2652	12.3532	32.0165	25.486	27.2755	12.1301
BGIBMGA006381	20.5245	26.009	15.9514	20.1181	14.1373	10.2841	11.6072	8.18575	51.1838	56.6573	79.6812	21.3731	47.6972	40.0056	45.4375	18.134
BGIBMGA006401	50.4908	60.6496	65.2103	84.4158	54.9849	81.9632	36.1273	75.23	55.8114	69.3115	53.3284	109.664	50.8025	67.9186	50.4941	87.0148
BGIBMGA006405	166.963	150.544	224.3	194.634	178.809	148.787	160.048	125.223	242.009	251.585	264.156	395.355	312.346	295.114	227.778	105.114
BGIBMGA006406	0.663828	0.703536	0.23782	0.42331	0.210077	0.233474	0.204953	0.267604	4.1095	9.43763	2.3789	8.77878	1.24131	15.8434	1.26311	0.952022
BGIBMGA006412	6962.97	6602.8	5920.14	4917.77	4908.25	5001.51	2969.1	4135.02	5213.84	5490.77	3717	4905.85	3868.22	4713.17	3867.91	4412.9
BGIBMGA006415	150.616	146.477	169.718	198.038	131.667	122.546	168.547	145.154	370.23	460.672	277.176	309.414	329.482	418.204	352.871	173.241
BGIBMGA006419	80.2419	72.7309	66.5337	45.1359	54.8826	32.2638	36.4342	51.0622	64.1659	64.0249	79.5836	52.8811	72.7726	47.133	60.9605	61.3613
BGIBMGA006423	290.88	294.507	341.081	403.039	260.672	362.472	218.611	428.607	227.025	175.675	234.626	134.345	127.497	130.639	124.482	210.83
BGIBMGA006426	365.354	397.782	382.644	427.808	380.843	294.963	472.265	332.194	756.263	668.537	755.728	669.002	704.955	657.605	787.004	498.855
BGIBMGA006456	163.353	162.366	135.022	192.958	170.463	172.85	86.3232	204.64	35.4885	53.1075	105.318	7.99262	108.041	46.4799	122.925	98.1353
BGIBMGA006459	66.0192	70.074	68.2335	50.6476	76.0385	74.05	87.8308	56.6762	136.826	149.356	125.248	99.1371	148.757	120.221	133.319	60.9044
BGIBMGA006460	34.816	33.7073	35.5374	26.5218	40.5184	29.8582	47.2633	30.6834	68.1025	64.1789	55.1616	63.6076	83.028	60.5293	73.4483	33.4745
BGIBMGA006461	18.8258	16.9966	16.1668	14.4598	13.3693	13.27	14.537	12.8869	31.828	41.2209	21.9014	21.8204	16.2861	33.3702	19.8805	12.761
BGIBMGA006462	22.6452	26.8937	37.8963	41.7987	21.5451	25.2003	17.7819	19.5779	24.3702	27.0935	26.4488	57.6361	25.0129	23.8931	18.9882	25.3742
BGIBMGA006476	291.436	295.531	168.896	196.792	146.779	159.181	142.58	225.178	74.0115	68.9321	97.0309	57.0648	80.7652	46.3422	112.033	173.365
BGIBMGA006477	59.3821	66.2307	121.564	107.999	76.0043	88.2161	35.6016	71.5814	46.951	66.8316	65.7229	173.986	68.3232	56.2058	56.8079	69.7127
BGIBMGA006497	643.193	762.412	732.607	897.076	514.554	576.105	253.516	525.041	427.646	456.821	609.248	579.104	349.665	301.401	217.462	345.944
BGIBMGA006501	2.32175	2.68514	4.62087	0	5.05088	0.0154971	6.27726	1.93414	3.46139	0.101038	0	12.2883	9.57163	1.1722	4.90001	3.15958
BGIBMGA006507	535.974	499.86	494.444	318.661	480.008	445.516	392.687	376.85	480.134	497.255	446.453	317.667	379.707	407.912	436.693	349.839
BGIBMGA006508	115.725	134.569	199.918	235.668	142.23	176.956	77.3094	163.378	114.977	134.735	133.378	247.542	156.412	137.409	125.425	161.597
BGIBMGA006509	16.4946	16.8782	23.8081	26.5788	16.108	20.6539	12.1445	17.2446	11.9637	17.9918	11.37	43.8423	19.8738	16.669	20.9157	18.5118
BGIBMGA006510	4867.52	4989.69	3854.59	5520.19	2547.8	2931.47	2490.21	2563.13	6912.43	6444.4	5090.94	4559.61	5474.21	5231.86	5496.25	4014.46
BGIBMGA006511	48.5218	56.5186	66.1735	71.3124	42.3872	46.3719	29.3416	52.2711	22.9954	35.7288	38.2971	43.4434	21.4289	23.6375	18.4026	32.8375
BGIBMGA006512	458.462	564.584	721.353	909.868	667.978	707.604	388.389	755.897	220.069	189.856	196.827	191.768	151.673	198.55	128.049	282.002
BGIBMGA006513	118.405	119.221	118.135	87.5629	128.378	119.594	102.041	118.514	189.662	221.76	105.466	192.23	212.952	254.749	138.315	133.948
BGIBMGA006514	355.08	328.823	317.743	210.114	425.721	318.638	337.857	327.356	301.723	409.166	360.842	453.417	405.158	393.047	451.298	409.151
BGIBMGA006517	50.8885	44.7453	38.4721	24.9738	45.0763	35.7705	35.2668	37.6185	42.8104	41.3898	45.7826	35.4029	42.8849	43.9409	38.9369	31.4087
BGIBMGA006518	25.7695	22.6584	29.0334	23.3309	41.8704	20.9972	80.2828	37.3498	112.343	61.12	104.071	56.8824	62.1235	100.497	79.8467	72.0932
BGIBMGA006523	70.0083	88.0534	143.886	146.535	80.889	93.1326	45.1843	83.442	132.97	151.993	153.934	315.159	184.867	163.903	140.975	208.762
BGIBMGA006529	46.2083	52.8251	37.2035	49.5524	32.4047	33.1336	55.0116	48.086	32.0839	38.8897	36.6528	41.7788	21.8839	32.594	32.5918	73.8254
BGIBMGA006534	55.2288	69.3337	69.2565	68.46	73.5533	58.6329	105.26	112.848	120.515	57.9042	93.0771	40.4179	103.685	97.0665	121.435	76.04
BGIBMGA006536	264.896	276.516	220.839	334.346	357.209	234.158	428.537	377.903	237.687	253.44	228.022	344.836	273.037	275.459	361.6	240.578
BGIBMGA006541	28.6468	33.0366	28.0654	34.4014	21.2991	21.6231	24.3605	22.888	58.0904	52	46.0883	54.357	45.5121	56.5744	38.909	37.2686
BGIBMGA006545	4.43424	5.17739	4.80493	4.82033	5.18762	3.77995	2.19776	4.02618	3.67078	2.15079	2.40715	12.1737	3.65396	4.19588	2.43745	3.74917
BGIBMGA006551	14.3584	13.8817	11.0005	7.18558	13.0997	9.35134	13.0055	10.7322	30.0783	24.6001	25.9094	20.5993	26.3689	31.7536	24.3316	13.2717
BGIBMGA006555	9.07413	8.42487	7.80803	5.75871	7.20648	6.40354	6.81111	6.48995	9.40114	17.29	10.7997	12.1345	8.11601	11.5384	7.09397	6.1334
BGIBMGA006562	23.4954	28.3737	22.1886	27.5219	17.1113	24.1071	11.3255	19.4782	38.0161	32.4793	24.8135	45.9211	24.469	35.808	28.0193	28.3334
BGIBMGA006563	2.08203	2.21971	4.55451	0.0757006	3.17242	0	4.87467	2.1216	2.31114	0	0	20.0884	8.79429	0.942924	7.6298	2.97248
BGIBMGA006568	50.7903	57.7888	62.1235	78.2595	46.2945	56.2081	35.3314	49.0246	52.9932	68.7461	41.5974	112.913	53.6432	46.5697	42.591	64.8653
BGIBMGA006586	1.28456	2.10692	2.62872	0.186821	2.54449	0.0489439	4.35786	1.43363	3.86184	0.829668	0.467528	8.01229	8.52631	1.74527	4.76622	2.7509
BGIBMGA006588	124.947	135.777	145.882	182.058	89.4846	113.722	73.1522	61.0836	219.331	204.986	194.186	278.993	153.312	192.06	160.445	130.342
BGIBMGA006592	22.3543	19.4723	25.3883	28.6011	15.9491	20.2346	15.3291	16.8865	21.1256	24.584	19.424	46.1047	21.1708	21.4171	16.7714	21.9192
BGIBMGA006595	69.1519	63.1233	50.7977	56.7561	46.0748	42.0918	49.5446	49.5164	202.241	161.032	164.819	53.9828	181.821	147.83	125.122	93.5523
BGIBMGA006603	579.688	582.937	485.43	406.31	357.124	430.232	260.072	385.055	682.076	808.463	327.262	488.996	386.307	643.931	360.489	417.085
BGIBMGA006606	157.172	143.347	216.874	127.34	176.327	215.566	100.829	220.439	72.4417	88.7114	102.464	120.116	117.593	80.4623	105.871	171.89
BGIBMGA006607	17.4733	18.6288	15.0233	20.4303	11.5606	13.946	10.5022	12.6289	39.5153	35.5933	28.7112	25.5889	22.4746	30.6693	19.3783	20.7371
BGIBMGA006608	25.7879	27.8774	21.3549	23.6491	20.534	14.4532	16.9201	18.2028	39.5121	35.9699	34.8448	36.7646	30.6612	41.4885	34.3674	25.5472
BGIBMGA006620	21.1502	22.6747	25.964	30.4679	17.0136	20.9614	14.5661	20.3653	45.0533	48.114	38.6468	79.1809	31.7785	41.4474	29.0326	29.4713
BGIBMGA006623	157.185	131.043	72.5338	82.0161	57.1866	69.9112	124.515	93.0011	475.316	213.825	365.647	63.8425	233.824	236.955	322.638	263.563
BGIBMGA006627	17.2716	13.7029	25.9231	30.2277	16.012	18.6776	15.9119	8.98356	37.752	38.1231	34.1385	45.4486	26.3476	27.9965	22.2416	12.3699
BGIBMGA006631	137.271	159.284	156.606	189.696	116.827	127.353	75.7034	136.901	165.675	137.492	158.059	239.497	119.406	174.975	118.81	171.162
BGIBMGA006632	11.7558	13.8138	22.2865	29.3203	11.4693	15.8843	9.05445	11.1363	5.55086	8.99631	4.17221	17.4422	5.26349	6.24147	5.59399	5.74676
BGIBMGA006634	12.3331	11.7802	18.9757	19.4139	13.744	14.1895	10.3531	8.21402	19.909	21.2418	17.29	43.8838	15.8845	17.0452	10.0583	9.91067
BGIBMGA006637	3.88935	3.55802	3.98925	3.77632	2.20357	2.95548	1.82175	3.50873	7.35771	11.6921	6.38003	8.77696	4.4199	8.7147	4.57698	4.03
BGIBMGA006642	37.5829	37.2874	16.8204	11.4962	15.359	17.0903	17.2746	20.4568	22.7865	45.5442	45.4965	16.7812	35.3376	26.6412	31.3252	43.5357
BGIBMGA006643	3.4679	4.05272	6.05668	0.0210149	6.57209	0.0220222	7.84325	2.70645	7.4317	0.588678	0.596029	19.6592	17.0894	1.92751	8.12812	4.97533
[truncated: 2,946 more rows]
