# Supplementary material for: Comparative transcriptome profiling of a thermal resistant vs. sensitive silkworm strain in response to high temperature under stressful humidity condition
Source: PLoS One. 2017 May 18;12(5):e0177641. doi: 10.1371/journal.pone.0177641 (PMC5436693; doi:10.1371/journal.pone.0177641)
Supplement: S7 Table — (XLSX) [file pone.0177641.s012.xlsx]

## Sheet: RT_48hvsST_48h.DEG
S7 Table. DEGs identified between RT_48h and ST_48h
Gene_id	readcount_RT_48h	readcount_ST_48h	log2.Fold_change.	pvalue	qvalue	Blast swiss prot
BGIBMGA000004	2.23574	17.4116	-2.9612	5.8662e-05	0.00081923	sp|P29981|CP4C1_BLADI Cytochrome P450 4C1 OS=Blaberus discoidalis GN=CYP4C1 PE=2 SV=1//2.15076e-54
BGIBMGA000013	1170.27	130.656	3.163	3.5473e-169	8.2697e-167	-//-
BGIBMGA000017	2.32517	986.382	-8.7287	1.1459e-207	3.1852e-205	sp|O76146|CECD_BOMMO Cecropin-D OS=Bombyx mori GN=CECD PE=2 SV=1//1.35163e-19
BGIBMGA000021	7.06493	313.755	-5.4728	9.1254e-85	1.2562e-82	sp|P04142|CECB_BOMMO Cecropin-B OS=Bombyx mori GN=CECB1 PE=1 SV=2//3.11392e-37
BGIBMGA000023	0	114.281	-7.8364	3.3623e-28	1.9517e-26	sp|P04142|CECB_BOMMO Cecropin-B OS=Bombyx mori GN=CECB1 PE=1 SV=2//3.11392e-37
BGIBMGA000024	0	112.968	-9.3029	1.2494e-23	6.2488e-22	sp|P04142|CECB_BOMMO Cecropin-B OS=Bombyx mori GN=CECB1 PE=1 SV=2//3.11392e-37
BGIBMGA000028	18.7802	49.8857	-1.4094	2.8741e-06	4.999e-05	-//-
BGIBMGA000036	2.14631	44.7728	-4.3827	5.0377e-13	1.6587e-11	sp|P04142|CECB_BOMMO Cecropin-B OS=Bombyx mori GN=CECB1 PE=1 SV=2//3.11392e-37
BGIBMGA000039	0	280.797	-10.032	1.018e-50	9.68e-49	sp|P48821|CECE_BOMMO Antibacterial peptide enbocin OS=Bombyx mori PE=3 SV=1//1.9908e-20
BGIBMGA000068	35.5035	7.87669	2.1723	0.00018339	0.002307	sp|Q2T6D0|BETA_BURTA Oxygen-dependent choline dehydrogenase OS=Burkholderia thailandensis (strain E264 / ATCC 700388 / DSM 13276 / CIP 106301) GN=betA PE=3 SV=1//3.07153e-80
BGIBMGA000078	22.6256	60.7334	-1.4245	2.0455e-07	4.2176e-06	sp|Q4R7U0|TMC7_MACFA Transmembrane channel-like protein 7 OS=Macaca fascicularis GN=TMC7 PE=2 SV=1//1.39102e-67
BGIBMGA000115	5.72348	38.8998	-2.7648	5.1921e-09	1.2425e-07	sp|Q8R149|BUD13_MOUSE BUD13 homolog OS=Mus musculus GN=Bud13 PE=1 SV=1//1.11196e-40
BGIBMGA000127	6.43892	22.6628	-1.8154	0.00027963	0.0033883	sp|Q503P2|NIP7_DANRE 60S ribosome subunit biogenesis protein NIP7 homolog OS=Danio rerio GN=nip7 PE=2 SV=1//1.63436e-97
BGIBMGA000158	10.1055	622.673	-5.9453	3.3758e-165	7.6239e-163	sp|Q8UH55|BETA_AGRFC Oxygen-dependent choline dehydrogenase OS=Agrobacterium fabrum (strain C58 / ATCC 33970) GN=betA PE=3 SV=2//6.12853e-69
BGIBMGA000167	74.6736	22.3864	1.738	7.3173e-06	0.00011924	sp|Q6P7Q4|LGUL_RAT Lactoylglutathione lyase OS=Rattus norvegicus GN=Glo1 PE=1 SV=3//8.73643e-84
BGIBMGA000185	3162.76	1580.04	1.0012	5.5183e-58	5.9083e-56	sp|O76217|PE1_ANOGA Peritrophin-1 OS=Anopheles gambiae GN=Aper1 PE=2 SV=2//3.64666e-07
BGIBMGA000202	12.073	54.8604	-2.184	4.8911e-10	1.2807e-08	-//-
BGIBMGA000206	182.883	57.5551	1.6679	1.4311e-11	4.1873e-10	sp|P98133|FBN1_BOVIN Fibrillin-1 OS=Bos taurus GN=FBN1 PE=1 SV=1//7.77753e-08
BGIBMGA000207	273.475	84.1562	1.7003	4.102e-17	1.6111e-15	sp|Q61555|FBN2_MOUSE Fibrillin-2 OS=Mus musculus GN=Fbn2 PE=1 SV=2//1.63029e-09
BGIBMGA000208	86.7466	23.7683	1.8678	2.528e-07	5.161e-06	sp|P98133|FBN1_BOVIN Fibrillin-1 OS=Bos taurus GN=FBN1 PE=1 SV=1//5.48435e-07
BGIBMGA000209	534.52	151.661	1.8174	8.0818e-36	5.7829e-34	sp|P35556|FBN2_HUMAN Fibrillin-2 OS=Homo sapiens GN=FBN2 PE=1 SV=3//9.83396e-09
BGIBMGA000238	248.614	118.772	1.0657	1.1652e-06	2.1565e-05	sp|Q01603|PERO_DROME Peroxidase OS=Drosophila melanogaster GN=Pxd PE=2 SV=2//3.70481e-43
BGIBMGA000327	0	12.4369	-6.1197	0.00011311	0.0014836	sp|O02387|CU17_BOMMO Larval cuticle protein LCP-17 OS=Bombyx mori GN=LCP17 PE=2 SV=1//1.21467e-36
BGIBMGA000328	2045.61	841.009	1.2823	4.886e-67	5.7417e-65	sp|O02387|CU17_BOMMO Larval cuticle protein LCP-17 OS=Bombyx mori GN=LCP17 PE=2 SV=1//1.1186e-27
BGIBMGA000329	407.53	1643.6	-2.0119	2.7012e-234	8.1339e-232	sp|Q08738|CU30_BOMMO Larval cuticle protein LCP-30 OS=Bombyx mori GN=LCP30 PE=1 SV=2//3.83941e-125
BGIBMGA000341	581.828	101.222	2.5231	2.3353e-64	2.6371e-62	sp|Q94984|CU15_MANSE Cuticle protein CP14.6 OS=Manduca sexta GN=CP14.6 PE=2 SV=1//2.30425e-16
BGIBMGA000387	328.743	722.375	-1.1358	1.3624e-55	1.4269e-53	sp|Q9DBB9|CPN2_MOUSE Carboxypeptidase N subunit 2 OS=Mus musculus GN=Cpn2 PE=1 SV=2//2.69194e-07
BGIBMGA000395	2212.04	1011.6	1.1287	1.5375e-54	1.565e-52	sp|Q962S7|RL37_SPOFR 60S ribosomal protein L37 OS=Spodoptera frugiperda GN=RpL37 PE=3 SV=3//6.73646e-16
BGIBMGA000411	1.78859	38.8307	-4.4403	1.5542e-11	4.5291e-10	sp|Q02157|LIPP_RABIT Pancreatic triacylglycerol lipase OS=Oryctolagus cuniculus GN=PNLIP PE=2 SV=1//1.78439e-20
BGIBMGA000475	421.392	172.665	1.2872	3.2893e-15	1.1946e-13	sp|Q7Z1E6|CALR_BOMMO Calreticulin OS=Bombyx mori GN=crt PE=1 SV=1//0
BGIBMGA000504	301.109	70.9593	2.0852	5.468e-26	2.9824e-24	-//-
BGIBMGA000529	26.7394	59.3515	-1.1503	5.7638e-06	9.5102e-05	sp|O16796|NPL11_CAEEL Neprilysin-11 OS=Caenorhabditis elegans GN=nep-11 PE=1 SV=2//2.96494e-171
BGIBMGA000622	461.635	1066.19	-1.2076	4.1377e-87	6.1027e-85	sp|Q9I7U4|TITIN_DROME Titin OS=Drosophila melanogaster GN=sls PE=1 SV=3//5.60385e-06
BGIBMGA000623	28.1703	89.3382	-1.6651	5.9317e-12	1.8012e-10	sp|Q9I7U4|TITIN_DROME Titin OS=Drosophila melanogaster GN=sls PE=1 SV=3//3.47096e-07
BGIBMGA000624	255.142	548.812	-1.105	2.3484e-41	1.9508e-39	sp|Q9I7U4|TITIN_DROME Titin OS=Drosophila melanogaster GN=sls PE=1 SV=3//5.78557e-06
BGIBMGA000691	188.696	64.2572	1.5541	1.4458e-10	3.9135e-09	-//-
BGIBMGA000769	28.4386	61.3553	-1.1093	6.3779e-06	0.00010512	sp|P70187|HIAT1_MOUSE Hippocampus abundant transcript 1 protein OS=Mus musculus GN=Hiat1 PE=2 SV=3//0
BGIBMGA000774	20.9265	2.211	3.2426	0.00017134	0.0021686	sp|P12992|ESTJ_HELVI Juvenile hormone esterase OS=Heliothis virescens PE=1 SV=2//3.83607e-142
BGIBMGA000776	105.795	20.659	2.3564	6.2543e-12	1.8952e-10	sp|P12992|ESTJ_HELVI Juvenile hormone esterase OS=Heliothis virescens PE=1 SV=2//8.26647e-154
BGIBMGA000804	142.64	56.3805	1.3391	1.7138e-06	3.0696e-05	-//-
BGIBMGA000817	25.7557	4.21472	2.6114	0.00026282	0.0032143	-//-
BGIBMGA000855	40.8693	98.6659	-1.2715	5.6334e-10	1.4671e-08	sp|Q8SY41|BCAS3_DROME Breast carcinoma-amplified sequence 3 homolog OS=Drosophila melanogaster GN=rudhira PE=1 SV=1//1.20444e-16
BGIBMGA000861	6.0812	178.331	-4.8741	1.882e-48	1.7001e-46	-//-
BGIBMGA000971	5.90234	30.6085	-2.3746	1.2959e-06	2.3861e-05	sp|Q9CQT5|POMP_MOUSE Proteasome maturation protein OS=Mus musculus GN=Pomp PE=2 SV=1//1.70384e-31
BGIBMGA001034	82.9011	23.561	1.815	8.9294e-07	1.6784e-05	-//-
BGIBMGA001036	18.1542	47.1219	-1.3761	7.2606e-06	0.00011845	sp|Q9VNI3|U609_DROME UPF0609 protein CG1218 OS=Drosophila melanogaster GN=CG1218 PE=1 SV=2//4.03793e-13
BGIBMGA001044	16.0079	42.769	-1.4178	1.3755e-05	0.00021105	sp|P12815|PDCD6_MOUSE Programmed cell death protein 6 OS=Mus musculus GN=Pdcd6 PE=1 SV=2//3.12132e-74
BGIBMGA001098	34.8775	3.10922	3.4877	4.6916e-07	9.2262e-06	sp|P50430|ARSB_RAT Arylsulfatase B OS=Rattus norvegicus GN=Arsb PE=2 SV=2//1.67602e-78
BGIBMGA001126	142.64	50.7839	1.4899	9.037e-08	1.9153e-06	sp|Q9V8W3|RABEP_DROME Rab proteins geranylgeranyltransferase component A OS=Drosophila melanogaster GN=Rep PE=2 SV=1//1.80689e-102
BGIBMGA001169	26.4711	73.7921	-1.479	4.8908e-09	1.1743e-07	sp|O01346|EGH_DROME Beta-1,4-mannosyltransferase egh OS=Drosophila melanogaster GN=egh PE=2 SV=1//4.34635e-130
BGIBMGA001173	462.261	126.442	1.8702	9.7306e-33	6.3641e-31	-//-
BGIBMGA001177	5.27634	50.3003	-3.253	1.5308e-12	4.8309e-11	sp|Q96M20|CNBD2_HUMAN Cyclic nucleotide-binding domain-containing protein 2 OS=Homo sapiens GN=CNBD2 PE=2 SV=2//1.32025e-08
BGIBMGA001213	91.6652	0	8.7886	3.3168e-18	1.3467e-16	-//-
BGIBMGA001233	22.0891	47.2601	-1.0973	8.2908e-05	0.0011189	sp|Q9WVD5|ORNT1_MOUSE Mitochondrial ornithine transporter 1 OS=Mus musculus GN=Slc25a15 PE=1 SV=1//4.54252e-77
BGIBMGA001234	8.4958	34.0632	-2.0034	2.6931e-06	4.7126e-05	-//-
BGIBMGA001274	116.705	47.191	1.3063	2.5152e-05	0.00037479	sp|Q6GQ29|CBPQ_XENLA Carboxypeptidase Q OS=Xenopus laevis GN=cpq PE=2 SV=1//3.53699e-138
BGIBMGA001276	43.6416	117.736	-1.4318	4.03e-13	1.336e-11	sp|O18635|C12A2_MUSDO Cytochrome P450 CYP12A2 OS=Musca domestica GN=CYP12A2 PE=2 SV=1//1.30183e-103
BGIBMGA001283	15.1136	35.376	-1.2269	0.00027693	0.0033609	sp|Q66L33|MK16A_XENLA Protein MAK16 homolog A OS=Xenopus laevis GN=mak16-a PE=2 SV=1//3.93297e-45
BGIBMGA001284	0	13.9569	-3.8266	9.0279e-05	0.0012139	sp|P10023|YGI2_BACTU Uncharacterized 30.3 kDa protein OS=Bacillus thuringiensis PE=4 SV=2//8.13731e-31
BGIBMGA001313	37.1132	5.32022	2.8024	4.43e-06	7.4283e-05	sp|O08966|S22A1_MOUSE Solute carrier family 22 member 1 OS=Mus musculus GN=Slc22a1 PE=2 SV=2//2.9962e-46
BGIBMGA001320	261.045	80.356	1.6998	2.1299e-16	8.1015e-15	sp|P35035|TRY1_ANOGA Trypsin-1 OS=Anopheles gambiae GN=TRYP1 PE=2 SV=3//2.20269e-32
BGIBMGA001333	16.7233	87.8182	-2.3927	1.899e-16	7.2615e-15	sp|O44111|URIC_DROSU Uricase (Fragment) OS=Drosophila subobscura GN=Uro PE=2 SV=1//3.07939e-94
BGIBMGA001347	5242.71	897.528	2.5463	0	0	sp|P04148|SI25_BOMMO Fibrohexamerin OS=Bombyx mori GN=P25 PE=1 SV=1//4.99993e-147
BGIBMGA001351	263.37	117.39	1.1658	2.5481e-08	5.7191e-07	sp|H9JTG9|AK2E4_BOMMO Aldo-keto reductase AKR2E4 OS=Bombyx mori GN=akr2e PE=1 SV=1//2.0701e-95
BGIBMGA001358	0	37.4488	-5.54	1.5908e-11	4.6264e-10	-//-
BGIBMGA001360	32.1946	0	6.0087	2.0267e-08	4.5844e-07	-//-
BGIBMGA001480	2580.04	1228.9	1.07	6.7183e-56	7.088e-54	-//-
BGIBMGA001491	1661.6	713.462	1.2197	3.502e-49	3.2036e-47	-//-
BGIBMGA001504	991.862	314.515	1.657	4.0529e-55	4.1843e-53	sp|O76217|PE1_ANOGA Peritrophin-1 OS=Anopheles gambiae GN=Aper1 PE=2 SV=2//2.22244e-07
BGIBMGA001506	1764	51.3367	5.1027	0	0	sp|P54318|LIPR2_RAT Pancreatic lipase-related protein 2 OS=Rattus norvegicus GN=Pnliprp2 PE=1 SV=1//2.30026e-29
BGIBMGA001507	23.6988	0	4.8371	2.8156e-06	4.9091e-05	sp|Q64424|LIPR2_MYOCO Pancreatic lipase-related protein 2 OS=Myocastor coypus GN=PNLIPRP2 PE=1 SV=1//2.51197e-36
BGIBMGA001508	1499.73	74.8976	4.3236	1.4283e-285	5.1611e-283	sp|P07867|LIPC_RAT Hepatic triacylglycerol lipase OS=Rattus norvegicus GN=Lipc PE=2 SV=2//3.82084e-31
BGIBMGA001582	126.453	259.516	-1.0372	4.5494e-19	1.9227e-17	sp|Q1HPQ0|TPM2_BOMMO Tropomyosin-2 OS=Bombyx mori PE=1 SV=1//1.35928e-45
BGIBMGA001595	783.044	248.116	1.6581	6.1814e-44	5.2249e-42	sp|Q5RBM6|BUP1_PONAB Beta-ureidopropionase OS=Pongo abelii GN=UPB1 PE=2 SV=1//1.25265e-156
BGIBMGA001611	62.8689	10.7095	2.5535	1.9743e-08	4.4728e-07	-//-
BGIBMGA001613	16.0079	37.1033	-1.2128	0.0002169	0.0027026	sp|Q9VMA2|GALT_DROME Probable galactose-1-phosphate uridylyltransferase OS=Drosophila melanogaster GN=Galt PE=2 SV=2//1.83784e-126
BGIBMGA001620	65.1046	16.237	2.0035	2.1062e-06	3.7354e-05	-//-
BGIBMGA001630	24.8614	3.3165	2.9062	0.00012124	0.001583	sp|B2D0J5|EST6_APIME Venom carboxylesterase-6 OS=Apis mellifera PE=2 SV=1//1.95779e-49
BGIBMGA001695	26.7394	57.6242	-1.1077	1.2409e-05	0.00019286	sp|O09159|MA2B1_MOUSE Lysosomal alpha-mannosidase OS=Mus musculus GN=Man2b1 PE=2 SV=4//8.24838e-74
BGIBMGA001711	19.1379	46.5001	-1.2808	1.9152e-05	0.00028776	sp|Q9CQ79|TXND9_MOUSE Thioredoxin domain-containing protein 9 OS=Mus musculus GN=Txndc9 PE=2 SV=1//1.0897e-73
BGIBMGA001745	17.4387	42.0781	-1.2708	5.1737e-05	0.00073028	sp|P05049|SNAK_DROME Serine protease snake OS=Drosophila melanogaster GN=snk PE=1 SV=2//7.53531e-54
BGIBMGA001746	147.559	314.584	-1.0922	4.1759e-24	2.1104e-22	-//-
BGIBMGA001762	70.6493	148.068	-1.0675	7.1397e-12	2.1455e-10	-//-
BGIBMGA001793	17925.9	1022.17	4.1323	0	0	-//-
BGIBMGA001803	133.518	22.1791	2.5898	1.4306e-16	5.4993e-15	sp|Q27245|YH24_CAEEL Putative aminopeptidase W07G4.4 OS=Caenorhabditis elegans GN=lap-2 PE=3 SV=1//5.7266e-93
BGIBMGA001816	0	19.899	-4.4758	1.3443e-06	2.4601e-05	-//-
BGIBMGA001836	176.623	80.4942	1.1337	1.0123e-05	0.00015939	sp|Q9R0G6|COMP_MOUSE Cartilage oligomeric matrix protein OS=Mus musculus GN=Comp PE=1 SV=2//3.31051e-177
BGIBMGA001876	375.961	169.418	1.15	5.7489e-11	1.6041e-09	sp|Q23834|AM4N_DROAN Alpha-amylase 4N OS=Drosophila ananassae GN=Amy4N PE=3 SV=2//0
BGIBMGA001913	109.64	31.4377	1.8022	1.96e-08	4.4474e-07	sp|Q4FZU4|ATL4_RAT ADAMTS-like protein 4 OS=Rattus norvegicus GN=Adamtsl4 PE=2 SV=1//9.36343e-09
BGIBMGA001926	276.248	119.601	1.2077	2.8286e-09	6.9413e-08	sp|P08836|FPPS_CHICK Farnesyl pyrophosphate synthase OS=Gallus gallus GN=FDPS PE=1 SV=2//1.3114e-109
BGIBMGA002175	629.226	52.3731	3.5867	2.3127e-104	3.7986e-102	-//-
BGIBMGA002222	175.908	76.5559	1.2002	2.5099e-06	4.4134e-05	sp|P42860|GSTT1_LUCCU Glutathione S-transferase 1-1 OS=Lucilia cuprina GN=GST1 PE=1 SV=2//3.4798e-77
BGIBMGA002288	8.22751	121.467	-3.884	4.3681e-31	2.745e-29	sp|P26305|LPSBP_PERAM Hemolymph lipopolysaccharide-binding protein OS=Periplaneta americana PE=1 SV=1//5.47559e-12
BGIBMGA002307	50.2593	6.84028	2.8773	5.5974e-08	1.2111e-06	sp|Q964T1|CP4CU_BLAGE Cytochrome P450 4c21 OS=Blattella germanica GN=CYP4C21 PE=2 SV=1//1.49831e-58
BGIBMGA002384	23.7882	171.767	-2.8521	1.7324e-35	1.2155e-33	-//-
BGIBMGA002406	128.6	7.04756	4.1896	1.3159e-25	7.0708e-24	sp|Q9BGI2|PRDX4_BOVIN Peroxiredoxin-4 OS=Bos taurus GN=PRDX4 PE=2 SV=1//1.76022e-116
BGIBMGA002426	17.1705	38.8998	-1.1798	0.00019429	0.0024398	sp|P53624|MA121_DROME Mannosyl-oligosaccharide alpha-1,2-mannosidase isoform A OS=Drosophila melanogaster GN=alpha-Man-I PE=1 SV=2//0
BGIBMGA002437	33.7149	6.49481	2.376	9.454e-05	0.0012629	-//-
BGIBMGA002462	251.654	591.166	-1.2321	3.1524e-50	2.9396e-48	sp|P31335|PUR9_CHICK Bifunctional purine biosynthesis protein PURH OS=Gallus gallus GN=ATIC PE=1 SV=1//0
BGIBMGA002551	12.6096	39.7289	-1.6557	4.7768e-06	7.982e-05	sp|P28166|ZFH1_DROME Zinc finger protein 1 OS=Drosophila melanogaster GN=zfh1 PE=1 SV=2//2.51121e-62
BGIBMGA002563	36.9344	0	5.4772	2.3214e-09	5.7553e-08	-//-
BGIBMGA002576	31.3897	1.86553	4.0726	3.1442e-07	6.3207e-06	sp|Q7KML2|ACOX1_DROME Probable peroxisomal acyl-coenzyme A oxidase 1 OS=Drosophila melanogaster GN=CG5009 PE=1 SV=1//0
BGIBMGA002603	98.283	235.541	-1.261	1.5148e-21	7.0402e-20	-//-
BGIBMGA002626	1207.12	492.638	1.293	5.6553e-41	4.6182e-39	sp|Q8SY61|OB56D_DROME General odorant-binding protein 56d OS=Drosophila melanogaster GN=Obp56d PE=1 SV=2//4.16624e-12
BGIBMGA002647	202.647	81.047	1.3221	1.8521e-08	4.2291e-07	sp|P35218|CAH5A_HUMAN Carbonic anhydrase 5A, mitochondrial OS=Homo sapiens GN=CA5A PE=1 SV=1//4.9666e-46
BGIBMGA002652	28.2597	58.7297	-1.0553	1.8035e-05	0.00027238	-//-
BGIBMGA002662	18.4225	51.1985	-1.4746	1.1435e-06	2.119e-05	-//-
BGIBMGA002670	5529.96	2143.36	1.3674	1.8025e-204	4.8246e-202	sp|P81139|LIPR2_CAVPO Pancreatic lipase-related protein 2 OS=Cavia porcellus GN=PNLIPRP2 PE=1 SV=1//1.41222e-33
BGIBMGA002689	1091.13	150.003	2.8628	1.8167e-140	3.597e-138	-//-
BGIBMGA002696	6.43892	23.2155	-1.8502	0.00020305	0.0025455	-//-
BGIBMGA002739	8.13808	111.586	-3.7773	2.6506e-28	1.5511e-26	sp|Q26431|ATT_BOMMO Attacin OS=Bombyx mori PE=2 SV=1//7.65532e-141
BGIBMGA002747	12.5201	43.5291	-1.7977	5.4683e-07	1.0595e-05	sp|Q26431|ATT_BOMMO Attacin OS=Bombyx mori PE=2 SV=1//6.1274e-142
BGIBMGA002756	17.9753	49.0566	-1.4484	2.4313e-06	4.2804e-05	sp|Q8TB40|ABHD4_HUMAN Abhydrolase domain-containing protein 4 OS=Homo sapiens GN=ABHD4 PE=2 SV=1//2.09081e-79
BGIBMGA002765	49.6333	0	6.6332	4.0341e-12	1.238e-10	sp|Q98SP7|BBS2_DANRE Bardet-Biedl syndrome 2 protein homolog OS=Danio rerio GN=bbs2 PE=2 SV=1//1.61406e-09
BGIBMGA002769	2.50402	15.477	-2.6278	0.00031248	0.0037545	sp|Q29HZ1|LANC3_DROPS LanC-like protein 3 homolog OS=Drosophila pseudoobscura pseudoobscura GN=GA15215 PE=3 SV=1//1.37323e-112
BGIBMGA002899	76.1939	16.0988	2.2427	1.9247e-08	4.3742e-07	sp|P35502|ESTF_MYZPE Esterase FE4 OS=Myzus persicae PE=1 SV=1//1.10592e-35
BGIBMGA002900	15.9184	0	4.8479	0.00012268	0.0015975	sp|P12992|ESTJ_HELVI Juvenile hormone esterase OS=Heliothis virescens PE=1 SV=2//1.09583e-10
BGIBMGA002901	61.2592	9.12038	2.7478	5.7881e-09	1.3783e-07	sp|P81908|CHLE_HORSE Cholinesterase OS=Equus caballus GN=BCHE PE=1 SV=1//3.18052e-48
BGIBMGA002902	348.954	102.051	1.7737	5.2887e-23	2.5652e-21	sp|P35502|ESTF_MYZPE Esterase FE4 OS=Myzus persicae PE=1 SV=1//1.84908e-46
BGIBMGA002941	30.9426	3.10922	3.315	3.7626e-06	6.3981e-05	sp|Q8VCC1|PGDH_MOUSE 15-hydroxyprostaglandin dehydrogenase [NAD(+)] OS=Mus musculus GN=Hpgd PE=2 SV=1//1.97302e-35
BGIBMGA002960	355.393	169.971	1.0641	6.5505e-09	1.5573e-07	sp|P30599|CHS2_USTMA Chitin synthase 2 OS=Ustilago maydis (strain 521 / FGSC 9021) GN=CHS2 PE=3 SV=2//2.29249e-19
BGIBMGA002961	148.542	57.3478	1.3731	5.3245e-07	1.033e-05	-//-
BGIBMGA002974	18.959	40.4889	-1.0946	0.00027498	0.0033428	sp|Q9V564|COG6_DROME Conserved oligomeric Golgi complex subunit 6 OS=Drosophila melanogaster GN=CG1968 PE=2 SV=1//5.59848e-121
BGIBMGA003014	18.1542	97.1458	-2.4199	3.3129e-18	1.3467e-16	sp|Q9USM6|CYB52_SCHPO Probable cytochrome b5 2 OS=Schizosaccharomyces pombe (strain 972 / ATCC 24843) GN=oca8 PE=3 SV=1//1.2254e-20
BGIBMGA003032	74.9419	26.1174	1.5208	7.6728e-05	0.0010453	sp|P10123|RLBP1_BOVIN Retinaldehyde-binding protein 1 OS=Bos taurus GN=RLBP1 PE=1 SV=4//2.57329e-36
BGIBMGA003057	177.786	66.3991	1.4209	1.304e-08	3.0157e-07	sp|P07190|MAL1_DROME Maltase A1 OS=Drosophila melanogaster GN=Mal-A1 PE=2 SV=2//0
BGIBMGA003062	0	36.827	-5.6858	2.4088e-11	6.9495e-10	sp|P45590|CU66_HYACE Larval/pupal rigid cuticle protein 66 OS=Hyalophora cecropia GN=CP66 PE=1 SV=1//6.26573e-24
BGIBMGA003065	2.23574	36.9652	-4.0473	1.0473e-10	2.8669e-09	sp|P45590|CU66_HYACE Larval/pupal rigid cuticle protein 66 OS=Hyalophora cecropia GN=CP66 PE=1 SV=1//5.11076e-20
BGIBMGA003141	24.5931	55.4823	-1.1738	9.1285e-06	0.0001453	sp|Q9VYH3|PEPE_DROME Probable alpha-aspartyl dipeptidase OS=Drosophila melanogaster GN=CG2200 PE=1 SV=1//1.30444e-78
BGIBMGA003180	7.33321	28.1212	-1.9391	2.7644e-05	0.00041023	sp|Q75N73|S39AE_MOUSE Zinc transporter ZIP14 OS=Mus musculus GN=Slc39a14 PE=1 SV=1//6.73179e-58
BGIBMGA003221	605.706	1235.88	-1.0289	1.0221e-83	1.3679e-81	sp|Q99ME9|NOG1_MOUSE Nucleolar GTP-binding protein 1 OS=Mus musculus GN=Gtpbp4 PE=2 SV=3//2.48815e-174
BGIBMGA003292	77.0882	226.904	-1.5575	4.3239e-26	2.3673e-24	-//-
BGIBMGA003322	2972.1	1114	1.4157	7.4808e-119	1.3516e-116	-//-
BGIBMGA003323	2548.74	337.108	2.9185	0	0	-//-
BGIBMGA003326	4591.66	1215.22	1.9178	0	0	-//-
BGIBMGA003330	575.121	95.0039	2.5978	3.3987e-66	3.9299e-64	sp|Q652Q8|URH2_ORYSJ Probable uridine nucleosidase 2 OS=Oryza sativa subsp. japonica GN=URH2 PE=2 SV=1//7.20762e-26
BGIBMGA003332	12.073	51.0603	-2.0804	4.6788e-09	1.1252e-07	sp|Q9SJM7|URH1_ARATH Uridine nucleosidase 1 OS=Arabidopsis thaliana GN=URH1 PE=1 SV=2//3.01095e-15
BGIBMGA003441	65.9095	2.34919	4.8103	6.1413e-15	2.181e-13	sp|P18699|TBB_LYMST Tubulin beta chain (Fragment) OS=Lymnaea stagnalis PE=2 SV=1//1.66935e-36
BGIBMGA003508	254.427	60.7334	2.0667	6.5259e-22	3.1028e-20	-//-
BGIBMGA003512	997.854	432.665	1.2056	1.8135e-29	1.0922e-27	sp|Q95X01|MYRO1_BREBR Myrosinase 1 OS=Brevicoryne brassicae PE=1 SV=1//1.63131e-146
BGIBMGA003522	26.65	59.5588	-1.1602	4.9799e-06	8.2926e-05	sp|P54985|PPIA_BLAGE Peptidyl-prolyl cis-trans isomerase OS=Blattella germanica GN=CYPA PE=2 SV=1//3.01146e-89
BGIBMGA003541	0	25.0119	-4.9577	4.1065e-08	8.9933e-07	-//-
BGIBMGA003567	8324.36	3405.91	1.2893	5.1835e-271	1.7424e-268	sp|P35045|TRYA_MANSE Trypsin, alkaline A OS=Manduca sexta PE=2 SV=1//9.88622e-116
BGIBMGA003568	996.602	378.91	1.3952	7.5772e-40	6.1185e-38	sp|P35045|TRYA_MANSE Trypsin, alkaline A OS=Manduca sexta PE=2 SV=1//1.29431e-85
BGIBMGA003591	20.5688	48.9875	-1.252	1.4945e-05	0.00022835	sp|Q5PQQ7|LIX1L_RAT LIX1-like protein OS=Rattus norvegicus GN=Lix1l PE=2 SV=1//2.27192e-51
BGIBMGA003640	20.2111	49.6093	-1.2955	8.8092e-06	0.00014101	sp|Q8IZS8|CA2D3_HUMAN Voltage-dependent calcium channel subunit alpha-2/delta-3 OS=Homo sapiens GN=CACNA2D3 PE=1 SV=1//0
BGIBMGA003645	657.038	232.431	1.4992	7.8294e-31	4.8989e-29	sp|Q8VCM4|LIPT_MOUSE Lipoyltransferase 1, mitochondrial OS=Mus musculus GN=Lipt1 PE=2 SV=1//1.07732e-71
BGIBMGA003654	37.0238	103.848	-1.4879	3.2919e-12	1.0167e-10	sp|Q9PVZ4|INSR_XENLA Insulin receptor OS=Xenopus laevis GN=insr PE=1 SV=1//0
BGIBMGA003718	267.841	121.329	1.1425	4.1142e-08	8.9966e-07	sp|Q6DED0|TR1L1_XENLA Translocating chain-associated membrane protein 1-like 1 OS=Xenopus laevis GN=tram1l1 PE=2 SV=1//2.38606e-65
BGIBMGA003723	33.536	7.80759	2.1028	0.00039664	0.0046497	sp|Q8NFT8|DNER_HUMAN Delta and Notch-like epidermal growth factor-related receptor OS=Homo sapiens GN=DNER PE=1 SV=1//1.81187e-51
BGIBMGA003791	2.05688	24.5974	-3.58	3.371e-07	6.7299e-06	-//-
BGIBMGA003817	27.276	79.3196	-1.54	5.4093e-10	1.4138e-08	sp|P08541|UD2B2_RAT UDP-glucuronosyltransferase 2B2 OS=Rattus norvegicus GN=Ugt2b PE=1 SV=1//1.29043e-33
BGIBMGA003833	30.2271	71.3048	-1.2382	2.1061e-07	4.3302e-06	sp|O44081|DKC1_DROME H/ACA ribonucleoprotein complex subunit 4 OS=Drosophila melanogaster GN=Nop60B PE=1 SV=1//0
BGIBMGA003865	1.16258	17.3425	-3.8989	1.1576e-05	0.00018088	sp|P23434|GCSH_HUMAN Glycine cleavage system H protein, mitochondrial OS=Homo sapiens GN=GCSH PE=1 SV=2//1.21315e-43
BGIBMGA003866	119.657	273.819	-1.1943	2.322e-23	1.1416e-21	sp|P17276|PH4H_DROME Protein henna OS=Drosophila melanogaster GN=Hn PE=2 SV=3//0
BGIBMGA003917	37.1132	157.534	-2.0857	6.8071e-25	3.552e-23	sp|Q5XGE9|LIPH_XENTR Lipase member H OS=Xenopus tropicalis GN=liph PE=2 SV=1//6.97142e-25
BGIBMGA003920	9.83724	266.426	-4.7593	3.8197e-71	4.7188e-69	sp|P54316|LIPR1_RAT Inactive pancreatic lipase-related protein 1 OS=Rattus norvegicus GN=Pnliprp1 PE=2 SV=1//3.0728e-17
BGIBMGA003960	51.6008	15.1315	1.7698	0.00015072	0.0019296	sp|Q86WA9|S2611_HUMAN Sodium-independent sulfate anion transporter OS=Homo sapiens GN=SLC26A11 PE=2 SV=2//7.33713e-110
BGIBMGA004004	842.068	15.2006	5.7917	1.3582e-180	3.5056e-178	-//-
BGIBMGA004006	15358.7	0	14.907	0	0	-//-
BGIBMGA004007	0	15.2697	-4.9326	1.8292e-05	0.00027569	-//-
BGIBMGA004011	6500.89	17280.1	-1.4104	0	0	-//-
BGIBMGA004024	19.6745	53.4095	-1.4408	9.4096e-07	1.764e-05	-//-
BGIBMGA004040	156.949	71.9957	1.1243	3.7808e-05	0.00054647	sp|Q9W1C9|PEB3_DROME Ejaculatory bulb-specific protein 3 OS=Drosophila melanogaster GN=PebIII PE=1 SV=2//1.22895e-22
BGIBMGA004041	1166.52	151.177	2.9479	1.7557e-155	3.6778e-153	sp|Q27377|OB10_DROME Putative odorant-binding protein A10 OS=Drosophila melanogaster GN=a10 PE=1 SV=2//6.0126e-08
BGIBMGA004064	32.6417	99.9096	-1.6139	8.5702e-13	2.765e-11	sp|Q16UG2|GATB_AEDAE Glutamyl-tRNA(Gln) amidotransferase subunit B, mitochondrial OS=Aedes aegypti GN=AAEL009908 PE=3 SV=1//0
BGIBMGA004090	41.853	84.4326	-1.0125	5.2429e-07	1.0186e-05	sp|Q9NU22|MDN1_HUMAN Midasin OS=Homo sapiens GN=MDN1 PE=1 SV=2//6.66897e-11
BGIBMGA004115	59.56	154.148	-1.3719	5.52e-16	2.0617e-14	-//-
BGIBMGA004118	0	10.6404	-4.8946	0.00035113	0.0041533	sp|Q9W0Y8|SCN60_DROME Sodium channel protein 60E OS=Drosophila melanogaster GN=NaCP60E PE=2 SV=5//1.72935e-08
BGIBMGA004123	1708.46	4660.03	-1.4476	0	0	-//-
BGIBMGA004124	2355.84	623.087	1.9187	1.031e-166	2.3654e-164	-//-
BGIBMGA004208	66.0884	23.561	1.488	0.00027966	0.0033883	sp|Q9SDL7|HMT1_ARATH Homocysteine S-methyltransferase 1 OS=Arabidopsis thaliana GN=HMT-1 PE=1 SV=1//1.4062e-70
BGIBMGA004215	19.1379	1.79644	3.4132	0.00022237	0.0027637	sp|P22105|TENX_HUMAN Tenascin-X OS=Homo sapiens GN=TNXB PE=1 SV=4//2.68547e-06
BGIBMGA004280	13.4144	86.989	-2.697	5.4712e-18	2.2028e-16	sp|P20478|GLNA2_DROME Glutamine synthetase 2 cytoplasmic OS=Drosophila melanogaster GN=Gs2 PE=2 SV=3//6.24308e-149
BGIBMGA004285	638.437	2487.79	-1.9622	0	0	-//-
BGIBMGA004288	1690.66	3697.55	-1.129	3.4077e-275	1.2013e-272	-//-
BGIBMGA004290	1295.92	2810.18	-1.1167	6.9949e-207	1.9076e-204	-//-
BGIBMGA004291	0	13967.9	-15.668	0	0	-//-
BGIBMGA004292	0	5520.11	-13.43	0	0	-//-
BGIBMGA004294	321.052	855.242	-1.4135	5.9452e-84	8.0311e-82	sp|D8KY57|SSP_BOMIG Probable salivary secreted peptide OS=Bombus ignitus PE=2 SV=1//9.05068e-09
BGIBMGA004336	24.6825	59.3515	-1.2658	1.617e-06	2.9214e-05	sp|P53568|CEBPG_MOUSE CCAAT/enhancer-binding protein gamma OS=Mus musculus GN=Cebpg PE=1 SV=1//8.32106e-12
BGIBMGA004340	10.5527	47.1219	-2.1588	9.8233e-09	2.305e-07	-//-
BGIBMGA004381	23.5199	59.3515	-1.3354	7.5039e-07	1.4253e-05	sp|Q8HXW8|PEX10_MACFA Peroxisome biogenesis factor 10 OS=Macaca fascicularis GN=PEX10 PE=2 SV=1//1.11013e-22
BGIBMGA004396	30038.9	6926.44	2.1166	0	0	sp|Q00802|L301_BOMMO Low molecular mass 30 kDa lipoprotein 19G1 OS=Bombyx mori GN=19G1 PE=1 SV=1//0
BGIBMGA004397	37836.2	2586.25	3.8708	0	0	sp|Q00802|L301_BOMMO Low molecular mass 30 kDa lipoprotein 19G1 OS=Bombyx mori GN=19G1 PE=1 SV=1//1.64343e-178
BGIBMGA004398	728.403	282.732	1.3653	2.4691e-28	1.4508e-26	sp|P09336|LP3_BOMMO Low molecular 30 kDa lipoprotein PBMHPC-19 OS=Bombyx mori GN=LP PE=2 SV=1//1.97945e-38
BGIBMGA004400	801.467	127.34	2.654	3.708e-94	5.7017e-92	sp|Q00802|L301_BOMMO Low molecular mass 30 kDa lipoprotein 19G1 OS=Bombyx mori GN=19G1 PE=1 SV=1//7.66166e-138
BGIBMGA004403	0	30.2631	-5.9195	1.5344e-09	3.8842e-08	sp|P09335|LP2_BOMMO Low molecular 30 kDa lipoprotein PBMHP-12 OS=Bombyx mori GN=LP PE=2 SV=1//2.17038e-160
BGIBMGA004404	126.722	47.191	1.4251	1.4751e-06	2.6887e-05	sp|Q00802|L301_BOMMO Low molecular mass 30 kDa lipoprotein 19G1 OS=Bombyx mori GN=19G1 PE=1 SV=1//1.74071e-126
BGIBMGA004420	37.8287	92.5856	-1.2913	1.3571e-09	3.4472e-08	sp|O01382|DRICE_DROME Caspase OS=Drosophila melanogaster GN=Drice PE=1 SV=2//2.41563e-29
BGIBMGA004445	61.438	16.9971	1.8538	1.6298e-05	0.00024849	sp|Q8MQS8|SP34_APIME Venom serine protease 34 OS=Apis mellifera PE=2 SV=1//8.97124e-63
BGIBMGA004455	123.681	3.73106	5.0509	3.5116e-27	1.9597e-25	sp|Q00802|L301_BOMMO Low molecular mass 30 kDa lipoprotein 19G1 OS=Bombyx mori GN=19G1 PE=1 SV=1//1.61558e-123
BGIBMGA004457	8797.44	2029.7	2.1158	0	0	sp|P09335|LP2_BOMMO Low molecular 30 kDa lipoprotein PBMHP-12 OS=Bombyx mori GN=LP PE=2 SV=1//3.93354e-136
BGIBMGA004463	0	47.1219	-8.0414	2.6381e-12	8.2178e-11	sp|P19616|VITM_MANSE Microvitellogenin OS=Manduca sexta GN=MVG PE=2 SV=1//2.11889e-71
BGIBMGA004467	25.3085	0	6.9319	8.427e-07	1.5892e-05	sp|P19616|VITM_MANSE Microvitellogenin OS=Manduca sexta GN=MVG PE=2 SV=1//8.04578e-86
BGIBMGA004476	47.8447	0	6.5803	9.4217e-12	2.8021e-10	sp|P19616|VITM_MANSE Microvitellogenin OS=Manduca sexta GN=MVG PE=2 SV=1//8.26395e-50
BGIBMGA004515	284.386	40.2126	2.8221	2.6144e-37	1.9479e-35	sp|P82147|L2EFL_DROME Protein lethal(2)essential for life OS=Drosophila melanogaster GN=l(2)efl PE=1 SV=1//4.06446e-43
BGIBMGA004527	2.14631	17.0662	-2.9912	6.5048e-05	0.00089971	sp|A9ZSY3|TRET1_BOMMO Facilitated trehalose transporter Tret1 OS=Bombyx mori GN=Tret1 PE=1 SV=1//1.72925e-26
BGIBMGA004540	250.76	82.2216	1.6087	2.1294e-14	7.4165e-13	sp|P82147|L2EFL_DROME Protein lethal(2)essential for life OS=Drosophila melanogaster GN=l(2)efl PE=1 SV=1//1.10659e-49
BGIBMGA004541	630.925	79.7342	2.9842	3.2558e-86	4.6593e-84	sp|P82147|L2EFL_DROME Protein lethal(2)essential for life OS=Drosophila melanogaster GN=l(2)efl PE=1 SV=1//6.99624e-41
BGIBMGA004546	197.281	536.237	-1.4426	1.5598e-54	1.5766e-52	sp|O01761|UNC89_CAEEL Muscle M-line assembly protein unc-89 OS=Caenorhabditis elegans GN=unc-89 PE=1 SV=3//2.34752e-08
BGIBMGA004547	1186.1	2949.54	-1.3143	3.5199e-262	1.1563e-259	sp|Q23551|UNC22_CAEEL Twitchin OS=Caenorhabditis elegans GN=unc-22 PE=1 SV=3//8.87052e-06
BGIBMGA004562	10.5527	32.405	-1.6186	4.5128e-05	0.00064518	sp|B4LPX5|TRET1_DROVI Facilitated trehalose transporter Tret1 OS=Drosophila virilis GN=Tret1 PE=3 SV=2//2.7698e-68
BGIBMGA004573	27.7231	61.4934	-1.1493	3.956e-06	6.7034e-05	sp|Q9VXE0|RUXG_DROME Probable small nuclear ribonucleoprotein G OS=Drosophila melanogaster GN=SmG PE=1 SV=1//1.43889e-39
BGIBMGA004577	32.0157	69.8538	-1.1256	1.1904e-06	2.1946e-05	sp|B3EWZ5|MLRP1_ACRMI MAM and LDL-receptor class A domain-containing protein 1 (Fragment) OS=Acropora millepora PE=1 SV=1//6.8171e-15
BGIBMGA004579	11.3575	36.6197	-1.689	8.9809e-06	0.00014312	sp|Q9NHE5|CAPS_DROME Calcium-dependent secretion activator OS=Drosophila melanogaster GN=Caps PE=1 SV=3//0
BGIBMGA004605	237.703	23.2155	3.356	4.511e-38	3.3959e-36	-//-
BGIBMGA004606	0	47.9511	-9.0666	3.2763e-11	9.3773e-10	sp|P82147|L2EFL_DROME Protein lethal(2)essential for life OS=Drosophila melanogaster GN=l(2)efl PE=1 SV=1//3.598e-47
BGIBMGA004612	2385.08	231.533	3.3647	0	0	sp|Q9BLC5|HSP83_BOMMO Heat shock protein 83 OS=Bombyx mori GN=Hsp83 PE=1 SV=1//0
BGIBMGA004613	139.51	18.5171	2.9134	7.5709e-20	3.3363e-18	sp|P41825|HSP71_ANOAL Heat shock protein 70 A1 OS=Anopheles albimanus GN=HSP70A1 PE=3 SV=1//1.64705e-32
BGIBMGA004614	253.98	32.2668	2.9766	1.1463e-35	8.0824e-34	sp|Q9GSU4|HSP72_DROSI Major heat shock 70 kDa protein Ba OS=Drosophila simulans GN=Hsp70Ba PE=3 SV=2//1.67978e-23
BGIBMGA004625	59.0234	18.2408	1.6941	9.8746e-05	0.0013155	sp|Q9VGH7|CLCN2_DROME Chloride channel protein 2 OS=Drosophila melanogaster GN=ClC-a PE=2 SV=3//4.56731e-12
BGIBMGA004675	35.4141	6.77119	2.3868	5.9498e-05	0.00083009	-//-
BGIBMGA004693	18.6013	43.8054	-1.2357	4.8455e-05	0.0006873	-//-
BGIBMGA004708	25.3085	56.726	-1.1644	7.9993e-06	0.00012962	sp|O46108|LIP3_DROME Lipase 3 OS=Drosophila melanogaster GN=Lip3 PE=2 SV=1//3.10442e-94
BGIBMGA004776	35.2352	103.71	-1.5575	9.174e-13	2.9506e-11	sp|Q6PAK3|ANM8_MOUSE Protein arginine N-methyltransferase 8 OS=Mus musculus GN=Prmt8 PE=2 SV=2//1.00112e-176
BGIBMGA004797	179.306	86.7127	1.0481	5.2437e-05	0.00073872	sp|P42788|CBPZ_SIMVI Zinc carboxypeptidase (Fragment) OS=Simulium vittatum PE=2 SV=1//2.37838e-85
BGIBMGA004825	12.3413	34.9614	-1.5023	4.8434e-05	0.0006873	sp|Q9WVF7|DPOE1_MOUSE DNA polymerase epsilon catalytic subunit A OS=Mus musculus GN=Pole PE=2 SV=3//1.16878e-168
BGIBMGA004830	8.04865	191.735	-4.5742	3.3406e-51	3.219e-49	sp|P04069|CBPB_ASTAS Carboxypeptidase B OS=Astacus astacus PE=1 SV=1//1.8812e-59
BGIBMGA004859	180.2	72.7557	1.3085	1.5609e-07	3.2463e-06	sp|Q9DCJ9|NPL_MOUSE N-acetylneuraminate lyase OS=Mus musculus GN=Npl PE=1 SV=1//1.26682e-49
BGIBMGA004881	39.349	3.59288	3.4531	1.0077e-07	2.1201e-06	sp|Q94901|LARK_DROME RNA-binding protein lark OS=Drosophila melanogaster GN=lark PE=1 SV=1//3.11487e-09
BGIBMGA004882	0	23.1464	-5.5327	1.1679e-07	2.4501e-06	sp|Q94901|LARK_DROME RNA-binding protein lark OS=Drosophila melanogaster GN=lark PE=1 SV=1//3.11487e-09
BGIBMGA004910	152.835	47.5365	1.6849	4.5548e-10	1.197e-08	sp|Q28BQ6|TMED1_XENTR Transmembrane emp24 domain-containing protein 1 OS=Xenopus tropicalis GN=tmed1 PE=2 SV=1//9.42524e-19
BGIBMGA004950	971.651	423.337	1.1986	2.2076e-28	1.3024e-26	sp|Q27772|C1TC_SPOFR C-1-tetrahydrofolate synthase, cytoplasmic OS=Spodoptera frugiperda PE=2 SV=3//0
BGIBMGA004965	324.092	94.4512	1.7788	1.4004e-21	6.5719e-20	sp|Q88168|UDPE_NPVSL Ecdysteroid UDP-glucosyltransferase OS=Spodoptera littoralis nuclear polyhedrosis virus GN=EGT PE=3 SV=1//3.56649e-68
BGIBMGA005004	26.2028	3.73106	2.8121	0.00011093	0.0014589	-//-
BGIBMGA005005	61.7063	5.80388	3.4103	3.4278e-11	9.7721e-10	sp|P59889|S39A1_DANRE Zinc transporter ZIP1 OS=Danio rerio GN=slc39a1 PE=2 SV=1//2.41973e-16
BGIBMGA005012	5.18691	266.702	-5.6842	3.1231e-72	3.9253e-70	-//-
BGIBMGA005013	5.99177	39.6598	-2.7266	4.5417e-09	1.0941e-07	-//-
BGIBMGA005024	276.516	602.359	-1.1233	4.5592e-46	4.0182e-44	-//-
BGIBMGA005069	559.471	153.457	1.8662	3.9989e-39	3.1413e-37	-//-
BGIBMGA005111	11955	721.408	4.0507	0	0	sp|P05790|FIBH_BOMMO Fibroin heavy chain OS=Bombyx mori GN=FIBH PE=1 SV=4//3.457e-09
BGIBMGA005176	10.4632	28.8812	-1.4648	0.0002725	0.0033209	sp|P36975|SNP25_DROME Synaptosomal-associated protein 25 OS=Drosophila melanogaster GN=Snap25 PE=2 SV=1//2.41899e-104
BGIBMGA005182	219.46	63.4281	1.7908	2.7976e-15	1.0185e-13	sp|G4RK44|TPSP_THETK Bifunctional trehalose-6-phosphate synthase/phosphatase OS=Thermoproteus tenax (strain ATCC 35583 / NBRC 100435 / JCM 9277 / Kra 1) GN=tpsp PE=1 SV=1//7.26778e-113
BGIBMGA005240	46.1456	4.422	3.3834	1.1463e-08	2.668e-07	sp|Q23835|AMY1_DROAN Alpha-amylase 1 OS=Drosophila ananassae GN=Amy35 PE=3 SV=3//0
BGIBMGA005270	31.1214	92.1711	-1.5664	1.4279e-11	4.1864e-10	sp|Q5F3A1|SEC62_CHICK Translocation protein SEC62 OS=Gallus gallus GN=SEC62 PE=2 SV=1//6.77449e-14
BGIBMGA005582	9.30066	28.2593	-1.6033	0.00015095	0.0019309	sp|O88582|SOCS2_RAT Suppressor of cytokine signaling 2 OS=Rattus norvegicus GN=Socs2 PE=2 SV=1//2.1091e-25
BGIBMGA005584	96.3155	33.3723	1.5291	6.5611e-06	0.00010764	sp|Q495M9|USH1G_HUMAN Usher syndrome type-1G protein OS=Homo sapiens GN=USH1G PE=1 SV=1//2.48478e-14
BGIBMGA005623	108.836	24.0446	2.1784	5.2292e-11	1.4705e-09	-//-
BGIBMGA005658	31.8369	124.576	-1.9683	5.9679e-19	2.5076e-17	sp|P81048|GLOV_HYACE Gloverin OS=Hyalophora cecropia PE=1 SV=2//7.6817e-58
BGIBMGA005665	26.3817	4.00744	2.7188	0.00014782	0.0018992	sp|P32358|TREA_BOMMO Trehalase OS=Bombyx mori PE=1 SV=1//0
BGIBMGA005673	57.3243	4.28381	3.7422	2.4544e-11	7.0668e-10	sp|O46107|LIP1_DROME Lipase 1 OS=Drosophila melanogaster GN=Lip1 PE=2 SV=2//5.57307e-96
BGIBMGA005695	59.2023	179.436	-1.5997	1.4639e-21	6.8258e-20	sp|O46107|LIP1_DROME Lipase 1 OS=Drosophila melanogaster GN=Lip1 PE=2 SV=2//3.52464e-81
BGIBMGA005701	86.3888	25.8411	1.7412	1.3561e-06	2.478e-05	sp|Q24524|SING_DROME Protein singed OS=Drosophila melanogaster GN=sn PE=3 SV=1//0
BGIBMGA005710	160.705	11.1932	3.8437	1.1939e-29	7.3123e-28	sp|P18172|DHGL_DROPS Glucose dehydrogenase [FAD, quinone] OS=Drosophila pseudoobscura pseudoobscura GN=Gld PE=3 SV=4//2.5398e-65
BGIBMGA005766	10237.3	3878.16	1.4004	0	0	-//-
BGIBMGA005780	51.7796	8.56763	2.5954	2.5657e-07	5.2305e-06	sp|P82147|L2EFL_DROME Protein lethal(2)essential for life OS=Drosophila melanogaster GN=l(2)efl PE=1 SV=1//2.41514e-28
BGIBMGA005782	0	111.725	-7.8038	1.0842e-27	6.1939e-26	-//-
BGIBMGA005786	67.2509	199.405	-1.5681	2.7339e-23	1.3395e-21	sp|Q4V8T0|MIOX_DANRE Inositol oxygenase OS=Danio rerio GN=miox PE=2 SV=1//1.50604e-117
BGIBMGA005828	205.241	0	8.6812	3.5239e-39	2.7833e-37	sp|Q70UP5|ADH2_CERCO Alcohol dehydrogenase 2 OS=Ceratitis cosyra GN=ADH2 PE=3 SV=1//1.25281e-26
BGIBMGA005831	0	81.2543	-7.2425	1.4098e-21	6.5944e-20	sp|Q8MJY8|PGDH_MACFA 15-hydroxyprostaglandin dehydrogenase [NAD(+)] OS=Macaca fascicularis GN=HPGD PE=2 SV=1//2.35785e-26
BGIBMGA005832	130.656	5.5275	4.563	2.3655e-27	1.3356e-25	sp|Q8VCC1|PGDH_MOUSE 15-hydroxyprostaglandin dehydrogenase [NAD(+)] OS=Mus musculus GN=Hpgd PE=2 SV=1//5.64488e-27
BGIBMGA005854	11.5364	39.5907	-1.779	2.0337e-06	3.6111e-05	sp|Q967D7|TUTL_DROME Protein turtle OS=Drosophila melanogaster GN=tutl PE=1 SV=2//1.11187e-15
BGIBMGA005861	568.413	275.546	1.0446	7.3619e-13	2.402e-11	-//-
BGIBMGA005897	212.842	91.8947	1.2117	1.6537e-07	3.4342e-06	sp|Q64674|SPEE_MOUSE Spermidine synthase OS=Mus musculus GN=Srm PE=2 SV=1//6.77745e-121
BGIBMGA005914	2.14631	15.2697	-2.8307	0.00021949	0.0027302	sp|Q8IZF0|NALCN_HUMAN Sodium leak channel non-selective protein OS=Homo sapiens GN=NALCN PE=1 SV=1//4.31038e-17
BGIBMGA006017	0	17.2043	-5.0028	5.2815e-06	8.7544e-05	-//-
BGIBMGA006018	59.56	133.213	-1.1613	8.3619e-12	2.492e-10	-//-
BGIBMGA006021	94.9741	9.9495	3.2548	1.0381e-15	3.8276e-14	-//-
BGIBMGA006056	15.0241	0	7.7645	0.00021727	0.0027049	sp|Q7KVQ0|GAR1_DROME Probable H/ACA ribonucleoprotein complex subunit 1 OS=Drosophila melanogaster GN=CG4038 PE=1 SV=1//5.25616e-44
BGIBMGA006131	19.1379	70.8211	-1.8877	5.4201e-11	1.5153e-09	sp|P55866|CASP3_XENLA Caspase-3 OS=Xenopus laevis GN=casp3 PE=2 SV=1//1.67648e-35
BGIBMGA006134	22.7151	48.1583	-1.0841	7.982e-05	0.0010823	sp|Q9GM44|HEAT1_MACFA HEAT repeat-containing protein 1 (Fragment) OS=Macaca fascicularis GN=HEATR1 PE=2 SV=2//0
BGIBMGA006226	26.7394	69.8538	-1.3854	4.1816e-08	9.1301e-07	sp|O17482|TIM_DROVI Protein timeless OS=Drosophila virilis GN=tim PE=2 SV=1//2.34294e-59
BGIBMGA006227	34.162	76.4868	-1.1628	2.2086e-07	4.5281e-06	sp|O17482|TIM_DROVI Protein timeless OS=Drosophila virilis GN=tim PE=2 SV=1//3.1717e-52
BGIBMGA006235	323.019	66.7446	2.2749	1.3249e-31	8.3628e-30	-//-
BGIBMGA006246	115.722	37.3797	1.6303	1.4536e-07	3.0318e-06	sp|P28227|MAOX_ANAPL NADP-dependent malic enzyme OS=Anas platyrhynchos GN=ME1 PE=1 SV=1//0
BGIBMGA006251	36.2189	1.1055	5.034	5.2326e-09	1.2501e-07	-//-
BGIBMGA006280	29.5117	146.341	-2.31	1.532e-25	8.2016e-24	sp|Q27239|CECA_BOMMO Cecropin-A OS=Bombyx mori GN=CECA PE=2 SV=1//3.55339e-23
BGIBMGA006318	34.6986	123.332	-1.8296	1.7091e-17	6.8052e-16	-//-
BGIBMGA006335	86.3888	34.7542	1.3137	0.00026506	0.0032385	-//-
BGIBMGA006374	7.95922	33.6487	-2.0799	1.9851e-06	3.5335e-05	sp|Q7L099|RUFY3_HUMAN Protein RUFY3 OS=Homo sapiens GN=RUFY3 PE=1 SV=1//8.54063e-129
BGIBMGA006423	207.476	95.2112	1.1237	2.1928e-06	3.8747e-05	sp|C1JE15|SCLXB_HELVI Scolexin B OS=Heliothis virescens PE=1 SV=1//2.29426e-125
BGIBMGA006512	146.664	38.9689	1.9121	7.8054e-12	2.3358e-10	-//-
BGIBMGA006523	60.0966	151.108	-1.3302	3.3445e-15	1.2116e-13	sp|P14314|GLU2B_HUMAN Glucosidase 2 subunit beta OS=Homo sapiens GN=PRKCSH PE=1 SV=2//2.57041e-44
BGIBMGA006595	90.2343	183.651	-1.0252	9.0166e-14	3.081e-12	-//-
BGIBMGA006623	210.964	440.542	-1.0623	4.349e-32	2.7692e-30	sp|E1BMN8|NLK_BOVIN Serine/threonine-protein kinase NLK OS=Bos taurus GN=NLK PE=3 SV=2//1.24664e-30
BGIBMGA006775	15.829	857.592	-5.7596	1.1405e-227	3.3643e-225	sp|P55796|LEB3_BOMMO Lebocin-3 OS=Bombyx mori GN=LEB3 PE=1 SV=2//1.19656e-98
BGIBMGA006791	317.743	42.3545	2.9073	5.4727e-43	4.5989e-41	-//-
BGIBMGA006801	90.8603	24.5283	1.8892	9.8603e-08	2.0776e-06	sp|Q07553|GCY3E_DROME Guanylate cyclase 32E OS=Drosophila melanogaster GN=Gyc32E PE=1 SV=4//3.14212e-111
BGIBMGA006846	24.4142	68.2646	-1.4834	1.7314e-08	3.9598e-07	-//-
BGIBMGA006854	0	17.2734	-4.1342	9.1375e-06	0.0001453	-//-
BGIBMGA006905	17.3493	67.8501	-1.9675	5.3332e-11	1.4968e-09	sp|Q9VTJ4|FUCO_DROME Putative alpha-L-fucosidase OS=Drosophila melanogaster GN=Fuca PE=2 SV=2//2.44169e-168
BGIBMGA006945	32.7312	65.9154	-1.01	9.5777e-06	0.00015163	sp|Q8SWU7|OLA1_DROME Obg-like ATPase 1 OS=Drosophila melanogaster GN=CG1354 PE=1 SV=1//8.13492e-174
BGIBMGA006993	41.5847	3.73106	3.4784	3.9191e-08	8.609e-07	sp|Q5R890|MINP1_PONAB Multiple inositol polyphosphate phosphatase 1 OS=Pongo abelii GN=MINPP1 PE=2 SV=1//6.00634e-33
BGIBMGA007013	3.84547	31.8522	-3.0502	3.8627e-08	8.5109e-07	-//-
BGIBMGA007039	202.2	687.69	-1.766	1.4047e-86	2.0509e-84	sp|Q9PYY5|CATV_GVXN Viral cathepsin OS=Xestia c-nigrum granulosis virus GN=VCATH PE=3 SV=1//1.71931e-10
BGIBMGA007093	58.6657	117.39	-1.0007	4.2169e-09	1.0191e-07	sp|Q6DJ08|S2538_XENTR Solute carrier family 25 member 38 OS=Xenopus tropicalis GN=slc25a38 PE=2 SV=1//5.21975e-104
BGIBMGA007120	168.664	83.6034	1.0125	0.0001725	0.0021813	sp|P34455|ACON_CAEEL Probable aconitate hydratase, mitochondrial OS=Caenorhabditis elegans GN=aco-2 PE=3 SV=2//5.34498e-107
BGIBMGA007121	433.107	215.296	1.0084	2.1155e-09	5.263e-08	sp|P20004|ACON_BOVIN Aconitate hydratase, mitochondrial OS=Bos taurus GN=ACO2 PE=1 SV=4//0
BGIBMGA007125	19.6745	72.6175	-1.884	3.2548e-11	9.3342e-10	sp|Q9V778|ADAS_DROME Alkyldihydroxyacetonephosphate synthase OS=Drosophila melanogaster GN=CG10253 PE=2 SV=1//0
BGIBMGA007132	6.0812	27.4993	-2.177	1.0901e-05	0.0001709	sp|A7M7B9|NTH_CHICK Endonuclease III-like protein 1 OS=Gallus gallus GN=NTHL1 PE=2 SV=1//2.22577e-87
BGIBMGA007146	103.202	42.1472	1.292	9.0479e-05	0.0012148	sp|Q81PP8|KYNU_BACAN Kynureninase OS=Bacillus anthracis GN=kynU PE=3 SV=1//4.34004e-157
BGIBMGA007183	6625.56	2301.1	1.5257	1.0199e-305	3.8794e-303	sp|Q03238|GRAM_RAT Granzyme M (Fragment) OS=Rattus norvegicus GN=Gzmm PE=1 SV=1//7.54155e-09
BGIBMGA007190	8.4958	25.4956	-1.5854	0.00034776	0.0041167	sp|Q99489|OXDD_HUMAN D-aspartate oxidase OS=Homo sapiens GN=DDO PE=2 SV=1//3.2501e-36
BGIBMGA007286	188.964	93.4838	1.0153	6.6111e-05	0.00091288	sp|P31420|OMBP_MANSE Ommochrome-binding protein OS=Manduca sexta PE=1 SV=1//1.95787e-74
BGIBMGA007303	49.6333	13.4733	1.8812	8.6993e-05	0.0011708	sp|Q7RTS1|BHA15_HUMAN Class A basic helix-loop-helix protein 15 OS=Homo sapiens GN=BHLHA15 PE=1 SV=1//7.29981e-13
BGIBMGA007414	34.6986	6.70209	2.3722	7.621e-05	0.0010392	sp|O60763|USO1_HUMAN General vesicular transport factor p115 OS=Homo sapiens GN=USO1 PE=1 SV=2//9.19993e-80
BGIBMGA007416	40.8693	10.0877	2.0184	0.00015605	0.0019873	-//-
BGIBMGA007424	21.9996	1.24369	4.1448	1.6348e-05	0.00024899	sp|Q6GMR7|FAAH2_HUMAN Fatty-acid amide hydrolase 2 OS=Homo sapiens GN=FAAH2 PE=2 SV=1//1.76776e-79
BGIBMGA007474	67.3404	1.1055	5.9287	5.0266e-16	1.8822e-14	-//-
BGIBMGA007487	9.03237	28.3975	-1.6526	0.00011183	0.0014695	sp|Q5ZKP7|S2536_CHICK Solute carrier family 25 member 36 OS=Gallus gallus GN=SLC25A36 PE=2 SV=1//2.49574e-08
BGIBMGA007496	4.20318	27.0157	-2.6842	1.5341e-06	2.7782e-05	-//-
BGIBMGA007545	7.69093	27.5684	-1.8418	5.3757e-05	0.00075584	sp|B2D0J5|EST6_APIME Venom carboxylesterase-6 OS=Apis mellifera PE=2 SV=1//1.61511e-52
BGIBMGA007546	134.949	44.0818	1.6142	1.8599e-08	4.2402e-07	sp|P35502|ESTF_MYZPE Esterase FE4 OS=Myzus persicae PE=1 SV=1//1.08057e-58
BGIBMGA007547	38.2758	112.139	-1.5508	1.2725e-13	4.3174e-12	sp|P35502|ESTF_MYZPE Esterase FE4 OS=Myzus persicae PE=1 SV=1//1.63023e-58
BGIBMGA007627	78.6085	26.8775	1.5483	3.7486e-05	0.0005429	-//-
BGIBMGA007631	16.9022	39.038	-1.2077	0.00015412	0.0019697	sp|Q6NRQ2|NOC41_XENLA Nucleolar complex protein 4 homolog A OS=Xenopus laevis GN=noc4l-a PE=2 SV=1//2.13405e-57
BGIBMGA007637	264.175	118.289	1.1592	2.995e-08	6.6701e-07	sp|Q04451|SYG_BOMMO Glycine--tRNA ligase OS=Bombyx mori PE=1 SV=2//0
BGIBMGA007683	11.3575	56.1732	-2.3062	1.0024e-10	2.7544e-09	sp|Q8TCA0|LRC20_HUMAN Leucine-rich repeat-containing protein 20 OS=Homo sapiens GN=LRRC20 PE=1 SV=1//6.0124e-19
BGIBMGA007723	60.2754	296.896	-2.3003	7.055e-50	6.5368e-48	sp|P10768|ESTD_HUMAN S-formylglutathione hydrolase OS=Homo sapiens GN=ESD PE=1 SV=2//7.9116e-104
BGIBMGA007735	124.933	45.1873	1.4672	8.4331e-07	1.5892e-05	sp|P91660|L259_DROME Probable multidrug resistance-associated protein lethal(2)03659 OS=Drosophila melanogaster GN=l(2)03659 PE=2 SV=3//0
BGIBMGA007738	39.2595	9.12038	2.1059	0.0001244	0.0016185	sp|O15439|MRP4_HUMAN Multidrug resistance-associated protein 4 OS=Homo sapiens GN=ABCC4 PE=1 SV=3//2.3005e-12
BGIBMGA007764	21.9996	52.2349	-1.2475	8.1401e-06	0.00013161	-//-
BGIBMGA007767	30.7637	4.56019	2.7541	3.589e-05	0.00052189	sp|Q9SD81|GDPD6_ARATH Glycerophosphodiester phosphodiesterase GDPD6 OS=Arabidopsis thaliana GN=GDPD6 PE=2 SV=1//1.8238e-52
BGIBMGA007771	10.6421	60.0425	-2.4962	3.9603e-12	1.2179e-10	sp|Q5ZK21|VWA9_CHICK von Willebrand factor A domain-containing protein 9 OS=Gallus gallus GN=VWA9 PE=2 SV=1//1.07917e-23
BGIBMGA007824	56.8771	119.256	-1.0681	7.559e-10	1.9441e-08	sp|Q96I99|SUCB2_HUMAN Succinyl-CoA ligase [GDP-forming] subunit beta, mitochondrial OS=Homo sapiens GN=SUCLG2 PE=1 SV=2//7.70225e-157
BGIBMGA007860	1.78859	20.8663	-3.5443	2.8078e-06	4.9014e-05	sp|Q9VHD3|MAAI1_DROME Probable maleylacetoacetate isomerase 1 OS=Drosophila melanogaster GN=GstZ1 PE=1 SV=1//4.07818e-39
BGIBMGA007893	128.778	30.8158	2.0631	8.2063e-12	2.4507e-10	sp|Q9VR91|HERC2_DROME Probable E3 ubiquitin-protein ligase HERC2 OS=Drosophila melanogaster GN=HERC2 PE=1 SV=3//7.79825e-09
BGIBMGA007915	129.226	296.896	-1.2001	2.5147e-25	1.3266e-23	sp|P55112|NAS4_CAEEL Zinc metalloproteinase nas-4 OS=Caenorhabditis elegans GN=nas-4 PE=2 SV=4//4.53119e-36
BGIBMGA007935	157.306	323.773	-1.0414	1.6814e-23	8.3515e-22	sp|Q9I7S8|PUR6_DROME Multifunctional protein ADE2 OS=Drosophila melanogaster GN=ade5 PE=2 SV=2//0
BGIBMGA007950	1173.31	280.244	2.0658	8.2447e-95	1.2814e-92	sp|P29844|HSP7C_DROME Heat shock 70 kDa protein cognate 3 OS=Drosophila melanogaster GN=Hsc70-3 PE=2 SV=2//0
BGIBMGA008000	14.2193	0	4.8298	0.00028694	0.0034707	sp|Q9CUL5|IQCA1_MOUSE IQ and AAA domain-containing protein 1 OS=Mus musculus GN=Iqca1 PE=2 SV=2//3.50402e-07
BGIBMGA008003	40.8693	0	5.8863	2.6629e-10	7.1014e-09	-//-
BGIBMGA008010	54.7308	194.844	-1.8319	9.5078e-27	5.2452e-25	sp|P13195|HEM1_RAT 5-aminolevulinate synthase, nonspecific, mitochondrial OS=Rattus norvegicus GN=Alas1 PE=2 SV=2//1.97281e-164
BGIBMGA008017	1101.86	505.421	1.1244	9.0395e-28	5.2055e-26	sp|P91885|AMPN_MANSE Aminopeptidase N OS=Manduca sexta GN=APN2 PE=1 SV=2//0
BGIBMGA008021	23.7882	57.5551	-1.2747	2.112e-06	3.7411e-05	sp|Q29IM7|CASP8_DROPS Caspase-8 OS=Drosophila pseudoobscura pseudoobscura GN=Dredd PE=3 SV=1//1.55383e-09
BGIBMGA008038	209.533	1291.57	-2.6239	1.2753e-237	3.922e-235	sp|Q9XTN0|PGRP_BOMMO Peptidoglycan recognition protein OS=Bombyx mori PE=1 SV=1//4.1476e-131
BGIBMGA008042	101.771	33.6487	1.5967	1.3413e-06	2.4601e-05	sp|Q8UWA5|CAH2_TRIHK Carbonic anhydrase 2 OS=Tribolodon hakonensis GN=ca2 PE=2 SV=3//9.60297e-43
BGIBMGA008062	678.591	223.518	1.6021	5.4914e-36	3.9489e-34	sp|Q11001|AMPM_MANSE Membrane alanyl aminopeptidase (Fragment) OS=Manduca sexta PE=1 SV=1//0
BGIBMGA008072	150.241	53.1331	1.4996	3.3628e-08	7.4436e-07	sp|Q99N23|CAH15_MOUSE Carbonic anhydrase 15 OS=Mus musculus GN=Ca15 PE=2 SV=1//2.34026e-42
BGIBMGA008082	149.794	36.3433	2.0432	2.6137e-13	8.7046e-12	-//-
BGIBMGA008092	7.24378	25.6338	-1.8232	0.00010739	0.0014189	sp|B4G4S8|FOXO_DROPE Forkhead box protein O OS=Drosophila persimilis GN=foxo PE=3 SV=2//9.1314e-51
BGIBMGA008094	21.0159	52.0276	-1.3078	4.724e-06	7.9028e-05	sp|B4JSC2|FOXO_DROGR Forkhead box protein O OS=Drosophila grimshawi GN=foxo PE=3 SV=1//5.95142e-47
BGIBMGA008096	0	17.8262	-5.639	3.3519e-06	5.7741e-05	sp|Q9X248|FABG_THEMA 3-oxoacyl-[acyl-carrier-protein] reductase FabG OS=Thermotoga maritima (strain ATCC 43589 / MSB8 / DSM 3109 / JCM 10099) GN=fabG PE=3 SV=1//2.07987e-50
BGIBMGA008100	39.1701	88.0254	-1.1682	2.5045e-08	5.6299e-07	-//-
BGIBMGA008110	2.59345	28.6739	-3.4668	4.9338e-08	1.0724e-06	-//-
BGIBMGA008164	275.085	110.826	1.3116	8.1636e-11	2.2561e-09	sp|P19616|VITM_MANSE Microvitellogenin OS=Manduca sexta GN=MVG PE=2 SV=1//2.82129e-46
BGIBMGA008165	240.655	101.361	1.2475	8.8548e-09	2.0811e-07	sp|P19616|VITM_MANSE Microvitellogenin OS=Manduca sexta GN=MVG PE=2 SV=1//1.38886e-49
BGIBMGA008205	2437.76	8.15306	8.224	0	0	sp|B0JFB8|FPI1_ANTMY Fungal protease inhibitor-1 OS=Antheraea mylitta GN=fpi-1 PE=1 SV=1//1.18125e-33
BGIBMGA008222	15.6502	35.8597	-1.1962	0.00031006	0.0037284	-//-
BGIBMGA008255	93.6326	201.132	-1.1031	3.7914e-16	1.4234e-14	-//-
BGIBMGA008268	389.912	143.162	1.4455	1.0306e-17	4.1263e-16	sp|P91711|XDH_DROSU Xanthine dehydrogenase OS=Drosophila subobscura GN=Xdh PE=3 SV=1//9.00529e-42
BGIBMGA008280	1308.62	271.815	2.2674	5.384e-122	9.8507e-120	sp|Q27289|CTR1_ANOGA Chymotrypsin-1 OS=Anopheles gambiae GN=CHYM1 PE=1 SV=3//1.12805e-23
BGIBMGA008281	373.457	150.072	1.3153	3.0973e-14	1.0736e-12	sp|Q27289|CTR1_ANOGA Chymotrypsin-1 OS=Anopheles gambiae GN=CHYM1 PE=1 SV=3//9.96499e-40
BGIBMGA008315	6.26006	28.2593	-2.1745	8.3382e-06	0.00013431	sp|Q920Q2|REV1_MOUSE DNA repair protein REV1 OS=Mus musculus GN=Rev1 PE=1 SV=1//1.97492e-128
BGIBMGA008333	0	10.5023	-5.2908	0.00036007	0.004252	-//-
BGIBMGA008348	113.128	240.584	-1.0886	9.6376e-19	3.9915e-17	sp|Q6T3U3|NPCL1_RAT Niemann-Pick C1-like protein 1 OS=Rattus norvegicus GN=Npc1l1 PE=1 SV=1//1.77472e-16
BGIBMGA008355	0	18.7935	-7.7153	7.0436e-06	0.00011504	-//-
BGIBMGA008401	23.6094	3.73106	2.6617	0.00040088	0.0046956	sp|Q92058|PPBT_CHICK Alkaline phosphatase, tissue-nonspecific isozyme OS=Gallus gallus GN=ALPL PE=2 SV=1//4.53356e-113
BGIBMGA008478	1.25201	24.2519	-4.2758	1.2035e-07	2.5173e-06	sp|Q9H477|RBSK_HUMAN Ribokinase OS=Homo sapiens GN=RBKS PE=1 SV=1//5.39361e-14
BGIBMGA008492	57.3243	18.5862	1.6249	0.00022503	0.0027919	-//-
BGIBMGA008514	2281.61	552.543	2.0459	9.867e-180	2.5021e-177	sp|P08897|COGS_HYPLI Collagenase OS=Hypoderma lineatum PE=1 SV=3//6.60499e-40
BGIBMGA008515	180.916	12.506	3.8546	3.0478e-33	2.0301e-31	sp|P08897|COGS_HYPLI Collagenase OS=Hypoderma lineatum PE=1 SV=3//7.09464e-33
BGIBMGA008519	22.2679	47.8129	-1.1024	7.1964e-05	0.00098501	-//-
BGIBMGA008588	7.51207	26.6011	-1.8242	7.9208e-05	0.001075	sp|Q9UPV0|CE164_HUMAN Centrosomal protein of 164 kDa OS=Homo sapiens GN=CEP164 PE=1 SV=3//1.17295e-11
BGIBMGA008589	15.1136	0	6.7731	0.00013432	0.0017412	sp|Q01819|CONN_DROME Connectin OS=Drosophila melanogaster GN=Con PE=2 SV=2//2.36775e-68
BGIBMGA008664	152.477	16.237	3.2312	4.294e-24	2.1625e-22	-//-
BGIBMGA008673	0	19.4844	-5.2843	1.1775e-06	2.1737e-05	sp|P21902|PCE_TACTR Proclotting enzyme OS=Tachypleus tridentatus PE=1 SV=1//1.04643e-70
BGIBMGA008712	0	19.2772	-5.2688	1.3446e-06	2.4601e-05	sp|Q7ZWB7|BBS5_DANRE Bardet-Biedl syndrome 5 protein homolog OS=Danio rerio GN=bbs5 PE=2 SV=1//4.92163e-119
BGIBMGA008725	141.12	54.1004	1.3832	8.4202e-07	1.5892e-05	sp|Q07130|UGPA_BOVIN UTP--glucose-1-phosphate uridylyltransferase OS=Bos taurus GN=UGP2 PE=1 SV=2//0
BGIBMGA008732	36.1295	74.3449	-1.0411	1.7028e-06	3.0536e-05	-//-
BGIBMGA008803	146.754	65.6391	1.1608	3.5209e-05	0.00051301	-//-
BGIBMGA008818	1393.94	494.849	1.4941	4.5918e-63	5.1054e-61	sp|P29523|PPB_BOMMO Membrane-bound alkaline phosphatase OS=Bombyx mori GN=Alp-m PE=1 SV=4//0
BGIBMGA008831	17.6176	0	6.4093	3.4181e-05	0.00049904	sp|P14754|SERA_MANSE Alaserpin OS=Manduca sexta PE=1 SV=1//6.77262e-13
BGIBMGA008912	22.8045	54.3768	-1.2537	4.9928e-06	8.3045e-05	-//-
BGIBMGA008925	63.316	4.07653	3.9572	6.8047e-13	2.2252e-11	sp|P56389|CDD_MOUSE Cytidine deaminase OS=Mus musculus GN=Cda PE=1 SV=2//5.42881e-32
BGIBMGA009027	18097.5	8986.26	1.01	0	0	sp|P14296|ARYA_MANSE Arylphorin subunit alpha OS=Manduca sexta PE=2 SV=1//0
BGIBMGA009028	22528.2	9707.81	1.2145	0	0	sp|P20613|SSP2_BOMMO Sex-specific storage-protein 2 OS=Bombyx mori GN=SP2 PE=2 SV=2//1.84116e-20
BGIBMGA009056	4.82919	21.0045	-2.1208	0.00014816	0.0019018	sp|Q9CPR8|MAGG1_MOUSE Melanoma-associated antigen G1 OS=Mus musculus GN=Ndnl2 PE=1 SV=1//6.96755e-23
BGIBMGA009072	55.7145	115.732	-1.0547	1.7754e-09	4.4864e-08	sp|Q10731|FPIF_BOMMO Fungal protease inhibitor F OS=Bombyx mori PE=1 SV=2//1.36294e-16
BGIBMGA009091	76.015	1.45097	5.7112	7.8363e-18	3.1463e-16	sp|Q10731|FPIF_BOMMO Fungal protease inhibitor F OS=Bombyx mori PE=1 SV=2//8.86162e-08
BGIBMGA009092	34.7881	0	6.1205	5.4891e-09	1.3092e-07	sp|Q10731|FPIF_BOMMO Fungal protease inhibitor F OS=Bombyx mori PE=1 SV=2//4.96601e-11
BGIBMGA009093	68.3241	0	9.9496	2.8781e-12	8.9271e-11	-//-
BGIBMGA009094	2233.59	997.092	1.1636	5.4152e-59	5.9297e-57	sp|Q10731|FPIF_BOMMO Fungal protease inhibitor F OS=Bombyx mori PE=1 SV=2//1.84343e-17
BGIBMGA009106	44.4464	560.281	-3.656	1.4792e-132	2.8132e-130	sp|P46429|GST2_MANSE Glutathione S-transferase 2 OS=Manduca sexta GN=GST2 PE=2 SV=1//8.52746e-79
BGIBMGA009130	762.297	339.25	1.168	2.1249e-21	9.7815e-20	sp|P55828|RS20_DROME 40S ribosomal protein S20 OS=Drosophila melanogaster GN=RpS20 PE=1 SV=1//3.14441e-66
BGIBMGA009159	0	16.8589	-5.0754	6.4282e-06	0.0001057	-//-
BGIBMGA009161	18.0647	41.249	-1.1912	0.00011394	0.0014931	-//-
BGIBMGA009195	69.8444	25.081	1.4775	0.00020823	0.0026059	sp|Q9VCA2|ORCT_DROME Organic cation transporter protein OS=Drosophila melanogaster GN=Orct PE=1 SV=1//3.43308e-43
BGIBMGA009202	46.3244	5.59659	3.0492	6.6536e-08	1.4248e-06	sp|Q8MJI6|S22A2_RABIT Solute carrier family 22 member 2 OS=Oryctolagus cuniculus GN=SLC22A2 PE=1 SV=1//7.57344e-72
BGIBMGA009207	10.9998	31.3686	-1.5118	0.00011223	0.0014733	sp|Q9W3C1|U202_DROME Polycomb protein l(1)G0020 OS=Drosophila melanogaster GN=l(1)G0020 PE=1 SV=2//0
BGIBMGA009211	90.0554	13.8878	2.697	3.0823e-12	9.5399e-11	sp|Q6U6J0|HYEP_BOMMO Juvenile hormone epoxide hydrolase OS=Bombyx mori GN=JHEH PE=1 SV=1//6.126e-174
BGIBMGA009223	107.226	45.8783	1.2248	0.00016954	0.0021496	sp|Q9VX91|UBR1_DROME E3 ubiquitin-protein ligase UBR1 OS=Drosophila melanogaster GN=UBR1 PE=2 SV=2//5.17293e-10
BGIBMGA009276	47.3976	105.852	-1.1592	1.1754e-09	3.0016e-08	sp|Q17P71|T23O_AEDAE Tryptophan 2,3-dioxygenase OS=Aedes aegypti GN=AAEL000428 PE=1 SV=1//0
BGIBMGA009325	11.6258	34.4087	-1.5654	3.6946e-05	0.00053617	-//-
BGIBMGA009392	72.259	189.386	-1.3901	1.4812e-19	6.4486e-18	-//-
BGIBMGA009393	22920.1	2850.39	3.0074	0	0	sp|P21828|FIBL_BOMMO Fibroin light chain OS=Bombyx mori GN=FIBL PE=1 SV=1//7.02367e-180
BGIBMGA009476	39.2595	88.5091	-1.1728	2.1287e-08	4.8076e-07	sp|Q504N0|CBPA2_MOUSE Carboxypeptidase A2 OS=Mus musculus GN=Cpa2 PE=2 SV=1//1.19914e-36
BGIBMGA009477	106.332	22.9391	2.2127	5.0859e-11	1.433e-09	sp|Q9UI42|CBPA4_HUMAN Carboxypeptidase A4 OS=Homo sapiens GN=CPA4 PE=1 SV=2//7.73897e-50
BGIBMGA009494	43.9099	12.1605	1.8523	0.00027119	0.0033078	-//-
BGIBMGA009526	68.6818	19.6917	1.8023	8.8002e-06	0.00014101	sp|P08897|COGS_HYPLI Collagenase OS=Hypoderma lineatum PE=1 SV=3//4.20802e-34
BGIBMGA009527	529.243	1.45097	8.5108	6.6032e-100	1.0605e-97	sp|P08897|COGS_HYPLI Collagenase OS=Hypoderma lineatum PE=1 SV=3//3.47164e-21
BGIBMGA009528	783.491	65.0863	3.5895	1.4461e-129	2.7146e-127	sp|P08897|COGS_HYPLI Collagenase OS=Hypoderma lineatum PE=1 SV=3//1.44401e-22
BGIBMGA009544	14.9347	96.9385	-2.6984	7.1094e-20	3.1425e-18	sp|P35502|ESTF_MYZPE Esterase FE4 OS=Myzus persicae PE=1 SV=1//2.81132e-75
BGIBMGA009659	0	19.6226	-5.2944	1.078e-06	2.0078e-05	-//-
BGIBMGA009699	31.8369	72.963	-1.1965	2.6678e-07	5.415e-06	sp|Q68FQ0|TCPE_RAT T-complex protein 1 subunit epsilon OS=Rattus norvegicus GN=Cct5 PE=1 SV=1//0
BGIBMGA009775	13.4144	98.3204	-2.8737	3.9064e-21	1.77e-19	sp|Q24998|CUP52_GALME Pupal cuticle protein PCP52 OS=Galleria mellonella GN=PCP52 PE=2 SV=1//7.41137e-16
BGIBMGA009776	1.69916	56.3114	-5.0505	1.6765e-16	6.4276e-15	sp|P85195|CU01_LONON Cuticle protein 1 OS=Lonomia obliqua PE=1 SV=2//3.20738e-19
BGIBMGA009794	38.9018	88.6473	-1.1882	1.6157e-08	3.7069e-07	sp|Q3SYZ4|SYDC_BOVIN Aspartate--tRNA ligase, cytoplasmic OS=Bos taurus GN=DARS PE=2 SV=1//5.20109e-142
BGIBMGA009809	745.663	358.666	1.0559	8.4168e-17	3.2616e-15	sp|P41707|Y150_NPVAC Uncharacterized 11.2 kDa protein in IE1-IEN intergenic region OS=Autographa californica nuclear polyhedrosis virus PE=3 SV=1//9.7656e-06
BGIBMGA009827	22.4468	0	5.4884	3.1942e-06	5.516e-05	-//-
BGIBMGA009850	14.9347	38.0707	-1.35	6.67e-05	0.00091905	sp|Q9NQG7|HPS4_HUMAN Hermansky-Pudlak syndrome 4 protein OS=Homo sapiens GN=HPS4 PE=1 SV=2//4.00587e-16
BGIBMGA009872	13.6827	34.8233	-1.3477	0.00013891	0.0017926	sp|P29523|PPB_BOMMO Membrane-bound alkaline phosphatase OS=Bombyx mori GN=Alp-m PE=1 SV=4//2.21527e-145
BGIBMGA009893	3.21946	16.7207	-2.3767	0.0003448	0.0040851	sp|Q3T0E1|EXOS3_BOVIN Exosome complex component RRP40 OS=Bos taurus GN=EXOSC3 PE=2 SV=1//2.9089e-68
BGIBMGA009933	249.508	102.19	1.2878	1.3104e-09	3.3345e-08	sp|O88492|PLIN4_MOUSE Perilipin-4 OS=Mus musculus GN=Plin4 PE=1 SV=2//3.12457e-07
BGIBMGA010030	11.9835	123.056	-3.3602	4.8849e-29	2.9056e-27	-//-
BGIBMGA010163	48.739	98.8041	-1.0195	5.0479e-08	1.0955e-06	sp|Q9VDG2|RLIP_DROME RalA-binding protein 1 OS=Drosophila melanogaster GN=Rlip PE=1 SV=1//8.70243e-12
BGIBMGA010168	173.404	15.8916	3.4478	5.6693e-29	3.3583e-27	sp|Q00802|L301_BOMMO Low molecular mass 30 kDa lipoprotein 19G1 OS=Bombyx mori GN=19G1 PE=1 SV=1//1.36421e-52
BGIBMGA010291	23.2517	3.3165	2.8096	0.00027355	0.0033282	sp|B3A0N5|APY_TABYA Apyrase OS=Tabanus yao PE=1 SV=1//1.68352e-141
BGIBMGA010326	151.046	68.1264	1.1487	3.3837e-05	0.00049501	sp|Q5HZE0|MCATL_RAT Mitochondrial basic amino acids transporter OS=Rattus norvegicus GN=Slc25a29 PE=2 SV=1//7.94431e-46
BGIBMGA010348	11.3575	135.7	-3.5787	4.4616e-33	2.9582e-31	sp|Q920A6|RISC_RAT Retinoid-inducible serine carboxypeptidase OS=Rattus norvegicus GN=Scpep1 PE=2 SV=1//5.20543e-102
BGIBMGA010385	42.479	102.397	-1.2694	2.787e-10	7.4186e-09	sp|Q7KT91|C3390_DROME Non-lysosomal glucosylceramidase OS=Drosophila melanogaster GN=CG33090 PE=1 SV=1//3.56208e-48
BGIBMGA010402	40.9587	5.32022	2.9446	6.5827e-07	1.2652e-05	sp|P30837|AL1B1_HUMAN Aldehyde dehydrogenase X, mitochondrial OS=Homo sapiens GN=ALDH1B1 PE=1 SV=3//9.66318e-74
BGIBMGA010409	389.376	152.075	1.3564	1.1064e-15	4.0693e-14	sp|Q24799|MYPH_ECHGR Myophilin OS=Echinococcus granulosus PE=2 SV=1//8.95362e-54
BGIBMGA010445	21.1053	46.7074	-1.146	5.967e-05	0.00083021	sp|Q8CAA7|PGM2L_MOUSE Glucose 1,6-bisphosphate synthase OS=Mus musculus GN=Pgm2l1 PE=1 SV=1//9.33785e-07
BGIBMGA010466	22.7151	1.58916	3.8373	2.153e-05	0.00032215	sp|Q29C43|NCASE_DROPS Neutral ceramidase OS=Drosophila pseudoobscura pseudoobscura GN=CDase PE=3 SV=1//1.70698e-175
BGIBMGA010475	189.233	57.1405	1.7276	1.2529e-12	3.9977e-11	sp|Q9P225|DYH2_HUMAN Dynein heavy chain 2, axonemal OS=Homo sapiens GN=DNAH2 PE=2 SV=3//0
BGIBMGA010483	0	14.8552	-7.376	4.9744e-05	0.00070353	-//-
BGIBMGA010513	4.11375	19.4153	-2.2387	0.00017882	0.0022553	sp|Q10901|EAA1_CAEEL Excitatory amino acid transporter OS=Caenorhabditis elegans GN=glt-1 PE=1 SV=2//3.47169e-109
BGIBMGA010537	13.325	106.819	-3.003	1.4219e-23	7.0871e-22	sp|Q95X01|MYRO1_BREBR Myrosinase 1 OS=Brevicoryne brassicae PE=1 SV=1//1.23002e-140
BGIBMGA010590	79.8605	31.9213	1.323	0.00040998	0.0047905	sp|P35047|TRYC_MANSE Trypsin, alkaline C OS=Manduca sexta PE=2 SV=1//9.60238e-74
BGIBMGA010621	13.1461	31.8522	-1.2768	0.00041357	0.0048285	sp|P48591|RIR1_DROME Ribonucleoside-diphosphate reductase large subunit OS=Drosophila melanogaster GN=RnrL PE=1 SV=2//0
BGIBMGA010639	1199.96	443.996	1.4344	2.4433e-50	2.2932e-48	sp|O46107|LIP1_DROME Lipase 1 OS=Drosophila melanogaster GN=Lip1 PE=2 SV=2//1.1145e-100
BGIBMGA010640	1472.1	643.677	1.1935	9.646e-42	8.0592e-40	sp|O46107|LIP1_DROME Lipase 1 OS=Drosophila melanogaster GN=Lip1 PE=2 SV=2//4.30602e-103
BGIBMGA010659	2.41459	23.8373	-3.3034	9.8774e-07	1.8445e-05	sp|P0C192|LRC4B_MOUSE Leucine-rich repeat-containing protein 4B OS=Mus musculus GN=Lrrc4b PE=1 SV=1//1.69972e-28
BGIBMGA010735	20.0322	1.24369	4.0096	4.8759e-05	0.00069095	sp|Q95X01|MYRO1_BREBR Myrosinase 1 OS=Brevicoryne brassicae PE=1 SV=1//3.82963e-124
BGIBMGA010787	4.02432	23.4919	-2.5453	1.1944e-05	0.00018604	-//-
BGIBMGA010811	6.9755	33.4414	-2.2613	7.7295e-07	1.4662e-05	sp|Q95X01|MYRO1_BREBR Myrosinase 1 OS=Brevicoryne brassicae PE=1 SV=1//6.51061e-107
BGIBMGA010815	24.0565	2.90194	3.0513	9.8925e-05	0.0013166	sp|Q95YM8|MBLK1_APIME Mushroom body large-type Kenyon cell-specific protein 1 OS=Apis mellifera GN=Mblk-1 PE=1 SV=1//1.3079e-14
BGIBMGA010829	77.1776	20.4518	1.916	6.6333e-07	1.2716e-05	sp|Q61586|GPAT1_MOUSE Glycerol-3-phosphate acyltransferase 1, mitochondrial OS=Mus musculus GN=Gpam PE=1 SV=2//2.20595e-70
BGIBMGA010840	118.405	43.1145	1.4575	1.9124e-06	3.4084e-05	sp|P24785|MLE_DROME Dosage compensation regulator OS=Drosophila melanogaster GN=mle PE=2 SV=2//0
BGIBMGA010864	0	13.4733	-4.4278	7.1898e-05	0.00098501	sp|B5YDT0|SYDND_DICT6 Aspartate--tRNA(Asp/Asn) ligase OS=Dictyoglomus thermophilum (strain ATCC 35947 / DSM 3960 / H-6-12) GN=aspS PE=3 SV=1//4.70316e-119
BGIBMGA010876	75.1207	19.899	1.9165	9.2796e-07	1.7419e-05	sp|Q00802|L301_BOMMO Low molecular mass 30 kDa lipoprotein 19G1 OS=Bombyx mori GN=19G1 PE=1 SV=1//9.138e-54
BGIBMGA010892	10.0161	92.102	-3.2009	1.8193e-21	8.4283e-20	sp|Q02817|MUC2_HUMAN Mucin-2 OS=Homo sapiens GN=MUC2 PE=1 SV=2//2.88658e-06
BGIBMGA011000	94.8846	14.5788	2.7023	7.6205e-13	2.4697e-11	sp|Q99JW2|ACY1_MOUSE Aminoacylase-1 OS=Mus musculus GN=Acy1 PE=1 SV=1//1.1799e-135
BGIBMGA011002	16.0079	0	4.6861	0.0001336	0.0017335	sp|Q99JW2|ACY1_MOUSE Aminoacylase-1 OS=Mus musculus GN=Acy1 PE=1 SV=1//2.31895e-135
BGIBMGA011051	16.3656	44.0127	-1.4273	9.538e-06	0.00015116	sp|P05049|SNAK_DROME Serine protease snake OS=Drosophila melanogaster GN=snk PE=1 SV=2//3.53709e-35
BGIBMGA011058	1496.15	0	10.595	2.0429e-213	5.7898e-211	-//-
BGIBMGA011059	427.741	14.9933	4.8343	4.3173e-88	6.4332e-86	-//-
BGIBMGA011075	6.43892	28.4666	-2.1444	8.9303e-06	0.00014247	-//-
BGIBMGA011077	132.266	41.7326	1.6642	9.9082e-09	2.3211e-07	sp|O76879|CCCP_DROME Circadian clock-controlled protein OS=Drosophila melanogaster GN=anon-3B1.2 PE=2 SV=2//2.66342e-12
BGIBMGA011092	18.0647	44.0127	-1.2847	3.0985e-05	0.00045747	sp|Q9VEB3|RPF2_DROME Ribosome production factor 2 homolog OS=Drosophila melanogaster GN=CG7993 PE=2 SV=3//6.55037e-110
BGIBMGA011116	0	23.561	-5.2341	9.1962e-08	1.9462e-06	sp|A1ZAI5|FACR1_DROME Putative fatty acyl-CoA reductase CG5065 OS=Drosophila melanogaster GN=CG5065 PE=3 SV=1//1.94933e-107
BGIBMGA011128	31.2109	4.76747	2.7108	3.7989e-05	0.00054854	-//-
BGIBMGA011138	24.772	2.55647	3.2765	3.9273e-05	0.00056483	sp|Q960W6|FACR3_DROME Putative fatty acyl-CoA reductase CG8306 OS=Drosophila melanogaster GN=CG8306 PE=2 SV=1//1.36002e-08
BGIBMGA011151	33.536	184.549	-2.4602	1.2808e-33	8.571e-32	-//-
BGIBMGA011203	1.78859	85.8835	-5.5855	1.8908e-24	9.7604e-23	sp|P19926|AGP_ECOLI Glucose-1-phosphatase OS=Escherichia coli (strain K12) GN=agp PE=1 SV=1//6.27781e-83
BGIBMGA011223	253.532	123.954	1.0324	2.364e-06	4.1721e-05	sp|P11029|ACAC_CHICK Acetyl-CoA carboxylase OS=Gallus gallus GN=ACAC PE=1 SV=1//0
BGIBMGA011237	21.4631	43.1145	-1.0063	0.00035381	0.0041816	sp|B0BN93|PSD13_RAT 26S proteasome non-ATPase regulatory subunit 13 OS=Rattus norvegicus GN=Psmd13 PE=1 SV=1//5.02116e-94
BGIBMGA011261	16.1867	0	4.2871	0.0001836	0.0023077	sp|Q6ZSS7|MFSD6_HUMAN Major facilitator superfamily domain-containing protein 6 OS=Homo sapiens GN=MFSD6 PE=1 SV=2//6.74205e-107
BGIBMGA011266	28112.4	8530.8	1.7205	0	0	sp|P09179|SSP1_BOMMO Sex-specific storage-protein 1 OS=Bombyx mori GN=SP1 PE=2 SV=1//0
BGIBMGA011297	60.5437	17.4116	1.7979	3.1282e-05	0.00046091	sp|O95433|AHSA1_HUMAN Activator of 90 kDa heat shock protein ATPase homolog 1 OS=Homo sapiens GN=AHSA1 PE=1 SV=1//8.48583e-102
BGIBMGA011308	234.484	75.8649	1.628	7.7159e-14	2.6491e-12	sp|P45954|ACDSB_HUMAN Short/branched chain specific acyl-CoA dehydrogenase, mitochondrial OS=Homo sapiens GN=ACADSB PE=1 SV=1//2.52288e-157
BGIBMGA011326	26.8288	4.69838	2.5136	0.00028648	0.003468	sp|Q14CM0|FRPD4_HUMAN FERM and PDZ domain-containing protein 4 OS=Homo sapiens GN=FRMPD4 PE=1 SV=1//3.04232e-86
BGIBMGA011399	84.1531	220.893	-1.3923	1.3916e-22	6.7271e-21	-//-
BGIBMGA011423	0	16.1679	-5.0151	1.011e-05	0.00015936	-//-
BGIBMGA011424	704.972	2754.28	-1.966	0	0	sp|P22297|TRF_MANSE Transferrin OS=Manduca sexta PE=1 SV=1//0
BGIBMGA011460	46.5033	3.80016	3.6132	3.2633e-09	7.9676e-08	sp|O76879|CCCP_DROME Circadian clock-controlled protein OS=Drosophila melanogaster GN=anon-3B1.2 PE=2 SV=2//9.75409e-16
BGIBMGA011477	45.7879	150.832	-1.7199	8.8333e-20	3.869e-18	sp|Q9NFT7|HXK2_DROME Hexokinase type 2 OS=Drosophila melanogaster GN=Hex-t2 PE=2 SV=4//2.48142e-162
BGIBMGA011495	4.38204	107.441	-4.6158	1.6131e-29	9.7557e-28	sp|O96059|MOR2_BOMMO Moricin-2 OS=Bombyx mori GN=MOR2 PE=1 SV=1//3.70319e-20
BGIBMGA011508	39.1701	81.2543	-1.0527	4.7492e-07	9.3268e-06	sp|Q6EE31|TCPQ_CHICK T-complex protein 1 subunit theta OS=Gallus gallus GN=CCT8 PE=1 SV=3//2.42875e-150
BGIBMGA011548	43.6416	97.9749	-1.1667	4.2235e-09	1.0191e-07	-//-
BGIBMGA011598	809.873	258.411	1.648	6.9818e-45	6.0428e-43	-//-
BGIBMGA011601	37.4709	159.33	-2.0882	3.4573e-25	1.8106e-23	sp|Q9BYV1|AGT2_HUMAN Alanine--glyoxylate aminotransferase 2, mitochondrial OS=Homo sapiens GN=AGXT2 PE=1 SV=1//6.59495e-159
BGIBMGA011608	71.0964	540.313	-2.9259	5.7712e-110	9.9306e-108	sp|Q9NL89|BGBP_BOMMO Beta-1,3-glucan-binding protein OS=Bombyx mori PE=1 SV=1//0
BGIBMGA011609	109.372	291.023	-1.4119	1.1057e-29	6.8005e-28	sp|O96363|BGBP_HYPCU Beta-1,3-glucan-binding protein (Fragment) OS=Hyphantria cunea GN=gnbp1 PE=2 SV=1//0
BGIBMGA011654	14.2193	40.6271	-1.5146	1.0811e-05	0.00016967	-//-
BGIBMGA011681	43.9099	10.5713	2.0544	6.9767e-05	0.00095856	sp|Q86T03|TM55B_HUMAN Type 1 phosphatidylinositol 4,5-bisphosphate 4-phosphatase OS=Homo sapiens GN=TMEM55B PE=1 SV=1//9.3094e-59
BGIBMGA011699	0	24.5283	-4.64	6.8801e-08	1.4711e-06	-//-
BGIBMGA011707	38.0969	5.80388	2.7146	5.2277e-06	8.6853e-05	sp|Q17QH8|D39U1_BOVIN Epimerase family protein SDR39U1 OS=Bos taurus GN=SDR39U1 PE=2 SV=1//1.29287e-69
BGIBMGA011718	38.8124	7.7385	2.3264	3.7304e-05	0.00054082	-//-
BGIBMGA011727	5.54463	43.5291	-2.9728	1.9791e-10	5.317e-09	-//-
BGIBMGA011730	3.9349	22.7318	-2.5303	1.7414e-05	0.00026356	-//-
BGIBMGA011731	0	14.0951	-5.3002	3.5744e-05	0.00052028	-//-
BGIBMGA011764	0	64.7408	-6.1778	1.3831e-18	5.6792e-17	-//-
BGIBMGA011765	90.1449	600.287	-2.7353	1.6809e-115	2.9995e-113	-//-
BGIBMGA011766	5.27634	606.021	-6.8437	3.8078e-154	7.8625e-152	-//-
BGIBMGA011769	19.7639	0	5.3048	1.3492e-05	0.00020745	-//-
BGIBMGA011774	479.073	1004.28	-1.0678	2.3837e-71	2.9702e-69	sp|P55859|PNPH_BOVIN Purine nucleoside phosphorylase OS=Bos taurus GN=PNP PE=1 SV=3//3.48414e-112
BGIBMGA011777	499.732	49.8857	3.3245	2.5468e-77	3.3163e-75	sp|O46107|LIP1_DROME Lipase 1 OS=Drosophila melanogaster GN=Lip1 PE=2 SV=2//4.43046e-102
BGIBMGA011822	35.0563	146.755	-2.0657	4.3392e-23	2.1117e-21	sp|Q99LH1|NOG2_MOUSE Nucleolar GTP-binding protein 2 OS=Mus musculus GN=Gnl2 PE=2 SV=2//0
BGIBMGA011824	39.0807	137.427	-1.8141	3.7408e-19	1.5903e-17	sp|Q9QY36|NAA10_MOUSE N-alpha-acetyltransferase 10 OS=Mus musculus GN=Naa10 PE=1 SV=1//2.27078e-92
BGIBMGA011851	999.821	414.701	1.2696	5.9726e-33	3.9419e-31	-//-
BGIBMGA011880	28.7963	64.0499	-1.1533	2.3798e-06	4.1949e-05	sp|B4J340|PTER_DROGR Phosphotriesterase-related protein OS=Drosophila grimshawi GN=GH16075 PE=3 SV=1//7.0893e-130
BGIBMGA011895	334.108	61.3553	2.4451	3.9236e-36	2.8787e-34	sp|Q64425|LIPP_MYOCO Pancreatic triacylglycerol lipase (Fragment) OS=Myocastor coypus GN=PNLIP PE=2 SV=1//8.42989e-30
BGIBMGA011896	207.655	42.2854	2.296	3.5868e-21	1.6303e-19	-//-
BGIBMGA011901	4858.97	2412.89	1.0099	4.2081e-90	6.4025e-88	-//-
BGIBMGA011920	24.4142	50.6457	-1.0527	7.0071e-05	0.00096091	sp|Q9VPT8|CPSF4_DROME Cleavage and polyadenylation specificity factor subunit 4 OS=Drosophila melanogaster GN=Clp PE=1 SV=1//4.05086e-88
BGIBMGA011984	0	103.917	-7.375	7.3385e-27	4.064e-25	sp|A4IFH5|ALAT1_BOVIN Alanine aminotransferase 1 OS=Bos taurus GN=GPT PE=2 SV=1//8.16942e-155
BGIBMGA012002	4377.03	69.8538	5.9695	0	0	-//-
BGIBMGA012031	2.50402	53.064	-4.4054	3.4952e-15	1.263e-13	sp|P35501|ESTE_MYZPE Esterase E4 OS=Myzus persicae PE=1 SV=1//3.3095e-67
BGIBMGA012069	32.3735	85.1926	-1.3959	1.1893e-09	3.0317e-08	sp|Q9BRS2|RIOK1_HUMAN Serine/threonine-protein kinase RIO1 OS=Homo sapiens GN=RIOK1 PE=1 SV=2//1.29834e-140
BGIBMGA012089	125.112	14.4406	3.115	2.5799e-19	1.1033e-17	sp|Q27664|CP6B2_HELAM Cytochrome P450 6B2 OS=Helicoverpa armigera GN=CYP6B2 PE=2 SV=1//1.07074e-103
BGIBMGA012129	113.486	50.3693	1.1719	0.00023472	0.0029047	sp|O35867|NEB1_RAT Neurabin-1 OS=Rattus norvegicus GN=Ppp1r9a PE=1 SV=1//5.02849e-60
BGIBMGA012143	134.86	292.612	-1.1175	4.154e-23	2.0284e-21	-//-
BGIBMGA012149	99.9821	40.6962	1.2968	0.0001093	0.0014415	sp|P82125|AKCL2_PIG 1,5-anhydro-D-fructose reductase OS=Sus scrofa GN=AKR1E2 PE=1 SV=2//1.61442e-44
BGIBMGA012166	28.0808	3.24741	3.1122	2.0941e-05	0.00031399	sp|Q5U4F6|WDR34_MOUSE WD repeat-containing protein 34 OS=Mus musculus GN=Wdr34 PE=2 SV=2//1.50357e-14
BGIBMGA012171	476.659	215.434	1.1457	2.0835e-13	6.9874e-12	sp|Q9NRC6|SPTN5_HUMAN Spectrin beta chain, non-erythrocytic 5 OS=Homo sapiens GN=SPTBN5 PE=1 SV=2//1.29719e-10
BGIBMGA012199	34.8775	70.1993	-1.0092	4.972e-06	8.2889e-05	-//-
BGIBMGA012221	534.162	215.573	1.3091	1.6176e-19	7.0214e-18	sp|Q02942|TRF_BLADI Transferrin OS=Blaberus discoidalis PE=1 SV=1//2.41099e-32
BGIBMGA012292	91.844	16.0988	2.5122	1.9624e-11	5.6957e-10	sp|Q9WUP7|UCHL5_MOUSE Ubiquitin carboxyl-terminal hydrolase isozyme L5 OS=Mus musculus GN=Uchl5 PE=1 SV=2//1.49879e-133
BGIBMGA012308	36.5766	88.8546	-1.2805	3.4588e-09	8.4023e-08	-//-
BGIBMGA012309	935.074	417.188	1.1644	1.0343e-25	5.599e-24	sp|Q60HD7|SERA_MACFA D-3-phosphoglycerate dehydrogenase OS=Macaca fascicularis GN=PHGDH PE=2 SV=4//3.2602e-105
BGIBMGA012360	38.9912	107.855	-1.4679	1.8807e-12	5.9223e-11	-//-
BGIBMGA012361	35.0563	81.807	-1.2225	3.4341e-08	7.5898e-07	-//-
BGIBMGA012371	34.5198	70.1993	-1.024	4.1146e-06	6.9558e-05	sp|Q99K24|S39A3_MOUSE Zinc transporter ZIP3 OS=Mus musculus GN=Slc39a3 PE=2 SV=1//1.32054e-23
BGIBMGA012379	166.339	46.0855	1.8517	1.3855e-12	4.3916e-11	sp|P35556|FBN2_HUMAN Fibrillin-2 OS=Homo sapiens GN=FBN2 PE=1 SV=3//8.62198e-06
BGIBMGA012399	325.523	132.798	1.2935	3.3433e-12	1.0304e-10	sp|Q00796|DHSO_HUMAN Sorbitol dehydrogenase OS=Homo sapiens GN=SORD PE=1 SV=4//1.51516e-107
BGIBMGA012404	80.5759	15.6843	2.361	1.8846e-09	4.7293e-08	sp|Q9VGI8|BLM_DROME Bloom syndrome protein homolog OS=Drosophila melanogaster GN=Blm PE=1 SV=1//1.74609e-14
BGIBMGA012427	25.398	0	5.5219	7.1273e-07	1.3573e-05	sp|P05049|SNAK_DROME Serine protease snake OS=Drosophila melanogaster GN=snk PE=1 SV=2//8.96007e-46
BGIBMGA012486	375.514	83.0507	2.1768	3.6484e-34	2.4758e-32	sp|P19967|CYB5R_DROME Cytochrome b5-related protein OS=Drosophila melanogaster GN=Cyt-b5-r PE=2 SV=2//1.60961e-113
BGIBMGA012515	971.204	2137.28	-1.1379	2.9541e-161	6.569e-159	sp|P40320|METK_DROME S-adenosylmethionine synthase OS=Drosophila melanogaster GN=Sam-S PE=2 SV=2//0
BGIBMGA012541	265.963	76.3486	1.8006	2.3475e-18	9.5849e-17	sp|Q5NVI9|DNJA1_PONAB DnaJ homolog subfamily A member 1 OS=Pongo abelii GN=DNAJA1 PE=2 SV=1//9.58213e-155
BGIBMGA012587	27.0077	0	5.8032	2.8637e-07	5.7892e-06	sp|O76082|S22A5_HUMAN Solute carrier family 22 member 5 OS=Homo sapiens GN=SLC22A5 PE=1 SV=1//3.67502e-36
BGIBMGA012648	40.1538	4.97475	3.0128	5.9637e-07	1.1524e-05	sp|O46107|LIP1_DROME Lipase 1 OS=Drosophila melanogaster GN=Lip1 PE=2 SV=2//9.96656e-67
BGIBMGA012651	173.225	82.9125	1.063	5.2297e-05	0.00073746	-//-
BGIBMGA012653	22.1785	88.44	-1.9955	4.4704e-14	1.5458e-12	sp|O89050|MKLN1_MOUSE Muskelin OS=Mus musculus GN=Mkln1 PE=1 SV=1//1.58097e-164
BGIBMGA012660	152.209	3.59288	5.4048	9.6209e-34	6.4982e-32	sp|Q3T0R7|THIM_BOVIN 3-ketoacyl-CoA thiolase, mitochondrial OS=Bos taurus GN=ACAA2 PE=2 SV=1//4.10413e-151
BGIBMGA012664	8.67466	25.4265	-1.5515	0.00041755	0.004871	-//-
BGIBMGA012675	56.6983	116.285	-1.0363	2.3825e-09	5.8967e-08	sp|P48598|IF4E_DROME Eukaryotic translation initiation factor 4E OS=Drosophila melanogaster GN=eIF-4E PE=1 SV=1//6.57595e-38
BGIBMGA012722	4.65033	25.3574	-2.447	7.8944e-06	0.00012806	sp|P35502|ESTF_MYZPE Esterase FE4 OS=Myzus persicae PE=1 SV=1//3.94604e-40
BGIBMGA012757	5.54463	24.1828	-2.1248	4.6027e-05	0.00065673	-//-
BGIBMGA012759	57.5031	145.373	-1.338	8.9961e-15	3.1714e-13	sp|C7YJ03|RTC5_NECH7 Restriction of telomere capping protein 5 OS=Nectria haematococca (strain 77-13-4 / ATCC MYA-4622 / FGSC 9596 / MPVI) GN=RTC5 PE=3 SV=1//4.87254e-06
BGIBMGA012763	755.321	171.214	2.1413	2.8811e-65	3.305e-63	sp|Q27451|PRP1_BOMMO Phenoloxidase subunit 1 OS=Bombyx mori PE=1 SV=2//0
BGIBMGA012764	263.012	126.096	1.0606	6.6664e-07	1.2745e-05	sp|Q27451|PRP1_BOMMO Phenoloxidase subunit 1 OS=Bombyx mori PE=1 SV=2//0
BGIBMGA012777	1938.56	699.782	1.47	2.9537e-84	4.0276e-82	sp|P08897|COGS_HYPLI Collagenase OS=Hypoderma lineatum PE=1 SV=3//4.51687e-26
BGIBMGA012780	4.02432	22.4555	-2.4802	2.3283e-05	0.00034802	sp|Q94522|SUCA_DROME Succinyl-CoA ligase [ADP/GDP-forming] subunit alpha, mitochondrial OS=Drosophila melanogaster GN=Scsalpha PE=2 SV=3//1.19263e-150
BGIBMGA012786	164.192	7.25484	4.5003	1.0933e-33	7.3502e-32	sp|P08897|COGS_HYPLI Collagenase OS=Hypoderma lineatum PE=1 SV=3//6.12662e-18
BGIBMGA012788	2498.57	1007.11	1.3109	2.0841e-85	2.9533e-83	sp|P17207|SER3_DROME Serine protease 3 OS=Drosophila melanogaster GN=Jon99Ci PE=2 SV=2//2.85861e-12
BGIBMGA012792	1742.98	416.221	2.0661	5.8381e-140	1.1403e-137	sp|P08897|COGS_HYPLI Collagenase OS=Hypoderma lineatum PE=1 SV=3//1.28489e-26
BGIBMGA012800	66.7144	17.6189	1.9209	3.6091e-06	6.1681e-05	sp|Q9VVT2|INDY1_DROME Protein I&apos;m not dead yet OS=Drosophila melanogaster GN=Indy PE=1 SV=2//2.28512e-121
BGIBMGA012861	28.1703	302.907	-3.4266	8.4663e-70	1.0283e-67	-//-
BGIBMGA012865	63.942	4.62928	3.7879	1.3558e-12	4.3164e-11	sp|Q8INK6|PGPLB_DROME Peptidoglycan-recognition protein LB OS=Drosophila melanogaster GN=PGRP-LB PE=1 SV=1//7.72157e-15
BGIBMGA012866	29.4223	98.2513	-1.7396	1.4433e-13	4.8629e-12	sp|Q8INK6|PGPLB_DROME Peptidoglycan-recognition protein LB OS=Drosophila melanogaster GN=PGRP-LB PE=1 SV=1//7.63067e-35
BGIBMGA012867	1.25201	19.5535	-3.9651	2.9271e-06	5.0852e-05	sp|Q8INK6|PGPLB_DROME Peptidoglycan-recognition protein LB OS=Drosophila melanogaster GN=PGRP-LB PE=1 SV=1//1.09242e-12
BGIBMGA012872	340.1	59.0061	2.527	1.9561e-38	1.4881e-36	sp|P18172|DHGL_DROPS Glucose dehydrogenase [FAD, quinone] OS=Drosophila pseudoobscura pseudoobscura GN=Gld PE=3 SV=4//3.31481e-147
BGIBMGA012890	73.9581	23.9755	1.6251	2.7783e-05	0.00041188	sp|P31416|FABP1_MANSE Fatty acid-binding protein 1 OS=Manduca sexta GN=MFB1 PE=2 SV=1//5.03477e-59
BGIBMGA012893	3.9349	20.3827	-2.3729	7.8597e-05	0.0010687	sp|Q5U1Z2|TPPC3_RAT Trafficking protein particle complex subunit 3 OS=Rattus norvegicus GN=Trappc3 PE=2 SV=1//3.38534e-57
BGIBMGA012910	56.2511	0	6.8618	1.9268e-13	6.4768e-12	sp|Q7M4I6|PA2_BOMPE Phospholipase A2 OS=Bombus pensylvanicus PE=1 SV=1//3.3933e-39
BGIBMGA012936	12.1624	60.8716	-2.3233	1.423e-11	4.1804e-10	sp|B0BLT0|ZN593_XENTR Zinc finger protein 593 OS=Xenopus tropicalis GN=znf593 PE=2 SV=1//5.31808e-38
BGIBMGA012943	8.22751	46.9838	-2.5136	7.399e-10	1.9063e-08	sp|P31416|FABP1_MANSE Fatty acid-binding protein 1 OS=Manduca sexta GN=MFB1 PE=2 SV=1//3.52327e-58
BGIBMGA012944	342.068	756.577	-1.1452	1.09e-58	1.1846e-56	sp|P31416|FABP1_MANSE Fatty acid-binding protein 1 OS=Manduca sexta GN=MFB1 PE=2 SV=1//1.47027e-60
BGIBMGA012961	65.9095	149.657	-1.1831	2.4592e-13	8.2092e-12	sp|P40423|SQH_DROME Myosin regulatory light chain sqh OS=Drosophila melanogaster GN=sqh PE=1 SV=1//2.43774e-108
BGIBMGA012997	321.678	867.818	-1.4318	2.15e-86	3.1076e-84	sp|P18172|DHGL_DROPS Glucose dehydrogenase [FAD, quinone] OS=Drosophila pseudoobscura pseudoobscura GN=Gld PE=3 SV=4//1.98848e-130
BGIBMGA012999	414.595	203.067	1.0297	1.7833e-09	4.4985e-08	sp|P18173|DHGL_DROME Glucose dehydrogenase [FAD, quinone] OS=Drosophila melanogaster GN=Gld PE=3 SV=3//7.64953e-128
BGIBMGA013000	105.169	40.0053	1.3944	1.8018e-05	0.00027238	sp|P18172|DHGL_DROPS Glucose dehydrogenase [FAD, quinone] OS=Drosophila pseudoobscura pseudoobscura GN=Gld PE=3 SV=4//1.08927e-133
BGIBMGA013048	22.8045	52.5113	-1.2033	1.188e-05	0.00018523	-//-
BGIBMGA013049	17.3493	65.5009	-1.9166	2.0348e-10	5.4567e-09	sp|O62589|GD_DROME Serine protease gd OS=Drosophila melanogaster GN=gd PE=1 SV=2//4.69237e-32
BGIBMGA013085	164.908	395.424	-1.2617	4.4114e-35	3.0508e-33	sp|C9WMM5|VCP_APIME Venom serine carboxypeptidase OS=Apis mellifera PE=2 SV=1//0
BGIBMGA013097	43.0156	118.91	-1.4669	1.4404e-13	4.8629e-12	sp|Q8BZI6|GUCD1_MOUSE Protein GUCD1 OS=Mus musculus GN=Gucd1 PE=2 SV=2//8.53324e-28
BGIBMGA013115	1191.74	405.649	1.5548	1.7734e-58	1.9129e-56	sp|Q27452|PRP2_BOMMO Phenoloxidase subunit 2 OS=Bombyx mori PE=1 SV=2//0
BGIBMGA013129	189.859	69.5774	1.4482	2.0764e-09	5.1835e-08	sp|Q2KHZ8|GLCM_BOVIN Glucosylceramidase OS=Bos taurus GN=GBA PE=2 SV=1//2.76865e-61
BGIBMGA013168	77.5353	29.0194	1.4178	0.00017955	0.0022626	sp|P34519|TXTP_CAEEL Putative tricarboxylate transport protein, mitochondrial OS=Caenorhabditis elegans GN=K11H3.3 PE=3 SV=1//5.91645e-129
BGIBMGA013209	32.8206	72.4103	-1.1416	6.144e-07	1.1857e-05	-//-
BGIBMGA013230	31.5686	66.6755	-1.0787	3.6915e-06	6.2921e-05	sp|Q7SZ10|PP1GB_XENLA Serine/threonine-protein phosphatase PP1-gamma catalytic subunit B OS=Xenopus laevis GN=ppp1cc-b PE=2 SV=1//1.62719e-106
BGIBMGA013242	4.29261	18.9317	-2.1409	0.00029558	0.0035632	sp|A2SWM2|SPNS2_DANRE Protein spinster homolog 2 OS=Danio rerio GN=spns2 PE=1 SV=2//3.68426e-08
BGIBMGA013261	144.518	6.70209	4.4305	1.3743e-29	8.3817e-28	sp|O16264|PEBPH_CAEEL Phosphatidylethanolamine-binding protein homolog F40A3.3 OS=Caenorhabditis elegans GN=F40A3.3 PE=3 SV=1//7.98734e-62
BGIBMGA013267	199.249	97.4222	1.0322	2.8742e-05	0.00042521	sp|O16264|PEBPH_CAEEL Phosphatidylethanolamine-binding protein homolog F40A3.3 OS=Caenorhabditis elegans GN=F40A3.3 PE=3 SV=1//2.19657e-63
BGIBMGA013297	39.6172	121.052	-1.6114	3.6779e-15	1.3224e-13	sp|Q24498|RY44_DROME Ryanodine receptor 44F OS=Drosophila melanogaster GN=Rya-r44F PE=1 SV=3//0
BGIBMGA013298	38.0969	88.9237	-1.2229	8.732e-09	2.0556e-07	sp|Q24498|RY44_DROME Ryanodine receptor 44F OS=Drosophila melanogaster GN=Rya-r44F PE=1 SV=3//0
BGIBMGA013300	5.09748	19.9681	-1.9698	0.00036852	0.0043411	-//-
BGIBMGA013304	91.4863	23.4919	1.9614	3.3375e-08	7.3988e-07	-//-
BGIBMGA013341	151.046	394.871	-1.3864	6.9626e-39	5.353e-37	sp|Q25490|APLP_MANSE Apolipophorins OS=Manduca sexta PE=2 SV=1//0
BGIBMGA013343	257.914	111.034	1.2159	7.2601e-09	1.7203e-07	sp|P53992|SC24C_HUMAN Protein transport protein Sec24C OS=Homo sapiens GN=SEC24C PE=1 SV=3//1.95054e-12
BGIBMGA013393	27.6337	68.1264	-1.3018	1.7591e-07	3.6427e-06	sp|O97399|TRYP_PHACE Trypsin OS=Phaedon cochleariae PE=2 SV=1//2.34479e-30
BGIBMGA013417	7.06493	63.0135	-3.1569	4.8382e-15	1.7353e-13	sp|Q9VEN1|FLNA_DROME Filamin-A OS=Drosophila melanogaster GN=cher PE=1 SV=2//3.0063e-07
BGIBMGA013421	31.7474	71.3738	-1.1688	5.1755e-07	1.0068e-05	sp|Q68EL6|NFIL3_DANRE Nuclear factor interleukin-3-regulated protein OS=Danio rerio GN=nfil3 PE=2 SV=1//8.73596e-22
BGIBMGA013492	4.20318	25.9793	-2.6278	3.0079e-06	5.2129e-05	sp|O02833|ALS_PAPHA Insulin-like growth factor-binding protein complex acid labile subunit OS=Papio hamadryas GN=IGFALS PE=2 SV=1//6.94745e-29
BGIBMGA013536	232.069	72.0648	1.6872	1.4537e-14	5.0875e-13	sp|Q24133|DNAJ1_DROME DnaJ protein homolog 1 OS=Drosophila melanogaster GN=DnaJ-1 PE=1 SV=3//5.48321e-127
BGIBMGA013545	0	24.0446	-6.0707	7.7668e-08	1.6509e-06	sp|P34696|HSP11_CAEEL Heat shock protein Hsp-16.1/Hsp-16.11 OS=Caenorhabditis elegans GN=hsp-16.1 PE=3 SV=1//1.52827e-12
BGIBMGA013574	47.3082	8.42944	2.4886	1.7297e-06	3.0943e-05	-//-
BGIBMGA013578	38.3652	5.04384	2.9272	1.6196e-06	2.9225e-05	sp|Q10462|CAH5_CAEEL Putative carbonic anhydrase 5 OS=Caenorhabditis elegans GN=cah-5 PE=3 SV=3//2.49216e-22
BGIBMGA013586	33.2678	2.07281	4.0045	1.6825e-07	3.4891e-06	sp|Q7L1I2|SV2B_HUMAN Synaptic vesicle glycoprotein 2B OS=Homo sapiens GN=SV2B PE=1 SV=1//6.69693e-08
BGIBMGA013635	78.519	23.9064	1.7156	5.5241e-06	9.1461e-05	sp|Q9VL78|FKB59_DROME FK506-binding protein 59 OS=Drosophila melanogaster GN=FKBP59 PE=1 SV=1//4.87897e-21
BGIBMGA013652	28.528	5.73478	2.3146	0.00042873	0.0049854	sp|B0WC46|TRET1_CULQU Facilitated trehalose transporter Tret1 OS=Culex quinquefasciatus GN=Tret1 PE=3 SV=1//3.6969e-21
BGIBMGA013782	90.4132	200.856	-1.1516	6.939e-17	2.7015e-15	sp|D8KY57|SSP_BOMIG Probable salivary secreted peptide OS=Bombus ignitus PE=2 SV=1//3.03315e-10
BGIBMGA013793	170.005	54.5841	1.639	1.495e-10	4.0391e-09	sp|Q6U6J0|HYEP_BOMMO Juvenile hormone epoxide hydrolase OS=Bombyx mori GN=JHEH PE=1 SV=1//9.67698e-123
BGIBMGA013803	28.9751	350.444	-3.5963	7.5172e-83	9.9682e-81	sp|P81048|GLOV_HYACE Gloverin OS=Hyalophora cecropia PE=1 SV=2//2.08394e-57
BGIBMGA013812	174.387	68.6101	1.3458	1.0458e-07	2.197e-06	sp|P35502|ESTF_MYZPE Esterase FE4 OS=Myzus persicae PE=1 SV=1//5.06738e-83
BGIBMGA013830	1.34144	14.5788	-3.442	0.00010453	0.0013874	sp|Q88168|UDPE_NPVSL Ecdysteroid UDP-glucosyltransferase OS=Spodoptera littoralis nuclear polyhedrosis virus GN=EGT PE=3 SV=1//8.01437e-76
BGIBMGA013840	28.7068	2.28009	3.6542	2.9547e-06	5.127e-05	sp|Q9V968|U195B_DROME MIP18 family protein CG30152 OS=Drosophila melanogaster GN=CG30152 PE=1 SV=1//3.51376e-71
BGIBMGA013841	39.8855	2.48738	4.0032	1.0198e-08	2.3852e-07	sp|Q9VHR6|ATG13_DROME Autophagy-related protein 13 homolog OS=Drosophila melanogaster GN=Atg13 PE=1 SV=1//1.15096e-32
BGIBMGA013860	46.4139	7.25484	2.6775	6.2756e-07	1.2094e-05	sp|Q88168|UDPE_NPVSL Ecdysteroid UDP-glucosyltransferase OS=Spodoptera littoralis nuclear polyhedrosis virus GN=EGT PE=3 SV=1//2.28669e-86
BGIBMGA013863	0	616.385	-10.751	1.7349e-97	2.7556e-95	sp|P81048|GLOV_HYACE Gloverin OS=Hyalophora cecropia PE=1 SV=2//1.02118e-45
BGIBMGA013865	7.95922	50.5766	-2.6678	5.4021e-11	1.5132e-09	sp|P81048|GLOV_HYACE Gloverin OS=Hyalophora cecropia PE=1 SV=2//2.47591e-62
BGIBMGA013893	62.1535	151.246	-1.283	1.1903e-14	4.1859e-13	sp|Q9U943|APLP_LOCMI Apolipophorins OS=Locusta migratoria PE=1 SV=2//3.87705e-79
BGIBMGA013909	27.0971	4.14563	2.7085	0.00012496	0.0016242	-//-
BGIBMGA013913	81.0231	11.7459	2.7862	1.409e-11	4.1478e-10	-//-
BGIBMGA013924	51.0642	13.4733	1.9222	5.0031e-05	0.0007069	sp|P83548|VNNL3_DROME Vanin-like protein 3 OS=Drosophila melanogaster GN=CG32750 PE=3 SV=1//5.22398e-28
BGIBMGA013938	18.4225	44.0127	-1.2565	3.9162e-05	0.00056379	sp|P24523|GA45A_CRIGR Growth arrest and DNA damage-inducible protein GADD45 alpha OS=Cricetulus griseus GN=GADD45A PE=2 SV=1//2.53521e-13
BGIBMGA013944	133.786	283.768	-1.0848	9.6876e-22	4.576e-20	-//-
BGIBMGA013964	119.209	52.0967	1.1942	0.00011672	0.0015254	sp|Q9U5N1|VATC_MANSE V-type proton ATPase subunit C OS=Manduca sexta PE=2 SV=1//0
BGIBMGA014007	29.0646	2.48738	3.5466	3.5313e-06	6.0547e-05	sp|Q5ZIH2|MON1A_CHICK Vacuolar fusion protein MON1 homolog A OS=Gallus gallus GN=MON1A PE=2 SV=1//1.91564e-108
BGIBMGA014022	165.802	61.2171	1.4375	2.7522e-08	6.139e-07	sp|P08897|COGS_HYPLI Collagenase OS=Hypoderma lineatum PE=1 SV=3//1.90975e-28
BGIBMGA014042	0	12.506	-5.1277	0.00010097	0.0013426	sp|Q8IZF0|NALCN_HUMAN Sodium leak channel non-selective protein OS=Homo sapiens GN=NALCN PE=1 SV=1//1.74415e-08
BGIBMGA014046	66.2672	142.471	-1.1043	6.9071e-12	2.0842e-10	sp|Q5ZKM1|SPB1_CHICK pre-rRNA processing protein FTSJ3 OS=Gallus gallus GN=FTSJ3 PE=2 SV=2//7.5125e-43
BGIBMGA014048	17.2599	61.4243	-1.8314	1.8534e-09	4.659e-08	sp|Q8IYR2|SMYD4_HUMAN SET and MYND domain-containing protein 4 OS=Homo sapiens GN=SMYD4 PE=2 SV=3//2.10576e-36
BGIBMGA014087	157.306	66.3991	1.2443	3.5391e-06	6.061e-05	sp|P30044|PRDX5_HUMAN Peroxiredoxin-5, mitochondrial OS=Homo sapiens GN=PRDX5 PE=1 SV=4//9.39108e-60
BGIBMGA014091	149.794	62.668	1.2572	4.7225e-06	7.9028e-05	-//-
BGIBMGA014187	22.7151	0	6.7759	2.8557e-06	4.973e-05	sp|Q95X01|MYRO1_BREBR Myrosinase 1 OS=Brevicoryne brassicae PE=1 SV=1//3.20863e-83
BGIBMGA014192	0	43.8054	-6.9361	1.3603e-12	4.3213e-11	sp|Q95X01|MYRO1_BREBR Myrosinase 1 OS=Brevicoryne brassicae PE=1 SV=1//1.1237e-105
BGIBMGA014198	3.84547	24.6665	-2.6813	4.4147e-06	7.4143e-05	sp|B3A0N5|APY_TABYA Apyrase OS=Tabanus yao PE=1 SV=1//6.33504e-106
BGIBMGA014199	24.3248	55.8968	-1.2003	6.4148e-06	0.0001056	sp|Q7M4F3|CUD2_SCHGR Endocuticle structural glycoprotein SgAbd-2 OS=Schistocerca gregaria PE=1 SV=1//2.53185e-18
BGIBMGA014201	263.817	41.5253	2.6675	2.1629e-32	1.3895e-30	sp|Q63ZT8|AL1L1_XENTR Cytosolic 10-formyltetrahydrofolate dehydrogenase OS=Xenopus tropicalis GN=aldh1l1 PE=2 SV=1//0
BGIBMGA014217	155.428	61.148	1.3459	5.1294e-07	9.992e-06	sp|P38942|CAT2_CLOK5 4-hydroxybutyrate coenzyme A transferase OS=Clostridium kluyveri (strain ATCC 8527 / DSM 555 / NCIMB 10680) GN=cat2 PE=3 SV=3//1.49869e-69
BGIBMGA014224	147.201	22.11	2.735	2.2806e-19	9.8109e-18	sp|Q9BI23|YELL_DROER Protein yellow OS=Drosophila erecta GN=y PE=3 SV=1//2.81233e-96
BGIBMGA014226	1517.62	3887.91	-1.3572	0	0	sp|P05661|MYSA_DROME Myosin heavy chain, muscle OS=Drosophila melanogaster GN=Mhc PE=1 SV=4//1.01855e-112
BGIBMGA014227	2588.45	5670.46	-1.1314	0	0	sp|P05661|MYSA_DROME Myosin heavy chain, muscle OS=Drosophila melanogaster GN=Mhc PE=1 SV=4//0
BGIBMGA014241	719.013	259.032	1.4729	1.8196e-32	1.1741e-30	sp|Q3MHZ4|TGFI1_BOVIN Transforming growth factor beta-1-induced transcript 1 protein OS=Bos taurus GN=TGFB1I1 PE=2 SV=2//1.01466e-07
BGIBMGA014246	192.631	70.8211	1.4436	1.7935e-09	4.5163e-08	sp|O61369|PICO_DROAN Putative inorganic phosphate cotransporter OS=Drosophila ananassae GN=Picot PE=3 SV=1//4.09774e-87
BGIBMGA014257	41.7635	2.48738	4.0695	3.6831e-09	8.9321e-08	sp|O61369|PICO_DROAN Putative inorganic phosphate cotransporter OS=Drosophila ananassae GN=Picot PE=3 SV=1//2.87043e-08
BGIBMGA014278	48.2025	143.853	-1.5774	2.4032e-17	9.4647e-16	-//-
BGIBMGA014285	13.951	91.1347	-2.7076	7.894e-19	3.2787e-17	sp|Q27239|CECA_BOMMO Cecropin-A OS=Bombyx mori GN=CECA PE=2 SV=1//3.55339e-23
BGIBMGA014292	742.085	357.906	1.052	1.3676e-16	5.2714e-15	sp|Q5XGC9|SRFB1_XENTR Serum response factor-binding protein 1 OS=Xenopus tropicalis GN=srfbp1 PE=2 SV=1//7.90589e-08
BGIBMGA014298	4535.5	1814.4	1.3218	2.2729e-156	4.8312e-154	-//-
BGIBMGA014323	70.2915	10.6404	2.7238	5.5877e-10	1.4578e-08	sp|Q2KIA9|ENOF1_BOVIN Mitochondrial enolase superfamily member 1 OS=Bos taurus GN=ENOSF1 PE=2 SV=1//1.17702e-127
BGIBMGA014348	5003.76	30.8849	7.34	0	0	-//-
BGIBMGA014427	0	261.796	-9.0323	1.9978e-54	2.0053e-52	sp|P08897|COGS_HYPLI Collagenase OS=Hypoderma lineatum PE=1 SV=3//1.45474e-36
BGIBMGA014429	0	8627.39	-13.75	0	0	sp|P08897|COGS_HYPLI Collagenase OS=Hypoderma lineatum PE=1 SV=3//4.3483e-28
BGIBMGA014430	72.1696	1112.82	-3.9467	4.8939e-272	1.6842e-269	sp|P08897|COGS_HYPLI Collagenase OS=Hypoderma lineatum PE=1 SV=3//2.90932e-29
BGIBMGA014431	0	640.775	-10.324	2.1548e-108	3.6216e-106	sp|P08897|COGS_HYPLI Collagenase OS=Hypoderma lineatum PE=1 SV=3//1.8444e-29
BGIBMGA014453	32.6417	93.1384	-1.5127	2.7803e-11	7.9895e-10	sp|P15122|ALDR_RABIT Aldose reductase OS=Oryctolagus cuniculus GN=AKR1B1 PE=2 SV=3//1.95833e-117
BGIBMGA014505	172.509	1.86553	6.5309	2.3731e-38	1.7959e-36	-//-
BGIBMGA014524	9424.34	3038.19	1.6332	0	0	sp|P08897|COGS_HYPLI Collagenase OS=Hypoderma lineatum PE=1 SV=3//3.28888e-40
BGIBMGA014587	26.2028	106.612	-2.0246	6.9529e-17	2.7015e-15	-//-
BGIBMGA014601	1.25201	16.0298	-3.6784	3.3103e-05	0.00048527	-//-
BGIBMGA014618	172.42	25.772	2.7421	1.7441e-22	8.3753e-21	sp|P41826|HSP72_ANOAL Heat shock protein 70 A2 OS=Anopheles albimanus GN=HSP70A2 PE=3 SV=1//3.27635e-82
EMBMOG00000000197	2220.53	521.865	2.0892	5.3629e-181	1.4094e-178	sp|Q8TGM7|ART2_YEAST Putative uncharacterized protein ART2 OS=Saccharomyces cerevisiae (strain ATCC 204508 / S288c) GN=ART2 PE=5 SV=1//1.99384e-10
EMBMOG00000001841	0	17.4807	-5.1277	4.2861e-06	7.2205e-05	-//-
EMBMOG00000003136	45.1619	12.8514	1.8132	0.00029056	0.0035056	-//-
Novel00008	29.2434	4.14563	2.8185	4.3254e-05	0.00061901	-//-
Novel00041	6926.85	302.078	4.5192	0	0	-//-
Novel00059	0	11.4005	-4.511	0.00024956	0.0030751	--	serine protease inhibitor 18 precursor [Bombyx mori]>gi|195972038|gb|ACG61181.1| serpin-18 [Bombyx mori]
Novel00071	54.1048	14.8552	1.8648	4.7839e-05	0.00068058	--	hemocytin [Bombyx mori]>gi|1346296|sp|P98092.1|HMCT_BOMMO RecName: Full=Hemocytin; AltName: Full=Humoral lectin; Flags: Precursor [Bombyx mori]>gi|664884|dbj|BAA06160.1| humoral lectin prepropeptide [Bombyx mori]>gi|1094393|prf||2106140A hemocytin
Novel00156	0	10.9859	-4.4576	0.00033228	0.0039542	--	PREDICTED: uncharacterized protein LOC101740259, partial [Bombyx mori]
Novel00163	3940.8	226.835	4.1188	0	0	--	PREDICTED: uncharacterized protein LOC101744589 [Bombyx mori]
Novel00189	1138.08	11.815	6.5898	3.2752e-242	1.0291e-239	-//-
Novel00214	1934	117.183	4.0448	0	0	--	PREDICTED: uncharacterized protein LOC101744589 [Bombyx mori]
Novel00217	383.026	181.44	1.0779	9.3943e-10	2.4075e-08	--	PREDICTED: uncharacterized protein LOC101746904 [Bombyx mori]
Novel00219	3156.95	255.163	3.629	0	0	-//-
Novel00253	21.7314	2.41828	3.1677	0.00015655	0.0019917	--	PREDICTED: uncharacterized protein LOC101737731 [Bombyx mori]
Novel00259	1.43087	28.6048	-4.3213	8.4204e-09	1.9887e-07	--	PREDICTED: uncharacterized protein LOC101736276 [Bombyx mori]>gi|827550376|ref|XP_012547187.1| PREDICTED: uncharacterized protein LOC101736276 [Bombyx mori]
Novel00330	10.195	31.2995	-1.6183	6.1006e-05	0.00084787	--	PREDICTED: ribonuclease P/MRP protein subunit POP5 [Bombyx mori]
Novel00351	25.6662	0	5.6818	5.8369e-07	1.1294e-05	--	PREDICTED: eukaryotic translation initiation factor 3 subunit B-like, partial [Bombyx mori]
Novel00357	0	17.8262	-4.639	4.2555e-06	7.1773e-05	--	PREDICTED: pancreatic triacylglycerol lipase-like, partial [Bombyx mori]
Novel00361	408.961	88.2327	2.2126	5.6857e-38	4.2581e-36	--	alpha-esterase 19 isoform 1 precursor [Bombyx mori]>gi|170284246|gb|ACB12411.1| carboxylesterase CarE-8 variant 1 [Bombyx mori]
Novel00378	9.39009	38.9689	-2.0531	3.7086e-07	7.343e-06	--	PREDICTED: uncharacterized protein LOC101745331 [Bombyx mori]
Novel00383	18.959	0	5.2448	2.0882e-05	0.00031343	--	PREDICTED: V-type proton ATPase subunit e 2-like [Bombyx mori]>gi|827547534|ref|XP_012546075.1| PREDICTED: V-type proton ATPase subunit e 2-like [Bombyx mori]
Novel00456	3.48775	22.2482	-2.6733	1.3345e-05	0.00020586	--	PREDICTED: androgen-dependent TFPI-regulating protein-like [Bombyx mori]
Novel00477	94.1692	39.038	1.2704	0.00024164	0.0029826	-//-
Novel00508	592.738	101.775	2.542	3.3425e-66	3.8962e-64	-//-
Novel00527	42.479	10.2259	2.0545	9.155e-05	0.0012264	--	presenilin enhancer [Bombyx mori]>gi|87248387|gb|ABD36246.1| presenilin enhancer [Bombyx mori]
Novel00582	6.0812	24.321	-1.9998	7.441e-05	0.0010166	--	PREDICTED: uncharacterized protein LOC105842278, partial [Bombyx mori]
Novel00669	0	21.0736	-5.2955	4.3273e-07	8.533e-06	--	PREDICTED: uncharacterized protein LOC101744812 [Bombyx mori]
Novel00679	72.4378	0	7.1787	1.2187e-16	4.7101e-15	--	gag-pol polyprotein [Lasius niger]
Novel00706	33.9832	1.31278	4.6941	2.5786e-08	5.7784e-07	-//-
Novel00707	17.081	0	4.7797	7.3316e-05	0.0010026	-//-
Novel00727	8.4958	38.1398	-2.1665	2.3716e-07	4.8555e-06	--	PREDICTED: uncharacterized protein LOC101742687 isoform X1 [Bombyx mori]>gi|827549304|ref|XP_012546777.1| PREDICTED: uncharacterized protein LOC101742687 isoform X1 [Bombyx mori]
Novel00731	0	11.9532	-4.2551	0.00020525	0.0025708	-//-
Novel00735	0	31.9904	-8.4827	1.8887e-08	4.299e-07	-//-
Novel00741	18.4225	53.2713	-1.5319	3.9525e-07	7.8152e-06	--	titin2 [Bombyx mori]>gi|22474516|dbj|BAC10620.1| Titin-like protein [Bombyx mori]
Novel00746	0	12.1605	-3.9173	0.00023641	0.002923	--	hypothetical protein CAPTEDRAFT_27962, partial [Capitella teleta]
Novel00763	15.0241	46.9147	-1.6428	7.4485e-07	1.4166e-05	-//-
Novel00786	37.9181	9.53494	1.9916	0.00031625	0.0037934	--	PREDICTED: adrenodoxin [Bombyx mori]
Novel00817	57.5926	116.561	-1.0171	3.3993e-09	8.2716e-08	-//-
Novel00824	1.25201	15.1315	-3.5952	6.1687e-05	0.0008565	--	PREDICTED: ATP-dependent DNA helicase PIF6-like [Bombyx mori]
Novel00828	27.8126	62.5989	-1.1704	2.5401e-06	4.4611e-05	--	PREDICTED: tissue inhibitor of metalloproteases [Bombyx mori]>gi|827559516|ref|XP_012550765.1| PREDICTED: tissue inhibitor of metalloproteases [Bombyx mori]
Novel00830	1.5203	30.8849	-4.3445	2.0879e-09	5.2033e-08	--	PREDICTED: uncharacterized protein LOC103519090 [Diaphorina citri]
Novel00832	19.4956	43.8745	-1.1702	8.1989e-05	0.0011093	--	PREDICTED: peroxisome biogenesis factor 2 [Bombyx mori]
Novel00853	29.78	4.00744	2.8936	2.7237e-05	0.00040461	--	cytochrome P450, partial [Bombyx mori]
Novel00880	2.59345	28.9503	-3.4806	4.0929e-08	8.977e-07	--	PREDICTED: uncharacterized protein LOC101742173 isoform X1 [Bombyx mori]
Novel00884	2.05688	71.512	-5.1197	1.4428e-20	6.4563e-19	--	PREDICTED: uncharacterized protein LOC105842437 [Bombyx mori]
Novel00915	0	19.0699	-5.2532	1.5358e-06	2.7782e-05	--	PREDICTED: farnesol dehydrogenase [Bombyx mori]
Novel00946	0	11.7459	-4.0372	0.00027329	0.0033278	-//-
Novel00953	94.2586	7.25484	3.6996	1.6349e-17	6.5278e-16	--	PREDICTED: uncharacterized protein K02A2.6-like [Plutella xylostella]
Novel00993	4922.02	1001.72	2.2968	0	0	--	chymotrypsin-like serine protease precursor [Bombyx mori]>gi|95102864|gb|ABF51373.1| chymotrypsin-like serine protease [Bombyx mori]
Novel01011	327.401	8.91309	5.199	8.6959e-70	1.0474e-67	--	PREDICTED: seroin-like [Bombyx mori]
Novel01012	5.90234	24.2519	-2.0387	6.4498e-05	0.00089382	-//-
Novel01056	65.6412	142.471	-1.118	4.8636e-12	1.4862e-10	--	PREDICTED: uncharacterized protein LOC105842480 [Bombyx mori]
Novel01061	43.9099	127.547	-1.5384	3.6613e-15	1.3197e-13	-//-
Novel01070	45.0724	1.79644	4.649	1.5938e-10	4.298e-09	--	PREDICTED: uncharacterized protein LOC101741987 [Bombyx mori]
Novel01079	0	19.7608	-5.3046	9.869e-07	1.8445e-05	--	PREDICTED: protein TERMINAL FLOWER 1-like [Bombyx mori]
Novel01096	20.3899	42.4927	-1.0594	0.0002567	0.0031604	--	PREDICTED: FK506-binding protein 4 [Bombyx mori]
Novel01126	32.1052	6.35663	2.3365	0.00016818	0.0021342	--	PREDICTED: uncharacterized protein LOC101739175 [Bombyx mori]
Novel01147	29.8694	3.3165	3.1709	9.2223e-06	0.00014648	--	PREDICTED: major facilitator superfamily domain-containing protein 6-like [Bombyx mori]
Novel01190	160.884	60.8716	1.4022	9.5808e-08	2.0216e-06	--	PREDICTED: brachyurin-like [Bombyx mori]
Novel01214	2.23574	24.8738	-3.4758	3.7031e-07	7.3422e-06	-//-
Novel01219	1098.64	1.31278	9.7089	2.9157e-178	7.2662e-176	--	chymotrypsin inhibitor SCI-III precursor [Bombyx mori]>gi|27549393|gb|AAO17293.1| chymotrypsin inhibitor CI13 [Bombyx mori]
Novel01220	25.2191	0	8.5117	3.6341e-06	6.2016e-05	--	PREDICTED: kunitz-type serine protease inhibitor PILP-3-like [Bombyx mori]
Novel01242	3.13003	17.8953	-2.5153	0.00014402	0.0018553	--	PREDICTED: uncharacterized protein LOC105841315 [Bombyx mori]
Novel01265	222.679	16.3752	3.7654	9.4786e-40	7.5276e-38	--	endonuclease-reverse transcriptase [Bombyx mori]
Novel01306	151.672	63.2208	1.2625	3.7112e-06	6.3182e-05	--	PREDICTED: apoptosis regulatory protein Siva-like [Bombyx mori]
Novel01346	144.697	48.9875	1.5625	1.6643e-08	3.8124e-07	--	PREDICTED: argininosuccinate synthase [Bombyx mori]
Novel01363	0	32.2668	-6.012	4.6816e-10	1.2281e-08	--	PREDICTED: collagenase-like [Bombyx mori]
Novel01365	18.333	0	4.8817	3.6564e-05	0.00053115	--	PREDICTED: 15-hydroxyprostaglandin dehydrogenase [NAD(+)]-like [Bombyx mori]
Novel01380	22.3574	56.7951	-1.345	1.1723e-06	2.1668e-05	--	PREDICTED: uncharacterized protein LOC101736744 [Bombyx mori]
Novel01397	16.9022	51.1985	-1.5989	3.5276e-07	7.0135e-06	--	putative pol-like protein [Danaus plexippus]
Novel01417	22.0891	81.047	-1.8754	2.7081e-12	8.4179e-11	--	serine protease inhibitor 18 precursor [Bombyx mori]>gi|195972038|gb|ACG61181.1| serpin-18 [Bombyx mori]
Novel01438	69.0395	1.52006	5.5052	3.0429e-16	1.1514e-14	--	PREDICTED: cytosolic 10-formyltetrahydrofolate dehydrogenase [Bombyx mori]
Novel01469	5983.72	391.9	3.9325	0	0	--	PREDICTED: sericin 1-like isoform X8 [Bombyx mori]
Novel01491	116.795	28.3975	2.0401	1.1239e-10	3.0707e-09	--	PREDICTED: uncharacterized protein LOC101736082 [Bombyx mori]
Novel01497	0	14.6479	-3.8963	5.5853e-05	0.00078152	-//-
Novel01500	34.6986	7.18575	2.2717	0.00012857	0.0016697	--	PREDICTED: N-acetylneuraminate lyase-like [Bombyx mori]
Novel01504	138.794	0	8.6502	3.9923e-27	2.2194e-25	-//-
Novel01519	2.05688	27.2229	-3.7263	5.6615e-08	1.2232e-06	--	PREDICTED: uncharacterized protein LOC105391048 [Plutella xylostella]
Novel01528	2833.57	221.238	3.6789	0	0	--	hypothetical protein TcasGA2_TC001939 [Tribolium castaneum]
Novel01548	219.996	85.6763	1.3605	1.5095e-09	3.8278e-08	--	cytochrome P450, partial [Bombyx mori]
Novel01552	225.452	7.80759	4.8518	2.2676e-47	2.0232e-45	--	PREDICTED: fibrohexamerin-like [Bombyx mori]
Novel01553	63.5843	3.24741	4.2913	1.2056e-13	4.1099e-12	--	PREDICTED: uncharacterized protein LOC101739571 [Bombyx mori]>gi|827538668|ref|XP_012551815.1| PREDICTED: uncharacterized protein LOC101739571 [Bombyx mori]
Novel01554	0	17.3425	-6.5993	6.5397e-06	0.00010741	--	reverse transcriptase [Bombyx mori]
Novel01580	17.2599	1.58916	3.4411	0.0004303	0.0049997	--	PREDICTED: zinc finger protein 235-like [Bombyx mori]
Novel01604	59.0234	14.9243	1.9836	7.5196e-06	0.00012226	--	PREDICTED: alpha-tocopherol transfer protein-like [Bombyx mori]
Novel01625	2.23574	56.4496	-4.6581	2.6661e-16	1.0114e-14	--	pupal cuticle protein precursor [Bombyx mori]>gi|1169137|sp|P42852.1|CUPP_BOMMO RecName: Full=Pupal cuticle protein; Flags: Precursor [Bombyx mori]>gi|829163|emb|CAA48756.1| pupal cuticle protein [Bombyx mori]>gi|223671095|tpd|FAA00499.1| TPA: putative cuticle protein [Bombyx mori]>gi|227891|prf||1713293A pupal cuticle protein
Novel01642	41.6741	3.04013	3.7769	1.0945e-08	2.5516e-07	--	NADPH oxidoreductase [Bombyx mori]>gi|169246571|gb|ABK30932.2| NADPH oxidoreductase [Bombyx mori]
Novel01663	45.0724	8.42944	2.4187	4.795e-06	8.003e-05	--	cytochrome P450, partial [Bombyx mori]
Novel01668	9.83724	31.2304	-1.6666	4.6905e-05	0.0006686	-//-
Novel01677	691.111	311.889	1.1479	7.8181e-19	3.2566e-17	--	hemocytin [Bombyx mori]>gi|1346296|sp|P98092.1|HMCT_BOMMO RecName: Full=Hemocytin; AltName: Full=Humoral lectin; Flags: Precursor [Bombyx mori]>gi|664884|dbj|BAA06160.1| humoral lectin prepropeptide [Bombyx mori]>gi|1094393|prf||2106140A hemocytin
Novel01718	16.9916	37.7252	-1.1507	0.000299	0.0036015	--	PREDICTED: postreplication repair E3 ubiquitin-protein ligase RAD18-like isoform X1 [Bombyx mori]
Novel01725	82.3645	15.0624	2.4511	4.309e-10	1.1365e-08	--	PREDICTED: trypsin inhibitor-like [Bombyx mori]
Novel01747	65.5518	5.32022	3.6231	1.9928e-12	6.248e-11	--	PREDICTED: uncharacterized protein LOC101746177 [Bombyx mori]
Novel01767	290.109	19.3463	3.9065	8.0547e-53	7.9199e-51	--	silk proteinase inhibitor precursor [Bombyx mori]>gi|19070669|gb|AAL83952.1|AF354456_1 silk proteinase inhibitor [Bombyx mori]
Novel01807	35.1458	6.35663	2.467	4.19e-05	0.00060023	--	PREDICTED: sporozoite surface protein 2-like [Bombyx mori]
Novel01809	11.3575	55.6205	-2.292	1.4039e-10	3.8071e-09	--	reverse transcriptase [Bombyx mori]
Novel01875	47.6659	10.4332	2.1918	1.2704e-05	0.0001966	-//-
Novel01905	79.9499	0	7.321	4.5535e-18	1.8436e-16	--	PREDICTED: uncharacterized protein LOC105842476 [Bombyx mori]
Novel01906	12.5201	47.0528	-1.91	7.4688e-08	1.5923e-06	--	putative pol-like protein [Danaus plexippus]
Novel01978	11.9835	46.2928	-1.9497	6.8901e-08	1.4711e-06	--	PREDICTED: insulin receptor substrate 1-B, partial [Bombyx mori]
Novel01998	2.50402	17.2734	-2.7862	9.4312e-05	0.001261	--	putative pol-like protein [Danaus plexippus]
Novel02083	2.32517	37.7943	-4.0228	6.896e-11	1.9131e-09	--	PREDICTED: uncharacterized protein LOC101746950 [Bombyx mori]
Novel02090	4.38204	33.3723	-2.929	3.0436e-08	6.7681e-07	--	PREDICTED: phosphatidylinositol N-acetylglucosaminyltransferase subunit P [Plutella xylostella]>gi|768409559|ref|XP_011553520.1| PREDICTED: phosphatidylinositol N-acetylglucosaminyltransferase subunit P [Plutella xylostella]
Novel02143	51.7796	7.11666	2.8631	3.8894e-08	8.5567e-07	-//-
Novel02155	43.731	10.7786	2.0205	9.0514e-05	0.0012148	-//-
Novel02159	96.8521	21.6263	2.163	7.3799e-10	1.9048e-08	--	PREDICTED: adenylosuccinate synthetase-like [Bombyx mori]
Novel02190	100.072	1283.07	-3.6805	4.3626e-302	1.6169e-299	--	PREDICTED: uncharacterized protein LOC101739166 [Bombyx mori]
Novel02237	0	81.047	-7.3407	2.306e-21	1.0581e-19	-//-
Novel02239	32.6417	5.80388	2.4916	7.0029e-05	0.00096091	--	PREDICTED: sorbitol dehydrogenase [Bombyx mori]
Novel02245	41.0481	0	6.0446	2.379e-10	6.3561e-09	--	PREDICTED: LOW QUALITY PROTEIN: uncharacterized protein LOC105841478 [Bombyx mori]
Novel02267	13.6827	0	4.7743	0.00038819	0.004558	--	reverse transcriptase [Bombyx mori]
Novel02280	18.333	66.33	-1.8552	3.1954e-10	8.4746e-09	--	PREDICTED: uncharacterized protein LOC101739120 [Bombyx mori]
Novel02286	21.2842	0	7.267	7.549e-06	0.0001226	--	PREDICTED: uncharacterized protein LOC105841570 [Bombyx mori]
Novel02300	23.2517	1.65825	3.8096	1.8271e-05	0.00027567	--	endonuclease-reverse transcriptase [Bombyx mori]
Novel02342	38.9912	9.18947	2.0851	0.00014854	0.001905	--	PREDICTED: monocarboxylate transporter 5-like [Bombyx mori]
Novel02351	19.585	1.45097	3.7547	9.308e-05	0.0012457	--	olfactory receptor [Bombyx mori]
Novel02353	15.3819	0	4.098	0.00033239	0.0039542	-//-
Novel02374	0	37.3797	-6.2242	2.3953e-11	6.9242e-10	--	PREDICTED: collagenase-like [Bombyx mori]
Novel02392	29.6011	60.6643	-1.0352	1.6418e-05	0.00024979	-//-
Novel02398	2.59345	45.1873	-4.123	7.4074e-13	2.4114e-11	--	PREDICTED: cecropin-D-like peptide [Bombyx mori]
