# Supplementary material for: Comparative transcriptome profiling of a thermal resistant vs. sensitive silkworm strain in response to high temperature under stressful humidity condition
Source: PLoS One. 2017 May 18;12(5):e0177641. doi: 10.1371/journal.pone.0177641 (PMC5436693; doi:10.1371/journal.pone.0177641)
Supplement: S8 Table — (XLSX) [file pone.0177641.s013.xlsx]

## Sheet: RT_48hvsST_48h.DEG_GO_enrichmen
S8 Table. Gene Ontology (GO) classification of the DEGs obtained from the comparison RT_48h vs ST_48h
GO_accession	Description	Term_type	Over_represented_pValue	Corrected_pValue	DEG_item	DEG_list	Bg_item	Bg_list	Up	Up_Gene_names	Down	Down_Gene_names
GO:0008236	serine-type peptidase activity	molecular_function	5.9204e-13	1.2397e-09	46	501	293	10280	28	BGIBMGA002901,BGIBMGA004445,BGIBMGA001320,BGIBMGA002899,BGIBMGA002902,BGIBMGA008515,BGIBMGA006423,BGIBMGA014524,BGIBMGA003568,Novel00993,Novel01190,BGIBMGA012777,BGIBMGA010590,BGIBMGA012786,BGIBMGA012427,BGIBMGA003567,BGIBMGA012792,BGIBMGA009526,BGIBMGA008281,BGIBMGA009528,BGIBMGA008280,BGIBMGA009527,BGIBMGA008514,BGIBMGA007183,Novel00361,BGIBMGA014022,BGIBMGA012788,BGIBMGA001630	18	BGIBMGA005695,BGIBMGA014430,BGIBMGA014431,BGIBMGA010348,BGIBMGA008673,BGIBMGA014427,BGIBMGA012031,BGIBMGA009544,Novel02374,BGIBMGA014429,BGIBMGA001745,BGIBMGA012722,BGIBMGA013085,BGIBMGA013393,BGIBMGA007545,BGIBMGA011051,BGIBMGA003141,BGIBMGA013049
GO:0017171	serine hydrolase activity	molecular_function	5.9204e-13	1.2397e-09	46	501	293	10280	28	BGIBMGA012427,BGIBMGA003567,BGIBMGA009526,BGIBMGA012792,BGIBMGA008281,BGIBMGA009528,BGIBMGA009527,BGIBMGA008280,BGIBMGA008514,BGIBMGA007183,Novel00361,BGIBMGA014022,BGIBMGA012788,BGIBMGA001630,BGIBMGA002901,BGIBMGA004445,BGIBMGA001320,BGIBMGA002899,BGIBMGA002902,BGIBMGA003568,BGIBMGA014524,BGIBMGA006423,BGIBMGA008515,Novel00993,Novel01190,BGIBMGA012777,BGIBMGA010590,BGIBMGA012786	18	BGIBMGA012722,BGIBMGA013085,BGIBMGA013393,BGIBMGA007545,BGIBMGA003141,BGIBMGA011051,BGIBMGA013049,BGIBMGA014430,BGIBMGA005695,BGIBMGA014431,BGIBMGA010348,BGIBMGA008673,BGIBMGA014427,BGIBMGA012031,BGIBMGA009544,Novel02374,BGIBMGA001745,BGIBMGA014429
GO:0005576	extracellular region	cellular_component	7.9007e-10	1.1029e-06	63	501	548	10280	40	BGIBMGA009393,Novel02245,BGIBMGA007416,BGIBMGA001491,BGIBMGA001313,BGIBMGA000208,BGIBMGA010168,BGIBMGA004404,BGIBMGA011851,BGIBMGA004467,BGIBMGA008165,Novel01552,BGIBMGA011901,BGIBMGA004400,BGIBMGA008164,BGIBMGA010876,BGIBMGA004215,BGIBMGA014292,Novel00217,BGIBMGA001347,BGIBMGA004398,BGIBMGA004457,BGIBMGA009809,BGIBMGA012221,BGIBMGA009933,BGIBMGA001480,Novel01677,BGIBMGA004396,BGIBMGA003330,BGIBM…	23	BGIBMGA009072,BGIBMGA000623,BGIBMGA000036,Novel02398,BGIBMGA004463,BGIBMGA011424,BGIBMGA006905,BGIBMGA000861,BGIBMGA002739,BGIBMGA000039,BGIBMGA004547,BGIBMGA008110,BGIBMGA004403,BGIBMGA001582,BGIBMGA011495,BGIBMGA002747,BGIBMGA004546,BGIBMGA002652,BGIBMGA004090,BGIBMGA010030,BGIBMGA014227,BGIBMGA004340,BGIBMGA012143
GO:0004252	serine-type endopeptidase activity	molecular_function	1.3066e-09	1.368e-06	33	501	215	10280	23	BGIBMGA008514,BGIBMGA009528,BGIBMGA008280,BGIBMGA009527,BGIBMGA012792,BGIBMGA009526,BGIBMGA008281,BGIBMGA012427,BGIBMGA003567,BGIBMGA012788,BGIBMGA007183,BGIBMGA014022,BGIBMGA006423,BGIBMGA008515,BGIBMGA003568,BGIBMGA014524,BGIBMGA004445,BGIBMGA001320,BGIBMGA010590,BGIBMGA012786,BGIBMGA012777,Novel01190,Novel00993	10	BGIBMGA011051,BGIBMGA013049,BGIBMGA013393,BGIBMGA014427,BGIBMGA014431,BGIBMGA008673,BGIBMGA014430,BGIBMGA014429,BGIBMGA001745,Novel02374
GO:0008152	metabolic process	biological_process	6.5855e-09	5.1431e-06	312	501	5062	10280	170	BGIBMGA012872,BGIBMGA013652,BGIBMGA007950,BGIBMGA011308,BGIBMGA007767,BGIBMGA002901,BGIBMGA007121,BGIBMGA001480,BGIBMGA000475,BGIBMGA007183,BGIBMGA013860,BGIBMGA004797,BGIBMGA000209,Novel00217,BGIBMGA012648,BGIBMGA009809,BGIBMGA000774,BGIBMGA013812,BGIBMGA004965,BGIBMGA008280,BGIBMGA011707,BGIBMGA011681,BGIBMGA005182,BGIBMGA005673,BGIBMGA011851,BGIBMGA012763,Novel01190,Novel00993,BGIBMGA001491,BG…	142	BGIBMGA008478,BGIBMGA001745,BGIBMGA002551,BGIBMGA012997,BGIBMGA014427,BGIBMGA000529,Novel00669,BGIBMGA008673,BGIBMGA006595,BGIBMGA008110,BGIBMGA014430,BGIBMGA010445,BGIBMGA007132,BGIBMGA005012,BGIBMGA001695,BGIBMGA006854,BGIBMGA008355,BGIBMGA002769,BGIBMGA007125,BGIBMGA004546,BGIBMGA013300,BGIBMGA001358,BGIBMGA014192,Novel00378,Novel00357,BGIBMGA007547,BGIBMGA010811,BGIBMGA007545,BGIBMGA006131,BG…
GO:0070011	peptidase activity, acting on L-amino acid peptides	molecular_function	7.3684e-09	5.1431e-06	59	501	550	10280	34	BGIBMGA001803,BGIBMGA009528,BGIBMGA009527,BGIBMGA008280,BGIBMGA008514,BGIBMGA012427,BGIBMGA003567,BGIBMGA009526,BGIBMGA012792,BGIBMGA008281,BGIBMGA004797,Novel00361,BGIBMGA007183,BGIBMGA014022,BGIBMGA012788,BGIBMGA001630,BGIBMGA008062,BGIBMGA002899,BGIBMGA002902,BGIBMGA014524,BGIBMGA003568,BGIBMGA008515,BGIBMGA009477,BGIBMGA006423,BGIBMGA002901,BGIBMGA004445,BGIBMGA001320,BGIBMGA012777,BGIBMGA008…	25	BGIBMGA013085,BGIBMGA006131,BGIBMGA009476,BGIBMGA012722,BGIBMGA003141,BGIBMGA011051,BGIBMGA004830,BGIBMGA013049,BGIBMGA013393,BGIBMGA007545,BGIBMGA014431,BGIBMGA004420,BGIBMGA010348,BGIBMGA008673,BGIBMGA014427,BGIBMGA000529,BGIBMGA014430,BGIBMGA000861,BGIBMGA005695,BGIBMGA007915,BGIBMGA001745,BGIBMGA014429,BGIBMGA012031,BGIBMGA009544,Novel02374
GO:0008233	peptidase activity	molecular_function	1.1359e-08	6.796e-06	62	501	597	10280	37	BGIBMGA001630,BGIBMGA012788,BGIBMGA011000,BGIBMGA014022,BGIBMGA007183,Novel00361,BGIBMGA004797,BGIBMGA011002,BGIBMGA008062,BGIBMGA008514,BGIBMGA009527,BGIBMGA008280,BGIBMGA001803,BGIBMGA009528,BGIBMGA008281,BGIBMGA009526,BGIBMGA012792,BGIBMGA003567,BGIBMGA012427,BGIBMGA012786,BGIBMGA010590,BGIBMGA008017,BGIBMGA012777,Novel01190,Novel00993,BGIBMGA001913,BGIBMGA003568,BGIBMGA014524,BGIBMGA009477,BG…	25	BGIBMGA013049,BGIBMGA004830,BGIBMGA003141,BGIBMGA011051,BGIBMGA007545,BGIBMGA013393,BGIBMGA013085,BGIBMGA006131,BGIBMGA009476,BGIBMGA012722,BGIBMGA001745,BGIBMGA014429,BGIBMGA007915,Novel02374,BGIBMGA009544,BGIBMGA012031,BGIBMGA000529,BGIBMGA014427,BGIBMGA008673,BGIBMGA014431,BGIBMGA004420,BGIBMGA010348,BGIBMGA014430,BGIBMGA000861,BGIBMGA005695
GO:0006508	proteolysis	biological_process	5.0473e-08	2.6423e-05	60	501	601	10280	35	BGIBMGA002901,BGIBMGA001274,BGIBMGA004445,BGIBMGA001320,BGIBMGA012292,BGIBMGA002902,BGIBMGA002899,BGIBMGA003568,BGIBMGA014524,BGIBMGA009477,BGIBMGA006423,BGIBMGA008515,Novel00993,Novel01190,BGIBMGA012777,BGIBMGA010590,BGIBMGA012786,BGIBMGA012427,BGIBMGA003567,BGIBMGA009526,BGIBMGA012792,BGIBMGA008281,BGIBMGA001803,BGIBMGA009528,BGIBMGA009527,BGIBMGA008280,BGIBMGA008514,BGIBMGA011002,BGIBMGA007183…	25	BGIBMGA014430,BGIBMGA005695,BGIBMGA004420,BGIBMGA014431,BGIBMGA010348,BGIBMGA008673,BGIBMGA000529,BGIBMGA014427,BGIBMGA012031,BGIBMGA009544,Novel02374,BGIBMGA007915,BGIBMGA001745,BGIBMGA014429,BGIBMGA012722,BGIBMGA013085,BGIBMGA006131,BGIBMGA009476,BGIBMGA013393,BGIBMGA007545,BGIBMGA002974,BGIBMGA003141,BGIBMGA011051,BGIBMGA004830,BGIBMGA013049
GO:0003824	catalytic activity	molecular_function	8.1303e-07	0.00037833	276	501	4494	10280	145	BGIBMGA010291,BGIBMGA006993,Novel02239,BGIBMGA007416,BGIBMGA012777,BGIBMGA008725,BGIBMGA012764,BGIBMGA001876,BGIBMGA003567,BGIBMGA007735,BGIBMGA004881,BGIBMGA014187,BGIBMGA009527,BGIBMGA007424,BGIBMGA001098,BGIBMGA002406,BGIBMGA008062,BGIBMGA012309,BGIBMGA001630,BGIBMGA012089,BGIBMGA008401,BGIBMGA003568,BGIBMGA001913,BGIBMGA012660,BGIBMGA011223,BGIBMGA008082,BGIBMGA000776,BGIBMGA014087,BGIBMGA006…	131	BGIBMGA011824,BGIBMGA006905,BGIBMGA005695,BGIBMGA004420,BGIBMGA002426,BGIBMGA012031,Novel02374,BGIBMGA011203,BGIBMGA006623,BGIBMGA013393,BGIBMGA003332,BGIBMGA011051,BGIBMGA011822,BGIBMGA009276,BGIBMGA000624,BGIBMGA009544,BGIBMGA001613,BGIBMGA002756,BGIBMGA008315,BGIBMGA004825,BGIBMGA012515,BGIBMGA013085,BGIBMGA013830,BGIBMGA007487,BGIBMGA007190,BGIBMGA002462,BGIBMGA003654,BGIBMGA010811,BGIBMGA007…
GO:0004175	endopeptidase activity	molecular_function	4.3357e-06	0.0018158	39	501	372	10280	24	BGIBMGA010590,BGIBMGA012786,BGIBMGA012777,Novel01190,BGIBMGA001913,Novel00993,BGIBMGA008515,BGIBMGA006423,BGIBMGA014524,BGIBMGA003568,BGIBMGA004445,BGIBMGA001320,BGIBMGA012788,BGIBMGA007183,BGIBMGA014022,BGIBMGA008514,BGIBMGA009528,BGIBMGA008280,BGIBMGA009527,BGIBMGA012792,BGIBMGA009526,BGIBMGA008281,BGIBMGA012427,BGIBMGA003567	15	BGIBMGA007915,BGIBMGA014429,BGIBMGA001745,Novel02374,BGIBMGA000529,BGIBMGA014427,BGIBMGA004420,BGIBMGA014431,BGIBMGA008673,BGIBMGA014430,BGIBMGA000861,BGIBMGA011051,BGIBMGA013049,BGIBMGA013393,BGIBMGA006131
GO:0016787	hydrolase activity	molecular_function	1.6575e-05	0.0063105	142	501	2028	10280	74	BGIBMGA000774,BGIBMGA012648,BGIBMGA014022,BGIBMGA007183,Novel00361,BGIBMGA004797,BGIBMGA000209,BGIBMGA011000,BGIBMGA012427,BGIBMGA009526,BGIBMGA008280,BGIBMGA013812,BGIBMGA007950,BGIBMGA008925,BGIBMGA002901,BGIBMGA003441,BGIBMGA007767,BGIBMGA014524,BGIBMGA008515,BGIBMGA003512,BGIBMGA004625,BGIBMGA007738,BGIBMGA001595,BGIBMGA010735,BGIBMGA008281,BGIBMGA012792,BGIBMGA012910,BGIBMGA007546,BGIBMGA001…	68	BGIBMGA001695,BGIBMGA014227,BGIBMGA014048,BGIBMGA001745,BGIBMGA013230,BGIBMGA000861,BGIBMGA014430,BGIBMGA008673,BGIBMGA000529,BGIBMGA014427,BGIBMGA007545,BGIBMGA003141,BGIBMGA008519,BGIBMGA011765,Novel00330,BGIBMGA006131,BGIBMGA003920,Novel00746,Novel00884,BGIBMGA014192,BGIBMGA010537,BGIBMGA014429,Novel00357,BGIBMGA007547,BGIBMGA010811,BGIBMGA010385,Novel01906,BGIBMGA010348,BGIBMGA012866,BGIBMGA0…
GO:0006022	aminoglycan metabolic process	biological_process	2.6487e-05	0.009244	15	501	85	10280	11	Novel00217,BGIBMGA001504,BGIBMGA010475,BGIBMGA009809,BGIBMGA001313,BGIBMGA001491,Novel01677,BGIBMGA001480,BGIBMGA012865,BGIBMGA000185,BGIBMGA011851	4	BGIBMGA012866,BGIBMGA002769,BGIBMGA012867,BGIBMGA008038
GO:0071704	organic substance metabolic process	biological_process	0.00023489	0.075669	247	501	4199	10280	130	BGIBMGA001504,BGIBMGA012792,BGIBMGA010735,BGIBMGA008281,BGIBMGA003032,BGIBMGA008514,BGIBMGA001803,BGIBMGA012910,BGIBMGA003057,BGIBMGA014217,BGIBMGA000804,Novel01677,BGIBMGA004625,BGIBMGA003512,BGIBMGA000185,BGIBMGA004445,BGIBMGA001320,BGIBMGA012292,BGIBMGA011901,BGIBMGA013129,BGIBMGA006791,BGIBMGA002902,BGIBMGA006235,Novel01190,BGIBMGA001313,BGIBMGA001491,Novel00993,BGIBMGA005673,BGIBMGA004540,BG…	117	BGIBMGA006374,BGIBMGA006227,BGIBMGA008519,BGIBMGA005024,Novel01809,BGIBMGA011477,BGIBMGA003791,BGIBMGA006131,BGIBMGA003920,Novel00330,BGIBMGA007545,BGIBMGA003141,BGIBMGA004776,BGIBMGA010385,BGIBMGA009699,BGIBMGA010811,BGIBMGA009207,BGIBMGA013421,Novel00378,BGIBMGA010348,BGIBMGA014046,BGIBMGA001358,BGIBMGA010537,BGIBMGA012069,BGIBMGA014192,Novel00884,BGIBMGA014429,BGIBMGA013300,BGIBMGA011774,BGIBM…
GO:0030203	glycosaminoglycan metabolic process	biological_process	0.00048656	0.14555	6	501	22	10280	2	BGIBMGA012865,BGIBMGA010475	4	BGIBMGA012867,BGIBMGA012866,BGIBMGA008038,BGIBMGA002769
GO:0048037	cofactor binding	molecular_function	0.00054629	0.15233	31	501	326	10280	20	BGIBMGA005710,BGIBMGA002576,BGIBMGA013000,BGIBMGA000068,BGIBMGA012999,Novel02239,BGIBMGA002941,BGIBMGA005832,Novel02143,BGIBMGA012872,BGIBMGA012309,BGIBMGA001876,BGIBMGA006246,BGIBMGA001126,BGIBMGA011138,BGIBMGA011707,BGIBMGA011308,BGIBMGA005828,BGIBMGA007146,BGIBMGA012399	11	BGIBMGA012997,BGIBMGA001613,BGIBMGA011601,BGIBMGA011116,BGIBMGA005831,BGIBMGA011984,BGIBMGA012780,BGIBMGA008348,BGIBMGA000158,BGIBMGA007125,BGIBMGA008010
GO:0005212	structural constituent of eye lens	molecular_function	0.00058197	0.15233	3	501	5	10280	2	BGIBMGA004540,BGIBMGA004541	1	BGIBMGA004606
GO:0006027	glycosaminoglycan catabolic process	biological_process	0.00070495	0.16402	5	501	16	10280	2	BGIBMGA010475,BGIBMGA012865	3	BGIBMGA008038,BGIBMGA012867,BGIBMGA012866
GO:0009253	peptidoglycan catabolic process	biological_process	0.00070495	0.16402	5	501	16	10280	2	BGIBMGA010475,BGIBMGA012865	3	BGIBMGA012867,BGIBMGA012866,BGIBMGA008038
GO:0000270	peptidoglycan metabolic process	biological_process	0.0013268	0.2841	5	501	18	10280	2	BGIBMGA012865,BGIBMGA010475	3	BGIBMGA008038,BGIBMGA012867,BGIBMGA012866
GO:1901136	carbohydrate derivative catabolic process	biological_process	0.0013848	0.2841	7	501	35	10280	3	BGIBMGA008925,BGIBMGA012865,BGIBMGA010475	4	BGIBMGA008038,BGIBMGA012867,BGIBMGA012866,BGIBMGA008348
GO:0008745	N-acetylmuramoyl-L-alanine amidase activity	molecular_function	0.0014246	0.2841	4	501	13	10280	1	BGIBMGA012865	3	BGIBMGA012867,BGIBMGA012866,BGIBMGA008038
GO:0044238	primary metabolic process	biological_process	0.001529	0.29107	230	501	3974	10280	119	BGIBMGA011138,BGIBMGA009528,BGIBMGA010840,Novel01070,BGIBMGA005710,Novel00679,BGIBMGA012999,BGIBMGA011002,BGIBMGA003645,BGIBMGA005832,BGIBMGA009933,BGIBMGA012788,BGIBMGA013635,BGIBMGA008589,Novel02159,BGIBMGA007637,BGIBMGA001274,BGIBMGA005665,BGIBMGA003568,BGIBMGA012660,Novel02245,BGIBMGA011223,BGIBMGA008082,BGIBMGA010590,BGIBMGA008000,Novel02143,BGIBMGA012786,BGIBMGA002960,BGIBMGA003567,BGIBMGA0…	111	BGIBMGA012722,Novel00824,BGIBMGA008315,BGIBMGA012515,BGIBMGA004825,BGIBMGA009476,BGIBMGA013085,BGIBMGA014198,BGIBMGA003917,BGIBMGA013298,BGIBMGA001582,BGIBMGA013830,BGIBMGA009056,BGIBMGA002462,BGIBMGA003654,BGIBMGA004830,BGIBMGA013049,BGIBMGA011609,BGIBMGA011984,BGIBMGA014431,BGIBMGA003221,BGIBMGA003833,BGIBMGA007935,BGIBMGA009276,BGIBMGA009544,BGIBMGA013341,BGIBMGA004708,BGIBMGA014042,BGIBMGA001…
GO:0050840	extracellular matrix binding	molecular_function	0.0018906	0.34095	3	501	5	10280	1	BGIBMGA000209	2	Novel00828,BGIBMGA010030
GO:0008061	chitin binding	molecular_function	0.0020779	0.34095	9	501	55	10280	9	BGIBMGA001504,Novel00217,BGIBMGA001491,BGIBMGA001313,BGIBMGA009809,BGIBMGA001480,Novel01677,BGIBMGA011851,BGIBMGA000185	0
GO:0005991	trehalose metabolic process	biological_process	0.0021178	0.34095	3	501	6	10280	3	BGIBMGA002765,BGIBMGA005182,BGIBMGA005665	0
GO:0005975	carbohydrate metabolic process	biological_process	0.0021348	0.34095	37	501	437	10280	19	BGIBMGA002765,BGIBMGA005182,BGIBMGA010735,BGIBMGA005240,BGIBMGA014187,BGIBMGA004965,BGIBMGA003057,BGIBMGA013860,BGIBMGA003512,BGIBMGA005665,BGIBMGA004614,BGIBMGA004467,BGIBMGA003323,BGIBMGA007767,BGIBMGA006235,BGIBMGA007950,BGIBMGA001876,Novel02143,Novel02300	18	BGIBMGA011477,BGIBMGA002696,BGIBMGA001695,BGIBMGA011116,BGIBMGA006905,BGIBMGA009699,BGIBMGA010811,BGIBMGA010445,BGIBMGA004547,BGIBMGA011609,BGIBMGA005914,BGIBMGA003221,BGIBMGA010537,BGIBMGA014192,BGIBMGA005786,BGIBMGA012069,BGIBMGA014042,BGIBMGA001613
GO:0006026	aminoglycan catabolic process	biological_process	0.0021981	0.34095	5	501	20	10280	2	BGIBMGA012865,BGIBMGA010475	3	BGIBMGA012867,BGIBMGA012866,BGIBMGA008038
GO:1901565	organonitrogen compound catabolic process	biological_process	0.002924	0.43735	8	501	51	10280	3	BGIBMGA012865,BGIBMGA008925,BGIBMGA010475	5	BGIBMGA008038,BGIBMGA012867,BGIBMGA009276,BGIBMGA003865,BGIBMGA012866
GO:0009986	cell surface	cellular_component	0.0043614	0.62984	3	501	7	10280	3	BGIBMGA000206,BGIBMGA012379,BGIBMGA000209	0
GO:0008150	biological_process	biological_process	0.0048167	0.6718	384	501	7252	10280	209	BGIBMGA010475,BGIBMGA010402,BGIBMGA008268,BGIBMGA002765,BGIBMGA012865,BGIBMGA005828,BGIBMGA005240,BGIBMGA010640,BGIBMGA003330,BGIBMGA014348,BGIBMGA003323,BGIBMGA014201,BGIBMGA004467,BGIBMGA004614,BGIBMGA013841,BGIBMGA002899,BGIBMGA010815,BGIBMGA006056,BGIBMGA012171,BGIBMGA009477,BGIBMGA006423,BGIBMGA014241,BGIBMGA004950,BGIBMGA013000,BGIBMGA013909,BGIBMGA011777,BGIBMGA001351,BGIBMGA013924,BGIBMGA…	175	BGIBMGA004090,BGIBMGA005658,BGIBMGA002696,BGIBMGA013893,BGIBMGA008010,BGIBMGA013209,BGIBMGA009325,BGIBMGA012867,BGIBMGA000387,BGIBMGA009872,Novel00735,BGIBMGA010513,BGIBMGA007093,BGIBMGA009794,BGIBMGA005914,BGIBMGA008348,BGIBMGA004547,BGIBMGA005786,BGIBMGA004115,BGIBMGA011880,BGIBMGA004882,BGIBMGA012722,Novel00824,BGIBMGA014198,BGIBMGA003917,BGIBMGA008038,BGIBMGA009476,BGIBMGA012866,BGIBMGA001582…
GO:0050662	coenzyme binding	molecular_function	0.0053092	0.6718	24	501	269	10280	18	BGIBMGA011707,BGIBMGA011138,BGIBMGA001126,BGIBMGA011308,BGIBMGA005828,BGIBMGA012399,BGIBMGA000068,BGIBMGA012999,Novel02239,BGIBMGA002941,BGIBMGA002576,BGIBMGA005710,BGIBMGA013000,BGIBMGA012309,Novel02143,BGIBMGA012872,BGIBMGA006246,BGIBMGA005832	6	BGIBMGA011116,BGIBMGA007125,BGIBMGA008348,BGIBMGA000158,BGIBMGA005831,BGIBMGA012997
GO:0006030	chitin metabolic process	biological_process	0.0056245	0.6718	9	501	63	10280	9	BGIBMGA001491,BGIBMGA001313,BGIBMGA009809,BGIBMGA001504,Novel00217,BGIBMGA011851,BGIBMGA000185,Novel01677,BGIBMGA001480	0
GO:1901071	glucosamine-containing compound metabolic process	biological_process	0.0056245	0.6718	9	501	63	10280	9	BGIBMGA000185,BGIBMGA011851,Novel01677,BGIBMGA001480,BGIBMGA009809,BGIBMGA001313,BGIBMGA001491,Novel00217,BGIBMGA001504	0
GO:0044710	single-organism metabolic process	biological_process	0.0057555	0.6718	126	501	2028	10280	65	BGIBMGA002406,BGIBMGA000068,BGIBMGA010640,BGIBMGA002307,BGIBMGA004625,BGIBMGA000804,BGIBMGA012309,BGIBMGA010475,BGIBMGA010402,BGIBMGA008268,BGIBMGA001504,BGIBMGA002765,BGIBMGA012910,BGIBMGA012399,BGIBMGA011261,BGIBMGA004950,BGIBMGA013000,Novel02239,BGIBMGA013909,BGIBMGA011777,BGIBMGA010639,BGIBMGA012404,BGIBMGA001351,BGIBMGA005673,BGIBMGA004540,BGIBMGA014201,BGIBMGA001320,BGIBMGA010291,BGIBMGA006…	61	BGIBMGA004776,BGIBMGA000004,BGIBMGA004090,BGIBMGA003791,BGIBMGA008519,Novel01809,BGIBMGA003920,BGIBMGA008010,Novel00884,BGIBMGA012069,BGIBMGA005786,BGIBMGA001276,BGIBMGA009699,BGIBMGA005695,BGIBMGA010385,BGIBMGA009794,Novel00741,BGIBMGA014046,BGIBMGA005914,BGIBMGA008348,Novel00378,BGIBMGA003866,BGIBMGA004547,BGIBMGA001695,BGIBMGA007487,BGIBMGA005012,BGIBMGA010864,BGIBMGA008096,BGIBMGA007190,BGIBM…
GO:0005992	trehalose biosynthetic process	biological_process	0.0058177	0.6718	2	501	3	10280	2	BGIBMGA002765,BGIBMGA005182	0
GO:0005310	dicarboxylic acid transmembrane transporter activity	molecular_function	0.0059425	0.6718	3	501	8	10280	0		3	BGIBMGA010513,BGIBMGA005914,BGIBMGA014226
GO:0009617	response to bacterium	biological_process	0.0060956	0.6718	7	501	42	10280	4	BGIBMGA000207,BGIBMGA005832,BGIBMGA012171,BGIBMGA000206	3	BGIBMGA009794,BGIBMGA011495,BGIBMGA006905
GO:0042742	defense response to bacterium	biological_process	0.0060956	0.6718	7	501	42	10280	4	BGIBMGA005832,BGIBMGA000207,BGIBMGA012171,BGIBMGA000206	3	BGIBMGA006905,BGIBMGA011495,BGIBMGA009794
GO:0005984	disaccharide metabolic process	biological_process	0.0064216	0.68958	3	501	8	10280	3	BGIBMGA005182,BGIBMGA002765,BGIBMGA005665	0
GO:0000272	polysaccharide catabolic process	biological_process	0.006951	0.71191	3	501	7	10280	3	BGIBMGA005665,Novel02300,BGIBMGA003512	0
GO:0005343	organic acid:sodium symporter activity	molecular_function	0.0072598	0.71191	3	501	9	10280	0		3	BGIBMGA014226,BGIBMGA005914,BGIBMGA010513
GO:0015296	anion:cation symporter activity	molecular_function	0.0072598	0.71191	3	501	9	10280	0		3	BGIBMGA010513,BGIBMGA005914,BGIBMGA014226
GO:0006952	defense response	biological_process	0.0073095	0.71191	11	501	90	10280	5	BGIBMGA000207,BGIBMGA014292,BGIBMGA005832,BGIBMGA012171,BGIBMGA000206	6	BGIBMGA000028,BGIBMGA004562,BGIBMGA000861,BGIBMGA009794,BGIBMGA006905,BGIBMGA011495
GO:0006040	amino sugar metabolic process	biological_process	0.0076085	0.72419	9	501	66	10280	9	BGIBMGA009809,BGIBMGA001491,BGIBMGA001313,Novel00217,BGIBMGA001504,BGIBMGA011851,BGIBMGA000185,BGIBMGA001480,Novel01677	0
GO:0016810	hydrolase activity, acting on carbon-nitrogen (but not peptide) bonds	molecular_function	0.0097039	0.90311	9	501	74	10280	4	BGIBMGA012865,BGIBMGA001595,BGIBMGA010475,BGIBMGA008925	5	BGIBMGA002462,BGIBMGA002696,BGIBMGA012867,BGIBMGA008038,BGIBMGA012866
GO:0005996	monosaccharide metabolic process	biological_process	0.010292	0.93699	6	501	38	10280	1	Novel02143	5	BGIBMGA009699,BGIBMGA005914,BGIBMGA014042,BGIBMGA001695,BGIBMGA001613
GO:0098542	defense response to other organism	biological_process	0.010758	0.9377	7	501	47	10280	4	BGIBMGA012171,BGIBMGA000206,BGIBMGA005832,BGIBMGA000207	3	BGIBMGA009794,BGIBMGA011495,BGIBMGA006905
GO:0006955	immune response	biological_process	0.010881	0.9377	6	501	36	10280	2	BGIBMGA010475,BGIBMGA003032	4	Novel00746,BGIBMGA004577,BGIBMGA000028,BGIBMGA000623
GO:0016811	hydrolase activity, acting on carbon-nitrogen (but not peptide) bonds, in linear amides	molecular_function	0.011154	0.9377	5	501	29	10280	2	BGIBMGA012865,BGIBMGA010475	3	BGIBMGA012867,BGIBMGA012866,BGIBMGA008038
GO:0009056	catabolic process	biological_process	0.011195	0.9377	30	501	389	10280	13	BGIBMGA012171,BGIBMGA012865,BGIBMGA004881,BGIBMGA012910,BGIBMGA012292,BGIBMGA005665,BGIBMGA010291,BGIBMGA010475,BGIBMGA008925,BGIBMGA003512,Novel02300,BGIBMGA007416,BGIBMGA002576	17	BGIBMGA008348,BGIBMGA014227,BGIBMGA014198,BGIBMGA008038,BGIBMGA008519,BGIBMGA002652,BGIBMGA003865,BGIBMGA004693,BGIBMGA002974,BGIBMGA012867,BGIBMGA011880,BGIBMGA004336,BGIBMGA004882,BGIBMGA001582,BGIBMGA012866,BGIBMGA009276,BGIBMGA005786
GO:0030001	metal ion transport	biological_process	0.01159	0.95174	20	501	230	10280	10	BGIBMGA012399,BGIBMGA012292,BGIBMGA005005,Novel02155,BGIBMGA005004,BGIBMGA012221,BGIBMGA012309,BGIBMGA012800,BGIBMGA012999,BGIBMGA013000	10	Novel00378,BGIBMGA003920,BGIBMGA003221,BGIBMGA011822,BGIBMGA003180,BGIBMGA012371,BGIBMGA013297,BGIBMGA011424,BGIBMGA012997,BGIBMGA004118
GO:0043207	response to external biotic stimulus	biological_process	0.012374	0.97775	8	501	60	10280	4	BGIBMGA000207,BGIBMGA000206,BGIBMGA012171,BGIBMGA005832	4	BGIBMGA006905,BGIBMGA009794,BGIBMGA001582,BGIBMGA011495
GO:0051707	response to other organism	biological_process	0.012374	0.97775	8	501	60	10280	4	BGIBMGA000207,BGIBMGA012171,BGIBMGA000206,BGIBMGA005832	4	BGIBMGA006905,BGIBMGA009794,BGIBMGA001582,BGIBMGA011495
GO:0006575	cellular modified amino acid metabolic process	biological_process	0.012769	0.9903	7	501	50	10280	2	BGIBMGA005832,BGIBMGA004950	5	BGIBMGA008348,BGIBMGA012515,BGIBMGA005831,BGIBMGA000387,BGIBMGA009276
GO:0000041	transition metal ion transport	biological_process	0.013104	0.99781	7	501	54	10280	3	BGIBMGA005005,BGIBMGA012292,BGIBMGA012221	4	BGIBMGA003221,BGIBMGA003920,BGIBMGA011424,BGIBMGA011822
GO:0016491	oxidoreductase activity	molecular_function	0.014629	1	61	501	924	10280	39	BGIBMGA013635,BGIBMGA012309,BGIBMGA002307,BGIBMGA005832,BGIBMGA000068,BGIBMGA012999,BGIBMGA005710,BGIBMGA002406,BGIBMGA005828,Novel00853,BGIBMGA012399,BGIBMGA006801,BGIBMGA008268,BGIBMGA011138,BGIBMGA001504,BGIBMGA013115,BGIBMGA010402,BGIBMGA001126,BGIBMGA010475,Novel02143,BGIBMGA012872,BGIBMGA006246,BGIBMGA014087,BGIBMGA012764,BGIBMGA013652,BGIBMGA012763,BGIBMGA008082,Novel02239,BGIBMGA002941,BG…	22	BGIBMGA007190,BGIBMGA008096,BGIBMGA005012,BGIBMGA007487,BGIBMGA007125,BGIBMGA004546,BGIBMGA000004,BGIBMGA008478,BGIBMGA012997,BGIBMGA005786,BGIBMGA009276,BGIBMGA003866,BGIBMGA004547,BGIBMGA000158,BGIBMGA008348,BGIBMGA010621,BGIBMGA005831,BGIBMGA014046,Novel00741,BGIBMGA001276,BGIBMGA011116,Novel00915
GO:0006835	dicarboxylic acid transport	biological_process	0.014825	1	3	501	11	10280	0		3	BGIBMGA010513,BGIBMGA005914,BGIBMGA014226
GO:0009314	response to radiation	biological_process	0.015229	1	2	501	4	10280	2	BGIBMGA004625,BGIBMGA003032	0
GO:0009416	response to light stimulus	biological_process	0.015229	1	2	501	4	10280	2	BGIBMGA004625,BGIBMGA003032	0
GO:0006629	lipid metabolic process	biological_process	0.015576	1	35	501	477	10280	21	BGIBMGA012910,BGIBMGA004965,BGIBMGA011138,BGIBMGA013860,BGIBMGA005710,BGIBMGA010640,BGIBMGA012648,BGIBMGA012999,BGIBMGA013129,BGIBMGA001926,BGIBMGA012486,BGIBMGA011777,BGIBMGA010639,BGIBMGA012872,BGIBMGA004540,BGIBMGA005673,BGIBMGA002576,BGIBMGA012660,BGIBMGA013000,BGIBMGA008082,BGIBMGA011223	14	BGIBMGA003917,BGIBMGA003920,BGIBMGA014227,BGIBMGA008519,BGIBMGA004776,BGIBMGA004547,BGIBMGA005695,BGIBMGA011116,BGIBMGA010385,BGIBMGA004708,BGIBMGA002756,BGIBMGA012997,BGIBMGA013341,BGIBMGA012069
GO:0009607	response to biotic stimulus	biological_process	0.015882	1	8	501	63	10280	4	BGIBMGA005832,BGIBMGA012171,BGIBMGA000206,BGIBMGA000207	4	BGIBMGA011495,BGIBMGA001582,BGIBMGA006905,BGIBMGA009794
GO:0016614	oxidoreductase activity, acting on CH-OH group of donors	molecular_function	0.016296	1	17	501	193	10280	12	BGIBMGA012399,BGIBMGA011138,BGIBMGA001126,BGIBMGA010475,BGIBMGA006246,Novel02143,BGIBMGA012872,BGIBMGA012309,BGIBMGA012999,BGIBMGA000068,BGIBMGA013000,BGIBMGA005710	5	BGIBMGA007125,BGIBMGA008348,BGIBMGA000158,BGIBMGA011116,BGIBMGA012997
GO:0019538	protein metabolic process	biological_process	0.017597	1	95	501	1553	10280	52	BGIBMGA001630,BGIBMGA001803,BGIBMGA009527,BGIBMGA008514,BGIBMGA003567,BGIBMGA003032,BGIBMGA012792,BGIBMGA008281,BGIBMGA012777,Novel00993,BGIBMGA004950,BGIBMGA014241,Novel01190,BGIBMGA002902,BGIBMGA002899,BGIBMGA009477,BGIBMGA006423,BGIBMGA012171,BGIBMGA001620,BGIBMGA011901,BGIBMGA014348,BGIBMGA004445,BGIBMGA012292,BGIBMGA001320,BGIBMGA007183,Novel00361,BGIBMGA004797,BGIBMGA014022,BGIBMGA003645,BG…	43	BGIBMGA004776,BGIBMGA002974,BGIBMGA011051,BGIBMGA003141,BGIBMGA013393,BGIBMGA007545,BGIBMGA006623,BGIBMGA006131,BGIBMGA003791,BGIBMGA005658,BGIBMGA014429,BGIBMGA012031,Novel02374,BGIBMGA004420,BGIBMGA010348,BGIBMGA011508,BGIBMGA009207,BGIBMGA004547,BGIBMGA009794,BGIBMGA005695,BGIBMGA009699,BGIBMGA003654,BGIBMGA003522,BGIBMGA013049,BGIBMGA004830,BGIBMGA013298,BGIBMGA001582,BGIBMGA010864,BGIBMGA012…
GO:0016853	isomerase activity	molecular_function	0.017808	1	11	501	109	10280	4	BGIBMGA014348,BGIBMGA004467,Novel02239,BGIBMGA000209	7	BGIBMGA010445,BGIBMGA009699,BGIBMGA003221,BGIBMGA014042,BGIBMGA005914,BGIBMGA002769,BGIBMGA003522
GO:0055114	oxidation-reduction process	biological_process	0.018207	1	56	501	832	10280	34	BGIBMGA014201,BGIBMGA001320,BGIBMGA012089,BGIBMGA005665,BGIBMGA010815,BGIBMGA011308,BGIBMGA004950,BGIBMGA002576,BGIBMGA000238,BGIBMGA013000,BGIBMGA008082,Novel02239,BGIBMGA013652,Novel02143,BGIBMGA012872,BGIBMGA014087,BGIBMGA006246,BGIBMGA010402,BGIBMGA001126,BGIBMGA010475,BGIBMGA011138,BGIBMGA008268,BGIBMGA001504,BGIBMGA006801,BGIBMGA012399,BGIBMGA011261,BGIBMGA005710,BGIBMGA004041,BGIBMGA002406…	22	BGIBMGA001276,BGIBMGA011116,BGIBMGA005831,BGIBMGA010621,BGIBMGA014046,Novel00741,Novel00378,BGIBMGA004547,BGIBMGA003866,BGIBMGA008348,BGIBMGA000158,BGIBMGA012997,BGIBMGA005786,BGIBMGA008478,BGIBMGA000004,BGIBMGA012515,BGIBMGA004546,BGIBMGA007125,BGIBMGA007487,BGIBMGA005012,BGIBMGA008096,BGIBMGA007190
GO:0019299	rhamnose metabolic process	biological_process	0.018688	1	2	501	4	10280	0		2	BGIBMGA005914,BGIBMGA014042
GO:0016868	intramolecular transferase activity, phosphotransferases	molecular_function	0.020294	1	3	501	13	10280	1	BGIBMGA004467	2	BGIBMGA003221,BGIBMGA010445
GO:0005747	mitochondrial respiratory chain complex I	cellular_component	0.020504	1	2	501	5	10280	1	BGIBMGA011261	1	BGIBMGA012515
GO:0030964	NADH dehydrogenase complex	cellular_component	0.020504	1	2	501	5	10280	1	BGIBMGA011261	1	BGIBMGA012515
GO:0045271	respiratory chain complex I	cellular_component	0.020504	1	2	501	5	10280	1	BGIBMGA011261	1	BGIBMGA012515
GO:0002376	immune system process	biological_process	0.023145	1	6	501	43	10280	2	BGIBMGA003032,BGIBMGA010475	4	BGIBMGA004577,Novel00746,BGIBMGA000623,BGIBMGA000028
GO:0046351	disaccharide biosynthetic process	biological_process	0.023399	1	2	501	5	10280	2	BGIBMGA002765,BGIBMGA005182	0
GO:0017153	sodium:dicarboxylate symporter activity	molecular_function	0.023807	1	2	501	5	10280	0		2	BGIBMGA005914,BGIBMGA010513
GO:0019318	hexose metabolic process	biological_process	0.023918	1	5	501	33	10280	1	Novel02143	4	BGIBMGA005914,BGIBMGA014042,BGIBMGA001613,BGIBMGA001695
GO:0004180	carboxypeptidase activity	molecular_function	0.024653	1	6	501	45	10280	2	BGIBMGA004797,BGIBMGA009477	4	BGIBMGA013085,BGIBMGA010348,BGIBMGA009476,BGIBMGA004830
GO:0009605	response to external stimulus	biological_process	0.026367	1	10	501	97	10280	6	BGIBMGA000206,BGIBMGA012171,BGIBMGA005832,BGIBMGA013909,BGIBMGA003032,BGIBMGA000207	4	BGIBMGA011495,BGIBMGA009794,BGIBMGA006905,BGIBMGA001582
GO:0006826	iron ion transport	biological_process	0.027811	1	5	501	35	10280	1	BGIBMGA012221	4	BGIBMGA011822,BGIBMGA003221,BGIBMGA003920,BGIBMGA011424
GO:0016857	racemase and epimerase activity, acting on carbohydrates and derivatives	molecular_function	0.027895	1	3	501	12	10280	0		3	BGIBMGA014042,BGIBMGA005914,BGIBMGA002769
GO:0010506	regulation of autophagy	biological_process	0.029283	1	6	501	47	10280	1	BGIBMGA007416	5	BGIBMGA001582,BGIBMGA004693,BGIBMGA004336,BGIBMGA002652,BGIBMGA014227
GO:1901135	carbohydrate derivative metabolic process	biological_process	0.030714	1	31	501	425	10280	17	BGIBMGA001313,BGIBMGA001491,BGIBMGA009809,Novel00217,BGIBMGA011851,BGIBMGA013652,BGIBMGA000185,BGIBMGA001480,Novel01677,BGIBMGA012309,BGIBMGA000804,BGIBMGA008925,BGIBMGA001126,BGIBMGA010475,BGIBMGA001504,BGIBMGA012865,Novel01346	14	BGIBMGA012069,BGIBMGA012866,BGIBMGA009056,BGIBMGA012867,BGIBMGA002756,BGIBMGA012515,BGIBMGA011774,BGIBMGA005695,BGIBMGA008110,BGIBMGA008038,BGIBMGA004547,BGIBMGA008348,BGIBMGA007935,BGIBMGA002769
GO:0016742	hydroxymethyl-, formyl- and related transferase activity	molecular_function	0.031592	1	2	501	6	10280	1	Novel01438	1	BGIBMGA002462
GO:1901575	organic substance catabolic process	biological_process	0.035048	1	22	501	295	10280	11	BGIBMGA004881,BGIBMGA012865,BGIBMGA012910,BGIBMGA010475,BGIBMGA008925,BGIBMGA012292,BGIBMGA005665,BGIBMGA010291,BGIBMGA003512,Novel02300,BGIBMGA002576	11	BGIBMGA014198,BGIBMGA008038,BGIBMGA008348,BGIBMGA003865,BGIBMGA008519,BGIBMGA012867,BGIBMGA002974,BGIBMGA012866,BGIBMGA009276,BGIBMGA005786,BGIBMGA004882
GO:0050660	flavin adenine dinucleotide binding	molecular_function	0.035777	1	10	501	100	10280	7	BGIBMGA000068,BGIBMGA012999,BGIBMGA005710,BGIBMGA002576,BGIBMGA013000,BGIBMGA012872,BGIBMGA011308	3	BGIBMGA012997,BGIBMGA007125,BGIBMGA000158
GO:0005125	cytokine activity	molecular_function	0.037092	1	2	501	5	10280	2	BGIBMGA010475,BGIBMGA009028	0
GO:0006812	cation transport	biological_process	0.037284	1	29	501	412	10280	14	BGIBMGA005004,Novel02155,Novel00383,BGIBMGA012221,BGIBMGA012309,BGIBMGA012800,BGIBMGA000804,BGIBMGA012999,BGIBMGA007416,BGIBMGA013000,BGIBMGA012399,BGIBMGA013964,BGIBMGA012292,BGIBMGA005005	15	BGIBMGA011424,BGIBMGA013297,BGIBMGA009056,BGIBMGA012997,BGIBMGA001582,BGIBMGA004118,Novel00378,BGIBMGA008110,BGIBMGA003920,BGIBMGA003221,BGIBMGA011822,BGIBMGA006374,BGIBMGA003180,Novel00735,BGIBMGA012371
GO:0019229	regulation of vasoconstriction	biological_process	0.039144	1	2	501	5	10280	2	Novel02245,BGIBMGA003330	0
GO:0042310	vasoconstriction	biological_process	0.039144	1	2	501	5	10280	2	BGIBMGA003330,Novel02245	0
GO:0004748	ribonucleoside-diphosphate reductase activity, thioredoxin disulfide as acceptor	molecular_function	0.041795	1	2	501	7	10280	1	BGIBMGA006801	1	BGIBMGA010621
GO:0061731	ribonucleoside-diphosphate reductase activity	molecular_function	0.041795	1	2	501	7	10280	1	BGIBMGA006801	1	BGIBMGA010621
GO:0046873	metal ion transmembrane transporter activity	molecular_function	0.046985	1	16	501	199	10280	3	BGIBMGA005004,Novel02155,BGIBMGA005005	13	BGIBMGA013297,BGIBMGA013298,BGIBMGA004118,Novel00378,BGIBMGA005914,BGIBMGA003920,BGIBMGA003221,BGIBMGA011822,BGIBMGA011765,BGIBMGA010513,BGIBMGA003180,BGIBMGA014226,BGIBMGA012371
GO:0009628	response to abiotic stimulus	biological_process	0.047697	1	2	501	7	10280	2	BGIBMGA004625,BGIBMGA003032	0
GO:0001671	ATPase activator activity	molecular_function	0.048615	1	1	501	1	10280	1	BGIBMGA011297	0
GO:0051287	NAD binding	molecular_function	0.049464	1	7	501	67	10280	5	BGIBMGA011138,BGIBMGA012309,Novel02239,BGIBMGA012399,BGIBMGA006246	2	BGIBMGA008348,BGIBMGA011116
GO:0044219	host cell plasmodesma	cellular_component	0.049886	1	1	501	1	10280	1	BGIBMGA013964	0
GO:0004348	glucosylceramidase activity	molecular_function	0.05013	1	2	501	7	10280	1	BGIBMGA013129	1	BGIBMGA010385
GO:0009791	post-embryonic development	biological_process	0.050837	1	2	501	9	10280	0		2	BGIBMGA000023,BGIBMGA000021
GO:0009878	nodule morphogenesis	biological_process	0.050837	1	2	501	9	10280	0		2	BGIBMGA000023,BGIBMGA000021
GO:0009886	post-embryonic morphogenesis	biological_process	0.050837	1	2	501	9	10280	0		2	BGIBMGA000023,BGIBMGA000021
GO:0044111	development involved in symbiotic interaction	biological_process	0.050837	1	2	501	9	10280	0		2	BGIBMGA000023,BGIBMGA000021
GO:0004833	tryptophan 2,3-dioxygenase activity	molecular_function	0.051138	1	1	501	1	10280	0		1	BGIBMGA009276
GO:0072509	divalent inorganic cation transmembrane transporter activity	molecular_function	0.051155	1	6	501	51	10280	0		6	BGIBMGA011822,BGIBMGA011765,BGIBMGA003920,BGIBMGA013297,BGIBMGA013298,BGIBMGA003221
GO:0006284	base-excision repair	biological_process	0.051211	1	2	501	8	10280	0		2	BGIBMGA007132,Novel00378
GO:0002250	adaptive immune response	biological_process	0.052563	1	1	501	1	10280	0		1	BGIBMGA000028
GO:0002437	inflammatory response to antigenic stimulus	biological_process	0.052563	1	1	501	1	10280	0		1	BGIBMGA000028
GO:0002438	acute inflammatory response to antigenic stimulus	biological_process	0.052563	1	1	501	1	10280	0		1	BGIBMGA000028
GO:0002449	lymphocyte mediated immunity	biological_process	0.052563	1	1	501	1	10280	0		1	BGIBMGA000028
GO:0002460	adaptive immune response based on somatic recombination of immune receptors built from immunoglobulin superfamily domains	biological_process	0.052563	1	1	501	1	10280	0		1	BGIBMGA000028
GO:0002524	hypersensitivity	biological_process	0.052563	1	1	501	1	10280	0		1	BGIBMGA000028
GO:0016064	immunoglobulin mediated immune response	biological_process	0.052563	1	1	501	1	10280	0		1	BGIBMGA000028
GO:0016068	type I hypersensitivity	biological_process	0.052563	1	1	501	1	10280	0		1	BGIBMGA000028
GO:0019724	B cell mediated immunity	biological_process	0.052563	1	1	501	1	10280	0		1	BGIBMGA000028
GO:0010383	cell wall polysaccharide metabolic process	biological_process	0.05298	1	1	501	1	10280	1	BGIBMGA003512	0
GO:0010410	hemicellulose metabolic process	biological_process	0.05298	1	1	501	1	10280	1	BGIBMGA003512	0
GO:0045491	xylan metabolic process	biological_process	0.05298	1	1	501	1	10280	1	BGIBMGA003512	0
GO:0045493	xylan catabolic process	biological_process	0.05298	1	1	501	1	10280	1	BGIBMGA003512	0
GO:0046559	alpha-glucuronidase activity	molecular_function	0.05298	1	1	501	1	10280	1	BGIBMGA003512	0
GO:0042398	cellular modified amino acid biosynthetic process	biological_process	0.053036	1	5	501	41	10280	2	BGIBMGA005832,BGIBMGA004950	3	BGIBMGA012515,BGIBMGA005831,BGIBMGA008348
GO:0007213	G-protein coupled acetylcholine receptor signaling pathway	biological_process	0.053435	1	1	501	1	10280	0		1	Novel00828
GO:0043113	receptor clustering	biological_process	0.053435	1	1	501	1	10280	0		1	Novel00828
GO:0043236	laminin binding	molecular_function	0.053435	1	1	501	1	10280	0		1	Novel00828
GO:0050151	oleate hydratase activity	molecular_function	0.053667	1	1	501	1	10280	0		1	BGIBMGA013341
GO:0003937	IMP cyclohydrolase activity	molecular_function	0.053719	1	1	501	1	10280	0		1	BGIBMGA002462
GO:0004643	phosphoribosylaminoimidazolecarboxamide formyltransferase activity	molecular_function	0.053719	1	1	501	1	10280	0		1	BGIBMGA002462
GO:0031704	apelin receptor binding	molecular_function	0.053888	1	1	501	1	10280	0		1	BGIBMGA013492
GO:0009411	response to UV	biological_process	0.054084	1	1	501	1	10280	1	BGIBMGA004625	0
GO:0016854	racemase and epimerase activity	molecular_function	0.054457	1	3	501	16	10280	0		3	BGIBMGA005914,BGIBMGA014042,BGIBMGA002769
GO:0004488	methylenetetrahydrofolate dehydrogenase (NADP+) activity	molecular_function	0.054481	1	3	501	19	10280	2	BGIBMGA005832,BGIBMGA004950	1	BGIBMGA005831
GO:0043138	3'-5' DNA helicase activity	molecular_function	0.054491	1	1	501	1	10280	1	BGIBMGA012404	0
GO:0043140	ATP-dependent 3'-5' DNA helicase activity	molecular_function	0.054491	1	1	501	1	10280	1	BGIBMGA012404	0
GO:0016725	oxidoreductase activity, acting on CH or CH2 groups	molecular_function	0.054726	1	2	501	8	10280	1	BGIBMGA006801	1	BGIBMGA010621
GO:0016728	oxidoreductase activity, acting on CH or CH2 groups, disulfide as acceptor	molecular_function	0.054726	1	2	501	8	10280	1	BGIBMGA006801	1	BGIBMGA010621
GO:0004329	formate-tetrahydrofolate ligase activity	molecular_function	0.055271	1	1	501	1	10280	1	BGIBMGA004950	0
GO:0044270	cellular nitrogen compound catabolic process	biological_process	0.055461	1	6	501	54	10280	3	BGIBMGA008925,BGIBMGA004881,BGIBMGA010291	3	BGIBMGA014198,BGIBMGA009276,BGIBMGA004882
GO:0016052	carbohydrate catabolic process	biological_process	0.055831	1	4	501	28	10280	3	BGIBMGA003512,Novel02300,BGIBMGA005665	1	BGIBMGA005786
GO:0005509	calcium ion binding	molecular_function	0.057079	1	16	501	193	10280	10	BGIBMGA000475,BGIBMGA000206,BGIBMGA000209,BGIBMGA003057,BGIBMGA012379,BGIBMGA000207,BGIBMGA000208,BGIBMGA003723,BGIBMGA012910,BGIBMGA001836	6	BGIBMGA001044,BGIBMGA001816,BGIBMGA013298,BGIBMGA002426,BGIBMGA008519,BGIBMGA012961
GO:0016756	glutathione gamma-glutamylcysteinyltransferase activity	molecular_function	0.058987	1	1	501	1	10280	0		1	BGIBMGA014046
GO:0046937	phytochelatin metabolic process	biological_process	0.058987	1	1	501	1	10280	0		1	BGIBMGA014046
GO:0046938	phytochelatin biosynthetic process	biological_process	0.058987	1	1	501	1	10280	0		1	BGIBMGA014046
GO:0046700	heterocycle catabolic process	biological_process	0.059848	1	6	501	55	10280	3	BGIBMGA004881,BGIBMGA008925,BGIBMGA010291	3	BGIBMGA014198,BGIBMGA009276,BGIBMGA004882
GO:0005283	sodium:amino acid symporter activity	molecular_function	0.061323	1	1	501	1	10280	0		1	BGIBMGA014226
GO:0005313	L-glutamate transmembrane transporter activity	molecular_function	0.061323	1	1	501	1	10280	0		1	BGIBMGA014226
GO:0005416	cation:amino acid symporter activity	molecular_function	0.061323	1	1	501	1	10280	0		1	BGIBMGA014226
GO:0015172	acidic amino acid transmembrane transporter activity	molecular_function	0.061323	1	1	501	1	10280	0		1	BGIBMGA014226
GO:0015179	L-amino acid transmembrane transporter activity	molecular_function	0.061323	1	1	501	1	10280	0		1	BGIBMGA014226
GO:0015501	glutamate:sodium symporter activity	molecular_function	0.061323	1	1	501	1	10280	0		1	BGIBMGA014226
GO:0015800	acidic amino acid transport	biological_process	0.061323	1	1	501	1	10280	0		1	BGIBMGA014226
GO:0015807	L-amino acid transport	biological_process	0.061323	1	1	501	1	10280	0		1	BGIBMGA014226
GO:0015813	L-glutamate transport	biological_process	0.061323	1	1	501	1	10280	0		1	BGIBMGA014226
GO:0019439	aromatic compound catabolic process	biological_process	0.061857	1	6	501	54	10280	3	BGIBMGA008925,BGIBMGA004881,BGIBMGA010291	3	BGIBMGA009276,BGIBMGA014198,BGIBMGA004882
GO:0009311	oligosaccharide metabolic process	biological_process	0.061879	1	3	501	19	10280	3	BGIBMGA005182,BGIBMGA002765,BGIBMGA005665	0
GO:0031329	regulation of cellular catabolic process	biological_process	0.062123	1	6	501	57	10280	1	BGIBMGA007416	5	BGIBMGA001582,BGIBMGA004336,BGIBMGA002652,BGIBMGA014227,BGIBMGA004693
GO:0030170	pyridoxal phosphate binding	molecular_function	0.063978	1	5	501	42	10280	2	BGIBMGA007146,BGIBMGA001876	3	BGIBMGA011984,BGIBMGA008010,BGIBMGA011601
GO:0016866	intramolecular transferase activity	molecular_function	0.064268	1	3	501	20	10280	1	BGIBMGA004467	2	BGIBMGA003221,BGIBMGA010445
GO:0004553	hydrolase activity, hydrolyzing O-glycosyl compounds	molecular_function	0.064433	1	14	501	176	10280	5	BGIBMGA010735,BGIBMGA005665,BGIBMGA013129,BGIBMGA014187,BGIBMGA003512	9	BGIBMGA010537,BGIBMGA010385,BGIBMGA006905,BGIBMGA001695,BGIBMGA014192,BGIBMGA010811,BGIBMGA002426,BGIBMGA004547,BGIBMGA011609
GO:0009896	positive regulation of catabolic process	biological_process	0.06447	1	5	501	44	10280	1	BGIBMGA007416	4	BGIBMGA001582,BGIBMGA004336,BGIBMGA014227,BGIBMGA004693
GO:0010508	positive regulation of autophagy	biological_process	0.06447	1	5	501	44	10280	1	BGIBMGA007416	4	BGIBMGA004693,BGIBMGA014227,BGIBMGA004336,BGIBMGA001582
GO:0031331	positive regulation of cellular catabolic process	biological_process	0.06447	1	5	501	44	10280	1	BGIBMGA007416	4	BGIBMGA014227,BGIBMGA004336,BGIBMGA004693,BGIBMGA001582
GO:0030246	carbohydrate binding	molecular_function	0.064635	1	7	501	72	10280	3	BGIBMGA013860,BGIBMGA004965,Novel02300	4	BGIBMGA006623,BGIBMGA002288,BGIBMGA004577,BGIBMGA009699
GO:0034655	nucleobase-containing compound catabolic process	biological_process	0.064776	1	5	501	42	10280	3	BGIBMGA010291,BGIBMGA004881,BGIBMGA008925	2	BGIBMGA004882,BGIBMGA014198
GO:0006869	lipid transport	biological_process	0.065361	1	5	501	40	10280	2	BGIBMGA011901,BGIBMGA009933	3	BGIBMGA013341,BGIBMGA008110,BGIBMGA013893
GO:0003013	circulatory system process	biological_process	0.066209	1	2	501	7	10280	2	Novel02245,BGIBMGA003330	0
GO:0003018	vascular process in circulatory system	biological_process	0.066209	1	2	501	7	10280	2	Novel02245,BGIBMGA003330	0
GO:0008015	blood circulation	biological_process	0.066209	1	2	501	7	10280	2	Novel02245,BGIBMGA003330	0
GO:0035150	regulation of tube size	biological_process	0.066209	1	2	501	7	10280	2	Novel02245,BGIBMGA003330	0
GO:0050880	regulation of blood vessel size	biological_process	0.066209	1	2	501	7	10280	2	Novel02245,BGIBMGA003330	0
GO:1903522	regulation of blood circulation	biological_process	0.066209	1	2	501	7	10280	2	BGIBMGA003330,Novel02245	0
GO:0044712	single-organism catabolic process	biological_process	0.067601	1	10	501	120	10280	5	BGIBMGA012910,BGIBMGA005665,BGIBMGA010291,BGIBMGA008925,BGIBMGA002576	5	BGIBMGA014198,BGIBMGA008519,BGIBMGA009276,BGIBMGA005786,BGIBMGA003865
GO:0004866	endopeptidase inhibitor activity	molecular_function	0.070412	1	5	501	40	10280	4	Novel01725,Novel01219,Novel01220,BGIBMGA007893	1	Novel00828
GO:0061135	endopeptidase regulator activity	molecular_function	0.070412	1	5	501	40	10280	4	BGIBMGA007893,Novel01219,Novel01725,Novel01220	1	Novel00828
GO:0010876	lipid localization	biological_process	0.071176	1	5	501	41	10280	2	BGIBMGA011901,BGIBMGA009933	3	BGIBMGA013341,BGIBMGA008110,BGIBMGA013893
GO:0044275	cellular carbohydrate catabolic process	biological_process	0.071181	1	2	501	9	10280	1	BGIBMGA005665	1	BGIBMGA005786
GO:0004867	serine-type endopeptidase inhibitor activity	molecular_function	0.071548	1	4	501	28	10280	4	BGIBMGA007893,Novel01220,Novel01725,Novel01219	0
GO:0009894	regulation of catabolic process	biological_process	0.071819	1	6	501	59	10280	1	BGIBMGA007416	5	BGIBMGA004336,BGIBMGA014227,BGIBMGA002652,BGIBMGA004693,BGIBMGA001582
GO:0031225	anchored component of membrane	cellular_component	0.072199	1	1	501	2	10280	0		1	Novel00735
GO:0046658	anchored component of plasma membrane	cellular_component	0.072199	1	1	501	2	10280	0		1	Novel00735
GO:0006948	induction by virus of host cell-cell fusion	biological_process	0.072433	1	1	501	2	10280	0		1	BGIBMGA013209
GO:0030414	peptidase inhibitor activity	molecular_function	0.077889	1	6	501	56	10280	4	Novel01219,Novel01725,Novel01220,BGIBMGA007893	2	BGIBMGA004340,Novel00828
GO:0061134	peptidase regulator activity	molecular_function	0.077889	1	6	501	56	10280	4	BGIBMGA007893,Novel01725,Novel01220,Novel01219	2	BGIBMGA004340,Novel00828
GO:0019080	viral gene expression	biological_process	0.078069	1	2	501	11	10280	1	BGIBMGA006423	1	BGIBMGA006854
GO:1901361	organic cyclic compound catabolic process	biological_process	0.078558	1	6	501	59	10280	3	BGIBMGA004881,BGIBMGA008925,BGIBMGA010291	3	BGIBMGA014198,BGIBMGA009276,BGIBMGA004882
GO:0044057	regulation of system process	biological_process	0.08135	1	2	501	8	10280	2	Novel02245,BGIBMGA003330	0
GO:0006011	UDP-glucose metabolic process	biological_process	0.081556	1	1	501	2	10280	1	Novel01346	0
GO:0004181	metallocarboxypeptidase activity	molecular_function	0.082486	1	4	501	33	10280	2	BGIBMGA009477,BGIBMGA004797	2	BGIBMGA004830,BGIBMGA009476
GO:0008235	metalloexopeptidase activity	molecular_function	0.082486	1	4	501	33	10280	2	BGIBMGA004797,BGIBMGA009477	2	BGIBMGA009476,BGIBMGA004830
GO:0009396	folic acid-containing compound biosynthetic process	biological_process	0.083628	1	3	501	23	10280	2	BGIBMGA004950,BGIBMGA005832	1	BGIBMGA005831
GO:0007172	signal complex assembly	biological_process	0.083636	1	1	501	2	10280	1	Novel01070	0
GO:0005135	interleukin-3 receptor binding	molecular_function	0.084344	1	1	501	1	10280	0		1	BGIBMGA000623
GO:0019089	transmission of virus	biological_process	0.086106	1	1	501	2	10280	0		1	BGIBMGA006623
GO:0044007	dissemination or transmission of symbiont from host	biological_process	0.086106	1	1	501	2	10280	0		1	BGIBMGA006623
GO:0051821	dissemination or transmission of organism from other organism involved in symbiotic interaction	biological_process	0.086106	1	1	501	2	10280	0		1	BGIBMGA006623
GO:0020002	host cell plasma membrane	cellular_component	0.086253	1	1	501	2	10280	1	BGIBMGA013964	0
GO:0044156	host cell junction	cellular_component	0.086253	1	1	501	2	10280	1	BGIBMGA013964	0
GO:0002526	acute inflammatory response	biological_process	0.087716	1	1	501	2	10280	0		1	BGIBMGA000028
GO:0004560	alpha-L-fucosidase activity	molecular_function	0.087741	1	1	501	2	10280	0		1	BGIBMGA006905
GO:0015928	fucosidase activity	molecular_function	0.087741	1	1	501	2	10280	0		1	BGIBMGA006905
GO:0016879	ligase activity, forming carbon-nitrogen bonds	molecular_function	0.088012	1	8	501	93	10280	5	Novel01346,Novel02159,BGIBMGA007424,BGIBMGA004950,BGIBMGA005182	3	BGIBMGA004280,BGIBMGA008348,BGIBMGA004064
GO:0007006	mitochondrial membrane organization	biological_process	0.089162	1	2	501	7	10280	1	BGIBMGA010475	1	Novel01809
GO:0005664	nuclear origin of replication recognition complex	cellular_component	0.089455	1	2	501	9	10280	2	BGIBMGA006056,BGIBMGA007767	0
GO:0018149	peptide cross-linking	biological_process	0.090035	1	2	501	10	10280	2	BGIBMGA001620,BGIBMGA014348	0
GO:0006811	ion transport	biological_process	0.090498	1	36	501	565	10280	16	BGIBMGA013000,BGIBMGA007416,BGIBMGA005004,Novel00383,BGIBMGA012800,BGIBMGA005005,BGIBMGA012292,BGIBMGA003960,BGIBMGA013964,BGIBMGA012999,BGIBMGA004625,Novel02155,BGIBMGA012221,BGIBMGA012309,BGIBMGA000804,BGIBMGA012399	20	BGIBMGA012997,BGIBMGA004118,BGIBMGA014042,BGIBMGA013297,BGIBMGA011424,Novel00735,BGIBMGA014226,BGIBMGA012371,BGIBMGA011822,BGIBMGA010513,BGIBMGA005914,BGIBMGA008110,BGIBMGA003221,Novel00378,BGIBMGA013298,BGIBMGA001582,BGIBMGA009056,BGIBMGA006374,BGIBMGA003180,BGIBMGA003920
GO:0004126	cytidine deaminase activity	molecular_function	0.091225	1	1	501	2	10280	1	BGIBMGA008925	0
GO:0006216	cytidine catabolic process	biological_process	0.091225	1	1	501	2	10280	1	BGIBMGA008925	0
GO:0009164	nucleoside catabolic process	biological_process	0.091225	1	1	501	2	10280	1	BGIBMGA008925	0
GO:0009972	cytidine deamination	biological_process	0.091225	1	1	501	2	10280	1	BGIBMGA008925	0
GO:0042454	ribonucleoside catabolic process	biological_process	0.091225	1	1	501	2	10280	1	BGIBMGA008925	0
GO:0046087	cytidine metabolic process	biological_process	0.091225	1	1	501	2	10280	1	BGIBMGA008925	0
GO:0046133	pyrimidine ribonucleoside catabolic process	biological_process	0.091225	1	1	501	2	10280	1	BGIBMGA008925	0
GO:0046135	pyrimidine nucleoside catabolic process	biological_process	0.091225	1	1	501	2	10280	1	BGIBMGA008925	0
GO:0072529	pyrimidine-containing compound catabolic process	biological_process	0.091225	1	1	501	2	10280	1	BGIBMGA008925	0
GO:1901658	glycosyl compound catabolic process	biological_process	0.091225	1	1	501	2	10280	1	BGIBMGA008925	0
GO:0016053	organic acid biosynthetic process	biological_process	0.09133	1	10	501	124	10280	6	BGIBMGA008082,BGIBMGA011223,BGIBMGA004950,BGIBMGA012309,BGIBMGA005832,Novel01346	4	BGIBMGA008348,BGIBMGA014227,BGIBMGA005831,BGIBMGA004280
GO:0046394	carboxylic acid biosynthetic process	biological_process	0.09133	1	10	501	124	10280	6	BGIBMGA004950,BGIBMGA011223,BGIBMGA008082,Novel01346,BGIBMGA005832,BGIBMGA012309	4	BGIBMGA004280,BGIBMGA005831,BGIBMGA008348,BGIBMGA014227
GO:0016798	hydrolase activity, acting on glycosyl bonds	molecular_function	0.091741	1	14	501	186	10280	5	BGIBMGA005665,BGIBMGA010735,BGIBMGA014187,BGIBMGA003512,BGIBMGA013129	9	BGIBMGA010811,BGIBMGA014192,BGIBMGA001695,BGIBMGA006905,BGIBMGA010385,BGIBMGA010537,BGIBMGA011609,BGIBMGA002426,BGIBMGA004547
GO:0006665	sphingolipid metabolic process	biological_process	0.09178	1	2	501	10	10280	1	BGIBMGA013129	1	BGIBMGA010385
GO:0006760	folic acid-containing compound metabolic process	biological_process	0.092678	1	3	501	24	10280	2	BGIBMGA005832,BGIBMGA004950	1	BGIBMGA005831
GO:0044281	small molecule metabolic process	biological_process	0.092789	1	39	501	625	10280	17	Novel01346,BGIBMGA010475,BGIBMGA001126,BGIBMGA000804,Novel02159,BGIBMGA012309,BGIBMGA005832,BGIBMGA012171,BGIBMGA007767,BGIBMGA010291,BGIBMGA007637,BGIBMGA008925,BGIBMGA013652,BGIBMGA008082,BGIBMGA011223,BGIBMGA002576,BGIBMGA004950	22	BGIBMGA014227,BGIBMGA008010,BGIBMGA014198,BGIBMGA004280,BGIBMGA012515,BGIBMGA011774,BGIBMGA003865,BGIBMGA003791,BGIBMGA002462,BGIBMGA009056,BGIBMGA010864,BGIBMGA008348,BGIBMGA007935,BGIBMGA005831,BGIBMGA011984,BGIBMGA008110,BGIBMGA011601,BGIBMGA009794,BGIBMGA004336,BGIBMGA013341,BGIBMGA009276,BGIBMGA005786
GO:0004592	pantoate-beta-alanine ligase activity	molecular_function	0.092955	1	1	501	1	10280	0		1	BGIBMGA008348
GO:0015939	pantothenate metabolic process	biological_process	0.092955	1	1	501	1	10280	0		1	BGIBMGA008348
GO:0015940	pantothenate biosynthetic process	biological_process	0.092955	1	1	501	1	10280	0		1	BGIBMGA008348
GO:0006520	cellular amino acid metabolic process	biological_process	0.092989	1	17	501	236	10280	6	BGIBMGA005832,BGIBMGA012309,BGIBMGA004950,Novel01346,BGIBMGA012171,BGIBMGA007637	11	BGIBMGA009276,BGIBMGA004336,BGIBMGA010864,BGIBMGA005831,BGIBMGA004280,BGIBMGA011984,BGIBMGA008010,BGIBMGA003865,BGIBMGA003791,BGIBMGA011601,BGIBMGA009794
GO:0044282	small molecule catabolic process	biological_process	0.093009	1	4	501	35	10280	1	BGIBMGA002576	3	BGIBMGA003865,BGIBMGA005786,BGIBMGA009276
GO:0042559	pteridine-containing compound biosynthetic process	biological_process	0.094198	1	3	501	24	10280	2	BGIBMGA005832,BGIBMGA004950	1	BGIBMGA005831
GO:0051015	actin filament binding	molecular_function	0.094896	1	1	501	2	10280	1	BGIBMGA005701	0
GO:0005666	DNA-directed RNA polymerase III complex	cellular_component	0.098539	1	1	501	2	10280	0		1	BGIBMGA009794
GO:0002443	leukocyte mediated immunity	biological_process	0.099143	1	1	501	2	10280	0		1	BGIBMGA000028
GO:0003756	protein disulfide isomerase activity	molecular_function	0.10008	1	1	501	2	10280	1	Novel02239	0
GO:0016864	intramolecular oxidoreductase activity, transposing S-S bonds	molecular_function	0.10008	1	1	501	2	10280	1	Novel02239	0
GO:0009581	detection of external stimulus	biological_process	0.10016	1	1	501	2	10280	1	BGIBMGA003032	0
GO:0009582	detection of abiotic stimulus	biological_process	0.10016	1	1	501	2	10280	1	BGIBMGA003032	0
GO:0009583	detection of light stimulus	biological_process	0.10016	1	1	501	2	10280	1	BGIBMGA003032	0
GO:0009584	detection of visible light	biological_process	0.10016	1	1	501	2	10280	1	BGIBMGA003032	0
GO:0018298	protein-chromophore linkage	biological_process	0.10016	1	1	501	2	10280	1	BGIBMGA003032	0
GO:0006569	tryptophan catabolic process	biological_process	0.10116	1	1	501	2	10280	0		1	BGIBMGA009276
GO:0009310	amine catabolic process	biological_process	0.10116	1	1	501	2	10280	0		1	BGIBMGA009276
GO:0019441	tryptophan catabolic process to kynurenine	biological_process	0.10116	1	1	501	2	10280	0		1	BGIBMGA009276
GO:0042402	cellular biogenic amine catabolic process	biological_process	0.10116	1	1	501	2	10280	0		1	BGIBMGA009276
GO:0042436	indole-containing compound catabolic process	biological_process	0.10116	1	1	501	2	10280	0		1	BGIBMGA009276
GO:0042537	benzene-containing compound metabolic process	biological_process	0.10116	1	1	501	2	10280	0		1	BGIBMGA009276
GO:0046218	indolalkylamine catabolic process	biological_process	0.10116	1	1	501	2	10280	0		1	BGIBMGA009276
GO:0070189	kynurenine metabolic process	biological_process	0.10116	1	1	501	2	10280	0		1	BGIBMGA009276
GO:0004185	serine-type carboxypeptidase activity	molecular_function	0.1017	1	2	501	11	10280	0		2	BGIBMGA013085,BGIBMGA010348
GO:0019752	carboxylic acid metabolic process	biological_process	0.10176	1	23	501	339	10280	9	BGIBMGA011223,BGIBMGA008082,BGIBMGA002576,BGIBMGA004950,BGIBMGA012309,BGIBMGA005832,BGIBMGA007637,BGIBMGA012171,Novel01346	14	BGIBMGA010864,BGIBMGA004336,BGIBMGA009276,BGIBMGA013341,BGIBMGA009794,BGIBMGA011601,BGIBMGA003791,BGIBMGA003865,BGIBMGA008010,BGIBMGA014227,BGIBMGA008348,BGIBMGA004280,BGIBMGA011984,BGIBMGA005831
GO:0016874	ligase activity	molecular_function	0.10199	1	20	501	269	10280	10	BGIBMGA007637,BGIBMGA005182,Novel01346,BGIBMGA012171,BGIBMGA007424,BGIBMGA004950,BGIBMGA011223,Novel02239,BGIBMGA008000,Novel02159	10	BGIBMGA004090,BGIBMGA003791,BGIBMGA011601,BGIBMGA009794,BGIBMGA004064,BGIBMGA004280,BGIBMGA014227,BGIBMGA008348,BGIBMGA010864,BGIBMGA004336
GO:0004379	glycylpeptide N-tetradecanoyltransferase activity	molecular_function	0.10308	1	1	501	2	10280	0		1	Novel00731
GO:0019107	myristoyltransferase activity	molecular_function	0.10308	1	1	501	2	10280	0		1	Novel00731
GO:0006189	'de novo' IMP biosynthetic process	biological_process	0.10309	1	1	501	2	10280	0		1	BGIBMGA007935
GO:0031423	hexon binding	molecular_function	0.10316	1	1	501	3	10280	0		1	BGIBMGA001582
GO:0006082	organic acid metabolic process	biological_process	0.10353	1	23	501	340	10280	9	BGIBMGA011223,BGIBMGA008082,BGIBMGA002576,BGIBMGA004950,BGIBMGA012309,BGIBMGA005832,BGIBMGA007637,BGIBMGA012171,Novel01346	14	BGIBMGA010864,BGIBMGA004336,BGIBMGA009276,BGIBMGA013341,BGIBMGA009794,BGIBMGA011601,BGIBMGA003791,BGIBMGA003865,BGIBMGA008010,BGIBMGA014227,BGIBMGA008348,BGIBMGA004280,BGIBMGA011984,BGIBMGA005831
GO:0043436	oxoacid metabolic process	biological_process	0.10353	1	23	501	340	10280	9	BGIBMGA002576,BGIBMGA004950,BGIBMGA011223,BGIBMGA008082,BGIBMGA005832,BGIBMGA012309,BGIBMGA007637,Novel01346,BGIBMGA012171	14	BGIBMGA009276,BGIBMGA013341,BGIBMGA010864,BGIBMGA004336,BGIBMGA003791,BGIBMGA003865,BGIBMGA011601,BGIBMGA009794,BGIBMGA004280,BGIBMGA011984,BGIBMGA005831,BGIBMGA008010,BGIBMGA014227,BGIBMGA008348
GO:0042558	pteridine-containing compound metabolic process	biological_process	0.1037	1	3	501	25	10280	2	BGIBMGA005832,BGIBMGA004950	1	BGIBMGA005831
GO:0004345	glucose-6-phosphate dehydrogenase activity	molecular_function	0.10389	1	1	501	2	10280	1	Novel02143	0
GO:0020037	heme binding	molecular_function	0.10438	1	12	501	162	10280	6	BGIBMGA012089,BGIBMGA012486,BGIBMGA000238,BGIBMGA007893,BGIBMGA008000,BGIBMGA002307	6	BGIBMGA007487,BGIBMGA001276,BGIBMGA009276,BGIBMGA000004,BGIBMGA014046,BGIBMGA003014
GO:0015081	sodium ion transmembrane transporter activity	molecular_function	0.10438	1	6	501	66	10280	1	Novel02155	5	BGIBMGA004118,BGIBMGA005914,BGIBMGA014226,Novel00378,BGIBMGA010513
GO:0072330	monocarboxylic acid biosynthetic process	biological_process	0.10547	1	4	501	34	10280	2	BGIBMGA008082,BGIBMGA011223	2	BGIBMGA008348,BGIBMGA014227
GO:0000278	mitotic cell cycle	biological_process	0.10756	1	6	501	65	10280	3	BGIBMGA011223,Novel01070,BGIBMGA003032	3	BGIBMGA006374,Novel00378,BGIBMGA005176
GO:1903047	mitotic cell cycle process	biological_process	0.10756	1	6	501	65	10280	3	BGIBMGA011223,BGIBMGA003032,Novel01070	3	BGIBMGA006374,BGIBMGA005176,Novel00378
GO:0019033	viral tegument	cellular_component	0.10838	1	2	501	13	10280	1	BGIBMGA008205	1	BGIBMGA003791
GO:0016298	lipase activity	molecular_function	0.10957	1	5	501	55	10280	1	BGIBMGA012910	4	BGIBMGA002756,BGIBMGA008519,BGIBMGA003920,BGIBMGA003917
GO:0009877	nodulation	biological_process	0.11223	1	2	501	14	10280	0		2	BGIBMGA000023,BGIBMGA000021
GO:0007157	heterophilic cell-cell adhesion via plasma membrane cell adhesion molecules	biological_process	0.11339	1	1	501	3	10280	1	BGIBMGA006512	0
GO:0003989	acetyl-CoA carboxylase activity	molecular_function	0.1149	1	2	501	12	10280	1	BGIBMGA011223	1	BGIBMGA014227
GO:0016421	CoA carboxylase activity	molecular_function	0.1149	1	2	501	12	10280	1	BGIBMGA011223	1	BGIBMGA014227
GO:0016885	ligase activity, forming carbon-carbon bonds	molecular_function	0.1149	1	2	501	12	10280	1	BGIBMGA011223	1	BGIBMGA014227
GO:0015085	calcium ion transmembrane transporter activity	molecular_function	0.11497	1	3	501	20	10280	0		3	BGIBMGA011765,BGIBMGA013298,BGIBMGA013297
GO:0004857	enzyme inhibitor activity	molecular_function	0.11523	1	8	501	89	10280	6	Novel01553,Novel01725,Novel01220,Novel01219,BGIBMGA007893,BGIBMGA004675	2	Novel00828,BGIBMGA004340
GO:0006873	cellular ion homeostasis	biological_process	0.11788	1	3	501	23	10280	1	BGIBMGA012221	2	BGIBMGA013298,BGIBMGA011424
GO:0006875	cellular metal ion homeostasis	biological_process	0.11788	1	3	501	23	10280	1	BGIBMGA012221	2	BGIBMGA013298,BGIBMGA011424
GO:0030003	cellular cation homeostasis	biological_process	0.11788	1	3	501	23	10280	1	BGIBMGA012221	2	BGIBMGA011424,BGIBMGA013298
GO:0006954	inflammatory response	biological_process	0.1186	1	1	501	3	10280	0		1	BGIBMGA000028
GO:0030145	manganese ion binding	molecular_function	0.11878	1	2	501	12	10280	0		2	BGIBMGA004606,Novel00884
GO:0003729	mRNA binding	molecular_function	0.12095	1	2	501	12	10280	1	BGIBMGA001926	1	BGIBMGA001358
GO:0044822	poly(A) RNA binding	molecular_function	0.12095	1	2	501	12	10280	1	BGIBMGA001926	1	BGIBMGA001358
GO:0006732	coenzyme metabolic process	biological_process	0.12121	1	8	501	99	10280	5	BGIBMGA001126,BGIBMGA004950,BGIBMGA014217,BGIBMGA005832,BGIBMGA012309	3	BGIBMGA012515,BGIBMGA005831,BGIBMGA008348
GO:0016108	tetraterpenoid metabolic process	biological_process	0.12189	1	5	501	50	10280	4	BGIBMGA013000,BGIBMGA005710,BGIBMGA012999,BGIBMGA012872	1	BGIBMGA012997
GO:0016109	tetraterpenoid biosynthetic process	biological_process	0.12189	1	5	501	50	10280	4	BGIBMGA013000,BGIBMGA005710,BGIBMGA012999,BGIBMGA012872	1	BGIBMGA012997
GO:0016116	carotenoid metabolic process	biological_process	0.12189	1	5	501	50	10280	4	BGIBMGA013000,BGIBMGA005710,BGIBMGA012999,BGIBMGA012872	1	BGIBMGA012997
GO:0016117	carotenoid biosynthetic process	biological_process	0.12189	1	5	501	50	10280	4	BGIBMGA013000,BGIBMGA005710,BGIBMGA012999,BGIBMGA012872	1	BGIBMGA012997
GO:0008238	exopeptidase activity	molecular_function	0.1228	1	8	501	99	10280	3	BGIBMGA001803,BGIBMGA004797,BGIBMGA009477	5	BGIBMGA005695,BGIBMGA009476,BGIBMGA013085,BGIBMGA010348,BGIBMGA004830
GO:0004040	amidase activity	molecular_function	0.12308	1	1	501	1	10280	1	BGIBMGA010475	0
GO:0006084	acetyl-CoA metabolic process	biological_process	0.12352	1	1	501	3	10280	1	BGIBMGA014217	0
GO:0006637	acyl-CoA metabolic process	biological_process	0.12352	1	1	501	3	10280	1	BGIBMGA014217	0
GO:0035383	thioester metabolic process	biological_process	0.12352	1	1	501	3	10280	1	BGIBMGA014217	0
GO:0004806	triglyceride lipase activity	molecular_function	0.12392	1	3	501	26	10280	0		3	BGIBMGA003920,BGIBMGA003917,BGIBMGA002756
GO:0022890	inorganic cation transmembrane transporter activity	molecular_function	0.12559	1	25	501	395	10280	8	Novel00853,BGIBMGA013964,BGIBMGA005005,BGIBMGA000804,Novel00383,Novel02155,BGIBMGA005004,BGIBMGA007416	17	BGIBMGA003221,BGIBMGA008110,BGIBMGA003920,BGIBMGA005914,Novel00378,BGIBMGA012371,Novel00735,BGIBMGA014226,BGIBMGA011765,BGIBMGA010513,BGIBMGA003180,BGIBMGA011822,BGIBMGA006374,BGIBMGA013297,BGIBMGA001582,BGIBMGA004118,BGIBMGA013298
GO:0046906	tetrapyrrole binding	molecular_function	0.12751	1	12	501	168	10280	6	BGIBMGA012089,BGIBMGA000238,BGIBMGA007893,BGIBMGA012486,BGIBMGA008000,BGIBMGA002307	6	BGIBMGA007487,BGIBMGA001276,BGIBMGA000004,BGIBMGA009276,BGIBMGA003014,BGIBMGA014046
GO:0004019	adenylosuccinate synthase activity	molecular_function	0.1278	1	1	501	3	10280	1	Novel02159	0
GO:0004713	protein tyrosine kinase activity	molecular_function	0.12801	1	2	501	12	10280	1	Novel01070	1	BGIBMGA003654
GO:0016337	single organismal cell-cell adhesion	biological_process	0.12872	1	1	501	3	10280	1	BGIBMGA006056	0
GO:0098602	single organism cell adhesion	biological_process	0.12872	1	1	501	3	10280	1	BGIBMGA006056	0
GO:0004540	ribonuclease activity	molecular_function	0.12983	1	6	501	67	10280	2	BGIBMGA004881,BGIBMGA010840	4	BGIBMGA004882,Novel00330,Novel01906,Novel01998
GO:0044723	single-organism carbohydrate metabolic process	biological_process	0.13125	1	17	501	239	10280	8	BGIBMGA005182,BGIBMGA002765,BGIBMGA005665,BGIBMGA006235,BGIBMGA004965,BGIBMGA007767,Novel02143,BGIBMGA013860	9	BGIBMGA009699,BGIBMGA011116,BGIBMGA004547,BGIBMGA005914,BGIBMGA001695,BGIBMGA005786,BGIBMGA012069,BGIBMGA001613,BGIBMGA014042
GO:0005507	copper ion binding	molecular_function	0.13197	1	4	501	39	10280	3	BGIBMGA012292,BGIBMGA012404,Novel01580	1	BGIBMGA014226
GO:0006825	copper ion transport	biological_process	0.13223	1	2	501	15	10280	2	BGIBMGA005005,BGIBMGA012292	0
GO:0008108	UDP-glucose:hexose-1-phosphate uridylyltransferase activity	molecular_function	0.13294	1	1	501	3	10280	0		1	BGIBMGA001613
GO:0008191	metalloendopeptidase inhibitor activity	molecular_function	0.13457	1	1	501	3	10280	0		1	Novel00828
GO:0010576	metalloenzyme regulator activity	molecular_function	0.13457	1	1	501	3	10280	0		1	Novel00828
GO:0048551	metalloenzyme inhibitor activity	molecular_function	0.13457	1	1	501	3	10280	0		1	Novel00828
GO:0004677	DNA-dependent protein kinase activity	molecular_function	0.13519	1	1	501	1	10280	0		1	Novel01809
GO:0006383	transcription from RNA polymerase III promoter	biological_process	0.13608	1	1	501	3	10280	0		1	BGIBMGA009794
GO:0016814	hydrolase activity, acting on carbon-nitrogen (but not peptide) bonds, in cyclic amidines	molecular_function	0.13678	1	2	501	14	10280	1	BGIBMGA008925	1	BGIBMGA002462
GO:0004535	poly(A)-specific ribonuclease activity	molecular_function	0.13726	1	2	501	13	10280	1	BGIBMGA004881	1	BGIBMGA004882
GO:0004427	inorganic diphosphatase activity	molecular_function	0.13744	1	1	501	3	10280	0		1	BGIBMGA014048
GO:0008898	S-adenosylmethionine-homocysteine S-methyltransferase activity	molecular_function	0.13795	1	1	501	3	10280	1	BGIBMGA004208	0
GO:0032266	phosphatidylinositol-3-phosphate binding	molecular_function	0.13863	1	1	501	3	10280	0		1	BGIBMGA008712
GO:1901981	phosphatidylinositol phosphate binding	molecular_function	0.13863	1	1	501	3	10280	0		1	BGIBMGA008712
GO:0004819	glutamine-tRNA ligase activity	molecular_function	0.13908	1	1	501	2	10280	0		1	BGIBMGA009794
GO:0006425	glutaminyl-tRNA aminoacylation	biological_process	0.13908	1	1	501	2	10280	0		1	BGIBMGA009794
GO:0006879	cellular iron ion homeostasis	biological_process	0.13963	1	2	501	13	10280	1	BGIBMGA012221	1	BGIBMGA011424
GO:0046916	cellular transition metal ion homeostasis	biological_process	0.13963	1	2	501	13	10280	1	BGIBMGA012221	1	BGIBMGA011424
GO:0055072	iron ion homeostasis	biological_process	0.13963	1	2	501	13	10280	1	BGIBMGA012221	1	BGIBMGA011424
GO:0004055	argininosuccinate synthase activity	molecular_function	0.1407	1	1	501	3	10280	1	Novel01346	0
GO:0034464	BBSome	cellular_component	0.14176	1	1	501	3	10280	0		1	Novel01397
GO:0016646	oxidoreductase activity, acting on the CH-NH group of donors, NAD or NADP as acceptor	molecular_function	0.14341	1	3	501	28	10280	2	BGIBMGA005832,BGIBMGA004950	1	BGIBMGA005831
GO:0015672	monovalent inorganic cation transport	biological_process	0.14449	1	18	501	277	10280	10	BGIBMGA013964,BGIBMGA012399,BGIBMGA012800,BGIBMGA000804,BGIBMGA012309,Novel00383,Novel02155,BGIBMGA007416,BGIBMGA012999,BGIBMGA013000	8	Novel00378,BGIBMGA008110,BGIBMGA006374,Novel00735,BGIBMGA009056,BGIBMGA001582,BGIBMGA004118,BGIBMGA012997
GO:0098803	respiratory chain complex	cellular_component	0.1452	1	2	501	15	10280	1	BGIBMGA011261	1	BGIBMGA012515
GO:0009657	plastid organization	biological_process	0.14602	1	1	501	2	10280	1	BGIBMGA013841	0
GO:0009668	plastid membrane organization	biological_process	0.14602	1	1	501	2	10280	1	BGIBMGA013841	0
GO:0010027	thylakoid membrane organization	biological_process	0.14602	1	1	501	2	10280	1	BGIBMGA013841	0
GO:0006950	response to stress	biological_process	0.14642	1	30	501	470	10280	14	BGIBMGA008000,BGIBMGA000206,BGIBMGA012404,BGIBMGA004625,BGIBMGA005832,BGIBMGA004612,BGIBMGA013909,BGIBMGA000207,BGIBMGA011297,BGIBMGA000238,BGIBMGA012171,BGIBMGA010840,BGIBMGA014292,BGIBMGA010291	16	BGIBMGA011495,BGIBMGA007132,Novel00884,BGIBMGA001582,BGIBMGA014227,Novel00378,BGIBMGA008110,BGIBMGA006905,BGIBMGA009794,BGIBMGA000861,Novel01809,BGIBMGA004562,Novel00824,BGIBMGA008315,BGIBMGA004090,BGIBMGA000028
GO:0006568	tryptophan metabolic process	biological_process	0.1488	1	1	501	3	10280	0		1	BGIBMGA009276
GO:0006586	indolalkylamine metabolic process	biological_process	0.1488	1	1	501	3	10280	0		1	BGIBMGA009276
GO:0042430	indole-containing compound metabolic process	biological_process	0.1488	1	1	501	3	10280	0		1	BGIBMGA009276
GO:1990204	oxidoreductase complex	cellular_component	0.14998	1	3	501	28	10280	1	BGIBMGA011261	2	BGIBMGA003865,BGIBMGA012515
GO:0009057	macromolecule catabolic process	biological_process	0.15106	1	12	501	172	10280	7	Novel02300,BGIBMGA012865,BGIBMGA003512,BGIBMGA004881,BGIBMGA005665,BGIBMGA012292,BGIBMGA010475	5	BGIBMGA008038,BGIBMGA012867,BGIBMGA002974,BGIBMGA004882,BGIBMGA012866
GO:0019082	viral protein processing	biological_process	0.1513	1	1	501	4	10280	1	BGIBMGA006423	0
GO:0004555	alpha,alpha-trehalase activity	molecular_function	0.15243	1	1	501	3	10280	1	BGIBMGA005665	0
GO:0015927	trehalase activity	molecular_function	0.15243	1	1	501	3	10280	1	BGIBMGA005665	0
GO:0004523	RNA-DNA hybrid ribonuclease activity	molecular_function	0.15277	1	2	501	13	10280	0		2	Novel01998,Novel01906
GO:0046434	organophosphate catabolic process	biological_process	0.15357	1	3	501	25	10280	1	BGIBMGA010291	2	BGIBMGA008348,BGIBMGA014198
GO:0009312	oligosaccharide biosynthetic process	biological_process	0.15531	1	2	501	15	10280	2	BGIBMGA005182,BGIBMGA002765	0
GO:0002253	activation of immune response	biological_process	0.15814	1	1	501	4	10280	0		1	Novel00746
GO:0002429	immune response-activating cell surface receptor signaling pathway	biological_process	0.15814	1	1	501	4	10280	0		1	Novel00746
GO:0002684	positive regulation of immune system process	biological_process	0.15814	1	1	501	4	10280	0		1	Novel00746
GO:0002757	immune response-activating signal transduction	biological_process	0.15814	1	1	501	4	10280	0		1	Novel00746
GO:0002764	immune response-regulating signaling pathway	biological_process	0.15814	1	1	501	4	10280	0		1	Novel00746
GO:0002768	immune response-regulating cell surface receptor signaling pathway	biological_process	0.15814	1	1	501	4	10280	0		1	Novel00746
GO:0050776	regulation of immune response	biological_process	0.15814	1	1	501	4	10280	0		1	Novel00746
GO:0050778	positive regulation of immune response	biological_process	0.15814	1	1	501	4	10280	0		1	Novel00746
GO:0050851	antigen receptor-mediated signaling pathway	biological_process	0.15814	1	1	501	4	10280	0		1	Novel00746
GO:0050852	T cell receptor signaling pathway	biological_process	0.15814	1	1	501	4	10280	0		1	Novel00746
GO:0098655	cation transmembrane transport	biological_process	0.1598	1	12	501	173	10280	6	BGIBMGA007416,BGIBMGA005005,BGIBMGA000804,BGIBMGA013964,Novel00383,Novel02155	6	BGIBMGA006374,BGIBMGA001582,Novel00735,BGIBMGA009056,BGIBMGA008110,BGIBMGA013297
GO:0098660	inorganic ion transmembrane transport	biological_process	0.1598	1	12	501	173	10280	6	BGIBMGA000804,BGIBMGA013964,Novel02155,Novel00383,BGIBMGA007416,BGIBMGA005005	6	BGIBMGA009056,BGIBMGA013297,BGIBMGA008110,BGIBMGA006374,BGIBMGA001582,Novel00735
GO:0098662	inorganic cation transmembrane transport	biological_process	0.1598	1	12	501	173	10280	6	BGIBMGA007416,BGIBMGA005005,Novel00383,Novel02155,BGIBMGA013964,BGIBMGA000804	6	BGIBMGA006374,Novel00735,BGIBMGA001582,BGIBMGA013297,BGIBMGA008110,BGIBMGA009056
GO:0009225	nucleotide-sugar metabolic process	biological_process	0.16057	1	1	501	4	10280	1	Novel01346	0
GO:0006720	isoprenoid metabolic process	biological_process	0.16152	1	6	501	71	10280	5	BGIBMGA013000,BGIBMGA005710,BGIBMGA012999,BGIBMGA012872,BGIBMGA001926	1	BGIBMGA012997
GO:0008299	isoprenoid biosynthetic process	biological_process	0.16152	1	6	501	71	10280	5	BGIBMGA013000,BGIBMGA005710,BGIBMGA012999,BGIBMGA012872,BGIBMGA001926	1	BGIBMGA012997
GO:0006721	terpenoid metabolic process	biological_process	0.16184	1	5	501	55	10280	4	BGIBMGA005710,BGIBMGA013000,BGIBMGA012872,BGIBMGA012999	1	BGIBMGA012997
GO:0016114	terpenoid biosynthetic process	biological_process	0.16184	1	5	501	55	10280	4	BGIBMGA012872,BGIBMGA012999,BGIBMGA005710,BGIBMGA013000	1	BGIBMGA012997
GO:0015093	ferrous iron transmembrane transporter activity	molecular_function	0.16234	1	3	501	29	10280	0		3	BGIBMGA011822,BGIBMGA003221,BGIBMGA003920
GO:0015684	ferrous iron transport	biological_process	0.16234	1	3	501	29	10280	0		3	BGIBMGA003920,BGIBMGA003221,BGIBMGA011822
GO:0055085	transmembrane transport	biological_process	0.16239	1	40	501	670	10280	23	BGIBMGA007416,BGIBMGA001313,Novel02342,BGIBMGA012800,Novel00383,BGIBMGA005004,BGIBMGA009195,BGIBMGA013652,BGIBMGA013574,BGIBMGA005005,BGIBMGA013964,BGIBMGA009202,BGIBMGA014257,BGIBMGA014246,BGIBMGA000804,Novel02155,BGIBMGA007738,BGIBMGA004625,BGIBMGA012587,BGIBMGA007735,BGIBMGA010475,BGIBMGA011261,BGIBMGA001507	17	BGIBMGA004118,BGIBMGA000769,BGIBMGA013297,BGIBMGA014042,BGIBMGA012371,Novel00735,BGIBMGA008588,BGIBMGA008110,BGIBMGA005914,BGIBMGA004527,BGIBMGA001582,BGIBMGA013298,BGIBMGA009056,BGIBMGA003180,BGIBMGA006374,BGIBMGA004562,BGIBMGA013242
GO:0008289	lipid binding	molecular_function	0.16252	1	7	501	85	10280	3	BGIBMGA009933,BGIBMGA000817,BGIBMGA011901	4	BGIBMGA001816,BGIBMGA008712,BGIBMGA004090,BGIBMGA008110
GO:0046915	transition metal ion transmembrane transporter activity	molecular_function	0.16258	1	4	501	45	10280	1	BGIBMGA005005	3	BGIBMGA003920,BGIBMGA003221,BGIBMGA011822
GO:0006012	galactose metabolic process	biological_process	0.16392	1	1	501	4	10280	0		1	BGIBMGA001613
GO:0006914	autophagy	biological_process	0.16395	1	7	501	89	10280	2	BGIBMGA012171,BGIBMGA007416	5	BGIBMGA001582,BGIBMGA004693,BGIBMGA004336,BGIBMGA014227,BGIBMGA002652
GO:0007067	mitotic nuclear division	biological_process	0.1642	1	3	501	27	10280	1	BGIBMGA011223	2	Novel00378,BGIBMGA005176
GO:0055065	metal ion homeostasis	biological_process	0.16549	1	3	501	26	10280	1	BGIBMGA012221	2	BGIBMGA011424,BGIBMGA013298
GO:0042262	DNA protection	biological_process	0.16665	1	1	501	3	10280	1	BGIBMGA013909	0
GO:0005960	glycine cleavage complex	cellular_component	0.16723	1	1	501	4	10280	0		1	BGIBMGA003865
GO:0010038	response to metal ion	biological_process	0.1679	1	1	501	4	10280	0		1	BGIBMGA014046
GO:1901606	alpha-amino acid catabolic process	biological_process	0.16839	1	2	501	15	10280	0		2	BGIBMGA009276,BGIBMGA003865
GO:0042132	fructose 1,6-bisphosphate 1-phosphatase activity	molecular_function	0.16849	1	1	501	4	10280	1	BGIBMGA003323	0
GO:0000175	3'-5'-exoribonuclease activity	molecular_function	0.16981	1	2	501	15	10280	1	BGIBMGA004881	1	BGIBMGA004882
GO:0004532	exoribonuclease activity	molecular_function	0.16981	1	2	501	15	10280	1	BGIBMGA004881	1	BGIBMGA004882
GO:0016896	exoribonuclease activity, producing 5'-phosphomonoesters	molecular_function	0.16981	1	2	501	15	10280	1	BGIBMGA004881	1	BGIBMGA004882
GO:0000808	origin recognition complex	cellular_component	0.16988	1	2	501	13	10280	2	BGIBMGA006056,BGIBMGA007767	0
GO:0009166	nucleotide catabolic process	biological_process	0.1703	1	2	501	13	10280	1	BGIBMGA010291	1	BGIBMGA014198
GO:1901292	nucleoside phosphate catabolic process	biological_process	0.1703	1	2	501	13	10280	1	BGIBMGA010291	1	BGIBMGA014198
GO:0009372	quorum sensing	biological_process	0.17074	1	1	501	4	10280	0		1	BGIBMGA008588
GO:0048872	homeostasis of number of cells	biological_process	0.17074	1	1	501	4	10280	0		1	BGIBMGA008588
GO:0048874	homeostasis of number of cells in a free-living population	biological_process	0.17074	1	1	501	4	10280	0		1	BGIBMGA008588
GO:1901564	organonitrogen compound metabolic process	biological_process	0.17086	1	56	501	988	10280	25	BGIBMGA005832,BGIBMGA000185,BGIBMGA000804,Novel02159,BGIBMGA012309,Novel01677,BGIBMGA001480,BGIBMGA009809,Novel00217,BGIBMGA012865,Novel01346,BGIBMGA010475,BGIBMGA001126,BGIBMGA011681,BGIBMGA001504,BGIBMGA013652,BGIBMGA011851,BGIBMGA008000,BGIBMGA004950,BGIBMGA001491,BGIBMGA001313,BGIBMGA013129,BGIBMGA012171,BGIBMGA007637,BGIBMGA008925	31	BGIBMGA012867,BGIBMGA009056,BGIBMGA000387,BGIBMGA002462,BGIBMGA012866,BGIBMGA013298,BGIBMGA012675,BGIBMGA010864,BGIBMGA008038,BGIBMGA004280,BGIBMGA002769,BGIBMGA008010,BGIBMGA011774,BGIBMGA012515,BGIBMGA003865,BGIBMGA008315,BGIBMGA004090,BGIBMGA003791,BGIBMGA005658,BGIBMGA009276,BGIBMGA004336,BGIBMGA005831,BGIBMGA011984,BGIBMGA008110,BGIBMGA014046,BGIBMGA008348,BGIBMGA007935,BGIBMGA009207,BGIBMGA…
GO:0050801	ion homeostasis	biological_process	0.17367	1	3	501	27	10280	1	BGIBMGA012221	2	BGIBMGA013298,BGIBMGA011424
GO:0055080	cation homeostasis	biological_process	0.17367	1	3	501	27	10280	1	BGIBMGA012221	2	BGIBMGA011424,BGIBMGA013298
GO:0098771	inorganic ion homeostasis	biological_process	0.17367	1	3	501	27	10280	1	BGIBMGA012221	2	BGIBMGA013298,BGIBMGA011424
GO:0048029	monosaccharide binding	molecular_function	0.17445	1	1	501	4	10280	0		1	BGIBMGA009699
GO:0008199	ferric iron binding	molecular_function	0.17871	1	2	501	15	10280	1	BGIBMGA012221	1	BGIBMGA011424
GO:0055082	cellular chemical homeostasis	biological_process	0.18013	1	3	501	28	10280	1	BGIBMGA012221	2	BGIBMGA011424,BGIBMGA013298
GO:0044248	cellular catabolic process	biological_process	0.18036	1	19	501	300	10280	8	BGIBMGA012171,BGIBMGA004881,BGIBMGA012292,BGIBMGA010291,BGIBMGA005665,BGIBMGA008925,BGIBMGA007416,BGIBMGA002576	11	BGIBMGA014227,BGIBMGA014198,BGIBMGA002652,BGIBMGA003865,BGIBMGA004693,BGIBMGA002974,BGIBMGA004882,BGIBMGA004336,BGIBMGA001582,BGIBMGA005786,BGIBMGA009276
GO:0015923	mannosidase activity	molecular_function	0.18052	1	2	501	15	10280	0		2	BGIBMGA002426,BGIBMGA001695
GO:0005544	calcium-dependent phospholipid binding	molecular_function	0.18058	1	1	501	4	10280	0		1	BGIBMGA001816
GO:0006024	glycosaminoglycan biosynthetic process	biological_process	0.18173	1	1	501	4	10280	0		1	BGIBMGA002769
GO:0009084	glutamine family amino acid biosynthetic process	biological_process	0.1822	1	2	501	15	10280	1	Novel01346	1	BGIBMGA004280
GO:0008509	anion transmembrane transporter activity	molecular_function	0.18328	1	5	501	60	10280	2	BGIBMGA004625,BGIBMGA003960	3	BGIBMGA010513,BGIBMGA005914,BGIBMGA014226
GO:0008889	glycerophosphodiester phosphodiesterase activity	molecular_function	0.18329	1	1	501	4	10280	1	BGIBMGA007767	0
GO:0043170	macromolecule metabolic process	biological_process	0.18448	1	172	501	3247	10280	92	BGIBMGA012788,BGIBMGA009933,BGIBMGA013635,BGIBMGA008589,BGIBMGA003645,BGIBMGA011002,Novel00679,Novel01070,BGIBMGA005710,BGIBMGA010840,BGIBMGA009528,BGIBMGA008000,BGIBMGA010590,BGIBMGA012786,Novel02245,BGIBMGA011223,BGIBMGA003568,BGIBMGA005665,BGIBMGA001274,BGIBMGA007637,BGIBMGA001630,BGIBMGA005240,BGIBMGA012865,BGIBMGA004881,BGIBMGA009527,BGIBMGA010475,BGIBMGA002960,BGIBMGA003567,BGIBMGA001351,BG…	80	BGIBMGA003654,BGIBMGA004830,BGIBMGA013049,BGIBMGA013830,BGIBMGA013298,BGIBMGA001582,BGIBMGA012866,BGIBMGA013085,BGIBMGA009476,BGIBMGA008038,Novel00824,BGIBMGA008315,BGIBMGA012722,BGIBMGA004825,BGIBMGA007915,BGIBMGA009544,BGIBMGA003833,BGIBMGA014431,BGIBMGA011051,BGIBMGA012867,BGIBMGA002974,BGIBMGA009325,BGIBMGA013393,BGIBMGA000115,BGIBMGA006623,BGIBMGA005658,BGIBMGA004090,Novel02374,BGIBMGA004882…
GO:0019238	cyclohydrolase activity	molecular_function	0.18459	1	1	501	4	10280	0		1	BGIBMGA002462
GO:0006188	IMP biosynthetic process	biological_process	0.18863	1	1	501	4	10280	0		1	BGIBMGA007935
GO:0046040	IMP metabolic process	biological_process	0.18863	1	1	501	4	10280	0		1	BGIBMGA007935
GO:0009279	cell outer membrane	cellular_component	0.18873	1	1	501	4	10280	0		1	BGIBMGA010513
GO:0043038	amino acid activation	biological_process	0.1888	1	7	501	86	10280	2	BGIBMGA007637,BGIBMGA012171	5	BGIBMGA003791,BGIBMGA011601,BGIBMGA009794,BGIBMGA010864,BGIBMGA004336
GO:0043039	tRNA aminoacylation	biological_process	0.1888	1	7	501	86	10280	2	BGIBMGA012171,BGIBMGA007637	5	BGIBMGA004336,BGIBMGA011601,BGIBMGA009794,BGIBMGA010864,BGIBMGA003791
GO:0009522	photosystem I	cellular_component	0.18901	1	2	501	14	10280	0		2	BGIBMGA006846,BGIBMGA009699
GO:0005758	mitochondrial intermembrane space	cellular_component	0.18905	1	1	501	5	10280	1	BGIBMGA012292	0
GO:0016530	metallochaperone activity	molecular_function	0.18905	1	1	501	5	10280	1	BGIBMGA012292	0
GO:0016531	copper chaperone activity	molecular_function	0.18905	1	1	501	5	10280	1	BGIBMGA012292	0
GO:0031970	organelle envelope lumen	cellular_component	0.18905	1	1	501	5	10280	1	BGIBMGA012292	0
GO:0016054	organic acid catabolic process	biological_process	0.18923	1	3	501	30	10280	1	BGIBMGA002576	2	BGIBMGA009276,BGIBMGA003865
GO:0046395	carboxylic acid catabolic process	biological_process	0.18923	1	3	501	30	10280	1	BGIBMGA002576	2	BGIBMGA009276,BGIBMGA003865
GO:0004623	phospholipase A2 activity	molecular_function	0.1897	1	2	501	19	10280	1	BGIBMGA012910	1	BGIBMGA008519
GO:0046992	oxidoreductase activity, acting on X-H and Y-H to form an X-Y bond	molecular_function	0.19	1	1	501	4	10280	1	BGIBMGA001320	0
GO:0050485	oxidoreductase activity, acting on X-H and Y-H to form an X-Y bond, with a disulfide as acceptor	molecular_function	0.19	1	1	501	4	10280	1	BGIBMGA001320	0
GO:0090066	regulation of anatomical structure size	biological_process	0.19038	1	2	501	15	10280	2	BGIBMGA003330,Novel02245	0
GO:0004861	cyclin-dependent protein serine/threonine kinase inhibitor activity	molecular_function	0.19094	1	1	501	4	10280	1	Novel01553	0
GO:0005381	iron ion transmembrane transporter activity	molecular_function	0.19165	1	3	501	31	10280	0		3	BGIBMGA003221,BGIBMGA003920,BGIBMGA011822
GO:0005342	organic acid transmembrane transporter activity	molecular_function	0.19394	1	3	501	32	10280	0		3	BGIBMGA010513,BGIBMGA014226,BGIBMGA005914
GO:0046943	carboxylic acid transmembrane transporter activity	molecular_function	0.19394	1	3	501	32	10280	0		3	BGIBMGA014226,BGIBMGA005914,BGIBMGA010513
GO:0022900	electron transport chain	biological_process	0.19495	1	4	501	43	10280	2	BGIBMGA011261,BGIBMGA013652	2	Novel00378,BGIBMGA012515
GO:0005811	lipid particle	cellular_component	0.19822	1	1	501	4	10280	0		1	BGIBMGA000158
GO:0012511	monolayer-surrounded lipid storage body	cellular_component	0.19822	1	1	501	4	10280	0		1	BGIBMGA000158
GO:0070569	uridylyltransferase activity	molecular_function	0.19861	1	1	501	4	10280	0		1	BGIBMGA001613
GO:0015370	solute:sodium symporter activity	molecular_function	0.19885	1	3	501	31	10280	0		3	BGIBMGA010513,BGIBMGA014226,BGIBMGA005914
GO:0006633	fatty acid biosynthetic process	biological_process	0.19893	1	3	501	29	10280	2	BGIBMGA011223,BGIBMGA008082	1	BGIBMGA014227
GO:0001514	selenocysteine incorporation	biological_process	0.19966	1	1	501	3	10280	0		1	BGIBMGA013298
GO:0006451	translational readthrough	biological_process	0.19966	1	1	501	3	10280	0		1	BGIBMGA013298
GO:0009108	coenzyme biosynthetic process	biological_process	0.19972	1	5	501	62	10280	2	BGIBMGA005832,BGIBMGA004950	3	BGIBMGA012515,BGIBMGA005831,BGIBMGA008348
GO:0040008	regulation of growth	biological_process	0.20345	1	1	501	3	10280	1	BGIBMGA007893	0
GO:0070838	divalent metal ion transport	biological_process	0.20432	1	4	501	44	10280	0		4	BGIBMGA003920,BGIBMGA013297,BGIBMGA003221,BGIBMGA011822
GO:0004133	glycogen debranching enzyme activity	molecular_function	0.20447	1	1	501	4	10280	1	BGIBMGA005665	0
GO:0004134	4-alpha-glucanotransferase activity	molecular_function	0.20447	1	1	501	4	10280	1	BGIBMGA005665	0
GO:0004135	amylo-alpha-1,6-glucosidase activity	molecular_function	0.20447	1	1	501	4	10280	1	BGIBMGA005665	0
GO:0005980	glycogen catabolic process	biological_process	0.20447	1	1	501	4	10280	1	BGIBMGA005665	0
GO:0009251	glucan catabolic process	biological_process	0.20447	1	1	501	4	10280	1	BGIBMGA005665	0
GO:0044247	cellular polysaccharide catabolic process	biological_process	0.20447	1	1	501	4	10280	1	BGIBMGA005665	0
GO:0016671	oxidoreductase activity, acting on a sulfur group of donors, disulfide as acceptor	molecular_function	0.20507	1	1	501	5	10280	1	Novel02239	0
GO:0006643	membrane lipid metabolic process	biological_process	0.20535	1	4	501	46	10280	1	BGIBMGA013129	3	BGIBMGA002756,BGIBMGA010385,BGIBMGA005695
GO:0009063	cellular amino acid catabolic process	biological_process	0.20612	1	2	501	17	10280	0		2	BGIBMGA003865,BGIBMGA009276
GO:0005746	mitochondrial respiratory chain	cellular_component	0.2064	1	2	501	19	10280	1	BGIBMGA011261	1	BGIBMGA012515
GO:0016875	ligase activity, forming carbon-oxygen bonds	molecular_function	0.20684	1	7	501	87	10280	2	BGIBMGA007637,BGIBMGA012171	5	BGIBMGA003791,BGIBMGA004336,BGIBMGA010864,BGIBMGA011601,BGIBMGA009794
GO:0016876	ligase activity, forming aminoacyl-tRNA and related compounds	molecular_function	0.20684	1	7	501	87	10280	2	BGIBMGA007637,BGIBMGA012171	5	BGIBMGA003791,BGIBMGA009794,BGIBMGA011601,BGIBMGA010864,BGIBMGA004336
GO:0019310	inositol catabolic process	biological_process	0.20796	1	1	501	5	10280	0		1	BGIBMGA005786
GO:0046164	alcohol catabolic process	biological_process	0.20796	1	1	501	5	10280	0		1	BGIBMGA005786
GO:0046174	polyol catabolic process	biological_process	0.20796	1	1	501	5	10280	0		1	BGIBMGA005786
GO:0050113	inositol oxygenase activity	molecular_function	0.20796	1	1	501	5	10280	0		1	BGIBMGA005786
GO:1901616	organic hydroxy compound catabolic process	biological_process	0.20796	1	1	501	5	10280	0		1	BGIBMGA005786
GO:0004616	phosphogluconate dehydrogenase (decarboxylating) activity	molecular_function	0.20805	1	2	501	17	10280	2	BGIBMGA012309,BGIBMGA001126	0
GO:0044255	cellular lipid metabolic process	biological_process	0.20851	1	19	501	297	10280	11	BGIBMGA001926,BGIBMGA013129,BGIBMGA004965,BGIBMGA008082,BGIBMGA011223,BGIBMGA012999,BGIBMGA005710,BGIBMGA002576,BGIBMGA013000,BGIBMGA012872,BGIBMGA013860	8	BGIBMGA005695,BGIBMGA010385,BGIBMGA004547,BGIBMGA014227,BGIBMGA012997,BGIBMGA013341,BGIBMGA012069,BGIBMGA002756
GO:0044033	multi-organism metabolic process	biological_process	0.2096	1	2	501	17	10280	1	BGIBMGA006423	1	BGIBMGA006854
GO:0033176	proton-transporting V-type ATPase complex	cellular_component	0.20994	1	6	501	79	10280	3	BGIBMGA013964,Novel00383,BGIBMGA007416	3	BGIBMGA006374,Novel00735,BGIBMGA001582
GO:0031072	heat shock protein binding	molecular_function	0.21082	1	1	501	4	10280	1	BGIBMGA012541	0
GO:0006542	glutamine biosynthetic process	biological_process	0.21098	1	1	501	5	10280	0		1	BGIBMGA004280
GO:0000375	RNA splicing, via transesterification reactions	biological_process	0.21204	1	3	501	30	10280	0		3	BGIBMGA005024,BGIBMGA001358,BGIBMGA010621
GO:0000377	RNA splicing, via transesterification reactions with bulged adenosine as nucleophile	biological_process	0.21204	1	3	501	30	10280	0		3	BGIBMGA001358,BGIBMGA005024,BGIBMGA010621
GO:0000398	mRNA splicing, via spliceosome	biological_process	0.21204	1	3	501	30	10280	0		3	BGIBMGA010621,BGIBMGA001358,BGIBMGA005024
GO:0019955	cytokine binding	molecular_function	0.21277	1	1	501	4	10280	1	BGIBMGA012763	0
GO:0055076	transition metal ion homeostasis	biological_process	0.21334	1	2	501	16	10280	1	BGIBMGA012221	1	BGIBMGA011424
GO:0030291	protein serine/threonine kinase inhibitor activity	molecular_function	0.21453	1	1	501	5	10280	1	Novel01553	0
GO:0007007	inner mitochondrial membrane organization	biological_process	0.21977	1	1	501	3	10280	0		1	Novel01809
GO:0042407	cristae formation	biological_process	0.21977	1	1	501	3	10280	0		1	Novel01809
GO:0044284	mitochondrial crista junction	cellular_component	0.21977	1	1	501	3	10280	0		1	Novel01809
GO:0061617	MICOS complex	cellular_component	0.21977	1	1	501	3	10280	0		1	Novel01809
GO:0071855	neuropeptide receptor binding	molecular_function	0.22242	1	1	501	4	10280	0		1	BGIBMGA013492
GO:0033179	proton-transporting V-type ATPase, V0 domain	cellular_component	0.22315	1	5	501	65	10280	2	BGIBMGA007416,Novel00383	3	BGIBMGA001582,Novel00735,BGIBMGA006374
GO:0030258	lipid modification	biological_process	0.22602	1	3	501	33	10280	3	BGIBMGA002576,BGIBMGA004965,BGIBMGA013860	0
GO:0006525	arginine metabolic process	biological_process	0.22819	1	1	501	5	10280	1	Novel01346	0
GO:0006526	arginine biosynthetic process	biological_process	0.22819	1	1	501	5	10280	1	Novel01346	0
GO:0070851	growth factor receptor binding	molecular_function	0.23335	1	1	501	5	10280	0		1	BGIBMGA000623
GO:0008514	organic anion transmembrane transporter activity	molecular_function	0.23371	1	3	501	35	10280	0		3	BGIBMGA014226,BGIBMGA005914,BGIBMGA010513
GO:0005388	calcium-transporting ATPase activity	molecular_function	0.23416	1	1	501	5	10280	0		1	BGIBMGA011765
GO:0016645	oxidoreductase activity, acting on the CH-NH group of donors	molecular_function	0.23442	1	3	501	35	10280	2	BGIBMGA004950,BGIBMGA005832	1	BGIBMGA005831
GO:0010496	intercellular transport	biological_process	0.23463	1	1	501	6	10280	1	BGIBMGA013964	0
GO:0044000	movement in host	biological_process	0.23463	1	1	501	6	10280	1	BGIBMGA013964	0
GO:0046739	transport of virus in multicellular host	biological_process	0.23463	1	1	501	6	10280	1	BGIBMGA013964	0
GO:0046740	transport of virus in host, cell to cell	biological_process	0.23463	1	1	501	6	10280	1	BGIBMGA013964	0
GO:0051814	movement in other organism involved in symbiotic interaction	biological_process	0.23463	1	1	501	6	10280	1	BGIBMGA013964	0
GO:1902586	multi-organism intercellular transport	biological_process	0.23463	1	1	501	6	10280	1	BGIBMGA013964	0
GO:0016884	carbon-nitrogen ligase activity, with glutamine as amido-N-donor	molecular_function	0.23466	1	2	501	18	10280	1	BGIBMGA007424	1	BGIBMGA004064
GO:0030259	lipid glycosylation	biological_process	0.23602	1	2	501	19	10280	2	BGIBMGA013860,BGIBMGA004965	0
GO:0048518	positive regulation of biological process	biological_process	0.23608	1	8	501	113	10280	3	BGIBMGA013924,BGIBMGA007416,BGIBMGA008268	5	BGIBMGA004693,Novel00746,BGIBMGA014227,BGIBMGA001582,BGIBMGA004336
GO:0006066	alcohol metabolic process	biological_process	0.23693	1	3	501	28	10280	2	BGIBMGA010475,BGIBMGA007767	1	BGIBMGA005786
GO:0008657	DNA topoisomerase (ATP-hydrolyzing) inhibitor activity	molecular_function	0.23724	1	1	501	3	10280	1	BGIBMGA004675	0
GO:0072586	DNA topoisomerase (ATP-hydrolyzing) regulator activity	molecular_function	0.23724	1	1	501	3	10280	1	BGIBMGA004675	0
GO:0061630	ubiquitin protein ligase activity	molecular_function	0.23801	1	1	501	5	10280	0		1	Novel00832
GO:0061659	ubiquitin-like protein ligase activity	molecular_function	0.23801	1	1	501	5	10280	0		1	Novel00832
GO:0008762	UDP-N-acetylmuramate dehydrogenase activity	molecular_function	0.2389	1	1	501	5	10280	0		1	BGIBMGA007125
GO:0004482	mRNA (guanine-N7-)-methyltransferase activity	molecular_function	0.239	1	1	501	5	10280	1	BGIBMGA005240	0
GO:0006098	pentose-phosphate shunt	biological_process	0.23957	1	2	501	19	10280	2	BGIBMGA012309,BGIBMGA001126	0
GO:0051156	glucose 6-phosphate metabolic process	biological_process	0.23957	1	2	501	19	10280	2	BGIBMGA001126,BGIBMGA012309	0
GO:0004470	malic enzyme activity	molecular_function	0.24023	1	1	501	5	10280	1	BGIBMGA006246	0
GO:0004471	malate dehydrogenase (decarboxylating) (NAD+) activity	molecular_function	0.24023	1	1	501	5	10280	1	BGIBMGA006246	0
GO:0008324	cation transmembrane transporter activity	molecular_function	0.24026	1	25	501	434	10280	8	BGIBMGA005005,BGIBMGA013964,Novel00853,BGIBMGA007416,BGIBMGA005004,Novel02155,Novel00383,BGIBMGA000804	17	BGIBMGA006374,BGIBMGA011822,BGIBMGA011765,BGIBMGA003180,BGIBMGA010513,Novel00735,BGIBMGA014226,BGIBMGA012371,Novel00378,BGIBMGA003920,BGIBMGA008110,BGIBMGA005914,BGIBMGA003221,BGIBMGA013298,BGIBMGA004118,BGIBMGA001582,BGIBMGA013297
GO:0044802	single-organism membrane organization	biological_process	0.24034	1	6	501	70	10280	3	BGIBMGA013841,BGIBMGA008000,BGIBMGA010475	3	Novel01809,Novel00828,BGIBMGA004090
GO:0005262	calcium channel activity	molecular_function	0.24167	1	2	501	15	10280	0		2	BGIBMGA013298,BGIBMGA013297
GO:0072511	divalent inorganic cation transport	biological_process	0.24328	1	4	501	48	10280	0		4	BGIBMGA011822,BGIBMGA003920,BGIBMGA013297,BGIBMGA003221
GO:0044283	small molecule biosynthetic process	biological_process	0.24396	1	10	501	155	10280	6	BGIBMGA008082,BGIBMGA011223,BGIBMGA004950,BGIBMGA012309,Novel01346,BGIBMGA005832	4	BGIBMGA008348,BGIBMGA014227,BGIBMGA005831,BGIBMGA004280
GO:0016891	endoribonuclease activity, producing 5'-phosphomonoesters	molecular_function	0.24492	1	3	501	32	10280	1	BGIBMGA010840	2	Novel01998,Novel01906
GO:0016616	oxidoreductase activity, acting on the CH-OH group of donors, NAD or NADP as acceptor	molecular_function	0.24573	1	10	501	157	10280	7	BGIBMGA012309,Novel02143,BGIBMGA006246,BGIBMGA012399,BGIBMGA001126,BGIBMGA010475,BGIBMGA011138	3	BGIBMGA007125,BGIBMGA008348,BGIBMGA011116
GO:0070469	respiratory chain	cellular_component	0.24603	1	2	501	21	10280	1	BGIBMGA011261	1	BGIBMGA012515
GO:0033644	host cell membrane	cellular_component	0.24652	1	2	501	16	10280	2	BGIBMGA013964,BGIBMGA012149	0
GO:0044218	other organism cell membrane	cellular_component	0.24652	1	2	501	16	10280	2	BGIBMGA013964,BGIBMGA012149	0
GO:0044279	other organism membrane	cellular_component	0.24652	1	2	501	16	10280	2	BGIBMGA012149,BGIBMGA013964	0
GO:0008384	IkappaB kinase activity	molecular_function	0.24653	1	1	501	3	10280	0		1	BGIBMGA006134
GO:0080019	fatty-acyl-CoA reductase (alcohol-forming) activity	molecular_function	0.24876	1	2	501	19	10280	1	BGIBMGA011138	1	BGIBMGA011116
GO:0007008	outer mitochondrial membrane organization	biological_process	0.25087	1	1	501	4	10280	1	BGIBMGA010475	0
GO:0045040	protein import into mitochondrial outer membrane	biological_process	0.25087	1	1	501	4	10280	1	BGIBMGA010475	0
GO:0090151	establishment of protein localization to mitochondrial membrane	biological_process	0.25087	1	1	501	4	10280	1	BGIBMGA010475	0
GO:0004161	dimethylallyltranstransferase activity	molecular_function	0.25102	1	1	501	3	10280	0		1	BGIBMGA004090
GO:0051920	peroxiredoxin activity	molecular_function	0.2513	1	1	501	7	10280	1	BGIBMGA002406	0
GO:0008237	metallopeptidase activity	molecular_function	0.25194	1	9	501	134	10280	5	BGIBMGA001913,BGIBMGA008062,BGIBMGA008017,BGIBMGA004797,BGIBMGA009477	4	BGIBMGA009476,BGIBMGA000529,BGIBMGA004830,BGIBMGA007915
GO:0015459	potassium channel regulator activity	molecular_function	0.25389	1	1	501	6	10280	0		1	BGIBMGA000861
GO:0019870	potassium channel inhibitor activity	molecular_function	0.25389	1	1	501	6	10280	0		1	BGIBMGA000861
GO:0072522	purine-containing compound biosynthetic process	biological_process	0.25404	1	7	501	104	10280	2	Novel02159,BGIBMGA000804	5	BGIBMGA012515,BGIBMGA009056,BGIBMGA008110,BGIBMGA007935,BGIBMGA002462
GO:0002252	immune effector process	biological_process	0.25411	1	1	501	6	10280	0		1	BGIBMGA000028
GO:0017025	TBP-class protein binding	molecular_function	0.2548	1	1	501	6	10280	0		1	BGIBMGA011984
GO:0008652	cellular amino acid biosynthetic process	biological_process	0.25529	1	6	501	88	10280	4	BGIBMGA012309,Novel01346,BGIBMGA005832,BGIBMGA004950	2	BGIBMGA004280,BGIBMGA005831
GO:0008484	sulfuric ester hydrolase activity	molecular_function	0.25581	1	2	501	19	10280	2	BGIBMGA001098,BGIBMGA008818	0
GO:0001518	voltage-gated sodium channel complex	cellular_component	0.25687	1	1	501	4	10280	0		1	BGIBMGA004118
GO:0005248	voltage-gated sodium channel activity	molecular_function	0.25687	1	1	501	4	10280	0		1	BGIBMGA004118
GO:0034706	sodium channel complex	cellular_component	0.25687	1	1	501	4	10280	0		1	BGIBMGA004118
GO:0016705	oxidoreductase activity, acting on paired donors, with incorporation or reduction of molecular oxygen	molecular_function	0.25713	1	12	501	185	10280	7	BGIBMGA002307,BGIBMGA012872,BGIBMGA013000,BGIBMGA005710,BGIBMGA012089,BGIBMGA012999,BGIBMGA001504	5	BGIBMGA014046,BGIBMGA003866,BGIBMGA012997,BGIBMGA000004,BGIBMGA001276
GO:0004022	alcohol dehydrogenase (NAD) activity	molecular_function	0.25778	1	1	501	4	10280	1	BGIBMGA010475	0
GO:0015945	methanol metabolic process	biological_process	0.25778	1	1	501	4	10280	1	BGIBMGA010475	0
GO:0015946	methanol oxidation	biological_process	0.25778	1	1	501	4	10280	1	BGIBMGA010475	0
GO:0034308	primary alcohol metabolic process	biological_process	0.25778	1	1	501	4	10280	1	BGIBMGA010475	0
GO:0008081	phosphoric diester hydrolase activity	molecular_function	0.25883	1	3	501	34	10280	1	BGIBMGA007767	2	Novel00824,BGIBMGA005786
GO:0008174	mRNA methyltransferase activity	molecular_function	0.25956	1	1	501	6	10280	1	BGIBMGA005240	0
GO:0005319	lipid transporter activity	molecular_function	0.26107	1	2	501	19	10280	0		2	BGIBMGA013893,BGIBMGA013341
GO:1901605	alpha-amino acid metabolic process	biological_process	0.2621	1	7	501	106	10280	3	BGIBMGA004950,Novel01346,BGIBMGA005832	4	BGIBMGA003865,BGIBMGA005831,BGIBMGA004280,BGIBMGA009276
GO:0051082	unfolded protein binding	molecular_function	0.26225	1	5	501	69	10280	3	BGIBMGA012541,BGIBMGA000475,BGIBMGA004612	2	BGIBMGA001582,BGIBMGA014227
GO:0008641	small protein activating enzyme activity	molecular_function	0.26243	1	1	501	5	10280	1	Novel02239	0
GO:0004478	methionine adenosyltransferase activity	molecular_function	0.2625	1	1	501	4	10280	0		1	BGIBMGA012515
GO:0006556	S-adenosylmethionine biosynthetic process	biological_process	0.2625	1	1	501	4	10280	0		1	BGIBMGA012515
GO:0046500	S-adenosylmethionine metabolic process	biological_process	0.2625	1	1	501	4	10280	0		1	BGIBMGA012515
GO:0004571	mannosyl-oligosaccharide 1,2-alpha-mannosidase activity	molecular_function	0.2634	1	1	501	6	10280	0		1	BGIBMGA002426
GO:0015924	mannosyl-oligosaccharide mannosidase activity	molecular_function	0.2634	1	1	501	6	10280	0		1	BGIBMGA002426
GO:0001664	G-protein coupled receptor binding	molecular_function	0.26404	1	1	501	5	10280	0		1	BGIBMGA013492
GO:0019682	glyceraldehyde-3-phosphate metabolic process	biological_process	0.26411	1	2	501	20	10280	2	BGIBMGA012309,BGIBMGA001126	0
GO:0006418	tRNA aminoacylation for protein translation	biological_process	0.26461	1	6	501	78	10280	2	BGIBMGA007637,BGIBMGA012171	4	BGIBMGA003791,BGIBMGA004336,BGIBMGA010864,BGIBMGA009794
GO:0019054	modulation by virus of host process	biological_process	0.26471	1	1	501	7	10280	0		1	BGIBMGA013209
GO:0044068	modulation by symbiont of host cellular process	biological_process	0.26471	1	1	501	7	10280	0		1	BGIBMGA013209
GO:0019203	carbohydrate phosphatase activity	molecular_function	0.26568	1	1	501	6	10280	1	BGIBMGA003323	0
GO:0050308	sugar-phosphatase activity	molecular_function	0.26568	1	1	501	6	10280	1	BGIBMGA003323	0
GO:0003684	damaged DNA binding	molecular_function	0.26605	1	2	501	20	10280	1	BGIBMGA010840	1	BGIBMGA008315
GO:0006302	double-strand break repair	biological_process	0.2667	1	2	501	16	10280	0		2	Novel01809,Novel00884
GO:0006814	sodium ion transport	biological_process	0.26858	1	4	501	56	10280	2	BGIBMGA012800,Novel02155	2	Novel00378,BGIBMGA004118
GO:0009074	aromatic amino acid family catabolic process	biological_process	0.26956	1	1	501	6	10280	0		1	BGIBMGA009276
GO:1901615	organic hydroxy compound metabolic process	biological_process	0.27049	1	3	501	31	10280	2	BGIBMGA010475,BGIBMGA007767	1	BGIBMGA005786
GO:0009271	phage shock	biological_process	0.27145	1	1	501	6	10280	0		1	BGIBMGA001582
GO:0098586	cellular response to virus	biological_process	0.27145	1	1	501	6	10280	0		1	BGIBMGA001582
GO:0019083	viral transcription	biological_process	0.27236	1	1	501	7	10280	0		1	BGIBMGA006854
GO:0002682	regulation of immune system process	biological_process	0.27345	1	1	501	7	10280	0		1	Novel00746
GO:0009538	photosystem I reaction center	cellular_component	0.27357	1	1	501	5	10280	0		1	BGIBMGA009699
GO:0005158	insulin receptor binding	molecular_function	0.27359	1	1	501	6	10280	0		1	Novel01978
GO:0008093	cytoskeletal adaptor activity	molecular_function	0.27373	1	1	501	6	10280	0		1	BGIBMGA008110
GO:0017124	SH3 domain binding	molecular_function	0.27373	1	1	501	6	10280	0		1	BGIBMGA008110
GO:0046847	filopodium assembly	biological_process	0.27373	1	1	501	6	10280	0		1	BGIBMGA008110
GO:0061024	membrane organization	biological_process	0.27398	1	7	501	91	10280	3	BGIBMGA008000,BGIBMGA013841,BGIBMGA010475	4	Novel01809,Novel00828,BGIBMGA008110,BGIBMGA004090
GO:0042302	structural constituent of cuticle	molecular_function	0.274	1	8	501	147	10280	1	BGIBMGA000341	7	BGIBMGA008333,BGIBMGA000327,BGIBMGA003062,BGIBMGA011508,BGIBMGA000329,BGIBMGA003065,BGIBMGA014199
GO:0070008	serine-type exopeptidase activity	molecular_function	0.27916	1	2	501	20	10280	0		2	BGIBMGA010348,BGIBMGA013085
GO:0005247	voltage-gated chloride channel activity	molecular_function	0.2807	1	1	501	5	10280	1	BGIBMGA004625	0
GO:0005253	anion channel activity	molecular_function	0.2807	1	1	501	5	10280	1	BGIBMGA004625	0
GO:0005254	chloride channel activity	molecular_function	0.2807	1	1	501	5	10280	1	BGIBMGA004625	0
GO:0006821	chloride transport	biological_process	0.2807	1	1	501	5	10280	1	BGIBMGA004625	0
GO:0008308	voltage-gated anion channel activity	molecular_function	0.2807	1	1	501	5	10280	1	BGIBMGA004625	0
GO:0015108	chloride transmembrane transporter activity	molecular_function	0.2807	1	1	501	5	10280	1	BGIBMGA004625	0
GO:0055086	nucleobase-containing small molecule metabolic process	biological_process	0.28211	1	15	501	257	10280	8	BGIBMGA010291,BGIBMGA008925,BGIBMGA001126,BGIBMGA012309,Novel02159,BGIBMGA000804,BGIBMGA013652,Novel01346	7	BGIBMGA011774,BGIBMGA012515,BGIBMGA007935,BGIBMGA002462,BGIBMGA014198,BGIBMGA008110,BGIBMGA009056
GO:0031304	intrinsic component of mitochondrial inner membrane	cellular_component	0.2823	1	1	501	5	10280	0		1	Novel01809
GO:0031305	integral component of mitochondrial inner membrane	cellular_component	0.2823	1	1	501	5	10280	0		1	Novel01809
GO:0032592	integral component of mitochondrial membrane	cellular_component	0.2823	1	1	501	5	10280	0		1	Novel01809
GO:0098573	intrinsic component of mitochondrial membrane	cellular_component	0.2823	1	1	501	5	10280	0		1	Novel01809
GO:0004860	protein kinase inhibitor activity	molecular_function	0.28294	1	1	501	7	10280	1	Novel01553	0
GO:0019210	kinase inhibitor activity	molecular_function	0.28294	1	1	501	7	10280	1	Novel01553	0
GO:0005977	glycogen metabolic process	biological_process	0.28408	1	1	501	6	10280	1	BGIBMGA005665	0
GO:0006112	energy reserve metabolic process	biological_process	0.28408	1	1	501	6	10280	1	BGIBMGA005665	0
GO:1901607	alpha-amino acid biosynthetic process	biological_process	0.28659	1	5	501	74	10280	3	Novel01346,BGIBMGA005832,BGIBMGA004950	2	BGIBMGA005831,BGIBMGA004280
GO:0007166	cell surface receptor signaling pathway	biological_process	0.28798	1	4	501	52	10280	2	BGIBMGA001098,BGIBMGA012910	2	Novel00746,BGIBMGA003654
GO:1902600	hydrogen ion transmembrane transport	biological_process	0.29005	1	9	501	144	10280	4	BGIBMGA007416,Novel00383,BGIBMGA013964,BGIBMGA000804	5	BGIBMGA006374,Novel00735,BGIBMGA001582,BGIBMGA008110,BGIBMGA009056
GO:0009064	glutamine family amino acid metabolic process	biological_process	0.29047	1	2	501	20	10280	1	Novel01346	1	BGIBMGA004280
GO:0010035	response to inorganic substance	biological_process	0.29067	1	1	501	7	10280	0		1	BGIBMGA014046
GO:0048522	positive regulation of cellular process	biological_process	0.29367	1	7	501	104	10280	3	BGIBMGA008268,BGIBMGA013924,BGIBMGA007416	4	BGIBMGA001582,BGIBMGA004336,BGIBMGA014227,BGIBMGA004693
GO:0019900	kinase binding	molecular_function	0.29412	1	1	501	7	10280	0		1	Novel01718
GO:0019901	protein kinase binding	molecular_function	0.29412	1	1	501	7	10280	0		1	Novel01718
GO:0034220	ion transmembrane transport	biological_process	0.29444	1	12	501	200	10280	6	Novel00383,Novel02155,BGIBMGA013964,BGIBMGA000804,BGIBMGA007416,BGIBMGA005005	6	BGIBMGA013297,BGIBMGA008110,BGIBMGA009056,BGIBMGA006374,Novel00735,BGIBMGA001582
GO:0003840	gamma-glutamyltransferase activity	molecular_function	0.29445	1	1	501	6	10280	0		1	BGIBMGA000387
GO:0004812	aminoacyl-tRNA ligase activity	molecular_function	0.29451	1	6	501	80	10280	2	BGIBMGA012171,BGIBMGA007637	4	BGIBMGA009794,BGIBMGA010864,BGIBMGA004336,BGIBMGA003791
GO:0044462	external encapsulating structure part	cellular_component	0.29543	1	1	501	6	10280	0		1	BGIBMGA010513
GO:0032182	ubiquitin-like protein binding	molecular_function	0.29563	1	1	501	6	10280	0		1	BGIBMGA008712
GO:0043130	ubiquitin binding	molecular_function	0.29563	1	1	501	6	10280	0		1	BGIBMGA008712
GO:0019825	oxygen binding	molecular_function	0.29621	1	1	501	3	10280	0		1	BGIBMGA008732
GO:0006631	fatty acid metabolic process	biological_process	0.29625	1	5	501	73	10280	3	BGIBMGA002576,BGIBMGA008082,BGIBMGA011223	2	BGIBMGA013341,BGIBMGA014227
GO:0052689	carboxylic ester hydrolase activity	molecular_function	0.29634	1	5	501	73	10280	1	BGIBMGA012910	4	BGIBMGA003920,BGIBMGA003917,BGIBMGA002756,BGIBMGA008519
GO:0019751	polyol metabolic process	biological_process	0.29724	1	2	501	17	10280	1	BGIBMGA007767	1	BGIBMGA005786
GO:0048878	chemical homeostasis	biological_process	0.29923	1	3	501	36	10280	1	BGIBMGA012221	2	BGIBMGA011424,BGIBMGA013298
GO:0016410	N-acyltransferase activity	molecular_function	0.30057	1	3	501	39	10280	0		3	BGIBMGA009207,Novel00731,BGIBMGA011824
GO:0006402	mRNA catabolic process	biological_process	0.30074	1	2	501	22	10280	1	BGIBMGA004881	1	BGIBMGA004882
GO:0031325	positive regulation of cellular metabolic process	biological_process	0.30295	1	6	501	88	10280	2	BGIBMGA013924,BGIBMGA007416	4	BGIBMGA001582,BGIBMGA004693,BGIBMGA014227,BGIBMGA004336
GO:0004652	polynucleotide adenylyltransferase activity	molecular_function	0.30337	1	1	501	6	10280	0		1	BGIBMGA009325
GO:0072657	protein localization to membrane	biological_process	0.30442	1	4	501	49	10280	2	BGIBMGA008000,BGIBMGA010475	2	Novel00828,BGIBMGA004090
GO:0016469	proton-transporting two-sector ATPase complex	cellular_component	0.30445	1	9	501	146	10280	4	BGIBMGA007416,BGIBMGA000804,BGIBMGA013964,Novel00383	5	BGIBMGA006374,BGIBMGA001582,Novel00735,BGIBMGA009056,BGIBMGA008110
GO:0005727	extrachromosomal circular DNA	cellular_component	0.30454	1	1	501	4	10280	0		1	BGIBMGA004547
GO:0046821	extrachromosomal DNA	cellular_component	0.30454	1	1	501	4	10280	0		1	BGIBMGA004547
GO:0000726	non-recombinational repair	biological_process	0.30496	1	1	501	5	10280	0		1	Novel01809
GO:0006303	double-strand break repair via nonhomologous end joining	biological_process	0.30496	1	1	501	5	10280	0		1	Novel01809
GO:0015988	energy coupled proton transmembrane transport, against electrochemical gradient	biological_process	0.30554	1	6	501	91	10280	3	BGIBMGA013964,Novel00383,BGIBMGA007416	3	BGIBMGA006374,Novel00735,BGIBMGA001582
GO:0015991	ATP hydrolysis coupled proton transport	biological_process	0.30554	1	6	501	91	10280	3	BGIBMGA007416,BGIBMGA013964,Novel00383	3	BGIBMGA006374,BGIBMGA001582,Novel00735
GO:0008171	O-methyltransferase activity	molecular_function	0.30635	1	2	501	24	10280	1	BGIBMGA005897	1	BGIBMGA004776
GO:0006020	inositol metabolic process	biological_process	0.30641	1	1	501	7	10280	0		1	BGIBMGA005786
GO:0000281	mitotic cytokinesis	biological_process	0.30734	1	3	501	40	10280	2	Novel01070,BGIBMGA003032	1	BGIBMGA006374
GO:0000917	barrier septum assembly	biological_process	0.30734	1	3	501	40	10280	2	BGIBMGA003032,Novel01070	1	BGIBMGA006374
GO:0032506	cytokinetic process	biological_process	0.30734	1	3	501	40	10280	2	BGIBMGA003032,Novel01070	1	BGIBMGA006374
GO:0061640	cytoskeleton-dependent cytokinesis	biological_process	0.30734	1	3	501	40	10280	2	BGIBMGA003032,Novel01070	1	BGIBMGA006374
GO:0090529	cell septum assembly	biological_process	0.30734	1	3	501	40	10280	2	Novel01070,BGIBMGA003032	1	BGIBMGA006374
GO:1902410	mitotic cytokinetic process	biological_process	0.30734	1	3	501	40	10280	2	Novel01070,BGIBMGA003032	1	BGIBMGA006374
GO:0006818	hydrogen transport	biological_process	0.30808	1	9	501	147	10280	4	BGIBMGA000804,Novel00383,BGIBMGA013964,BGIBMGA007416	5	BGIBMGA008110,BGIBMGA009056,BGIBMGA001582,Novel00735,BGIBMGA006374
GO:0015992	proton transport	biological_process	0.30808	1	9	501	147	10280	4	BGIBMGA007416,BGIBMGA013964,Novel00383,BGIBMGA000804	5	Novel00735,BGIBMGA001582,BGIBMGA006374,BGIBMGA009056,BGIBMGA008110
GO:0004814	arginine-tRNA ligase activity	molecular_function	0.3087	1	1	501	7	10280	0		1	BGIBMGA003791
GO:0006420	arginyl-tRNA aminoacylation	biological_process	0.3087	1	1	501	7	10280	0		1	BGIBMGA003791
GO:0006576	cellular biogenic amine metabolic process	biological_process	0.31102	1	3	501	39	10280	1	BGIBMGA008000	2	BGIBMGA004090,BGIBMGA009276
GO:0015103	inorganic anion transmembrane transporter activity	molecular_function	0.31245	1	2	501	21	10280	2	BGIBMGA004625,BGIBMGA003960	0
GO:0006739	NADP metabolic process	biological_process	0.31285	1	2	501	23	10280	2	BGIBMGA001126,BGIBMGA012309	0
GO:0006399	tRNA metabolic process	biological_process	0.31344	1	11	501	174	10280	4	BGIBMGA005710,BGIBMGA007637,BGIBMGA005182,BGIBMGA012171	7	BGIBMGA003791,BGIBMGA004336,BGIBMGA011601,BGIBMGA009794,BGIBMGA010864,BGIBMGA004776,Novel00330
GO:0042578	phosphoric ester hydrolase activity	molecular_function	0.3155	1	10	501	164	10280	5	BGIBMGA006993,BGIBMGA003323,BGIBMGA008818,BGIBMGA008401,BGIBMGA007767	5	BGIBMGA005786,Novel00824,Novel00746,BGIBMGA009872,BGIBMGA011203
GO:0016615	malate dehydrogenase activity	molecular_function	0.31581	1	1	501	7	10280	1	BGIBMGA006246	0
GO:0016877	ligase activity, forming carbon-sulfur bonds	molecular_function	0.32035	1	1	501	7	10280	1	Novel02239	0
GO:0006813	potassium ion transport	biological_process	0.32322	1	5	501	74	10280	4	BGIBMGA012399,BGIBMGA012999,BGIBMGA012309,BGIBMGA013000	1	BGIBMGA012997
GO:0006164	purine nucleotide biosynthetic process	biological_process	0.32395	1	6	501	97	10280	2	Novel02159,BGIBMGA000804	4	BGIBMGA008110,BGIBMGA009056,BGIBMGA007935,BGIBMGA002462
GO:0006401	RNA catabolic process	biological_process	0.32401	1	2	501	23	10280	1	BGIBMGA004881	1	BGIBMGA004882
GO:0008948	oxaloacetate decarboxylase activity	molecular_function	0.32404	1	1	501	9	10280	1	Novel02155	0
GO:0035725	sodium ion transmembrane transport	biological_process	0.32404	1	1	501	9	10280	1	Novel02155	0
GO:0071436	sodium ion export	biological_process	0.32404	1	1	501	9	10280	1	Novel02155	0
GO:0044106	cellular amine metabolic process	biological_process	0.32479	1	3	501	40	10280	1	BGIBMGA008000	2	BGIBMGA004090,BGIBMGA009276
GO:0016538	cyclin-dependent protein serine/threonine kinase regulator activity	molecular_function	0.32529	1	1	501	8	10280	1	Novel01553	0
GO:0050661	NADP binding	molecular_function	0.32554	1	2	501	19	10280	2	Novel02143,BGIBMGA001126	0
GO:0009399	nitrogen fixation	biological_process	0.32612	1	1	501	7	10280	1	BGIBMGA011000	0
GO:0004356	glutamate-ammonia ligase activity	molecular_function	0.32712	1	1	501	8	10280	0		1	BGIBMGA004280
GO:0016211	ammonia ligase activity	molecular_function	0.32712	1	1	501	8	10280	0		1	BGIBMGA004280
GO:0016880	acid-ammonia (or amide) ligase activity	molecular_function	0.32712	1	1	501	8	10280	0		1	BGIBMGA004280
GO:0004521	endoribonuclease activity	molecular_function	0.32851	1	3	501	38	10280	1	BGIBMGA010840	2	Novel01906,Novel01998
GO:0005543	phospholipid binding	molecular_function	0.33068	1	3	501	40	10280	1	BGIBMGA000817	2	BGIBMGA001816,BGIBMGA008712
GO:0033177	proton-transporting two-sector ATPase complex, proton-transporting domain	cellular_component	0.33142	1	7	501	112	10280	3	BGIBMGA000804,BGIBMGA007416,Novel00383	4	BGIBMGA006374,BGIBMGA001582,Novel00735,BGIBMGA008110
GO:0030313	cell envelope	cellular_component	0.33235	1	1	501	7	10280	0		1	BGIBMGA010513
GO:0005685	U1 snRNP	cellular_component	0.33452	1	1	501	8	10280	0		1	BGIBMGA001358
GO:0006376	mRNA splice site selection	biological_process	0.33452	1	1	501	8	10280	0		1	BGIBMGA001358
GO:0030532	small nuclear ribonucleoprotein complex	cellular_component	0.33452	1	1	501	8	10280	0		1	BGIBMGA001358
GO:0097525	spliceosomal snRNP complex	cellular_component	0.33452	1	1	501	8	10280	0		1	BGIBMGA001358
GO:0070588	calcium ion transmembrane transport	biological_process	0.33503	1	1	501	5	10280	0		1	BGIBMGA013297
GO:0005777	peroxisome	cellular_component	0.33559	1	2	501	23	10280	2	BGIBMGA012166,BGIBMGA002576	0
GO:0042579	microbody	cellular_component	0.33559	1	2	501	23	10280	2	BGIBMGA012166,BGIBMGA002576	0
GO:0004455	ketol-acid reductoisomerase activity	molecular_function	0.33812	1	1	501	8	10280	1	BGIBMGA012309	0
GO:0009289	pilus	cellular_component	0.33849	1	1	501	8	10280	0		1	BGIBMGA005012
GO:0004714	transmembrane receptor protein tyrosine kinase activity	molecular_function	0.33916	1	1	501	7	10280	0		1	BGIBMGA003654
GO:0008083	growth factor activity	molecular_function	0.34069	1	2	501	25	10280	1	BGIBMGA005701	1	BGIBMGA000623
GO:0006276	plasmid maintenance	biological_process	0.34258	1	1	501	6	10280	1	BGIBMGA004675	0
GO:0005911	cell-cell junction	cellular_component	0.3427	1	1	501	10	10280	0		1	BGIBMGA007125
GO:0005921	gap junction	cellular_component	0.3427	1	1	501	10	10280	0		1	BGIBMGA007125
GO:0009317	acetyl-CoA carboxylase complex	cellular_component	0.34336	1	1	501	9	10280	0		1	BGIBMGA014227
GO:0005272	sodium channel activity	molecular_function	0.34345	1	2	501	24	10280	0		2	BGIBMGA004118,Novel00378
GO:0004177	aminopeptidase activity	molecular_function	0.34375	1	2	501	24	10280	1	BGIBMGA001803	1	BGIBMGA005695
GO:0008483	transaminase activity	molecular_function	0.34642	1	1	501	8	10280	0		1	BGIBMGA011601
GO:0016769	transferase activity, transferring nitrogenous groups	molecular_function	0.34642	1	1	501	8	10280	0		1	BGIBMGA011601
GO:1902578	single-organism localization	biological_process	0.3471	1	66	501	1229	10280	35	BGIBMGA013964,BGIBMGA013574,BGIBMGA013652,Novel00383,BGIBMGA005004,BGIBMGA008000,Novel02342,BGIBMGA001507,BGIBMGA012587,BGIBMGA013343,Novel02155,BGIBMGA009933,BGIBMGA012221,Novel01306,BGIBMGA012999,BGIBMGA003960,BGIBMGA009202,BGIBMGA011901,BGIBMGA005005,BGIBMGA012292,BGIBMGA009195,BGIBMGA012800,BGIBMGA001313,BGIBMGA013000,BGIBMGA007416,BGIBMGA012399,BGIBMGA011261,BGIBMGA010475,BGIBMGA007735,BGIBM…	31	BGIBMGA008110,BGIBMGA003221,BGIBMGA008588,BGIBMGA014226,BGIBMGA012371,BGIBMGA011822,BGIBMGA013297,BGIBMGA014042,BGIBMGA011424,BGIBMGA012997,BGIBMGA004118,BGIBMGA013341,BGIBMGA013242,BGIBMGA014227,BGIBMGA004562,BGIBMGA003180,BGIBMGA009056,BGIBMGA013298,BGIBMGA001582,BGIBMGA005914,BGIBMGA004527,Novel00378,Novel00735,BGIBMGA010513,Novel00828,BGIBMGA000769,BGIBMGA003920,BGIBMGA013893,BGIBMGA004090,BG…
GO:0005882	intermediate filament	cellular_component	0.34764	1	3	501	40	10280	2	BGIBMGA001620,BGIBMGA007416	1	BGIBMGA014227
GO:0045111	intermediate filament cytoskeleton	cellular_component	0.34764	1	3	501	40	10280	2	BGIBMGA001620,BGIBMGA007416	1	BGIBMGA014227
GO:0006370	7-methylguanosine mRNA capping	biological_process	0.34813	1	1	501	8	10280	1	BGIBMGA005240	0
GO:0016071	mRNA metabolic process	biological_process	0.34881	1	7	501	112	10280	3	Novel02245,BGIBMGA005240,BGIBMGA004881	4	BGIBMGA001358,BGIBMGA004882,BGIBMGA005024,BGIBMGA010621
GO:0016042	lipid catabolic process	biological_process	0.34916	1	3	501	46	10280	2	BGIBMGA002576,BGIBMGA012910	1	BGIBMGA008519
GO:0008408	3'-5' exonuclease activity	molecular_function	0.34953	1	2	501	24	10280	1	BGIBMGA004881	1	BGIBMGA004882
GO:0042157	lipoprotein metabolic process	biological_process	0.34977	1	3	501	39	10280	2	BGIBMGA011901,BGIBMGA009933	1	BGIBMGA008110
GO:0019199	transmembrane receptor protein kinase activity	molecular_function	0.35098	1	2	501	25	10280	1	BGIBMGA014241	1	BGIBMGA003654
GO:0006417	regulation of translation	biological_process	0.35108	1	1	501	8	10280	0		1	BGIBMGA013298
GO:0034248	regulation of cellular amide metabolic process	biological_process	0.35108	1	1	501	8	10280	0		1	BGIBMGA013298
GO:0098798	mitochondrial protein complex	cellular_component	0.3512	1	5	501	77	10280	3	BGIBMGA010475,BGIBMGA000804,BGIBMGA011261	2	BGIBMGA012515,Novel01809
GO:0008565	protein transporter activity	molecular_function	0.35193	1	2	501	24	10280	1	BGIBMGA007416	1	BGIBMGA005270
GO:0044765	single-organism transport	biological_process	0.3526	1	65	501	1212	10280	35	BGIBMGA011261,BGIBMGA012399,BGIBMGA007735,BGIBMGA010475,BGIBMGA012309,BGIBMGA000804,BGIBMGA007738,BGIBMGA004625,BGIBMGA014257,BGIBMGA014246,BGIBMGA009202,BGIBMGA003960,BGIBMGA012292,BGIBMGA011901,BGIBMGA005005,BGIBMGA012800,BGIBMGA009195,BGIBMGA007416,BGIBMGA001313,BGIBMGA013000,BGIBMGA001507,BGIBMGA012587,BGIBMGA009933,Novel02155,BGIBMGA012221,BGIBMGA013343,BGIBMGA012999,Novel01306,BGIBMGA013964…	30	BGIBMGA013893,BGIBMGA003920,BGIBMGA006374,BGIBMGA004090,BGIBMGA002974,Novel00378,BGIBMGA005914,BGIBMGA004527,BGIBMGA010513,Novel00735,BGIBMGA000769,BGIBMGA014227,BGIBMGA013242,BGIBMGA003180,BGIBMGA004562,BGIBMGA009056,BGIBMGA001582,BGIBMGA013298,BGIBMGA008588,BGIBMGA003221,BGIBMGA008110,BGIBMGA011822,BGIBMGA012371,BGIBMGA014226,BGIBMGA011424,BGIBMGA013297,BGIBMGA014042,BGIBMGA012997,BGIBMGA013341…
GO:0004620	phospholipase activity	molecular_function	0.3533	1	2	501	27	10280	1	BGIBMGA012910	1	BGIBMGA008519
GO:0098800	inner mitochondrial membrane protein complex	cellular_component	0.35353	1	4	501	62	10280	2	BGIBMGA000804,BGIBMGA011261	2	Novel01809,BGIBMGA012515
GO:0006071	glycerol metabolic process	biological_process	0.35381	1	1	501	8	10280	1	BGIBMGA007767	0
GO:0000280	nuclear division	biological_process	0.35434	1	3	501	41	10280	1	BGIBMGA011223	2	BGIBMGA005176,Novel00378
GO:0006081	cellular aldehyde metabolic process	biological_process	0.3559	1	2	501	25	10280	2	BGIBMGA012309,BGIBMGA001126	0
GO:0010942	positive regulation of cell death	biological_process	0.35606	1	1	501	8	10280	1	BGIBMGA008268	0
GO:0043065	positive regulation of apoptotic process	biological_process	0.35606	1	1	501	8	10280	1	BGIBMGA008268	0
GO:0043068	positive regulation of programmed cell death	biological_process	0.35606	1	1	501	8	10280	1	BGIBMGA008268	0
GO:0044724	single-organism carbohydrate catabolic process	biological_process	0.35748	1	2	501	25	10280	1	BGIBMGA005665	1	BGIBMGA005786
GO:0030054	cell junction	cellular_component	0.35851	1	2	501	21	10280	1	Novel01070	1	BGIBMGA007125
GO:0005375	copper ion transmembrane transporter activity	molecular_function	0.35867	1	1	501	10	10280	1	BGIBMGA005005	0
GO:0035434	copper ion transmembrane transport	biological_process	0.35867	1	1	501	10	10280	1	BGIBMGA005005	0
GO:0006073	cellular glucan metabolic process	biological_process	0.35893	1	1	501	8	10280	1	BGIBMGA005665	0
GO:0044042	glucan metabolic process	biological_process	0.35893	1	1	501	8	10280	1	BGIBMGA005665	0
GO:0006013	mannose metabolic process	biological_process	0.35958	1	1	501	8	10280	0		1	BGIBMGA001695
GO:0035091	phosphatidylinositol binding	molecular_function	0.36037	1	2	501	25	10280	1	BGIBMGA000817	1	BGIBMGA008712
GO:0016701	oxidoreductase activity, acting on single donors with incorporation of molecular oxygen	molecular_function	0.36183	1	2	501	24	10280	0		2	BGIBMGA009276,BGIBMGA005786
GO:0009893	positive regulation of metabolic process	biological_process	0.36236	1	6	501	93	10280	2	BGIBMGA007416,BGIBMGA013924	4	BGIBMGA004336,BGIBMGA014227,BGIBMGA004693,BGIBMGA001582
GO:0009308	amine metabolic process	biological_process	0.36264	1	3	501	43	10280	1	BGIBMGA008000	2	BGIBMGA004090,BGIBMGA009276
GO:0008610	lipid biosynthetic process	biological_process	0.36279	1	15	501	257	10280	9	BGIBMGA001926,BGIBMGA012872,BGIBMGA005710,BGIBMGA012660,BGIBMGA013000,BGIBMGA011138,BGIBMGA008082,BGIBMGA012999,BGIBMGA011223	6	BGIBMGA004776,BGIBMGA014227,BGIBMGA004547,BGIBMGA012997,BGIBMGA012069,BGIBMGA011116
GO:0003993	acid phosphatase activity	molecular_function	0.36336	1	2	501	26	10280	1	BGIBMGA006993	1	BGIBMGA011203
GO:0005506	iron ion binding	molecular_function	0.36445	1	9	501	156	10280	4	BGIBMGA002307,BGIBMGA012221,BGIBMGA012089,BGIBMGA008082	5	BGIBMGA014046,BGIBMGA011424,BGIBMGA005786,BGIBMGA000004,BGIBMGA001276
GO:0043631	RNA polyadenylation	biological_process	0.36486	1	1	501	8	10280	0		1	BGIBMGA009325
GO:0006546	glycine catabolic process	biological_process	0.3656	1	1	501	9	10280	0		1	BGIBMGA003865
GO:0009071	serine family amino acid catabolic process	biological_process	0.3656	1	1	501	9	10280	0		1	BGIBMGA003865
GO:0019062	virion attachment to host cell	biological_process	0.36776	1	1	501	8	10280	1	BGIBMGA012149	0
GO:0044406	adhesion of symbiont to host	biological_process	0.36776	1	1	501	8	10280	1	BGIBMGA012149	0
GO:0044650	adhesion of symbiont to host cell	biological_process	0.36776	1	1	501	8	10280	1	BGIBMGA012149	0
GO:0008380	RNA splicing	biological_process	0.37121	1	3	501	41	10280	0		3	BGIBMGA001358,BGIBMGA005024,BGIBMGA010621
GO:0031226	intrinsic component of plasma membrane	cellular_component	0.37131	1	2	501	24	10280	0		2	Novel00735,BGIBMGA004118
GO:0004197	cysteine-type endopeptidase activity	molecular_function	0.37379	1	3	501	44	10280	0		3	BGIBMGA000861,BGIBMGA006131,BGIBMGA004420
GO:0060590	ATPase regulator activity	molecular_function	0.3742	1	2	501	23	10280	2	BGIBMGA011297,BGIBMGA004675	0
GO:0015849	organic acid transport	biological_process	0.37442	1	3	501	43	10280	0		3	BGIBMGA010513,BGIBMGA014226,BGIBMGA005914
GO:0046942	carboxylic acid transport	biological_process	0.37442	1	3	501	43	10280	0		3	BGIBMGA005914,BGIBMGA014226,BGIBMGA010513
GO:0007167	enzyme linked receptor protein signaling pathway	biological_process	0.37586	1	1	501	8	10280	0		1	BGIBMGA003654
GO:0007169	transmembrane receptor protein tyrosine kinase signaling pathway	biological_process	0.37586	1	1	501	8	10280	0		1	BGIBMGA003654
GO:0000990	transcription factor activity, core RNA polymerase binding	molecular_function	0.37761	1	2	501	26	10280	2	BGIBMGA008589,Novel01580	0
GO:0000996	core DNA-dependent RNA polymerase binding promoter specificity activity	molecular_function	0.37761	1	2	501	26	10280	2	Novel01580,BGIBMGA008589	0
GO:0016987	sigma factor activity	molecular_function	0.37761	1	2	501	26	10280	2	BGIBMGA008589,Novel01580	0
GO:0016755	transferase activity, transferring amino-acyl groups	molecular_function	0.37869	1	2	501	24	10280	0		2	BGIBMGA000387,BGIBMGA014046
GO:0006820	anion transport	biological_process	0.38196	1	5	501	77	10280	2	BGIBMGA004625,BGIBMGA003960	3	BGIBMGA014226,BGIBMGA005914,BGIBMGA010513
GO:0016765	transferase activity, transferring alkyl or aryl (other than methyl) groups	molecular_function	0.38291	1	3	501	38	10280	0		3	BGIBMGA004090,BGIBMGA005914,BGIBMGA012515
GO:0019867	outer membrane	cellular_component	0.38329	1	5	501	73	10280	2	BGIBMGA001173,BGIBMGA010475	3	BGIBMGA006374,BGIBMGA009207,BGIBMGA010513
GO:0008176	tRNA (guanine-N7-)-methyltransferase activity	molecular_function	0.38387	1	1	501	10	10280	0		1	BGIBMGA004776
GO:0032787	monocarboxylic acid metabolic process	biological_process	0.38531	1	6	501	100	10280	3	BGIBMGA011223,BGIBMGA008082,BGIBMGA002576	3	BGIBMGA008348,BGIBMGA014227,BGIBMGA013341
GO:0010608	posttranscriptional regulation of gene expression	biological_process	0.38624	1	1	501	9	10280	0		1	BGIBMGA013298
GO:0008158	hedgehog receptor activity	molecular_function	0.38636	1	1	501	7	10280	0		1	BGIBMGA008348
GO:0003997	acyl-CoA oxidase activity	molecular_function	0.38712	1	1	501	9	10280	1	BGIBMGA002576	0
GO:0006635	fatty acid beta-oxidation	biological_process	0.38712	1	1	501	9	10280	1	BGIBMGA002576	0
GO:0009062	fatty acid catabolic process	biological_process	0.38712	1	1	501	9	10280	1	BGIBMGA002576	0
GO:0019395	fatty acid oxidation	biological_process	0.38712	1	1	501	9	10280	1	BGIBMGA002576	0
GO:0034440	lipid oxidation	biological_process	0.38712	1	1	501	9	10280	1	BGIBMGA002576	0
GO:0044242	cellular lipid catabolic process	biological_process	0.38712	1	1	501	9	10280	1	BGIBMGA002576	0
GO:0004519	endonuclease activity	molecular_function	0.38723	1	5	501	81	10280	2	BGIBMGA004625,BGIBMGA010840	3	Novel00884,Novel01906,Novel01998
GO:0048511	rhythmic process	biological_process	0.38793	1	1	501	9	10280	0		1	BGIBMGA004118
GO:0008094	DNA-dependent ATPase activity	molecular_function	0.38796	1	2	501	24	10280	2	BGIBMGA000209,BGIBMGA012404	0
GO:0015711	organic anion transport	biological_process	0.38927	1	3	501	44	10280	0		3	BGIBMGA010513,BGIBMGA005914,BGIBMGA014226
GO:0006023	aminoglycan biosynthetic process	biological_process	0.39179	1	1	501	9	10280	0		1	BGIBMGA002769
GO:0006006	glucose metabolic process	biological_process	0.39247	1	1	501	10	10280	1	Novel02143	0
GO:0016893	endonuclease activity, active with either ribo- or deoxyribonucleic acids and producing 5'-phosphomonoesters	molecular_function	0.39282	1	3	501	43	10280	1	BGIBMGA010840	2	Novel01998,Novel01906
GO:0009117	nucleotide metabolic process	biological_process	0.39366	1	12	501	221	10280	7	BGIBMGA001126,BGIBMGA010291,Novel01346,BGIBMGA013652,BGIBMGA000804,Novel02159,BGIBMGA012309	5	BGIBMGA009056,BGIBMGA008110,BGIBMGA014198,BGIBMGA002462,BGIBMGA007935
GO:0009615	response to virus	biological_process	0.39682	1	1	501	10	10280	0		1	BGIBMGA001582
GO:0001871	pattern binding	molecular_function	0.39874	1	1	501	10	10280	0		1	BGIBMGA004577
GO:0030247	polysaccharide binding	molecular_function	0.39874	1	1	501	10	10280	0		1	BGIBMGA004577
GO:0005044	scavenger receptor activity	molecular_function	0.39885	1	1	501	8	10280	0		1	BGIBMGA004577
GO:0038024	cargo receptor activity	molecular_function	0.39885	1	1	501	8	10280	0		1	BGIBMGA004577
GO:0000910	cytokinesis	biological_process	0.40078	1	3	501	45	10280	2	BGIBMGA003032,Novel01070	1	BGIBMGA006374
GO:0044455	mitochondrial membrane part	cellular_component	0.40161	1	5	501	83	10280	3	BGIBMGA000804,BGIBMGA011261,BGIBMGA010475	2	Novel01809,BGIBMGA012515
GO:0016714	oxidoreductase activity, acting on paired donors, with incorporation or reduction of molecular oxygen, reduced pteridine as one donor, and incorporation of one atom of oxygen	molecular_function	0.40236	1	1	501	6	10280	0		1	BGIBMGA003866
GO:0044262	cellular carbohydrate metabolic process	biological_process	0.40272	1	8	501	126	10280	4	BGIBMGA005665,BGIBMGA002765,BGIBMGA005182,BGIBMGA007767	4	BGIBMGA012069,BGIBMGA005786,BGIBMGA011116,BGIBMGA004547
GO:0046789	host cell surface receptor binding	molecular_function	0.40351	1	1	501	6	10280	0		1	BGIBMGA008110
GO:0051239	regulation of multicellular organismal process	biological_process	0.40434	1	2	501	23	10280	2	Novel02245,BGIBMGA003330	0
GO:0048285	organelle fission	biological_process	0.40446	1	3	501	45	10280	1	BGIBMGA011223	2	BGIBMGA005176,Novel00378
GO:0007050	cell cycle arrest	biological_process	0.4055	1	1	501	9	10280	1	Novel01553	0
GO:0003918	DNA topoisomerase type II (ATP-hydrolyzing) activity	molecular_function	0.4095	1	1	501	10	10280	1	BGIBMGA000209	0
GO:0061505	DNA topoisomerase II activity	molecular_function	0.4095	1	1	501	10	10280	1	BGIBMGA000209	0
GO:0072521	purine-containing compound metabolic process	biological_process	0.41022	1	8	501	143	10280	3	BGIBMGA013652,BGIBMGA000804,Novel02159	5	BGIBMGA008110,BGIBMGA009056,BGIBMGA002462,BGIBMGA007935,BGIBMGA012515
GO:0015293	symporter activity	molecular_function	0.41836	1	3	501	46	10280	0		3	BGIBMGA010513,BGIBMGA005914,BGIBMGA014226
GO:0015294	solute:cation symporter activity	molecular_function	0.41836	1	3	501	46	10280	0		3	BGIBMGA010513,BGIBMGA014226,BGIBMGA005914
GO:0000245	spliceosomal complex assembly	biological_process	0.4212	1	1	501	11	10280	0		1	BGIBMGA001358
GO:0051701	interaction with host	biological_process	0.42127	1	4	501	63	10280	1	BGIBMGA013964	3	BGIBMGA013209,BGIBMGA006623,BGIBMGA008110
GO:0051028	mRNA transport	biological_process	0.4214	1	1	501	11	10280	1	BGIBMGA003057	0
GO:1990542	mitochondrial transmembrane transport	biological_process	0.42362	1	1	501	9	10280	1	BGIBMGA010475	0
GO:0016791	phosphatase activity	molecular_function	0.42466	1	7	501	123	10280	4	BGIBMGA008401,BGIBMGA008818,BGIBMGA003323,BGIBMGA006993	3	BGIBMGA011203,BGIBMGA009872,Novel00746
GO:0016597	amino acid binding	molecular_function	0.42474	1	1	501	9	10280	0		1	BGIBMGA003866
GO:0009521	photosystem	cellular_component	0.42768	1	3	501	42	10280	1	BGIBMGA013841	2	BGIBMGA006846,BGIBMGA009699
GO:0016788	hydrolase activity, acting on ester bonds	molecular_function	0.42885	1	26	501	488	10280	10	BGIBMGA004625,BGIBMGA006993,BGIBMGA001098,BGIBMGA004881,BGIBMGA012910,BGIBMGA010840,BGIBMGA007767,BGIBMGA008401,BGIBMGA003323,BGIBMGA008818	16	BGIBMGA002756,BGIBMGA009872,BGIBMGA011203,BGIBMGA004882,Novel00884,Novel01998,BGIBMGA005786,Novel00746,Novel01906,Novel00330,BGIBMGA003917,BGIBMGA003920,BGIBMGA008519,BGIBMGA005695,Novel00357,Novel00824
GO:0006457	protein folding	biological_process	0.43004	1	5	501	92	10280	3	BGIBMGA013635,BGIBMGA000475,BGIBMGA004612	2	BGIBMGA001582,BGIBMGA003522
GO:0005217	intracellular ligand-gated ion channel activity	molecular_function	0.43121	1	1	501	10	10280	0		1	BGIBMGA013298
GO:0005218	intracellular ligand-gated calcium channel activity	molecular_function	0.43121	1	1	501	10	10280	0		1	BGIBMGA013298
GO:0005219	ryanodine-sensitive calcium-release channel activity	molecular_function	0.43121	1	1	501	10	10280	0		1	BGIBMGA013298
GO:0006874	cellular calcium ion homeostasis	biological_process	0.43121	1	1	501	10	10280	0		1	BGIBMGA013298
GO:0015278	calcium-release channel activity	molecular_function	0.43121	1	1	501	10	10280	0		1	BGIBMGA013298
GO:0055074	calcium ion homeostasis	biological_process	0.43121	1	1	501	10	10280	0		1	BGIBMGA013298
GO:0072503	cellular divalent inorganic cation homeostasis	biological_process	0.43121	1	1	501	10	10280	0		1	BGIBMGA013298
GO:0072507	divalent inorganic cation homeostasis	biological_process	0.43121	1	1	501	10	10280	0		1	BGIBMGA013298
GO:0005912	adherens junction	cellular_component	0.43149	1	1	501	6	10280	1	Novel01070	0
GO:0005924	cell-substrate adherens junction	cellular_component	0.43149	1	1	501	6	10280	1	Novel01070	0
GO:0005925	focal adhesion	cellular_component	0.43149	1	1	501	6	10280	1	Novel01070	0
GO:0030055	cell-substrate junction	cellular_component	0.43149	1	1	501	6	10280	1	Novel01070	0
GO:0070161	anchoring junction	cellular_component	0.43149	1	1	501	6	10280	1	Novel01070	0
GO:0030234	enzyme regulator activity	molecular_function	0.43206	1	9	501	153	10280	7	Novel01553,Novel01725,Novel01219,Novel01220,BGIBMGA011297,BGIBMGA007893,BGIBMGA004675	2	Novel00828,BGIBMGA004340
GO:0044711	single-organism biosynthetic process	biological_process	0.4322	1	36	501	671	10280	19	BGIBMGA012309,Novel02159,BGIBMGA000804,BGIBMGA005832,BGIBMGA012999,BGIBMGA005710,Novel01346,BGIBMGA011138,BGIBMGA005182,BGIBMGA002765,BGIBMGA012872,BGIBMGA008000,BGIBMGA008082,BGIBMGA011223,BGIBMGA012660,BGIBMGA004950,BGIBMGA013000,BGIBMGA001926,BGIBMGA006235	17	BGIBMGA002462,BGIBMGA004776,BGIBMGA009056,BGIBMGA014227,BGIBMGA002769,BGIBMGA004280,BGIBMGA012515,BGIBMGA004090,BGIBMGA012997,BGIBMGA012069,BGIBMGA004547,BGIBMGA007935,BGIBMGA008348,BGIBMGA005831,BGIBMGA008110,BGIBMGA014046,BGIBMGA011116
GO:0034702	ion channel complex	cellular_component	0.43267	1	1	501	9	10280	0		1	BGIBMGA004118
GO:0034703	cation channel complex	cellular_component	0.43267	1	1	501	9	10280	0		1	BGIBMGA004118
GO:0005200	structural constituent of cytoskeleton	molecular_function	0.43346	1	1	501	6	10280	1	BGIBMGA001620	0
GO:0046812	host cell surface binding	molecular_function	0.43408	1	1	501	7	10280	0		1	BGIBMGA008110
GO:0034660	ncRNA metabolic process	biological_process	0.43655	1	12	501	212	10280	4	BGIBMGA012171,BGIBMGA005182,BGIBMGA005710,BGIBMGA007637	8	BGIBMGA014046,BGIBMGA004776,Novel00330,BGIBMGA011601,BGIBMGA009794,BGIBMGA010864,BGIBMGA004336,BGIBMGA003791
GO:0004674	protein serine/threonine kinase activity	molecular_function	0.43855	1	4	501	59	10280	2	BGIBMGA013536,BGIBMGA014241	2	Novel01809,BGIBMGA006134
GO:0015662	ATPase activity, coupled to transmembrane movement of ions, phosphorylative mechanism	molecular_function	0.43913	1	1	501	11	10280	0		1	BGIBMGA011765
GO:0004559	alpha-mannosidase activity	molecular_function	0.43998	1	1	501	11	10280	0		1	BGIBMGA002426
GO:0000902	cell morphogenesis	biological_process	0.44167	1	2	501	31	10280	2	BGIBMGA007950,BGIBMGA004614	0
GO:0032989	cellular component morphogenesis	biological_process	0.44167	1	2	501	31	10280	2	BGIBMGA007950,BGIBMGA004614	0
GO:0006541	glutamine metabolic process	biological_process	0.4454	1	1	501	11	10280	0		1	BGIBMGA004280
GO:0009405	pathogenesis	biological_process	0.44764	1	8	501	130	10280	3	BGIBMGA004215,BGIBMGA006512,BGIBMGA000208	5	BGIBMGA012143,BGIBMGA004547,BGIBMGA009207,BGIBMGA005012,BGIBMGA000861
GO:0006544	glycine metabolic process	biological_process	0.44931	1	1	501	12	10280	0		1	BGIBMGA003865
GO:0007219	Notch signaling pathway	biological_process	0.44993	1	1	501	11	10280	1	BGIBMGA012910	0
GO:0044423	virion part	cellular_component	0.4506	1	16	501	286	10280	9	Novel01365,BGIBMGA012149,BGIBMGA011901,BGIBMGA013964,Novel01553,BGIBMGA007416,Novel01070,BGIBMGA014505,BGIBMGA008205	7	BGIBMGA004064,BGIBMGA014278,Novel01809,BGIBMGA003791,BGIBMGA002696,BGIBMGA008110,BGIBMGA004294
GO:0003950	NAD+ ADP-ribosyltransferase activity	molecular_function	0.45131	1	1	501	10	10280	1	BGIBMGA012541	0
GO:0019835	cytolysis	biological_process	0.45139	1	1	501	7	10280	0		1	BGIBMGA009207
GO:0005244	voltage-gated ion channel activity	molecular_function	0.45265	1	2	501	25	10280	1	BGIBMGA004625	1	BGIBMGA004118
GO:0022832	voltage-gated channel activity	molecular_function	0.45265	1	2	501	25	10280	1	BGIBMGA004625	1	BGIBMGA004118
GO:0048584	positive regulation of response to stimulus	biological_process	0.4529	1	1	501	12	10280	0		1	Novel00746
GO:0044550	secondary metabolite biosynthetic process	biological_process	0.45455	1	1	501	12	10280	0		1	BGIBMGA014046
GO:0051382	kinetochore assembly	biological_process	0.45498	1	1	501	11	10280	0		1	Novel00378
GO:0051383	kinetochore organization	biological_process	0.45498	1	1	501	11	10280	0		1	Novel00378
GO:0006753	nucleoside phosphate metabolic process	biological_process	0.45572	1	12	501	231	10280	7	BGIBMGA012309,Novel02159,BGIBMGA000804,BGIBMGA013652,Novel01346,BGIBMGA010291,BGIBMGA001126	5	BGIBMGA002462,BGIBMGA007935,BGIBMGA008110,BGIBMGA009056,BGIBMGA014198
GO:0052126	movement in host environment	biological_process	0.45758	1	2	501	27	10280	1	BGIBMGA013964	1	BGIBMGA008110
GO:0052192	movement in environment of other organism involved in symbiotic interaction	biological_process	0.45758	1	2	501	27	10280	1	BGIBMGA013964	1	BGIBMGA008110
GO:0004719	protein-L-isoaspartate (D-aspartate) O-methyltransferase activity	molecular_function	0.45976	1	1	501	14	10280	0		1	BGIBMGA004776
GO:0019012	virion	cellular_component	0.46045	1	17	501	307	10280	9	Novel01070,BGIBMGA007416,Novel01553,BGIBMGA008205,BGIBMGA014505,BGIBMGA011901,BGIBMGA012149,Novel01365,BGIBMGA013964	8	BGIBMGA001582,BGIBMGA004294,BGIBMGA003791,Novel01809,BGIBMGA014278,BGIBMGA004064,BGIBMGA002696,BGIBMGA008110
GO:0019904	protein domain specific binding	molecular_function	0.46201	1	1	501	12	10280	0		1	BGIBMGA008110
GO:0016423	tRNA (guanine) methyltransferase activity	molecular_function	0.46432	1	1	501	13	10280	0		1	BGIBMGA004776
GO:0004497	monooxygenase activity	molecular_function	0.46456	1	2	501	26	10280	1	BGIBMGA014348	1	BGIBMGA003866
GO:0003887	DNA-directed DNA polymerase activity	molecular_function	0.46846	1	3	501	48	10280	0		3	BGIBMGA008315,BGIBMGA004825,Novel00330
GO:0006072	glycerol-3-phosphate metabolic process	biological_process	0.46865	1	1	501	12	10280	0		1	BGIBMGA008348
GO:0046168	glycerol-3-phosphate catabolic process	biological_process	0.46865	1	1	501	12	10280	0		1	BGIBMGA008348
GO:0055036	virion membrane	cellular_component	0.47023	1	1	501	8	10280	1	BGIBMGA012149	0
GO:0044036	cell wall macromolecule metabolic process	biological_process	0.47154	1	1	501	13	10280	1	BGIBMGA003512	0
GO:0051606	detection of stimulus	biological_process	0.47241	1	1	501	9	10280	1	BGIBMGA003032	0
GO:0006397	mRNA processing	biological_process	0.47371	1	5	501	87	10280	2	BGIBMGA005240,Novel02245	3	BGIBMGA005024,BGIBMGA001358,BGIBMGA010621
GO:0009127	purine nucleoside monophosphate biosynthetic process	biological_process	0.47396	1	4	501	72	10280	1	BGIBMGA000804	3	BGIBMGA007935,BGIBMGA009056,BGIBMGA008110
GO:0009168	purine ribonucleoside monophosphate biosynthetic process	biological_process	0.47396	1	4	501	72	10280	1	BGIBMGA000804	3	BGIBMGA007935,BGIBMGA008110,BGIBMGA009056
GO:0004114	3',5'-cyclic-nucleotide phosphodiesterase activity	molecular_function	0.47607	1	1	501	11	10280	0		1	Novel00824
GO:0071941	nitrogen cycle metabolic process	biological_process	0.47613	1	1	501	12	10280	1	BGIBMGA011000	0
GO:0000049	tRNA binding	molecular_function	0.47661	1	1	501	13	10280	0		1	BGIBMGA010864
GO:0042180	cellular ketone metabolic process	biological_process	0.47676	1	1	501	12	10280	0		1	BGIBMGA009276
GO:0008272	sulfate transport	biological_process	0.47804	1	1	501	13	10280	1	BGIBMGA003960	0
GO:0015116	sulfate transmembrane transporter activity	molecular_function	0.47804	1	1	501	13	10280	1	BGIBMGA003960	0
GO:0008200	ion channel inhibitor activity	molecular_function	0.47883	1	2	501	31	10280	1	BGIBMGA004215	1	BGIBMGA000861
GO:0016248	channel inhibitor activity	molecular_function	0.47883	1	2	501	31	10280	1	BGIBMGA004215	1	BGIBMGA000861
GO:0015698	inorganic anion transport	biological_process	0.48017	1	2	501	29	10280	2	BGIBMGA003960,BGIBMGA004625	0
GO:0051539	4 iron, 4 sulfur cluster binding	molecular_function	0.48064	1	1	501	11	10280	0		1	BGIBMGA007132
GO:0009653	anatomical structure morphogenesis	biological_process	0.48217	1	4	501	78	10280	2	BGIBMGA004614,BGIBMGA007950	2	BGIBMGA000021,BGIBMGA000023
GO:0032505	reproduction of a single-celled organism	biological_process	0.48347	1	2	501	33	10280	1	Novel01070	1	BGIBMGA006374
GO:0043093	FtsZ-dependent cytokinesis	biological_process	0.48347	1	2	501	33	10280	1	Novel01070	1	BGIBMGA006374
GO:0051704	multi-organism process	biological_process	0.48556	1	27	501	503	10280	10	BGIBMGA000206,BGIBMGA005832,BGIBMGA000207,BGIBMGA000208,BGIBMGA006423,BGIBMGA013964,BGIBMGA012171,BGIBMGA004215,BGIBMGA012149,BGIBMGA006512	17	BGIBMGA011495,BGIBMGA013209,BGIBMGA005012,BGIBMGA000023,BGIBMGA006854,BGIBMGA001582,BGIBMGA009207,BGIBMGA004547,BGIBMGA008588,BGIBMGA008110,BGIBMGA000021,BGIBMGA006623,BGIBMGA013085,BGIBMGA012143,BGIBMGA009794,BGIBMGA006905,BGIBMGA000861
GO:0044454	nuclear chromosome part	cellular_component	0.48622	1	3	501	51	10280	2	BGIBMGA007767,BGIBMGA006056	1	BGIBMGA005176
GO:0006888	ER to Golgi vesicle-mediated transport	biological_process	0.48758	1	2	501	31	10280	1	BGIBMGA013343	1	BGIBMGA003920
GO:0034357	photosynthetic membrane	cellular_component	0.48812	1	3	501	46	10280	1	BGIBMGA013841	2	BGIBMGA006846,BGIBMGA009699
GO:0006163	purine nucleotide metabolic process	biological_process	0.49015	1	7	501	136	10280	3	BGIBMGA013652,Novel02159,BGIBMGA000804	4	BGIBMGA008110,BGIBMGA009056,BGIBMGA007935,BGIBMGA002462
GO:0009072	aromatic amino acid family metabolic process	biological_process	0.49035	1	1	501	13	10280	0		1	BGIBMGA009276
GO:0006626	protein targeting to mitochondrion	biological_process	0.49072	1	1	501	12	10280	1	BGIBMGA010475	0
GO:0070585	protein localization to mitochondrion	biological_process	0.49072	1	1	501	12	10280	1	BGIBMGA010475	0
GO:0072655	establishment of protein localization to mitochondrion	biological_process	0.49072	1	1	501	12	10280	1	BGIBMGA010475	0
GO:0072329	monocarboxylic acid catabolic process	biological_process	0.49258	1	1	501	13	10280	1	BGIBMGA002576	0
GO:0008080	N-acetyltransferase activity	molecular_function	0.49275	1	2	501	35	10280	0		2	BGIBMGA011824,BGIBMGA009207
GO:0003678	DNA helicase activity	molecular_function	0.49359	1	5	501	81	10280	3	BGIBMGA010475,BGIBMGA012404,BGIBMGA008000	2	BGIBMGA004090,Novel00824
GO:0046131	pyrimidine ribonucleoside metabolic process	biological_process	0.4939	1	1	501	14	10280	1	BGIBMGA008925	0
GO:0015077	monovalent inorganic cation transmembrane transporter activity	molecular_function	0.49402	1	15	501	298	10280	6	BGIBMGA007416,Novel02155,Novel00383,BGIBMGA013964,Novel00853,BGIBMGA000804	9	BGIBMGA006374,BGIBMGA010513,Novel00735,BGIBMGA014226,BGIBMGA001582,BGIBMGA004118,Novel00378,BGIBMGA008110,BGIBMGA005914
GO:0001522	pseudouridine synthesis	biological_process	0.49486	1	1	501	14	10280	1	BGIBMGA006056	0
GO:0016634	oxidoreductase activity, acting on the CH-CH group of donors, oxygen as acceptor	molecular_function	0.49498	1	1	501	13	10280	1	BGIBMGA002576	0
GO:0009055	electron carrier activity	molecular_function	0.49595	1	5	501	98	10280	4	BGIBMGA008268,Novel00853,BGIBMGA008000,Novel00786	1	BGIBMGA014226
GO:0015985	energy coupled proton transport, down electrochemical gradient	biological_process	0.49753	1	3	501	54	10280	1	BGIBMGA000804	2	BGIBMGA009056,BGIBMGA008110
GO:0015986	ATP synthesis coupled proton transport	biological_process	0.49753	1	3	501	54	10280	1	BGIBMGA000804	2	BGIBMGA008110,BGIBMGA009056
GO:0022402	cell cycle process	biological_process	0.49841	1	7	501	130	10280	4	BGIBMGA003032,Novel01070,Novel01553,BGIBMGA011223	3	Novel00378,BGIBMGA005176,BGIBMGA006374
GO:0031167	rRNA methylation	biological_process	0.50021	1	1	501	12	10280	0		1	BGIBMGA004776
GO:0004003	ATP-dependent DNA helicase activity	molecular_function	0.50066	1	1	501	11	10280	1	BGIBMGA012404	0
GO:0022618	ribonucleoprotein complex assembly	biological_process	0.50329	1	1	501	14	10280	0		1	BGIBMGA001358
GO:0030674	protein binding, bridging	molecular_function	0.50396	1	3	501	53	10280	1	BGIBMGA005701	2	BGIBMGA008110,BGIBMGA014227
GO:0060090	binding, bridging	molecular_function	0.50396	1	3	501	53	10280	1	BGIBMGA005701	2	BGIBMGA008110,BGIBMGA014227
GO:0006790	sulfur compound metabolic process	biological_process	0.5047	1	3	501	53	10280	1	BGIBMGA014217	2	BGIBMGA000387,BGIBMGA012515
GO:0044766	multi-organism transport	biological_process	0.50539	1	1	501	14	10280	1	BGIBMGA013964	0
GO:0046794	transport of virus	biological_process	0.50539	1	1	501	14	10280	1	BGIBMGA013964	0
GO:1902579	multi-organism localization	biological_process	0.50539	1	1	501	14	10280	1	BGIBMGA013964	0
GO:0070566	adenylyltransferase activity	molecular_function	0.50565	1	1	501	12	10280	0		1	BGIBMGA009325
GO:0019400	alditol metabolic process	biological_process	0.5071	1	1	501	9	10280	1	BGIBMGA007767	0
GO:0033178	proton-transporting two-sector ATPase complex, catalytic domain	cellular_component	0.50955	1	2	501	35	10280	1	BGIBMGA013964	1	BGIBMGA009056
GO:0004828	serine-tRNA ligase activity	molecular_function	0.50997	1	2	501	27	10280	1	BGIBMGA012171	1	BGIBMGA004336
GO:0006434	seryl-tRNA aminoacylation	biological_process	0.50997	1	2	501	27	10280	1	BGIBMGA012171	1	BGIBMGA004336
GO:0019207	kinase regulator activity	molecular_function	0.51223	1	1	501	15	10280	1	Novel01553	0
GO:0019887	protein kinase regulator activity	molecular_function	0.51223	1	1	501	15	10280	1	Novel01553	0
GO:0005496	steroid binding	molecular_function	0.51359	1	1	501	11	10280	0		1	BGIBMGA004090
GO:0005261	cation channel activity	molecular_function	0.51552	1	4	501	70	10280	0		4	Novel00378,BGIBMGA013298,BGIBMGA013297,BGIBMGA004118
GO:0003746	translation elongation factor activity	molecular_function	0.51574	1	1	501	13	10280	0		1	BGIBMGA013298
GO:0051213	dioxygenase activity	molecular_function	0.51625	1	2	501	32	10280	1	BGIBMGA001504	1	BGIBMGA009276
GO:0009452	7-methylguanosine RNA capping	biological_process	0.51728	1	1	501	14	10280	1	BGIBMGA005240	0
GO:0036260	RNA capping	biological_process	0.51728	1	1	501	14	10280	1	BGIBMGA005240	0
GO:0005976	polysaccharide metabolic process	biological_process	0.51763	1	6	501	104	10280	3	BGIBMGA005665,Novel02300,BGIBMGA003512	3	BGIBMGA011116,BGIBMGA004547,BGIBMGA012069
GO:0006505	GPI anchor metabolic process	biological_process	0.51864	1	2	501	34	10280	0		2	BGIBMGA002756,BGIBMGA005695
GO:0090150	establishment of protein localization to membrane	biological_process	0.52123	1	3	501	48	10280	2	BGIBMGA010475,BGIBMGA008000	1	BGIBMGA004090
GO:0004112	cyclic-nucleotide phosphodiesterase activity	molecular_function	0.52219	1	1	501	13	10280	0		1	Novel00824
GO:0052646	alditol phosphate metabolic process	biological_process	0.52555	1	1	501	14	10280	0		1	BGIBMGA008348
GO:0044743	intracellular protein transmembrane import	biological_process	0.52671	1	1	501	12	10280	1	BGIBMGA010475	0
GO:0065002	intracellular protein transmembrane transport	biological_process	0.52671	1	1	501	12	10280	1	BGIBMGA010475	0
GO:0042451	purine nucleoside biosynthetic process	biological_process	0.52865	1	4	501	77	10280	1	BGIBMGA000804	3	BGIBMGA012515,BGIBMGA008110,BGIBMGA009056
GO:0046129	purine ribonucleoside biosynthetic process	biological_process	0.52865	1	4	501	77	10280	1	BGIBMGA000804	3	BGIBMGA012515,BGIBMGA009056,BGIBMGA008110
GO:0016655	oxidoreductase activity, acting on NAD(P)H, quinone or similar compound as acceptor	molecular_function	0.53267	1	2	501	32	10280	1	BGIBMGA013652	1	BGIBMGA004547
GO:0006614	SRP-dependent cotranslational protein targeting to membrane	biological_process	0.53428	1	2	501	31	10280	1	BGIBMGA008000	1	BGIBMGA004090
GO:0045047	protein targeting to ER	biological_process	0.53428	1	2	501	31	10280	1	BGIBMGA008000	1	BGIBMGA004090
GO:0072599	establishment of protein localization to endoplasmic reticulum	biological_process	0.53428	1	2	501	31	10280	1	BGIBMGA008000	1	BGIBMGA004090
GO:0042626	ATPase activity, coupled to transmembrane movement of substances	molecular_function	0.53446	1	4	501	72	10280	2	BGIBMGA007738,BGIBMGA007735	2	BGIBMGA011765,BGIBMGA009056
GO:0043492	ATPase activity, coupled to movement of substances	molecular_function	0.53446	1	4	501	72	10280	2	BGIBMGA007738,BGIBMGA007735	2	BGIBMGA011765,BGIBMGA009056
GO:0051186	cofactor metabolic process	biological_process	0.53694	1	10	501	183	10280	6	BGIBMGA014217,BGIBMGA001126,BGIBMGA004950,BGIBMGA008000,BGIBMGA012309,BGIBMGA005832	4	BGIBMGA004090,BGIBMGA012515,BGIBMGA008348,BGIBMGA005831
GO:0016860	intramolecular oxidoreductase activity	molecular_function	0.53725	1	1	501	16	10280	1	Novel02239	0
GO:0003854	3-beta-hydroxy-delta5-steroid dehydrogenase activity	molecular_function	0.5402	1	2	501	38	10280	1	BGIBMGA011138	1	BGIBMGA011116
GO:0016229	steroid dehydrogenase activity	molecular_function	0.5402	1	2	501	38	10280	1	BGIBMGA011138	1	BGIBMGA011116
GO:0033764	steroid dehydrogenase activity, acting on the CH-OH group of donors, NAD or NADP as acceptor	molecular_function	0.5402	1	2	501	38	10280	1	BGIBMGA011138	1	BGIBMGA011116
GO:0033180	proton-transporting V-type ATPase, V1 domain	cellular_component	0.54034	1	1	501	14	10280	1	BGIBMGA013964	0
GO:0022613	ribonucleoprotein complex biogenesis	biological_process	0.54049	1	4	501	77	10280	1	BGIBMGA006056	3	BGIBMGA004776,BGIBMGA014046,BGIBMGA001358
GO:0006260	DNA replication	biological_process	0.54113	1	10	501	189	10280	6	BGIBMGA004612,BGIBMGA007767,BGIBMGA006801,BGIBMGA012171,BGIBMGA012404,BGIBMGA006056	4	BGIBMGA004090,BGIBMGA004825,BGIBMGA007093,BGIBMGA010621
GO:0051087	chaperone binding	molecular_function	0.54582	1	1	501	16	10280	1	BGIBMGA011297	0
GO:0072348	sulfur compound transport	biological_process	0.54721	1	1	501	15	10280	1	BGIBMGA003960	0
GO:1901682	sulfur compound transmembrane transporter activity	molecular_function	0.54721	1	1	501	15	10280	1	BGIBMGA003960	0
GO:0009156	ribonucleoside monophosphate biosynthetic process	biological_process	0.54828	1	4	501	79	10280	1	BGIBMGA000804	3	BGIBMGA008110,BGIBMGA009056,BGIBMGA007935
GO:0006754	ATP biosynthetic process	biological_process	0.55013	1	3	501	59	10280	1	BGIBMGA000804	2	BGIBMGA009056,BGIBMGA008110
GO:0022904	respiratory electron transport chain	biological_process	0.55018	1	2	501	33	10280	1	BGIBMGA013652	1	Novel00378
GO:0006664	glycolipid metabolic process	biological_process	0.55084	1	2	501	36	10280	0		2	BGIBMGA002756,BGIBMGA005695
GO:0070972	protein localization to endoplasmic reticulum	biological_process	0.55087	1	2	501	32	10280	1	BGIBMGA008000	1	BGIBMGA004090
GO:0006694	steroid biosynthetic process	biological_process	0.5519	1	2	501	39	10280	1	BGIBMGA011138	1	BGIBMGA011116
GO:0006289	nucleotide-excision repair	biological_process	0.55491	1	1	501	16	10280	1	BGIBMGA004625	0
GO:0090599	alpha-glucosidase activity	molecular_function	0.55545	1	1	501	16	10280	1	BGIBMGA005665	0
GO:0008234	cysteine-type peptidase activity	molecular_function	0.55621	1	3	501	57	10280	0		3	BGIBMGA000861,BGIBMGA004420,BGIBMGA006131
GO:0031406	carboxylic acid binding	molecular_function	0.55635	1	1	501	14	10280	0		1	BGIBMGA003866
GO:0043177	organic acid binding	molecular_function	0.55635	1	1	501	14	10280	0		1	BGIBMGA003866
GO:0016620	oxidoreductase activity, acting on the aldehyde or oxo group of donors, NAD or NADP as acceptor	molecular_function	0.55636	1	2	501	37	10280	1	BGIBMGA011138	1	BGIBMGA011116
GO:0006213	pyrimidine nucleoside metabolic process	biological_process	0.55646	1	1	501	16	10280	1	BGIBMGA008925	0
GO:0009069	serine family amino acid metabolic process	biological_process	0.55794	1	1	501	17	10280	0		1	BGIBMGA003865
GO:0071826	ribonucleoprotein complex subunit organization	biological_process	0.55827	1	1	501	16	10280	0		1	BGIBMGA001358
GO:0043934	sporulation	biological_process	0.56087	1	1	501	16	10280	0		1	BGIBMGA004420
GO:0006749	glutathione metabolic process	biological_process	0.56199	1	1	501	16	10280	0		1	BGIBMGA000387
GO:0003755	peptidyl-prolyl cis-trans isomerase activity	molecular_function	0.56322	1	1	501	19	10280	0		1	BGIBMGA003522
GO:0016859	cis-trans isomerase activity	molecular_function	0.56322	1	1	501	19	10280	0		1	BGIBMGA003522
GO:0009116	nucleoside metabolic process	biological_process	0.56374	1	7	501	143	10280	3	BGIBMGA008925,BGIBMGA013652,BGIBMGA000804	4	BGIBMGA008110,BGIBMGA009056,BGIBMGA012515,BGIBMGA011774
GO:1901657	glycosyl compound metabolic process	biological_process	0.56374	1	7	501	143	10280	3	BGIBMGA013652,BGIBMGA008925,BGIBMGA000804	4	BGIBMGA012515,BGIBMGA011774,BGIBMGA009056,BGIBMGA008110
GO:0042030	ATPase inhibitor activity	molecular_function	0.56503	1	1	501	13	10280	1	BGIBMGA004675	0
GO:0009124	nucleoside monophosphate biosynthetic process	biological_process	0.56814	1	4	501	81	10280	1	BGIBMGA000804	3	BGIBMGA009056,BGIBMGA008110,BGIBMGA007935
GO:0006275	regulation of DNA replication	biological_process	0.56934	1	1	501	14	10280	1	BGIBMGA012171	0
GO:0051052	regulation of DNA metabolic process	biological_process	0.56934	1	1	501	14	10280	1	BGIBMGA012171	0
GO:0016407	acetyltransferase activity	molecular_function	0.5702	1	2	501	40	10280	0		2	BGIBMGA009207,BGIBMGA011824
GO:0016702	oxidoreductase activity, acting on single donors with incorporation of molecular oxygen, incorporation of two atoms of oxygen	molecular_function	0.57044	1	1	501	15	10280	0		1	BGIBMGA009276
GO:0019239	deaminase activity	molecular_function	0.5707	1	1	501	17	10280	1	BGIBMGA008925	0
GO:0019362	pyridine nucleotide metabolic process	biological_process	0.57141	1	2	501	38	10280	2	BGIBMGA012309,BGIBMGA001126	0
GO:0046496	nicotinamide nucleotide metabolic process	biological_process	0.57141	1	2	501	38	10280	2	BGIBMGA001126,BGIBMGA012309	0
GO:0046148	pigment biosynthetic process	biological_process	0.57218	1	7	501	125	10280	5	BGIBMGA012872,BGIBMGA008000,BGIBMGA012999,BGIBMGA005710,BGIBMGA013000	2	BGIBMGA012997,BGIBMGA004090
GO:0004675	transmembrane receptor protein serine/threonine kinase activity	molecular_function	0.57248	1	1	501	18	10280	1	BGIBMGA014241	0
GO:0009579	thylakoid	cellular_component	0.57319	1	3	501	53	10280	1	BGIBMGA013841	2	BGIBMGA006846,BGIBMGA009699
GO:0044436	thylakoid part	cellular_component	0.57319	1	3	501	53	10280	1	BGIBMGA013841	2	BGIBMGA006846,BGIBMGA009699
GO:0098609	cell-cell adhesion	biological_process	0.57378	1	2	501	31	10280	2	BGIBMGA006056,BGIBMGA006512	0
GO:0015399	primary active transmembrane transporter activity	molecular_function	0.57421	1	4	501	76	10280	2	BGIBMGA007735,BGIBMGA007738	2	BGIBMGA011765,BGIBMGA009056
GO:0015405	P-P-bond-hydrolysis-driven transmembrane transporter activity	molecular_function	0.57421	1	4	501	76	10280	2	BGIBMGA007738,BGIBMGA007735	2	BGIBMGA011765,BGIBMGA009056
GO:0006839	mitochondrial transport	biological_process	0.57622	1	1	501	16	10280	1	BGIBMGA010475	0
GO:0008175	tRNA methyltransferase activity	molecular_function	0.57627	1	1	501	18	10280	0		1	BGIBMGA004776
GO:0016209	antioxidant activity	molecular_function	0.57667	1	3	501	58	10280	3	BGIBMGA014087,BGIBMGA000238,BGIBMGA002406	0
GO:0034061	DNA polymerase activity	molecular_function	0.57716	1	3	501	58	10280	0		3	BGIBMGA004825,Novel00330,BGIBMGA008315
GO:0006613	cotranslational protein targeting to membrane	biological_process	0.57805	1	2	501	34	10280	1	BGIBMGA008000	1	BGIBMGA004090
GO:0016796	exonuclease activity, active with either ribo- or deoxyribonucleic acids and producing 5'-phosphomonoesters	molecular_function	0.58029	1	2	501	38	10280	1	BGIBMGA004881	1	BGIBMGA004882
GO:0034508	centromere complex assembly	biological_process	0.58143	1	1	501	16	10280	0		1	Novel00378
GO:0005215	transporter activity	molecular_function	0.58274	1	46	501	932	10280	20	BGIBMGA012587,BGIBMGA007735,Novel00853,BGIBMGA014246,BGIBMGA004625,BGIBMGA000804,Novel02155,BGIBMGA007738,BGIBMGA005005,BGIBMGA013574,BGIBMGA003960,BGIBMGA013964,BGIBMGA009202,BGIBMGA001313,BGIBMGA007416,BGIBMGA009195,BGIBMGA013652,BGIBMGA012800,BGIBMGA005004,Novel00383	26	BGIBMGA004562,BGIBMGA011765,BGIBMGA003180,BGIBMGA006374,BGIBMGA003920,BGIBMGA013893,BGIBMGA013242,BGIBMGA001582,BGIBMGA013298,BGIBMGA005270,BGIBMGA009056,BGIBMGA012371,Novel00735,BGIBMGA014226,BGIBMGA010513,BGIBMGA011822,BGIBMGA003221,BGIBMGA005914,BGIBMGA008110,BGIBMGA004527,Novel00378,BGIBMGA004118,BGIBMGA013341,BGIBMGA010537,BGIBMGA014042,BGIBMGA013297
GO:0010340	carboxyl-O-methyltransferase activity	molecular_function	0.58291	1	1	501	19	10280	0		1	BGIBMGA004776
GO:0051998	protein carboxyl O-methyltransferase activity	molecular_function	0.58291	1	1	501	19	10280	0		1	BGIBMGA004776
GO:0048193	Golgi vesicle transport	biological_process	0.5838	1	4	501	78	10280	1	BGIBMGA013343	3	BGIBMGA014227,BGIBMGA002974,BGIBMGA003920
GO:0019954	asexual reproduction	biological_process	0.5848	1	2	501	40	10280	1	Novel01070	1	BGIBMGA006374
GO:0016747	transferase activity, transferring acyl groups other than amino-acyl groups	molecular_function	0.58535	1	5	501	102	10280	1	BGIBMGA012660	4	Novel00731,Novel00669,BGIBMGA011824,BGIBMGA009207
GO:0019064	fusion of virus membrane with host plasma membrane	biological_process	0.58639	1	1	501	13	10280	0		1	BGIBMGA008110
GO:0039663	membrane fusion involved in viral entry into host cell	biological_process	0.58639	1	1	501	13	10280	0		1	BGIBMGA008110
GO:0044800	multi-organism membrane fusion	biological_process	0.58639	1	1	501	13	10280	0		1	BGIBMGA008110
GO:0044803	multi-organism membrane organization	biological_process	0.58639	1	1	501	13	10280	0		1	BGIBMGA008110
GO:0005549	odorant binding	molecular_function	0.58652	1	3	501	74	10280	1	BGIBMGA002626	2	BGIBMGA008355,BGIBMGA008110
GO:0008202	steroid metabolic process	biological_process	0.58657	1	2	501	42	10280	1	BGIBMGA011138	1	BGIBMGA011116
GO:0000228	nuclear chromosome	cellular_component	0.58883	1	3	501	59	10280	2	BGIBMGA006056,BGIBMGA007767	1	BGIBMGA005176
GO:0071806	protein transmembrane transport	biological_process	0.59233	1	1	501	15	10280	1	BGIBMGA010475	0
GO:0072524	pyridine-containing compound metabolic process	biological_process	0.59441	1	2	501	40	10280	2	BGIBMGA012309,BGIBMGA001126	0
GO:0010941	regulation of cell death	biological_process	0.59593	1	1	501	17	10280	1	BGIBMGA008268	0
GO:0042981	regulation of apoptotic process	biological_process	0.59593	1	1	501	17	10280	1	BGIBMGA008268	0
GO:0043067	regulation of programmed cell death	biological_process	0.59593	1	1	501	17	10280	1	BGIBMGA008268	0
GO:0040007	growth	biological_process	0.59828	1	1	501	18	10280	1	BGIBMGA007893	0
GO:0006816	calcium ion transport	biological_process	0.59861	1	1	501	14	10280	0		1	BGIBMGA013297
GO:0042440	pigment metabolic process	biological_process	0.59886	1	7	501	128	10280	5	BGIBMGA005710,BGIBMGA013000,BGIBMGA012872,BGIBMGA008000,BGIBMGA012999	2	BGIBMGA012997,BGIBMGA004090
GO:0009991	response to extracellular stimulus	biological_process	0.59909	1	1	501	18	10280	1	BGIBMGA013909	0
GO:0031668	cellular response to extracellular stimulus	biological_process	0.59909	1	1	501	18	10280	1	BGIBMGA013909	0
GO:0071496	cellular response to external stimulus	biological_process	0.59909	1	1	501	18	10280	1	BGIBMGA013909	0
GO:0019028	viral capsid	cellular_component	0.60061	1	10	501	191	10280	6	BGIBMGA013964,Novel01553,Novel01365,BGIBMGA007416,BGIBMGA011901,Novel01070	4	BGIBMGA008110,BGIBMGA014278,BGIBMGA004064,Novel01809
GO:0008173	RNA methyltransferase activity	molecular_function	0.60262	1	2	501	43	10280	1	BGIBMGA005240	1	BGIBMGA004776
GO:0009119	ribonucleoside metabolic process	biological_process	0.60318	1	6	501	127	10280	3	BGIBMGA000804,BGIBMGA008925,BGIBMGA013652	3	BGIBMGA008110,BGIBMGA009056,BGIBMGA012515
GO:0022804	active transmembrane transporter activity	molecular_function	0.60337	1	7	501	141	10280	2	BGIBMGA007735,BGIBMGA007738	5	BGIBMGA005914,BGIBMGA009056,BGIBMGA014226,BGIBMGA011765,BGIBMGA010513
GO:0005126	cytokine receptor binding	molecular_function	0.60338	1	1	501	17	10280	0		1	BGIBMGA000623
GO:0005742	mitochondrial outer membrane translocase complex	cellular_component	0.60364	1	1	501	15	10280	1	BGIBMGA010475	0
GO:0098799	outer mitochondrial membrane protein complex	cellular_component	0.60364	1	1	501	15	10280	1	BGIBMGA010475	0
GO:0006612	protein targeting to membrane	biological_process	0.60381	1	2	501	35	10280	1	BGIBMGA008000	1	BGIBMGA004090
GO:0019637	organophosphate metabolic process	biological_process	0.60443	1	15	501	315	10280	7	Novel02159,BGIBMGA000804,BGIBMGA012309,Novel01346,BGIBMGA013652,BGIBMGA010291,BGIBMGA001126	8	BGIBMGA007935,BGIBMGA008348,BGIBMGA002756,BGIBMGA002462,BGIBMGA014198,BGIBMGA009056,BGIBMGA008110,BGIBMGA005695
GO:0071554	cell wall organization or biogenesis	biological_process	0.60505	1	1	501	18	10280	1	BGIBMGA003512	0
GO:0006413	translational initiation	biological_process	0.60615	1	2	501	40	10280	0		2	BGIBMGA009207,BGIBMGA012675
GO:0008172	S-methyltransferase activity	molecular_function	0.60746	1	1	501	15	10280	1	BGIBMGA004208	0
GO:0045786	negative regulation of cell cycle	biological_process	0.60771	1	1	501	18	10280	1	Novel01553	0
GO:0019031	viral envelope	cellular_component	0.60799	1	6	501	118	10280	3	BGIBMGA014505,Novel01070,BGIBMGA011901	3	BGIBMGA004294,BGIBMGA008110,BGIBMGA002696
GO:0036338	viral membrane	cellular_component	0.60799	1	6	501	118	10280	3	BGIBMGA014505,Novel01070,BGIBMGA011901	3	BGIBMGA004294,BGIBMGA008110,BGIBMGA002696
GO:0022892	substrate-specific transporter activity	molecular_function	0.60897	1	31	501	639	10280	10	BGIBMGA007416,BGIBMGA004625,BGIBMGA000804,Novel02155,BGIBMGA005004,Novel00383,BGIBMGA005005,BGIBMGA003960,Novel00853,BGIBMGA013964	21	BGIBMGA013341,BGIBMGA004118,BGIBMGA001582,BGIBMGA013298,BGIBMGA005270,BGIBMGA013297,BGIBMGA014042,BGIBMGA012371,Novel00735,BGIBMGA014226,BGIBMGA011765,BGIBMGA010513,BGIBMGA003180,BGIBMGA011822,BGIBMGA006374,BGIBMGA003221,BGIBMGA008110,BGIBMGA005914,BGIBMGA003920,Novel00378,BGIBMGA013893
GO:0015078	hydrogen ion transmembrane transporter activity	molecular_function	0.61349	1	9	501	197	10280	5	Novel00853,BGIBMGA000804,BGIBMGA013964,Novel00383,BGIBMGA007416	4	BGIBMGA008110,BGIBMGA001582,Novel00735,BGIBMGA006374
GO:0022857	transmembrane transporter activity	molecular_function	0.61501	1	41	501	843	10280	19	BGIBMGA003960,BGIBMGA009202,BGIBMGA013964,BGIBMGA005005,BGIBMGA013574,BGIBMGA009195,BGIBMGA013652,Novel00383,BGIBMGA005004,BGIBMGA001313,BGIBMGA007416,Novel00853,BGIBMGA012587,BGIBMGA007735,BGIBMGA004625,BGIBMGA000804,Novel02155,BGIBMGA007738,BGIBMGA014246	22	BGIBMGA003221,BGIBMGA008110,BGIBMGA005914,BGIBMGA004527,Novel00378,BGIBMGA012371,Novel00735,BGIBMGA014226,BGIBMGA010513,BGIBMGA011822,BGIBMGA013297,BGIBMGA014042,BGIBMGA004118,BGIBMGA003920,BGIBMGA013242,BGIBMGA004562,BGIBMGA011765,BGIBMGA003180,BGIBMGA006374,BGIBMGA009056,BGIBMGA001582,BGIBMGA013298
GO:0017119	Golgi transport complex	cellular_component	0.62134	1	1	501	19	10280	0		1	BGIBMGA002974
GO:0046488	phosphatidylinositol metabolic process	biological_process	0.62137	1	2	501	41	10280	0		2	BGIBMGA005695,BGIBMGA002756
GO:0009163	nucleoside biosynthetic process	biological_process	0.62194	1	4	501	86	10280	1	BGIBMGA000804	3	BGIBMGA008110,BGIBMGA009056,BGIBMGA012515
GO:0042455	ribonucleoside biosynthetic process	biological_process	0.62194	1	4	501	86	10280	1	BGIBMGA000804	3	BGIBMGA012515,BGIBMGA009056,BGIBMGA008110
GO:1901659	glycosyl compound biosynthetic process	biological_process	0.62194	1	4	501	86	10280	1	BGIBMGA000804	3	BGIBMGA012515,BGIBMGA008110,BGIBMGA009056
GO:0015075	ion transmembrane transporter activity	molecular_function	0.6223	1	28	501	583	10280	10	BGIBMGA004625,BGIBMGA000804,Novel02155,Novel00383,BGIBMGA005004,BGIBMGA007416,BGIBMGA003960,Novel00853,BGIBMGA013964,BGIBMGA005005	18	BGIBMGA014042,BGIBMGA013297,BGIBMGA001582,BGIBMGA004118,BGIBMGA013298,BGIBMGA003221,BGIBMGA003920,BGIBMGA008110,BGIBMGA005914,Novel00378,BGIBMGA012371,Novel00735,BGIBMGA014226,BGIBMGA011765,BGIBMGA003180,BGIBMGA010513,BGIBMGA011822,BGIBMGA006374
GO:0009142	nucleoside triphosphate biosynthetic process	biological_process	0.62276	1	3	501	66	10280	1	BGIBMGA000804	2	BGIBMGA008110,BGIBMGA009056
GO:0009145	purine nucleoside triphosphate biosynthetic process	biological_process	0.62276	1	3	501	66	10280	1	BGIBMGA000804	2	BGIBMGA009056,BGIBMGA008110
GO:0009201	ribonucleoside triphosphate biosynthetic process	biological_process	0.62276	1	3	501	66	10280	1	BGIBMGA000804	2	BGIBMGA009056,BGIBMGA008110
GO:0009206	purine ribonucleoside triphosphate biosynthetic process	biological_process	0.62276	1	3	501	66	10280	1	BGIBMGA000804	2	BGIBMGA008110,BGIBMGA009056
GO:0006091	generation of precursor metabolites and energy	biological_process	0.62378	1	5	501	99	10280	3	BGIBMGA013652,BGIBMGA011261,BGIBMGA005665	2	BGIBMGA012515,Novel00378
GO:0007005	mitochondrion organization	biological_process	0.62381	1	2	501	35	10280	1	BGIBMGA010475	1	Novel01809
GO:0008135	translation factor activity, RNA binding	molecular_function	0.62441	1	3	501	63	10280	0		3	BGIBMGA013298,BGIBMGA009207,BGIBMGA012675
GO:0016247	channel regulator activity	molecular_function	0.62471	1	2	501	40	10280	1	BGIBMGA004215	1	BGIBMGA000861
GO:1902580	single-organism cellular localization	biological_process	0.63067	1	5	501	100	10280	2	BGIBMGA008000,BGIBMGA010475	3	Novel00828,BGIBMGA014227,BGIBMGA004090
GO:0004221	obsolete ubiquitin thiolesterase activity	molecular_function	0.63365	1	2	501	40	10280	1	BGIBMGA012292	1	BGIBMGA002974
GO:0009126	purine nucleoside monophosphate metabolic process	biological_process	0.63382	1	5	501	110	10280	2	BGIBMGA013652,BGIBMGA000804	3	BGIBMGA008110,BGIBMGA009056,BGIBMGA007935
GO:0009167	purine ribonucleoside monophosphate metabolic process	biological_process	0.63382	1	5	501	110	10280	2	BGIBMGA013652,BGIBMGA000804	3	BGIBMGA009056,BGIBMGA008110,BGIBMGA007935
GO:0030031	cell projection assembly	biological_process	0.63452	1	1	501	19	10280	0		1	BGIBMGA008110
GO:0015291	secondary active transmembrane transporter activity	molecular_function	0.6352	1	3	501	63	10280	0		3	BGIBMGA010513,BGIBMGA014226,BGIBMGA005914
GO:0016051	carbohydrate biosynthetic process	biological_process	0.63521	1	6	501	122	10280	3	BGIBMGA006235,BGIBMGA002765,BGIBMGA005182	3	BGIBMGA012069,BGIBMGA011116,BGIBMGA004547
GO:0042592	homeostatic process	biological_process	0.63639	1	5	501	107	10280	1	BGIBMGA012221	4	BGIBMGA008588,BGIBMGA013298,Novel00824,BGIBMGA011424
GO:0034637	cellular carbohydrate biosynthetic process	biological_process	0.63889	1	5	501	99	10280	2	BGIBMGA005182,BGIBMGA002765	3	BGIBMGA012069,BGIBMGA004547,BGIBMGA011116
GO:0045263	proton-transporting ATP synthase complex, coupling factor F(o)	cellular_component	0.6399	1	2	501	42	10280	1	BGIBMGA000804	1	BGIBMGA008110
GO:0016746	transferase activity, transferring acyl groups	molecular_function	0.64116	1	8	501	169	10280	2	BGIBMGA012660,BGIBMGA010829	6	BGIBMGA011824,BGIBMGA009207,Novel00669,Novel00731,BGIBMGA000387,BGIBMGA014046
GO:0015926	glucosidase activity	molecular_function	0.64313	1	1	501	20	10280	1	BGIBMGA005665	0
GO:0016836	hydro-lyase activity	molecular_function	0.64341	1	1	501	20	10280	0		1	BGIBMGA013341
GO:0016055	Wnt signaling pathway	biological_process	0.64361	1	1	501	19	10280	1	BGIBMGA001098	0
GO:0016459	myosin complex	cellular_component	0.64627	1	3	501	54	10280	1	BGIBMGA007416	2	BGIBMGA014226,BGIBMGA014227
GO:0042254	ribosome biogenesis	biological_process	0.65033	1	3	501	66	10280	1	BGIBMGA006056	2	BGIBMGA004776,BGIBMGA014046
GO:0005743	mitochondrial inner membrane	cellular_component	0.65059	1	4	501	87	10280	2	BGIBMGA011261,BGIBMGA000804	2	BGIBMGA012515,Novel01809
GO:0003899	DNA-directed RNA polymerase activity	molecular_function	0.6517	1	4	501	89	10280	2	BGIBMGA011681,BGIBMGA006791	2	BGIBMGA013830,BGIBMGA009794
GO:0004659	prenyltransferase activity	molecular_function	0.6526	1	1	501	17	10280	0		1	BGIBMGA004090
GO:0019693	ribose phosphate metabolic process	biological_process	0.6537	1	7	501	158	10280	4	BGIBMGA013652,BGIBMGA001126,BGIBMGA000804,BGIBMGA012309	3	BGIBMGA009056,BGIBMGA008110,BGIBMGA007935
GO:0015171	amino acid transmembrane transporter activity	molecular_function	0.65418	1	1	501	21	10280	0		1	BGIBMGA014226
GO:0009378	four-way junction helicase activity	molecular_function	0.6564	1	2	501	41	10280	1	BGIBMGA008000	1	BGIBMGA004090
GO:0003743	translation initiation factor activity	molecular_function	0.65886	1	2	501	44	10280	0		2	BGIBMGA012675,BGIBMGA009207
GO:0015979	photosynthesis	biological_process	0.65903	1	6	501	111	10280	3	Novel02267,BGIBMGA008000,BGIBMGA013841	3	BGIBMGA004090,BGIBMGA006846,BGIBMGA009699
GO:0000154	rRNA modification	biological_process	0.66037	1	1	501	21	10280	0		1	BGIBMGA004776
GO:0009152	purine ribonucleotide biosynthetic process	biological_process	0.66149	1	4	501	93	10280	1	BGIBMGA000804	3	BGIBMGA007935,BGIBMGA009056,BGIBMGA008110
GO:0098796	membrane protein complex	cellular_component	0.66197	1	18	501	372	10280	8	BGIBMGA010475,BGIBMGA013841,BGIBMGA013964,BGIBMGA011261,BGIBMGA007416,BGIBMGA013343,BGIBMGA000804,Novel00383	10	BGIBMGA012515,Novel00735,Novel01809,BGIBMGA009699,BGIBMGA006374,BGIBMGA006846,BGIBMGA008110,BGIBMGA004118,BGIBMGA001582,BGIBMGA009056
GO:0016684	oxidoreductase activity, acting on peroxide as acceptor	molecular_function	0.66338	1	2	501	42	10280	2	BGIBMGA002406,BGIBMGA000238	0
GO:0006119	oxidative phosphorylation	biological_process	0.66366	1	1	501	21	10280	1	BGIBMGA013652	0
GO:0042773	ATP synthesis coupled electron transport	biological_process	0.66366	1	1	501	21	10280	1	BGIBMGA013652	0
GO:0005740	mitochondrial envelope	cellular_component	0.66396	1	7	501	146	10280	5	BGIBMGA012292,BGIBMGA000804,BGIBMGA011261,BGIBMGA001173,BGIBMGA010475	2	Novel01809,BGIBMGA012515
GO:0019048	modulation by virus of host morphology or physiology	biological_process	0.66595	1	1	501	22	10280	0		1	BGIBMGA013209
GO:0031012	extracellular matrix	cellular_component	0.66724	1	4	501	84	10280	3	BGIBMGA007416,BGIBMGA001913,BGIBMGA011901	1	BGIBMGA001582
GO:0008831	dTDP-4-dehydrorhamnose reductase activity	molecular_function	0.66779	1	1	501	22	10280	0		1	BGIBMGA011116
GO:0045226	extracellular polysaccharide biosynthetic process	biological_process	0.66779	1	1	501	22	10280	0		1	BGIBMGA011116
GO:0046379	extracellular polysaccharide metabolic process	biological_process	0.66779	1	1	501	22	10280	0		1	BGIBMGA011116
GO:0016820	hydrolase activity, acting on acid anhydrides, catalyzing transmembrane movement of substances	molecular_function	0.66792	1	4	501	85	10280	2	BGIBMGA007735,BGIBMGA007738	2	BGIBMGA011765,BGIBMGA009056
GO:0019725	cellular homeostasis	biological_process	0.66855	1	3	501	71	10280	1	BGIBMGA012221	2	BGIBMGA013298,BGIBMGA011424
GO:0005577	fibrinogen complex	cellular_component	0.67171	1	2	501	45	10280	0		2	BGIBMGA014227,BGIBMGA008110
GO:0030168	platelet activation	biological_process	0.67171	1	2	501	45	10280	0		2	BGIBMGA014227,BGIBMGA008110
GO:0016567	protein ubiquitination	biological_process	0.67219	1	1	501	19	10280	1	BGIBMGA007893	0
GO:0001510	RNA methylation	biological_process	0.67288	1	1	501	21	10280	0		1	BGIBMGA004776
GO:0016706	oxidoreductase activity, acting on paired donors, with incorporation or reduction of molecular oxygen, 2-oxoglutarate as one donor, and incorporation of one atom each of oxygen into both donors	molecular_function	0.67306	1	1	501	19	10280	1	BGIBMGA001504	0
GO:0006733	oxidoreduction coenzyme metabolic process	biological_process	0.67358	1	2	501	45	10280	2	BGIBMGA001126,BGIBMGA012309	0
GO:0006403	RNA localization	biological_process	0.67425	1	1	501	23	10280	1	BGIBMGA003057	0
GO:0050657	nucleic acid transport	biological_process	0.67425	1	1	501	23	10280	1	BGIBMGA003057	0
GO:0050658	RNA transport	biological_process	0.67425	1	1	501	23	10280	1	BGIBMGA003057	0
GO:0051236	establishment of RNA localization	biological_process	0.67425	1	1	501	23	10280	1	BGIBMGA003057	0
GO:0008137	NADH dehydrogenase (ubiquinone) activity	molecular_function	0.67597	1	1	501	22	10280	1	BGIBMGA013652	0
GO:0050136	NADH dehydrogenase (quinone) activity	molecular_function	0.67597	1	1	501	22	10280	1	BGIBMGA013652	0
GO:0032403	protein complex binding	molecular_function	0.67755	1	4	501	91	10280	3	BGIBMGA005701,BGIBMGA010475,BGIBMGA008000	1	Novel01978
GO:0003995	acyl-CoA dehydrogenase activity	molecular_function	0.67895	1	1	501	17	10280	1	BGIBMGA011308	0
GO:0006265	DNA topological change	biological_process	0.68005	1	1	501	20	10280	1	BGIBMGA000209	0
GO:0008033	tRNA processing	biological_process	0.68025	1	4	501	90	10280	2	BGIBMGA005182,BGIBMGA005710	2	Novel00330,BGIBMGA004776
GO:0009165	nucleotide biosynthetic process	biological_process	0.6807	1	6	501	141	10280	2	Novel02159,BGIBMGA000804	4	BGIBMGA009056,BGIBMGA008110,BGIBMGA002462,BGIBMGA007935
GO:0042278	purine nucleoside metabolic process	biological_process	0.6819	1	5	501	116	10280	2	BGIBMGA013652,BGIBMGA000804	3	BGIBMGA008110,BGIBMGA009056,BGIBMGA012515
GO:0046128	purine ribonucleoside metabolic process	biological_process	0.6819	1	5	501	116	10280	2	BGIBMGA013652,BGIBMGA000804	3	BGIBMGA009056,BGIBMGA008110,BGIBMGA012515
GO:0009306	protein secretion	biological_process	0.68371	1	1	501	22	10280	1	Novel01306	0
GO:0003954	NADH dehydrogenase activity	molecular_function	0.68478	1	1	501	23	10280	1	BGIBMGA013652	0
GO:0016903	oxidoreductase activity, acting on the aldehyde or oxo group of donors	molecular_function	0.68514	1	2	501	46	10280	1	BGIBMGA011138	1	BGIBMGA011116
GO:0051188	cofactor biosynthetic process	biological_process	0.68623	1	7	501	144	10280	3	BGIBMGA008000,BGIBMGA005832,BGIBMGA004950	4	BGIBMGA008348,BGIBMGA004090,BGIBMGA012515,BGIBMGA005831
GO:0071103	DNA conformation change	biological_process	0.6863	1	2	501	45	10280	1	BGIBMGA000209	1	BGIBMGA004336
GO:0009161	ribonucleoside monophosphate metabolic process	biological_process	0.68788	1	5	501	117	10280	2	BGIBMGA013652,BGIBMGA000804	3	BGIBMGA009056,BGIBMGA008110,BGIBMGA007935
GO:0006364	rRNA processing	biological_process	0.68802	1	2	501	47	10280	0		2	BGIBMGA014046,BGIBMGA004776
GO:0016072	rRNA metabolic process	biological_process	0.68802	1	2	501	47	10280	0		2	BGIBMGA004776,BGIBMGA014046
GO:0006414	translational elongation	biological_process	0.68821	1	1	501	23	10280	0		1	BGIBMGA013298
GO:0015931	nucleobase-containing compound transport	biological_process	0.68925	1	1	501	24	10280	1	BGIBMGA003057	0
GO:0015074	DNA integration	biological_process	0.69138	1	2	501	37	10280	2	Novel00679,BGIBMGA013860	0
GO:0098772	molecular function regulator	molecular_function	0.69156	1	11	501	228	10280	8	Novel01219,Novel01725,Novel01220,BGIBMGA011297,BGIBMGA007893,BGIBMGA004675,Novel01553,BGIBMGA004215	3	BGIBMGA000861,Novel00828,BGIBMGA004340
GO:0005604	basement membrane	cellular_component	0.69182	1	2	501	39	10280	1	BGIBMGA007416	1	BGIBMGA001582
GO:0003916	DNA topoisomerase activity	molecular_function	0.69234	1	1	501	21	10280	1	BGIBMGA000209	0
GO:0007596	blood coagulation	biological_process	0.69313	1	2	501	47	10280	0		2	BGIBMGA014227,BGIBMGA008110
GO:0006400	tRNA modification	biological_process	0.69404	1	1	501	24	10280	0		1	BGIBMGA004776
GO:0065004	protein-DNA complex assembly	biological_process	0.69446	1	1	501	23	10280	0		1	Novel00378
GO:0071824	protein-DNA complex subunit organization	biological_process	0.69446	1	1	501	23	10280	0		1	Novel00378
GO:0001775	cell activation	biological_process	0.69465	1	2	501	47	10280	0		2	BGIBMGA014227,BGIBMGA008110
GO:0031966	mitochondrial membrane	cellular_component	0.69507	1	6	501	129	10280	4	BGIBMGA010475,BGIBMGA000804,BGIBMGA011261,BGIBMGA001173	2	BGIBMGA012515,Novel01809
GO:0072594	establishment of protein localization to organelle	biological_process	0.69516	1	4	501	86	10280	2	BGIBMGA010475,BGIBMGA008000	2	BGIBMGA004090,BGIBMGA014227
GO:0004222	metalloendopeptidase activity	molecular_function	0.69998	1	3	501	71	10280	1	BGIBMGA001913	2	BGIBMGA000529,BGIBMGA007915
GO:0016482	cytoplasmic transport	biological_process	0.70008	1	6	501	130	10280	3	BGIBMGA008000,BGIBMGA010475,BGIBMGA013343	3	BGIBMGA014227,BGIBMGA004090,BGIBMGA003920
GO:0051536	iron-sulfur cluster binding	molecular_function	0.70101	1	4	501	81	10280	2	Novel00786,BGIBMGA008268	2	BGIBMGA007132,BGIBMGA007487
GO:0051540	metal cluster binding	molecular_function	0.70101	1	4	501	81	10280	2	BGIBMGA008268,Novel00786	2	BGIBMGA007487,BGIBMGA007132
GO:0019748	secondary metabolic process	biological_process	0.70187	1	1	501	22	10280	0		1	BGIBMGA014046
GO:0009123	nucleoside monophosphate metabolic process	biological_process	0.70204	1	5	501	119	10280	2	BGIBMGA013652,BGIBMGA000804	3	BGIBMGA008110,BGIBMGA009056,BGIBMGA007935
GO:0046034	ATP metabolic process	biological_process	0.70252	1	4	501	97	10280	2	BGIBMGA013652,BGIBMGA000804	2	BGIBMGA008110,BGIBMGA009056
GO:0006281	DNA repair	biological_process	0.70261	1	12	501	257	10280	5	BGIBMGA010291,BGIBMGA008000,BGIBMGA012404,BGIBMGA010840,BGIBMGA004625	7	Novel01809,BGIBMGA008315,Novel00824,BGIBMGA004090,Novel00884,Novel00378,BGIBMGA007132
GO:0071203	WASH complex	cellular_component	0.70304	1	1	501	23	10280	1	BGIBMGA002563	0
GO:0022891	substrate-specific transmembrane transporter activity	molecular_function	0.70362	1	28	501	607	10280	10	BGIBMGA000804,BGIBMGA005004,Novel02155,Novel00383,BGIBMGA004625,BGIBMGA007416,Novel00853,BGIBMGA013964,BGIBMGA003960,BGIBMGA005005	18	BGIBMGA013297,BGIBMGA014042,BGIBMGA004118,BGIBMGA001582,BGIBMGA013298,Novel00378,BGIBMGA003221,BGIBMGA008110,BGIBMGA003920,BGIBMGA005914,BGIBMGA003180,BGIBMGA010513,BGIBMGA011765,BGIBMGA011822,BGIBMGA006374,BGIBMGA012371,BGIBMGA014226,Novel00735
GO:0022843	voltage-gated cation channel activity	molecular_function	0.70903	1	1	501	20	10280	0		1	BGIBMGA004118
GO:0005741	mitochondrial outer membrane	cellular_component	0.71074	1	2	501	41	10280	2	BGIBMGA001173,BGIBMGA010475	0
GO:0031968	organelle outer membrane	cellular_component	0.71074	1	2	501	41	10280	2	BGIBMGA001173,BGIBMGA010475	0
GO:0005198	structural molecule activity	molecular_function	0.71089	1	28	501	634	10280	15	BGIBMGA012171,BGIBMGA001620,BGIBMGA011901,BGIBMGA014201,Novel01552,BGIBMGA011681,Novel01365,BGIBMGA004540,BGIBMGA000341,BGIBMGA004950,Novel01070,BGIBMGA004541,BGIBMGA001347,BGIBMGA007416,Novel01553	13	BGIBMGA008110,BGIBMGA003062,BGIBMGA011508,BGIBMGA004547,BGIBMGA014227,BGIBMGA003065,BGIBMGA008315,BGIBMGA004606,BGIBMGA014199,BGIBMGA005658,BGIBMGA008333,BGIBMGA000327,BGIBMGA000329
GO:0033365	protein localization to organelle	biological_process	0.7121	1	4	501	88	10280	2	BGIBMGA010475,BGIBMGA008000	2	BGIBMGA004090,BGIBMGA014227
GO:0005887	integral component of plasma membrane	cellular_component	0.71319	1	1	501	22	10280	0		1	BGIBMGA004118
GO:0044003	modification by symbiont of host morphology or physiology	biological_process	0.71349	1	1	501	25	10280	0		1	BGIBMGA013209
GO:0051817	modification of morphology or physiology of other organism involved in symbiotic interaction	biological_process	0.71349	1	1	501	25	10280	0		1	BGIBMGA013209
GO:0044420	extracellular matrix component	cellular_component	0.71354	1	2	501	41	10280	1	BGIBMGA007416	1	BGIBMGA001582
GO:0051258	protein polymerization	biological_process	0.71382	1	3	501	69	10280	1	BGIBMGA003441	2	BGIBMGA014227,BGIBMGA008110
GO:0005578	proteinaceous extracellular matrix	cellular_component	0.71573	1	3	501	68	10280	2	BGIBMGA011901,BGIBMGA007416	1	BGIBMGA001582
GO:0015980	energy derivation by oxidation of organic compounds	biological_process	0.71687	1	3	501	65	10280	2	BGIBMGA005665,BGIBMGA013652	1	Novel00378
GO:0006323	DNA packaging	biological_process	0.71719	1	1	501	25	10280	0		1	BGIBMGA004336
GO:0009260	ribonucleotide biosynthetic process	biological_process	0.71794	1	4	501	100	10280	1	BGIBMGA000804	3	BGIBMGA009056,BGIBMGA008110,BGIBMGA007935
GO:0046390	ribose phosphate biosynthetic process	biological_process	0.71794	1	4	501	100	10280	1	BGIBMGA000804	3	BGIBMGA008110,BGIBMGA009056,BGIBMGA007935
GO:0007599	hemostasis	biological_process	0.71889	1	2	501	50	10280	0		2	BGIBMGA014227,BGIBMGA008110
GO:0050817	coagulation	biological_process	0.71889	1	2	501	50	10280	0		2	BGIBMGA008110,BGIBMGA014227
GO:0050878	regulation of body fluid levels	biological_process	0.71889	1	2	501	50	10280	0		2	BGIBMGA008110,BGIBMGA014227
GO:0006650	glycerophospholipid metabolic process	biological_process	0.7199	1	2	501	48	10280	0		2	BGIBMGA002756,BGIBMGA005695
GO:0006396	RNA processing	biological_process	0.71991	1	12	501	267	10280	5	Novel02245,BGIBMGA005182,BGIBMGA005710,BGIBMGA005240,BGIBMGA012171	7	BGIBMGA005024,BGIBMGA001358,BGIBMGA003833,Novel00330,BGIBMGA010621,BGIBMGA004776,BGIBMGA014046
GO:0044699	single-organism process	biological_process	0.72157	1	202	501	4144	10280	107	Novel02143,BGIBMGA008000,Novel00383,BGIBMGA005004,BGIBMGA014087,BGIBMGA006246,Novel02267,BGIBMGA000238,BGIBMGA004675,BGIBMGA012660,Novel02342,BGIBMGA008082,BGIBMGA011223,Novel02245,BGIBMGA013964,BGIBMGA007637,BGIBMGA005665,BGIBMGA013574,BGIBMGA012089,BGIBMGA005832,Novel02159,Novel02155,BGIBMGA009933,BGIBMGA004041,Novel01070,BGIBMGA005710,BGIBMGA012999,BGIBMGA010840,BGIBMGA005780,BGIBMGA011138,BGI…	95	BGIBMGA001613,BGIBMGA004708,BGIBMGA014042,BGIBMGA011424,BGIBMGA002756,BGIBMGA004118,BGIBMGA013341,BGIBMGA009276,BGIBMGA003221,BGIBMGA011984,BGIBMGA008588,BGIBMGA007935,BGIBMGA014226,BGIBMGA011822,BGIBMGA007190,BGIBMGA008096,BGIBMGA009056,BGIBMGA004830,BGIBMGA003654,BGIBMGA002462,BGIBMGA001582,BGIBMGA013298,BGIBMGA007487,BGIBMGA014198,BGIBMGA003917,BGIBMGA000021,BGIBMGA013242,BGIBMGA012515,Novel00…
GO:0044421	extracellular region part	cellular_component	0.72231	1	6	501	137	10280	2	BGIBMGA011901,BGIBMGA007416	4	BGIBMGA001582,BGIBMGA008110,BGIBMGA014227,BGIBMGA002652
GO:1902495	transmembrane transporter complex	cellular_component	0.72446	1	1	501	24	10280	0		1	BGIBMGA004118
GO:1990351	transporter complex	cellular_component	0.72446	1	1	501	24	10280	0		1	BGIBMGA004118
GO:0008757	S-adenosylmethionine-dependent methyltransferase activity	molecular_function	0.72585	1	3	501	75	10280	2	BGIBMGA004208,BGIBMGA005240	1	BGIBMGA004776
GO:0072686	mitotic spindle	cellular_component	0.72619	1	1	501	26	10280	0		1	BGIBMGA005176
GO:0046486	glycerolipid metabolic process	biological_process	0.72848	1	2	501	49	10280	0		2	BGIBMGA005695,BGIBMGA002756
GO:0043623	cellular protein complex assembly	biological_process	0.72853	1	5	501	116	10280	2	Novel01070,BGIBMGA003441	3	BGIBMGA008110,BGIBMGA014227,Novel00378
GO:0034622	cellular macromolecular complex assembly	biological_process	0.72878	1	6	501	140	10280	2	Novel01070,BGIBMGA003441	4	BGIBMGA008110,BGIBMGA001358,Novel00378,BGIBMGA014227
GO:0065008	regulation of biological quality	biological_process	0.72886	1	10	501	226	10280	3	BGIBMGA012221,BGIBMGA003330,Novel02245	7	BGIBMGA014227,BGIBMGA008588,BGIBMGA011424,BGIBMGA008110,BGIBMGA013209,Novel00824,BGIBMGA013298
GO:0006865	amino acid transport	biological_process	0.72903	1	1	501	26	10280	0		1	BGIBMGA014226
GO:0030260	entry into host cell	biological_process	0.73004	1	1	501	21	10280	0		1	BGIBMGA008110
GO:0044409	entry into host	biological_process	0.73004	1	1	501	21	10280	0		1	BGIBMGA008110
GO:0046718	viral entry into host cell	biological_process	0.73004	1	1	501	21	10280	0		1	BGIBMGA008110
GO:0051806	entry into cell of other organism involved in symbiotic interaction	biological_process	0.73004	1	1	501	21	10280	0		1	BGIBMGA008110
GO:0051828	entry into other organism involved in symbiotic interaction	biological_process	0.73004	1	1	501	21	10280	0		1	BGIBMGA008110
GO:0006810	transport	biological_process	0.7324	1	77	501	1588	10280	42	BGIBMGA010840,BGIBMGA001507,BGIBMGA012587,BGIBMGA012221,BGIBMGA009933,Novel02155,BGIBMGA013343,BGIBMGA012999,Novel01070,Novel01306,BGIBMGA013964,BGIBMGA012149,BGIBMGA013574,BGIBMGA008000,BGIBMGA005004,Novel00383,BGIBMGA013652,Novel02342,BGIBMGA012399,BGIBMGA011261,BGIBMGA007735,BGIBMGA010475,BGIBMGA000804,BGIBMGA012309,BGIBMGA007738,BGIBMGA004625,BGIBMGA003057,BGIBMGA014246,BGIBMGA014257,BGIBMGA0…	35	BGIBMGA014227,BGIBMGA013242,BGIBMGA003180,BGIBMGA004562,BGIBMGA005270,BGIBMGA009056,BGIBMGA001582,BGIBMGA013298,BGIBMGA008588,BGIBMGA003221,BGIBMGA008110,BGIBMGA011822,BGIBMGA012371,BGIBMGA014226,Novel01718,BGIBMGA002756,BGIBMGA013297,BGIBMGA011424,BGIBMGA014042,BGIBMGA004118,BGIBMGA013341,BGIBMGA012997,BGIBMGA013893,BGIBMGA003920,BGIBMGA006374,BGIBMGA004090,BGIBMGA002974,Novel00378,BGIBMGA004527…
GO:0009110	vitamin biosynthetic process	biological_process	0.73351	1	1	501	27	10280	0		1	BGIBMGA008348
GO:0042364	water-soluble vitamin biosynthetic process	biological_process	0.73351	1	1	501	27	10280	0		1	BGIBMGA008348
GO:1901293	nucleoside phosphate biosynthetic process	biological_process	0.7347	1	6	501	149	10280	2	Novel02159,BGIBMGA000804	4	BGIBMGA007935,BGIBMGA002462,BGIBMGA008110,BGIBMGA009056
GO:0033554	cellular response to stress	biological_process	0.73549	1	13	501	284	10280	6	BGIBMGA010291,BGIBMGA013909,BGIBMGA012404,BGIBMGA008000,BGIBMGA004625,BGIBMGA010840	7	Novel01809,Novel00884,Novel00824,BGIBMGA008315,BGIBMGA004090,Novel00378,BGIBMGA007132
GO:0030030	cell projection organization	biological_process	0.73601	1	1	501	25	10280	0		1	BGIBMGA008110
GO:0005615	extracellular space	cellular_component	0.73681	1	3	501	75	10280	0		3	BGIBMGA014227,BGIBMGA002652,BGIBMGA008110
GO:0044429	mitochondrial part	cellular_component	0.73769	1	7	501	157	10280	5	BGIBMGA010475,BGIBMGA011261,BGIBMGA001173,BGIBMGA012292,BGIBMGA000804	2	BGIBMGA012515,Novel01809
GO:0019866	organelle inner membrane	cellular_component	0.73927	1	4	501	95	10280	2	BGIBMGA000804,BGIBMGA011261	2	Novel01809,BGIBMGA012515
GO:0006891	intra-Golgi vesicle-mediated transport	biological_process	0.73938	1	1	501	26	10280	0		1	BGIBMGA002974
GO:0044427	chromosomal part	cellular_component	0.73949	1	4	501	97	10280	3	BGIBMGA006056,BGIBMGA011223,BGIBMGA007767	1	BGIBMGA005176
GO:0060589	nucleoside-triphosphatase regulator activity	molecular_function	0.74029	1	2	501	48	10280	2	BGIBMGA011297,BGIBMGA004675	0
GO:0032446	protein modification by small protein conjugation	biological_process	0.74076	1	1	501	23	10280	1	BGIBMGA007893	0
GO:0004527	exonuclease activity	molecular_function	0.74155	1	2	501	51	10280	1	BGIBMGA004881	1	BGIBMGA004882
GO:0019013	viral nucleocapsid	cellular_component	0.74194	1	1	501	25	10280	0		1	BGIBMGA014278
GO:0004842	ubiquitin-protein transferase activity	molecular_function	0.74288	1	3	501	68	10280	1	BGIBMGA007893	2	Novel00832,Novel01718
GO:0019787	ubiquitin-like protein transferase activity	molecular_function	0.74288	1	3	501	68	10280	1	BGIBMGA007893	2	Novel01718,Novel00832
GO:0051234	establishment of localization	biological_process	0.74298	1	77	501	1594	10280	42	BGIBMGA011261,BGIBMGA012399,BGIBMGA007735,BGIBMGA010475,BGIBMGA007738,BGIBMGA000804,BGIBMGA012309,BGIBMGA004625,BGIBMGA003057,BGIBMGA014246,BGIBMGA014257,BGIBMGA009202,BGIBMGA001173,BGIBMGA003960,BGIBMGA004910,BGIBMGA012292,BGIBMGA005005,BGIBMGA011901,BGIBMGA012800,BGIBMGA009195,Novel01491,BGIBMGA007416,BGIBMGA013000,BGIBMGA001313,BGIBMGA010840,BGIBMGA001507,BGIBMGA012587,BGIBMGA012221,BGIBMGA009…	35	BGIBMGA013893,BGIBMGA003920,BGIBMGA006374,BGIBMGA004090,BGIBMGA002974,Novel00378,BGIBMGA004527,BGIBMGA005914,BGIBMGA010513,BGIBMGA005695,Novel00735,BGIBMGA000769,BGIBMGA010537,BGIBMGA013242,BGIBMGA014227,BGIBMGA003180,BGIBMGA004562,BGIBMGA009056,BGIBMGA005270,BGIBMGA013298,BGIBMGA001582,BGIBMGA008588,BGIBMGA008110,BGIBMGA003221,BGIBMGA011822,BGIBMGA014226,BGIBMGA012371,BGIBMGA002756,Novel01718,BG…
GO:0045259	proton-transporting ATP synthase complex	cellular_component	0.74329	1	2	501	53	10280	1	BGIBMGA000804	1	BGIBMGA008110
GO:0022610	biological adhesion	biological_process	0.74412	1	8	501	169	10280	6	BGIBMGA006056,BGIBMGA006512,BGIBMGA001836,BGIBMGA003057,BGIBMGA007416,BGIBMGA012149	2	BGIBMGA001582,BGIBMGA004546
GO:0051179	localization	biological_process	0.74479	1	79	501	1634	10280	42	BGIBMGA012587,BGIBMGA010840,BGIBMGA001507,BGIBMGA012999,Novel01306,Novel01070,BGIBMGA012221,BGIBMGA009933,Novel02155,BGIBMGA013343,BGIBMGA013574,BGIBMGA012149,BGIBMGA013964,Novel02342,BGIBMGA008000,BGIBMGA005004,Novel00383,BGIBMGA013652,BGIBMGA007735,BGIBMGA010475,BGIBMGA011261,BGIBMGA012399,BGIBMGA003057,BGIBMGA014246,BGIBMGA014257,BGIBMGA007738,BGIBMGA000804,BGIBMGA012309,BGIBMGA004625,BGIBMGA0…	37	BGIBMGA003180,BGIBMGA004562,BGIBMGA013242,BGIBMGA014227,BGIBMGA013298,BGIBMGA001582,BGIBMGA009056,BGIBMGA005270,BGIBMGA011822,BGIBMGA014226,BGIBMGA012371,BGIBMGA008588,BGIBMGA008110,BGIBMGA003221,BGIBMGA004118,BGIBMGA013341,BGIBMGA012997,BGIBMGA002756,Novel01718,BGIBMGA014042,BGIBMGA011424,BGIBMGA013297,BGIBMGA006374,BGIBMGA004090,BGIBMGA013893,BGIBMGA003920,BGIBMGA002974,BGIBMGA010513,Novel00828…
GO:0009144	purine nucleoside triphosphate metabolic process	biological_process	0.74997	1	4	501	104	10280	2	BGIBMGA013652,BGIBMGA000804	2	BGIBMGA009056,BGIBMGA008110
GO:0009199	ribonucleoside triphosphate metabolic process	biological_process	0.74997	1	4	501	104	10280	2	BGIBMGA000804,BGIBMGA013652	2	BGIBMGA008110,BGIBMGA009056
GO:0009205	purine ribonucleoside triphosphate metabolic process	biological_process	0.74997	1	4	501	104	10280	2	BGIBMGA013652,BGIBMGA000804	2	BGIBMGA008110,BGIBMGA009056
GO:0016779	nucleotidyltransferase activity	molecular_function	0.75304	1	10	501	231	10280	3	BGIBMGA011681,BGIBMGA008725,BGIBMGA006791	7	BGIBMGA004825,BGIBMGA008315,BGIBMGA013830,BGIBMGA009794,BGIBMGA009325,BGIBMGA001613,Novel00330
GO:0006974	cellular response to DNA damage stimulus	biological_process	0.75348	1	12	501	267	10280	5	BGIBMGA010291,BGIBMGA004625,BGIBMGA010840,BGIBMGA008000,BGIBMGA012404	7	BGIBMGA004090,Novel00824,BGIBMGA008315,Novel00884,Novel01809,BGIBMGA007132,Novel00378
GO:0004518	nuclease activity	molecular_function	0.75458	1	8	501	190	10280	3	BGIBMGA010840,BGIBMGA004625,BGIBMGA004881	5	BGIBMGA004882,Novel01998,Novel00884,Novel01906,Novel00330
GO:0009755	hormone-mediated signaling pathway	biological_process	0.75467	1	1	501	25	10280	0		1	BGIBMGA004090
GO:0014070	response to organic cyclic compound	biological_process	0.75467	1	1	501	25	10280	0		1	BGIBMGA004090
GO:0032870	cellular response to hormone stimulus	biological_process	0.75467	1	1	501	25	10280	0		1	BGIBMGA004090
GO:0033993	response to lipid	biological_process	0.75467	1	1	501	25	10280	0		1	BGIBMGA004090
GO:0043401	steroid hormone mediated signaling pathway	biological_process	0.75467	1	1	501	25	10280	0		1	BGIBMGA004090
GO:0048545	response to steroid hormone	biological_process	0.75467	1	1	501	25	10280	0		1	BGIBMGA004090
GO:0071383	cellular response to steroid hormone stimulus	biological_process	0.75467	1	1	501	25	10280	0		1	BGIBMGA004090
GO:0071396	cellular response to lipid	biological_process	0.75467	1	1	501	25	10280	0		1	BGIBMGA004090
GO:0071407	cellular response to organic cyclic compound	biological_process	0.75467	1	1	501	25	10280	0		1	BGIBMGA004090
GO:0070647	protein modification by small protein conjugation or removal	biological_process	0.75477	1	1	501	24	10280	1	BGIBMGA007893	0
GO:0019829	cation-transporting ATPase activity	molecular_function	0.75581	1	1	501	28	10280	0		1	BGIBMGA011765
GO:0042625	ATPase activity, coupled to transmembrane movement of ions	molecular_function	0.75581	1	1	501	28	10280	0		1	BGIBMGA011765
GO:0051259	protein oligomerization	biological_process	0.75882	1	1	501	27	10280	1	BGIBMGA005584	0
GO:0000723	telomere maintenance	biological_process	0.76065	1	1	501	24	10280	0		1	Novel00824
GO:0032200	telomere organization	biological_process	0.76065	1	1	501	24	10280	0		1	Novel00824
GO:0060249	anatomical structure homeostasis	biological_process	0.76065	1	1	501	24	10280	0		1	Novel00824
GO:0016763	transferase activity, transferring pentosyl groups	molecular_function	0.7613	1	1	501	25	10280	1	BGIBMGA012541	0
GO:0040011	locomotion	biological_process	0.76151	1	4	501	95	10280	1	BGIBMGA013964	3	BGIBMGA013421,BGIBMGA008110,BGIBMGA006623
GO:0006979	response to oxidative stress	biological_process	0.76168	1	1	501	25	10280	1	BGIBMGA000238	0
GO:0009141	nucleoside triphosphate metabolic process	biological_process	0.76176	1	4	501	106	10280	2	BGIBMGA013652,BGIBMGA000804	2	BGIBMGA009056,BGIBMGA008110
GO:0006766	vitamin metabolic process	biological_process	0.7618	1	1	501	29	10280	0		1	BGIBMGA008348
GO:0006767	water-soluble vitamin metabolic process	biological_process	0.7618	1	1	501	29	10280	0		1	BGIBMGA008348
GO:0048856	anatomical structure development	biological_process	0.76218	1	4	501	107	10280	2	BGIBMGA007950,BGIBMGA004614	2	BGIBMGA000023,BGIBMGA000021
GO:0043604	amide biosynthetic process	biological_process	0.76279	1	17	501	401	10280	5	BGIBMGA012171,BGIBMGA011681,BGIBMGA007637,BGIBMGA005832,BGIBMGA004950	12	BGIBMGA008348,BGIBMGA009207,BGIBMGA005831,BGIBMGA014046,BGIBMGA009794,BGIBMGA005658,BGIBMGA003791,BGIBMGA008315,BGIBMGA004336,BGIBMGA010864,BGIBMGA012675,BGIBMGA013298
GO:0003707	steroid hormone receptor activity	molecular_function	0.76743	1	1	501	26	10280	0		1	BGIBMGA004090
GO:0012507	ER to Golgi transport vesicle membrane	cellular_component	0.76935	1	1	501	26	10280	1	BGIBMGA013343	0
GO:0030127	COPII vesicle coat	cellular_component	0.76935	1	1	501	26	10280	1	BGIBMGA013343	0
GO:0030134	ER to Golgi transport vesicle	cellular_component	0.76935	1	1	501	26	10280	1	BGIBMGA013343	0
GO:0044272	sulfur compound biosynthetic process	biological_process	0.77049	1	1	501	29	10280	0		1	BGIBMGA012515
GO:0009150	purine ribonucleotide metabolic process	biological_process	0.7737	1	5	501	132	10280	2	BGIBMGA013652,BGIBMGA000804	3	BGIBMGA008110,BGIBMGA009056,BGIBMGA007935
GO:0004803	transposase activity	molecular_function	0.77834	1	1	501	33	10280	1	BGIBMGA001351	0
GO:0000276	mitochondrial proton-transporting ATP synthase complex, coupling factor F(o)	cellular_component	0.77939	1	1	501	30	10280	1	BGIBMGA000804	0
GO:0071495	cellular response to endogenous stimulus	biological_process	0.77998	1	1	501	27	10280	0		1	BGIBMGA004090
GO:0044264	cellular polysaccharide metabolic process	biological_process	0.78003	1	4	501	96	10280	1	BGIBMGA005665	3	BGIBMGA011116,BGIBMGA004547,BGIBMGA012069
GO:0016758	transferase activity, transferring hexosyl groups	molecular_function	0.78304	1	5	501	129	10280	3	BGIBMGA013860,BGIBMGA004965,BGIBMGA005665	2	BGIBMGA003817,BGIBMGA013830
GO:0031975	envelope	cellular_component	0.78372	1	9	501	206	10280	5	BGIBMGA012292,BGIBMGA010475,BGIBMGA011261,BGIBMGA001173,BGIBMGA000804	4	Novel01809,BGIBMGA010513,BGIBMGA012515,BGIBMGA014227
GO:0005739	mitochondrion	cellular_component	0.78423	1	8	501	192	10280	6	BGIBMGA000804,BGIBMGA001173,BGIBMGA011261,BGIBMGA012292,BGIBMGA010475,Novel01875	2	Novel01809,BGIBMGA012515
GO:0015629	actin cytoskeleton	cellular_component	0.78537	1	3	501	71	10280	1	BGIBMGA007416	2	BGIBMGA014226,BGIBMGA014227
GO:0072527	pyrimidine-containing compound metabolic process	biological_process	0.78852	1	1	501	31	10280	1	BGIBMGA008925	0
GO:0009611	response to wounding	biological_process	0.78859	1	2	501	58	10280	0		2	BGIBMGA014227,BGIBMGA008110
GO:0042060	wound healing	biological_process	0.78859	1	2	501	58	10280	0		2	BGIBMGA008110,BGIBMGA014227
GO:0042623	ATPase activity, coupled	molecular_function	0.78958	1	8	501	179	10280	6	BGIBMGA007735,BGIBMGA010475,BGIBMGA007738,BGIBMGA012404,BGIBMGA010840,BGIBMGA000209	2	BGIBMGA011765,BGIBMGA009056
GO:0000775	chromosome, centromeric region	cellular_component	0.78963	1	2	501	57	10280	1	BGIBMGA011223	1	BGIBMGA005176
GO:0035821	modification of morphology or physiology of other organism	biological_process	0.79068	1	1	501	27	10280	0		1	BGIBMGA013209
GO:0016741	transferase activity, transferring one-carbon groups	molecular_function	0.79068	1	8	501	195	10280	4	Novel01438,BGIBMGA005240,BGIBMGA005897,BGIBMGA004208	4	BGIBMGA004776,BGIBMGA014046,BGIBMGA002462,Novel01554
GO:0071310	cellular response to organic substance	biological_process	0.79085	1	1	501	28	10280	0		1	BGIBMGA004090
GO:0034470	ncRNA processing	biological_process	0.79389	1	5	501	129	10280	2	BGIBMGA005182,BGIBMGA005710	3	BGIBMGA004776,Novel00330,BGIBMGA014046
GO:0006310	DNA recombination	biological_process	0.7942	1	5	501	124	10280	3	BGIBMGA001351,BGIBMGA008000,BGIBMGA013860	2	Novel01809,BGIBMGA004090
GO:0030286	dynein complex	cellular_component	0.79473	1	1	501	16	10280	1	BGIBMGA010475	0
GO:0008134	transcription factor binding	molecular_function	0.79482	1	4	501	92	10280	2	Novel01070,BGIBMGA008000	2	BGIBMGA004090,BGIBMGA011984
GO:0070085	glycosylation	biological_process	0.79661	1	2	501	57	10280	2	BGIBMGA004965,BGIBMGA013860	0
GO:0009725	response to hormone	biological_process	0.79857	1	1	501	28	10280	0		1	BGIBMGA004090
GO:0005694	chromosome	cellular_component	0.79915	1	5	501	128	10280	4	BGIBMGA007767,BGIBMGA000209,BGIBMGA011223,BGIBMGA006056	1	BGIBMGA005176
GO:0006915	apoptotic process	biological_process	0.80091	1	1	501	29	10280	1	BGIBMGA008268	0
GO:0012501	programmed cell death	biological_process	0.80091	1	1	501	29	10280	1	BGIBMGA008268	0
GO:0000778	condensed nuclear chromosome kinetochore	cellular_component	0.80216	1	1	501	32	10280	0		1	BGIBMGA005176
GO:0000780	condensed nuclear chromosome, centromeric region	cellular_component	0.80216	1	1	501	32	10280	0		1	BGIBMGA005176
GO:0000940	condensed chromosome outer kinetochore	cellular_component	0.80216	1	1	501	32	10280	0		1	BGIBMGA005176
GO:0000942	condensed nuclear chromosome outer kinetochore	cellular_component	0.80216	1	1	501	32	10280	0		1	BGIBMGA005176
GO:0042729	DASH complex	cellular_component	0.80216	1	1	501	32	10280	0		1	BGIBMGA005176
GO:0006605	protein targeting	biological_process	0.80281	1	4	501	101	10280	2	BGIBMGA008000,BGIBMGA010475	2	BGIBMGA014227,BGIBMGA004090
GO:0009523	photosystem II	cellular_component	0.8034	1	1	501	28	10280	1	BGIBMGA013841	0
GO:0098687	chromosomal region	cellular_component	0.8049	1	2	501	59	10280	1	BGIBMGA011223	1	BGIBMGA005176
GO:0065003	macromolecular complex assembly	biological_process	0.80508	1	7	501	176	10280	3	BGIBMGA003441,BGIBMGA005584,Novel01070	4	BGIBMGA001358,BGIBMGA014227,Novel00378,BGIBMGA008110
GO:0009451	RNA modification	biological_process	0.8067	1	2	501	61	10280	1	BGIBMGA006056	1	BGIBMGA004776
GO:0006479	protein methylation	biological_process	0.80821	1	1	501	32	10280	0		1	BGIBMGA004776
GO:0008213	protein alkylation	biological_process	0.80821	1	1	501	32	10280	0		1	BGIBMGA004776
GO:0043603	cellular amide metabolic process	biological_process	0.81084	1	18	501	439	10280	5	BGIBMGA011681,BGIBMGA007637,BGIBMGA012171,BGIBMGA004950,BGIBMGA005832	13	BGIBMGA005658,BGIBMGA009794,BGIBMGA003791,BGIBMGA008315,BGIBMGA009207,BGIBMGA008348,BGIBMGA014046,BGIBMGA005831,BGIBMGA012675,BGIBMGA010864,BGIBMGA004336,BGIBMGA013298,BGIBMGA000387
GO:0007155	cell adhesion	biological_process	0.81087	1	7	501	161	10280	5	BGIBMGA003057,BGIBMGA007416,BGIBMGA006056,BGIBMGA006512,BGIBMGA001836	2	BGIBMGA004546,BGIBMGA001582
GO:0009259	ribonucleotide metabolic process	biological_process	0.81157	1	5	501	139	10280	2	BGIBMGA013652,BGIBMGA000804	3	BGIBMGA009056,BGIBMGA008110,BGIBMGA007935
GO:0005102	receptor binding	molecular_function	0.81161	1	8	501	207	10280	3	BGIBMGA005701,BGIBMGA010475,BGIBMGA009028	5	BGIBMGA000623,BGIBMGA013492,BGIBMGA008110,Novel01978,BGIBMGA014227
GO:0000160	phosphorelay signal transduction system	biological_process	0.81456	1	1	501	33	10280	0		1	BGIBMGA008912
GO:1903509	liposaccharide metabolic process	biological_process	0.81716	1	4	501	102	10280	0		4	BGIBMGA012069,BGIBMGA004547,BGIBMGA005695,BGIBMGA002756
GO:0030658	transport vesicle membrane	cellular_component	0.8172	1	1	501	30	10280	1	BGIBMGA013343	0
GO:0005886	plasma membrane	cellular_component	0.81759	1	5	501	127	10280	2	Novel01070,BGIBMGA014505	3	Novel00735,BGIBMGA004118,BGIBMGA004547
GO:0009719	response to endogenous stimulus	biological_process	0.81936	1	1	501	30	10280	0		1	BGIBMGA004090
GO:0016835	carbon-oxygen lyase activity	molecular_function	0.82231	1	1	501	33	10280	0		1	BGIBMGA013341
GO:0000777	condensed chromosome kinetochore	cellular_component	0.82283	1	1	501	34	10280	0		1	BGIBMGA005176
GO:0000779	condensed chromosome, centromeric region	cellular_component	0.82283	1	1	501	34	10280	0		1	BGIBMGA005176
GO:0044403	symbiosis, encompassing mutualism through parasitism	biological_process	0.82473	1	10	501	246	10280	3	BGIBMGA013964,BGIBMGA006423,BGIBMGA012149	7	BGIBMGA013085,BGIBMGA006623,BGIBMGA000021,BGIBMGA008110,BGIBMGA013209,BGIBMGA000023,BGIBMGA006854
GO:0008047	enzyme activator activity	molecular_function	0.82485	1	1	501	32	10280	1	BGIBMGA011297	0
GO:0016272	prefoldin complex	cellular_component	0.82506	1	1	501	36	10280	0		1	BGIBMGA001582
GO:0016485	protein processing	biological_process	0.82533	1	1	501	34	10280	1	BGIBMGA006423	0
GO:0051604	protein maturation	biological_process	0.82533	1	1	501	34	10280	1	BGIBMGA006423	0
GO:0043565	sequence-specific DNA binding	molecular_function	0.8275	1	10	501	283	10280	3	BGIBMGA012129,Novel01580,BGIBMGA010815	7	BGIBMGA004336,BGIBMGA006374,BGIBMGA006227,BGIBMGA008094,BGIBMGA013421,BGIBMGA002551,BGIBMGA008092
GO:0044419	interspecies interaction between organisms	biological_process	0.82847	1	10	501	247	10280	3	BGIBMGA013964,BGIBMGA006423,BGIBMGA012149	7	BGIBMGA013085,BGIBMGA008110,BGIBMGA006623,BGIBMGA000021,BGIBMGA006854,BGIBMGA000023,BGIBMGA013209
GO:0006184	obsolete GTP catabolic process	biological_process	0.82964	1	1	501	30	10280	1	BGIBMGA003441	0
GO:0031514	motile cilium	cellular_component	0.83042	1	1	501	32	10280	0		1	BGIBMGA013421
GO:0070887	cellular response to chemical stimulus	biological_process	0.83189	1	1	501	32	10280	0		1	BGIBMGA004090
GO:0019898	extrinsic component of membrane	cellular_component	0.83257	1	1	501	31	10280	0		1	BGIBMGA014227
GO:0031683	G-protein beta/gamma-subunit complex binding	molecular_function	0.83368	1	1	501	38	10280	1	BGIBMGA008000	0
GO:0008219	cell death	biological_process	0.83448	1	1	501	32	10280	1	BGIBMGA008268	0
GO:0016265	death	biological_process	0.83448	1	1	501	32	10280	1	BGIBMGA008268	0
GO:0045893	positive regulation of transcription, DNA-templated	biological_process	0.83479	1	1	501	31	10280	1	BGIBMGA013924	0
GO:0051254	positive regulation of RNA metabolic process	biological_process	0.83479	1	1	501	31	10280	1	BGIBMGA013924	0
GO:1902680	positive regulation of RNA biosynthetic process	biological_process	0.83479	1	1	501	31	10280	1	BGIBMGA013924	0
GO:1903508	positive regulation of nucleic acid-templated transcription	biological_process	0.83479	1	1	501	31	10280	1	BGIBMGA013924	0
GO:0032268	regulation of cellular protein metabolic process	biological_process	0.83503	1	1	501	36	10280	0		1	BGIBMGA013298
GO:0098742	cell-cell adhesion via plasma-membrane adhesion molecules	biological_process	0.83836	1	1	501	28	10280	1	BGIBMGA006512	0
GO:0004129	cytochrome-c oxidase activity	molecular_function	0.83869	1	1	501	40	10280	1	Novel00853	0
GO:0016675	oxidoreductase activity, acting on a heme group of donors	molecular_function	0.83869	1	1	501	40	10280	1	Novel00853	0
GO:0016676	oxidoreductase activity, acting on a heme group of donors, oxygen as acceptor	molecular_function	0.83869	1	1	501	40	10280	1	Novel00853	0
GO:0005875	microtubule associated complex	cellular_component	0.83952	1	1	501	22	10280	1	BGIBMGA010475	0
GO:0000166	nucleotide binding	molecular_function	0.83959	1	62	501	1301	10280	33	BGIBMGA004625,BGIBMGA007738,Novel02159,BGIBMGA012309,BGIBMGA005710,BGIBMGA012999,BGIBMGA000068,BGIBMGA010840,Novel01346,BGIBMGA006801,BGIBMGA012399,BGIBMGA010475,BGIBMGA001126,BGIBMGA005182,BGIBMGA011138,BGIBMGA007735,BGIBMGA008000,BGIBMGA006246,BGIBMGA012404,Novel02143,BGIBMGA012872,BGIBMGA013000,BGIBMGA014241,BGIBMGA004950,BGIBMGA002576,Novel02239,BGIBMGA011223,BGIBMGA004612,BGIBMGA012171,BGIBM…	29	BGIBMGA003332,BGIBMGA003654,BGIBMGA013298,BGIBMGA010864,BGIBMGA006623,BGIBMGA007125,BGIBMGA011477,BGIBMGA003791,BGIBMGA004090,BGIBMGA004825,Novel01809,BGIBMGA006945,BGIBMGA012069,BGIBMGA012997,BGIBMGA004336,BGIBMGA004420,BGIBMGA011508,BGIBMGA010621,BGIBMGA003221,BGIBMGA000158,BGIBMGA008348,BGIBMGA004547,BGIBMGA014226,BGIBMGA011601,BGIBMGA011822,BGIBMGA009794,BGIBMGA011116,BGIBMGA007093,BGIBMGA009…
GO:1901265	nucleoside phosphate binding	molecular_function	0.83959	1	62	501	1301	10280	33	BGIBMGA003441,BGIBMGA007637,BGIBMGA014348,BGIBMGA012171,BGIBMGA011308,BGIBMGA011223,BGIBMGA004612,Novel02239,BGIBMGA013000,BGIBMGA004950,BGIBMGA002576,BGIBMGA014241,BGIBMGA006246,BGIBMGA008000,Novel02143,BGIBMGA012872,BGIBMGA012404,BGIBMGA005182,BGIBMGA007735,BGIBMGA011138,BGIBMGA001126,BGIBMGA010475,BGIBMGA012399,BGIBMGA010840,BGIBMGA006801,Novel01346,BGIBMGA012999,BGIBMGA000068,BGIBMGA005710,BG…	29	BGIBMGA011822,BGIBMGA011116,BGIBMGA011601,BGIBMGA009794,BGIBMGA007093,BGIBMGA009699,BGIBMGA014226,BGIBMGA004547,BGIBMGA000158,BGIBMGA008348,BGIBMGA004420,BGIBMGA003221,BGIBMGA011508,BGIBMGA010621,BGIBMGA004336,BGIBMGA012069,BGIBMGA012997,Novel01809,BGIBMGA006945,BGIBMGA004090,BGIBMGA003791,BGIBMGA011477,BGIBMGA004825,BGIBMGA007125,BGIBMGA006623,BGIBMGA010864,BGIBMGA013298,BGIBMGA003654,BGIBMGA003…
GO:0061025	membrane fusion	biological_process	0.83964	1	1	501	31	10280	0		1	BGIBMGA008110
GO:0006461	protein complex assembly	biological_process	0.83996	1	6	501	160	10280	3	BGIBMGA003441,Novel01070,BGIBMGA005584	3	BGIBMGA014227,Novel00378,BGIBMGA008110
GO:0070271	protein complex biogenesis	biological_process	0.83996	1	6	501	160	10280	3	BGIBMGA003441,Novel01070,BGIBMGA005584	3	BGIBMGA014227,Novel00378,BGIBMGA008110
GO:0016831	carboxy-lyase activity	molecular_function	0.84056	1	1	501	38	10280	1	Novel02155	0
GO:0045935	positive regulation of nucleobase-containing compound metabolic process	biological_process	0.84288	1	1	501	32	10280	1	BGIBMGA013924	0
GO:0030133	transport vesicle	cellular_component	0.84387	1	1	501	34	10280	1	BGIBMGA013343	0
GO:0005753	mitochondrial proton-transporting ATP synthase complex	cellular_component	0.84391	1	1	501	38	10280	1	BGIBMGA000804	0
GO:0031967	organelle envelope	cellular_component	0.8442	1	8	501	199	10280	5	BGIBMGA011261,BGIBMGA001173,BGIBMGA000804,BGIBMGA012292,BGIBMGA010475	3	BGIBMGA014227,Novel01809,BGIBMGA012515
GO:0005929	cilium	cellular_component	0.84583	1	1	501	34	10280	0		1	BGIBMGA013421
GO:0015002	heme-copper terminal oxidase activity	molecular_function	0.84712	1	1	501	41	10280	1	Novel00853	0
GO:0010628	positive regulation of gene expression	biological_process	0.84841	1	1	501	33	10280	1	BGIBMGA013924	0
GO:0009891	positive regulation of biosynthetic process	biological_process	0.84866	1	1	501	33	10280	1	BGIBMGA013924	0
GO:0010557	positive regulation of macromolecule biosynthetic process	biological_process	0.84866	1	1	501	33	10280	1	BGIBMGA013924	0
GO:0031328	positive regulation of cellular biosynthetic process	biological_process	0.84866	1	1	501	33	10280	1	BGIBMGA013924	0
GO:0051173	positive regulation of nitrogen compound metabolic process	biological_process	0.84866	1	1	501	33	10280	1	BGIBMGA013924	0
GO:0006606	protein import into nucleus	biological_process	0.8508	1	1	501	36	10280	0		1	BGIBMGA014227
GO:0034504	protein localization to nucleus	biological_process	0.8508	1	1	501	36	10280	0		1	BGIBMGA014227
GO:0044744	protein targeting to nucleus	biological_process	0.8508	1	1	501	36	10280	0		1	BGIBMGA014227
GO:0051170	nuclear import	biological_process	0.8508	1	1	501	36	10280	0		1	BGIBMGA014227
GO:1902593	single-organism nuclear import	biological_process	0.8508	1	1	501	36	10280	0		1	BGIBMGA014227
GO:0051726	regulation of cell cycle	biological_process	0.851	1	1	501	35	10280	1	Novel01553	0
GO:0004725	protein tyrosine phosphatase activity	molecular_function	0.85121	1	1	501	37	10280	0		1	Novel00746
GO:0051246	regulation of protein metabolic process	biological_process	0.85222	1	1	501	38	10280	0		1	BGIBMGA013298
GO:0043169	cation binding	molecular_function	0.85242	1	71	501	1538	10280	38	BGIBMGA012292,BGIBMGA010291,BGIBMGA014348,BGIBMGA008818,BGIBMGA009477,BGIBMGA001173,BGIBMGA012379,BGIBMGA014241,BGIBMGA000208,BGIBMGA012404,BGIBMGA001876,BGIBMGA008017,BGIBMGA008268,BGIBMGA005240,BGIBMGA012399,BGIBMGA004881,BGIBMGA012910,BGIBMGA003723,BGIBMGA008062,BGIBMGA003057,BGIBMGA000206,BGIBMGA002307,BGIBMGA008401,BGIBMGA012089,BGIBMGA008925,BGIBMGA008082,BGIBMGA007893,BGIBMGA011681,BGIBMGA…	33	BGIBMGA001276,BGIBMGA002426,BGIBMGA014046,BGIBMGA011880,BGIBMGA004882,Novel00727,Novel00884,BGIBMGA005786,BGIBMGA008519,BGIBMGA006227,BGIBMGA012961,Novel02237,BGIBMGA000004,BGIBMGA011920,BGIBMGA001816,BGIBMGA004381,BGIBMGA009775,BGIBMGA014226,BGIBMGA004606,Novel00832,Novel01718,BGIBMGA008478,BGIBMGA002551,BGIBMGA014048,BGIBMGA011424,BGIBMGA004825,BGIBMGA000021,BGIBMGA009476,BGIBMGA001695,BGIBMGA0…
GO:0016851	magnesium chelatase activity	molecular_function	0.85259	1	2	501	51	10280	1	BGIBMGA008000	1	BGIBMGA004090
GO:0051002	ligase activity, forming nitrogen-metal bonds	molecular_function	0.85259	1	2	501	51	10280	1	BGIBMGA008000	1	BGIBMGA004090
GO:0051003	ligase activity, forming nitrogen-metal bonds, forming coordination complexes	molecular_function	0.85259	1	2	501	51	10280	1	BGIBMGA008000	1	BGIBMGA004090
GO:0005819	spindle	cellular_component	0.85409	1	1	501	38	10280	0		1	BGIBMGA005176
GO:0045333	cellular respiration	biological_process	0.85435	1	2	501	59	10280	1	BGIBMGA013652	1	Novel00378
GO:0006313	transposition, DNA-mediated	biological_process	0.85474	1	1	501	40	10280	1	BGIBMGA001351	0
GO:0032196	transposition	biological_process	0.85474	1	1	501	40	10280	1	BGIBMGA001351	0
GO:0003774	motor activity	molecular_function	0.85492	1	4	501	94	10280	2	BGIBMGA007416,BGIBMGA010475	2	BGIBMGA014227,BGIBMGA014226
GO:0044459	plasma membrane part	cellular_component	0.85494	1	2	501	66	10280	0		2	Novel00735,BGIBMGA004118
GO:0017038	protein import	biological_process	0.85501	1	2	501	63	10280	1	BGIBMGA010475	1	BGIBMGA014227
GO:0005216	ion channel activity	molecular_function	0.85536	1	7	501	181	10280	1	BGIBMGA004625	6	Novel00378,BGIBMGA004118,BGIBMGA014042,BGIBMGA005914,BGIBMGA013297,BGIBMGA013298
GO:0015267	channel activity	molecular_function	0.85536	1	7	501	181	10280	1	BGIBMGA004625	6	BGIBMGA004118,BGIBMGA005914,BGIBMGA014042,BGIBMGA013297,BGIBMGA013298,Novel00378
GO:0022803	passive transmembrane transporter activity	molecular_function	0.85536	1	7	501	181	10280	1	BGIBMGA004625	6	Novel00378,BGIBMGA004118,BGIBMGA013298,BGIBMGA014042,BGIBMGA005914,BGIBMGA013297
GO:0022838	substrate-specific channel activity	molecular_function	0.85536	1	7	501	181	10280	1	BGIBMGA004625	6	BGIBMGA004118,BGIBMGA013298,BGIBMGA014042,BGIBMGA013297,BGIBMGA005914,Novel00378
GO:0005783	endoplasmic reticulum	cellular_component	0.85689	1	4	501	120	10280	4	BGIBMGA000475,Novel02155,BGIBMGA004612,Novel02239	0
GO:1901566	organonitrogen compound biosynthetic process	biological_process	0.85774	1	30	501	707	10280	10	BGIBMGA012171,Novel01346,BGIBMGA011681,BGIBMGA007637,BGIBMGA008000,BGIBMGA012309,Novel02159,BGIBMGA000804,BGIBMGA005832,BGIBMGA004950	20	BGIBMGA009207,BGIBMGA007935,BGIBMGA008348,BGIBMGA002769,BGIBMGA014046,BGIBMGA004280,BGIBMGA008110,BGIBMGA005831,BGIBMGA009794,BGIBMGA005658,BGIBMGA008315,BGIBMGA004090,BGIBMGA003791,BGIBMGA012515,BGIBMGA002462,BGIBMGA009056,BGIBMGA010864,BGIBMGA012675,BGIBMGA004336,BGIBMGA013298
GO:0032259	methylation	biological_process	0.86014	1	2	501	66	10280	0		2	BGIBMGA004776,BGIBMGA014046
GO:0033036	macromolecule localization	biological_process	0.86194	1	19	501	441	10280	9	BGIBMGA009933,BGIBMGA008000,BGIBMGA013343,BGIBMGA007416,BGIBMGA003057,Novel01306,BGIBMGA001173,BGIBMGA011901,BGIBMGA010475	10	Novel01718,BGIBMGA002756,BGIBMGA005270,BGIBMGA013341,BGIBMGA013893,BGIBMGA014227,BGIBMGA008110,BGIBMGA005695,Novel00828,BGIBMGA004090
GO:0036094	small molecule binding	molecular_function	0.86275	1	63	501	1337	10280	33	BGIBMGA010475,BGIBMGA001126,BGIBMGA011138,BGIBMGA007735,BGIBMGA005182,Novel01346,BGIBMGA006801,BGIBMGA010840,BGIBMGA012399,BGIBMGA005710,BGIBMGA000068,BGIBMGA012999,BGIBMGA004625,Novel02159,BGIBMGA012309,BGIBMGA007738,BGIBMGA014348,BGIBMGA007637,BGIBMGA003441,BGIBMGA011308,BGIBMGA012171,BGIBMGA014241,BGIBMGA002576,BGIBMGA004950,BGIBMGA013000,Novel02239,BGIBMGA011223,BGIBMGA004612,BGIBMGA012404,BG…	30	BGIBMGA004825,BGIBMGA011477,BGIBMGA004090,BGIBMGA003791,Novel01809,BGIBMGA006945,BGIBMGA006623,BGIBMGA007125,BGIBMGA013298,BGIBMGA010864,BGIBMGA003332,BGIBMGA003654,BGIBMGA014226,BGIBMGA009699,BGIBMGA011822,BGIBMGA011601,BGIBMGA011116,BGIBMGA007093,BGIBMGA009794,BGIBMGA011508,BGIBMGA010621,BGIBMGA003221,BGIBMGA004420,BGIBMGA000158,BGIBMGA008348,BGIBMGA004547,BGIBMGA003866,BGIBMGA012997,BGIBMGA012…
GO:0071705	nitrogen compound transport	biological_process	0.86283	1	2	501	69	10280	1	BGIBMGA003057	1	BGIBMGA014226
GO:0006644	phospholipid metabolic process	biological_process	0.86423	1	2	501	66	10280	0		2	BGIBMGA005695,BGIBMGA002756
GO:0006807	nitrogen compound metabolic process	biological_process	0.8648	1	121	501	2633	10280	57	BGIBMGA009809,BGIBMGA005710,Novel00679,Novel01580,Novel00217,BGIBMGA013860,BGIBMGA000209,BGIBMGA005832,BGIBMGA011000,BGIBMGA009933,Novel02159,BGIBMGA008589,BGIBMGA001480,BGIBMGA001126,BGIBMGA005182,BGIBMGA011681,BGIBMGA010840,Novel01346,BGIBMGA006801,Novel02245,BGIBMGA004612,BGIBMGA011223,BGIBMGA013652,BGIBMGA008000,BGIBMGA007637,BGIBMGA008925,BGIBMGA007767,BGIBMGA004625,BGIBMGA000185,BGIBMGA0008…	64	BGIBMGA013298,BGIBMGA008355,BGIBMGA012866,BGIBMGA006854,BGIBMGA001582,BGIBMGA012675,BGIBMGA010864,BGIBMGA005012,BGIBMGA013830,BGIBMGA009056,BGIBMGA008092,BGIBMGA007132,BGIBMGA002462,BGIBMGA013300,BGIBMGA008315,Novel00824,BGIBMGA011774,BGIBMGA012515,BGIBMGA004825,BGIBMGA003865,BGIBMGA013085,BGIBMGA004280,BGIBMGA014198,BGIBMGA008038,BGIBMGA002769,BGIBMGA009276,BGIBMGA004336,BGIBMGA002551,BGIBMGA011…
GO:0004601	peroxidase activity	molecular_function	0.86663	1	1	501	35	10280	1	BGIBMGA000238	0
GO:0000428	DNA-directed RNA polymerase complex	cellular_component	0.86674	1	1	501	34	10280	0		1	BGIBMGA009794
GO:0030880	RNA polymerase complex	cellular_component	0.86674	1	1	501	34	10280	0		1	BGIBMGA009794
GO:0055029	nuclear DNA-directed RNA polymerase complex	cellular_component	0.86674	1	1	501	34	10280	0		1	BGIBMGA009794
GO:0001071	nucleic acid binding transcription factor activity	molecular_function	0.86711	1	15	501	407	10280	5	Novel01580,BGIBMGA007416,BGIBMGA008589,BGIBMGA012404,BGIBMGA006791	10	BGIBMGA006374,BGIBMGA006227,BGIBMGA004336,BGIBMGA004115,BGIBMGA008094,BGIBMGA000115,BGIBMGA002551,BGIBMGA013421,BGIBMGA008092,BGIBMGA006595
GO:0003700	transcription factor activity, sequence-specific DNA binding	molecular_function	0.86711	1	15	501	407	10280	5	Novel01580,BGIBMGA007416,BGIBMGA006791,BGIBMGA012404,BGIBMGA008589	10	BGIBMGA004115,BGIBMGA000115,BGIBMGA008094,BGIBMGA006227,BGIBMGA006374,BGIBMGA004336,BGIBMGA008092,BGIBMGA006595,BGIBMGA002551,BGIBMGA013421
GO:0033643	host cell part	cellular_component	0.86743	1	2	501	65	10280	2	BGIBMGA013964,BGIBMGA012149	0
GO:0071702	organic substance transport	biological_process	0.86951	1	21	501	492	10280	9	BGIBMGA011901,BGIBMGA010475,BGIBMGA001173,Novel01306,BGIBMGA003057,BGIBMGA007416,BGIBMGA013343,BGIBMGA009933,BGIBMGA008000	12	BGIBMGA004090,BGIBMGA014226,BGIBMGA005695,BGIBMGA010513,BGIBMGA005914,BGIBMGA008110,BGIBMGA014227,BGIBMGA013893,BGIBMGA013341,BGIBMGA005270,BGIBMGA002756,Novel01718
GO:0010033	response to organic substance	biological_process	0.86963	1	1	501	36	10280	0		1	BGIBMGA004090
GO:0000287	magnesium ion binding	molecular_function	0.86974	1	1	501	41	10280	0		1	BGIBMGA014048
GO:0003008	system process	biological_process	0.86996	1	2	501	71	10280	2	BGIBMGA003330,Novel02245	0
GO:0006259	DNA metabolic process	biological_process	0.87152	1	25	501	579	10280	15	BGIBMGA004625,BGIBMGA013860,BGIBMGA000209,BGIBMGA008000,BGIBMGA001351,BGIBMGA012404,Novel00679,BGIBMGA004612,BGIBMGA013909,BGIBMGA010840,BGIBMGA007767,BGIBMGA006801,BGIBMGA012171,BGIBMGA006056,BGIBMGA010291	10	BGIBMGA007132,Novel00884,BGIBMGA010621,Novel00378,BGIBMGA008315,Novel00824,BGIBMGA004090,BGIBMGA004825,BGIBMGA007093,Novel01809
GO:0006518	peptide metabolic process	biological_process	0.87403	1	15	501	393	10280	4	BGIBMGA012171,BGIBMGA007637,BGIBMGA004950,BGIBMGA011681	11	BGIBMGA000387,BGIBMGA014046,BGIBMGA009207,BGIBMGA013298,BGIBMGA003791,BGIBMGA008315,BGIBMGA005658,BGIBMGA012675,BGIBMGA010864,BGIBMGA009794,BGIBMGA004336
GO:0043043	peptide biosynthetic process	biological_process	0.87583	1	14	501	371	10280	4	BGIBMGA011681,BGIBMGA007637,BGIBMGA004950,BGIBMGA012171	10	BGIBMGA005658,BGIBMGA012675,BGIBMGA009794,BGIBMGA010864,BGIBMGA004336,BGIBMGA013298,BGIBMGA003791,BGIBMGA008315,BGIBMGA009207,BGIBMGA014046
GO:0015995	chlorophyll biosynthetic process	biological_process	0.87646	1	2	501	55	10280	1	BGIBMGA008000	1	BGIBMGA004090
GO:0003724	RNA helicase activity	molecular_function	0.87763	1	2	501	58	10280	1	BGIBMGA008000	1	BGIBMGA004090
GO:0000152	nuclear ubiquitin ligase complex	cellular_component	0.87974	1	1	501	41	10280	0		1	Novel01718
GO:0005680	anaphase-promoting complex	cellular_component	0.87974	1	1	501	41	10280	0		1	Novel01718
GO:0007049	cell cycle	biological_process	0.87993	1	9	501	241	10280	5	Novel01553,BGIBMGA011223,BGIBMGA010475,Novel01070,BGIBMGA003032	4	Novel00378,BGIBMGA005176,BGIBMGA006374,Novel00735
GO:0012506	vesicle membrane	cellular_component	0.88094	1	1	501	38	10280	1	BGIBMGA013343	0
GO:0030120	vesicle coat	cellular_component	0.88094	1	1	501	38	10280	1	BGIBMGA013343	0
GO:0030135	coated vesicle	cellular_component	0.88094	1	1	501	38	10280	1	BGIBMGA013343	0
GO:0030659	cytoplasmic vesicle membrane	cellular_component	0.88094	1	1	501	38	10280	1	BGIBMGA013343	0
GO:0030662	coated vesicle membrane	cellular_component	0.88094	1	1	501	38	10280	1	BGIBMGA013343	0
GO:0018995	host	cellular_component	0.88175	1	2	501	68	10280	2	BGIBMGA012149,BGIBMGA013964	0
GO:0043657	host cell	cellular_component	0.88175	1	2	501	68	10280	2	BGIBMGA012149,BGIBMGA013964	0
GO:0044215	other organism	cellular_component	0.88175	1	2	501	68	10280	2	BGIBMGA012149,BGIBMGA013964	0
GO:0044216	other organism cell	cellular_component	0.88175	1	2	501	68	10280	2	BGIBMGA012149,BGIBMGA013964	0
GO:0044217	other organism part	cellular_component	0.88175	1	2	501	68	10280	2	BGIBMGA013964,BGIBMGA012149	0
GO:0008017	microtubule binding	molecular_function	0.88298	1	1	501	39	10280	1	BGIBMGA010475	0
GO:0046872	metal ion binding	molecular_function	0.88466	1	69	501	1522	10280	36	BGIBMGA008268,BGIBMGA012399,BGIBMGA003723,BGIBMGA004881,BGIBMGA012910,BGIBMGA008062,BGIBMGA003057,BGIBMGA000206,BGIBMGA002307,BGIBMGA010291,BGIBMGA012292,BGIBMGA014348,BGIBMGA008818,BGIBMGA009477,BGIBMGA001173,BGIBMGA012379,BGIBMGA000208,BGIBMGA014241,BGIBMGA012404,BGIBMGA008017,BGIBMGA011681,BGIBMGA001836,Novel00679,Novel01580,BGIBMGA000207,BGIBMGA012221,BGIBMGA000475,BGIBMGA004797,BGIBMGA000209…	33	BGIBMGA006227,BGIBMGA008519,BGIBMGA012961,Novel02237,BGIBMGA000004,BGIBMGA011920,BGIBMGA004381,BGIBMGA001816,BGIBMGA009775,BGIBMGA001276,BGIBMGA002426,BGIBMGA014046,Novel00727,BGIBMGA011880,BGIBMGA004882,BGIBMGA005786,Novel00884,BGIBMGA004825,BGIBMGA009476,BGIBMGA000021,BGIBMGA000023,BGIBMGA013298,BGIBMGA001695,BGIBMGA001044,BGIBMGA004830,BGIBMGA004606,BGIBMGA014226,Novel00832,BGIBMGA002551,Novel…
GO:0051301	cell division	biological_process	0.88467	1	3	501	91	10280	2	Novel01070,BGIBMGA003032	1	BGIBMGA006374
GO:0033692	cellular polysaccharide biosynthetic process	biological_process	0.88726	1	3	501	92	10280	0		3	BGIBMGA011116,BGIBMGA004547,BGIBMGA012069
GO:0016757	transferase activity, transferring glycosyl groups	molecular_function	0.88797	1	6	501	175	10280	4	BGIBMGA013860,BGIBMGA012541,BGIBMGA004965,BGIBMGA005665	2	BGIBMGA003817,BGIBMGA013830
GO:0000776	kinetochore	cellular_component	0.88902	1	1	501	43	10280	0		1	BGIBMGA005176
GO:1902582	single-organism intracellular transport	biological_process	0.88925	1	7	501	192	10280	3	BGIBMGA010475,BGIBMGA013343,BGIBMGA008000	4	BGIBMGA003920,BGIBMGA004090,BGIBMGA002974,BGIBMGA014227
GO:0015994	chlorophyll metabolic process	biological_process	0.88945	1	2	501	57	10280	1	BGIBMGA008000	1	BGIBMGA004090
GO:0000271	polysaccharide biosynthetic process	biological_process	0.89139	1	3	501	93	10280	0		3	BGIBMGA004547,BGIBMGA011116,BGIBMGA012069
GO:0019058	viral life cycle	biological_process	0.89182	1	5	501	142	10280	2	BGIBMGA006423,BGIBMGA012149	3	BGIBMGA008110,BGIBMGA013085,BGIBMGA006854
GO:0000794	condensed nuclear chromosome	cellular_component	0.89213	1	1	501	43	10280	0		1	BGIBMGA005176
GO:0044767	single-organism developmental process	biological_process	0.89334	1	6	501	182	10280	3	BGIBMGA007950,BGIBMGA012910,BGIBMGA004614	3	BGIBMGA004420,BGIBMGA000023,BGIBMGA000021
GO:0071822	protein complex subunit organization	biological_process	0.89408	1	6	501	176	10280	3	BGIBMGA005584,Novel01070,BGIBMGA003441	3	BGIBMGA008110,Novel00378,BGIBMGA014227
GO:0006270	DNA replication initiation	biological_process	0.89595	1	1	501	43	10280	1	BGIBMGA004612	0
GO:0008653	lipopolysaccharide metabolic process	biological_process	0.89708	1	2	501	66	10280	0		2	BGIBMGA012069,BGIBMGA004547
GO:0009103	lipopolysaccharide biosynthetic process	biological_process	0.89708	1	2	501	66	10280	0		2	BGIBMGA004547,BGIBMGA012069
GO:0006352	DNA-templated transcription, initiation	biological_process	0.89714	1	2	501	72	10280	2	Novel01580,BGIBMGA008589	0
GO:0031323	regulation of cellular metabolic process	biological_process	0.89716	1	39	501	925	10280	16	BGIBMGA010475,BGIBMGA002960,BGIBMGA003032,BGIBMGA008589,BGIBMGA009933,Novel01580,BGIBMGA006791,BGIBMGA012171,BGIBMGA014348,BGIBMGA009195,BGIBMGA012404,BGIBMGA003322,BGIBMGA013924,BGIBMGA008000,BGIBMGA007416,BGIBMGA011223	23	BGIBMGA013085,BGIBMGA014227,BGIBMGA013300,BGIBMGA004090,BGIBMGA002652,BGIBMGA006374,BGIBMGA006227,BGIBMGA008092,BGIBMGA000115,BGIBMGA001582,BGIBMGA013298,BGIBMGA008355,BGIBMGA005012,BGIBMGA008673,BGIBMGA006595,BGIBMGA013421,BGIBMGA011601,BGIBMGA009794,BGIBMGA002551,BGIBMGA004693,BGIBMGA008094,BGIBMGA004115,BGIBMGA004336
GO:0016881	acid-amino acid ligase activity	molecular_function	0.89744	1	1	501	46	10280	0		1	BGIBMGA008348
GO:0016829	lyase activity	molecular_function	0.89754	1	6	501	180	10280	3	Novel01500,BGIBMGA004859,Novel02155	3	BGIBMGA008010,BGIBMGA013341,BGIBMGA011984
GO:0008170	N-methyltransferase activity	molecular_function	0.8977	1	1	501	43	10280	1	BGIBMGA005240	0
GO:0044877	macromolecular complex binding	molecular_function	0.89824	1	4	501	127	10280	3	BGIBMGA008000,BGIBMGA005701,BGIBMGA010475	1	Novel01978
GO:0098797	plasma membrane protein complex	cellular_component	0.90041	1	1	501	44	10280	0		1	BGIBMGA004118
GO:0008026	ATP-dependent helicase activity	molecular_function	0.90057	1	3	501	90	10280	3	BGIBMGA010475,BGIBMGA010840,BGIBMGA012404	0
GO:0070035	purine NTP-dependent helicase activity	molecular_function	0.90057	1	3	501	90	10280	3	BGIBMGA010840,BGIBMGA010475,BGIBMGA012404	0
GO:0016032	viral process	biological_process	0.90149	1	8	501	222	10280	3	BGIBMGA013964,BGIBMGA006423,BGIBMGA012149	5	BGIBMGA013085,BGIBMGA006623,BGIBMGA008110,BGIBMGA006854,BGIBMGA013209
GO:0006412	translation	biological_process	0.90188	1	13	501	359	10280	4	BGIBMGA012171,BGIBMGA011681,BGIBMGA004950,BGIBMGA007637	9	BGIBMGA009207,BGIBMGA009794,BGIBMGA010864,BGIBMGA012675,BGIBMGA005658,BGIBMGA004336,BGIBMGA008315,BGIBMGA003791,BGIBMGA013298
GO:0004721	phosphoprotein phosphatase activity	molecular_function	0.90286	1	1	501	45	10280	0		1	Novel00746
GO:0034062	RNA polymerase activity	molecular_function	0.90349	1	4	501	131	10280	2	BGIBMGA011681,BGIBMGA006791	2	BGIBMGA013830,BGIBMGA009794
GO:0003723	RNA binding	molecular_function	0.90372	1	15	501	384	10280	4	BGIBMGA001926,BGIBMGA008000,BGIBMGA004881,BGIBMGA011223	11	BGIBMGA014227,BGIBMGA009207,BGIBMGA003833,BGIBMGA004882,BGIBMGA012675,BGIBMGA001358,BGIBMGA010864,BGIBMGA000127,BGIBMGA004606,BGIBMGA013298,BGIBMGA004090
GO:0048869	cellular developmental process	biological_process	0.90489	1	2	501	81	10280	2	BGIBMGA004614,BGIBMGA007950	0
GO:0042995	cell projection	cellular_component	0.90577	1	2	501	72	10280	0		2	BGIBMGA005012,BGIBMGA013421
GO:2000112	regulation of cellular macromolecule biosynthetic process	biological_process	0.90649	1	36	501	865	10280	16	Novel01580,BGIBMGA009933,BGIBMGA008589,BGIBMGA010475,BGIBMGA002960,BGIBMGA003032,BGIBMGA011223,BGIBMGA007416,BGIBMGA008000,BGIBMGA003322,BGIBMGA012404,BGIBMGA013924,BGIBMGA009195,BGIBMGA014348,BGIBMGA012171,BGIBMGA006791	20	BGIBMGA005012,BGIBMGA013298,BGIBMGA008355,BGIBMGA000115,BGIBMGA001582,BGIBMGA008092,BGIBMGA006374,BGIBMGA006227,BGIBMGA013300,BGIBMGA004090,BGIBMGA013085,BGIBMGA004336,BGIBMGA004115,BGIBMGA008094,BGIBMGA002551,BGIBMGA009794,BGIBMGA011601,BGIBMGA013421,BGIBMGA006595,BGIBMGA008673
GO:0051276	chromosome organization	biological_process	0.90699	1	4	501	125	10280	1	BGIBMGA000209	3	Novel00824,BGIBMGA004336,Novel00378
GO:0044265	cellular macromolecule catabolic process	biological_process	0.9076	1	4	501	134	10280	2	BGIBMGA004881,BGIBMGA012292	2	BGIBMGA002974,BGIBMGA004882
GO:0016651	oxidoreductase activity, acting on NAD(P)H	molecular_function	0.90876	1	2	501	70	10280	1	BGIBMGA013652	1	BGIBMGA004547
GO:0010556	regulation of macromolecule biosynthetic process	biological_process	0.90957	1	36	501	867	10280	16	BGIBMGA008589,BGIBMGA009933,Novel01580,BGIBMGA010475,BGIBMGA002960,BGIBMGA003032,BGIBMGA012404,BGIBMGA003322,BGIBMGA013924,BGIBMGA008000,BGIBMGA009195,BGIBMGA007416,BGIBMGA011223,BGIBMGA012171,BGIBMGA006791,BGIBMGA014348	20	BGIBMGA008092,BGIBMGA005012,BGIBMGA001582,BGIBMGA000115,BGIBMGA013298,BGIBMGA008355,BGIBMGA013085,BGIBMGA006227,BGIBMGA006374,BGIBMGA013300,BGIBMGA004090,BGIBMGA002551,BGIBMGA004336,BGIBMGA008094,BGIBMGA004115,BGIBMGA013421,BGIBMGA008673,BGIBMGA006595,BGIBMGA011601,BGIBMGA009794
GO:0031326	regulation of cellular biosynthetic process	biological_process	0.90957	1	36	501	867	10280	16	BGIBMGA007416,BGIBMGA011223,BGIBMGA009195,BGIBMGA013924,BGIBMGA012404,BGIBMGA003322,BGIBMGA008000,BGIBMGA014348,BGIBMGA006791,BGIBMGA012171,Novel01580,BGIBMGA008589,BGIBMGA009933,BGIBMGA002960,BGIBMGA003032,BGIBMGA010475	20	BGIBMGA008094,BGIBMGA004115,BGIBMGA004336,BGIBMGA002551,BGIBMGA011601,BGIBMGA009794,BGIBMGA006595,BGIBMGA008673,BGIBMGA013421,BGIBMGA001582,BGIBMGA000115,BGIBMGA008355,BGIBMGA013298,BGIBMGA005012,BGIBMGA008092,BGIBMGA004090,BGIBMGA013300,BGIBMGA006227,BGIBMGA006374,BGIBMGA013085
GO:0009889	regulation of biosynthetic process	biological_process	0.91089	1	36	501	868	10280	16	BGIBMGA012171,BGIBMGA006791,BGIBMGA014348,BGIBMGA013924,BGIBMGA003322,BGIBMGA012404,BGIBMGA008000,BGIBMGA009195,BGIBMGA007416,BGIBMGA011223,BGIBMGA002960,BGIBMGA003032,BGIBMGA010475,BGIBMGA008589,BGIBMGA009933,Novel01580	20	BGIBMGA013421,BGIBMGA006595,BGIBMGA008673,BGIBMGA011601,BGIBMGA009794,BGIBMGA002551,BGIBMGA004336,BGIBMGA008094,BGIBMGA004115,BGIBMGA013085,BGIBMGA006374,BGIBMGA006227,BGIBMGA004090,BGIBMGA013300,BGIBMGA008092,BGIBMGA005012,BGIBMGA000115,BGIBMGA001582,BGIBMGA008355,BGIBMGA013298
GO:0032502	developmental process	biological_process	0.91152	1	6	501	188	10280	3	BGIBMGA007950,BGIBMGA004614,BGIBMGA012910	3	BGIBMGA000021,BGIBMGA000023,BGIBMGA004420
GO:0016627	oxidoreductase activity, acting on the CH-CH group of donors	molecular_function	0.91172	1	2	501	75	10280	2	BGIBMGA002576,BGIBMGA011308	0
GO:0015631	tubulin binding	molecular_function	0.91178	1	1	501	44	10280	1	BGIBMGA010475	0
GO:0061695	transferase complex, transferring phosphorus-containing groups	cellular_component	0.91184	1	1	501	42	10280	0		1	BGIBMGA009794
GO:0044433	cytoplasmic vesicle part	cellular_component	0.9121	1	1	501	44	10280	1	BGIBMGA013343	0
GO:0007275	multicellular organismal development	biological_process	0.91245	1	3	501	110	10280	1	BGIBMGA012910	2	BGIBMGA000023,BGIBMGA000021
GO:0044764	multi-organism cellular process	biological_process	0.91287	1	9	501	248	10280	3	BGIBMGA012149,BGIBMGA013964,BGIBMGA006423	6	BGIBMGA013209,BGIBMGA006854,BGIBMGA008588,BGIBMGA013085,BGIBMGA006623,BGIBMGA008110
GO:0006913	nucleocytoplasmic transport	biological_process	0.91367	1	1	501	47	10280	0		1	BGIBMGA014227
GO:0000793	condensed chromosome	cellular_component	0.91549	1	1	501	48	10280	0		1	BGIBMGA005176
GO:0046914	transition metal ion binding	molecular_function	0.91567	1	41	501	971	10280	20	BGIBMGA012399,BGIBMGA011681,BGIBMGA012221,BGIBMGA002307,BGIBMGA009223,BGIBMGA013343,BGIBMGA004797,Novel00679,BGIBMGA008062,Novel01580,BGIBMGA009477,BGIBMGA012292,BGIBMGA012089,BGIBMGA010291,BGIBMGA014348,BGIBMGA008925,BGIBMGA012404,BGIBMGA008017,BGIBMGA008082,BGIBMGA014241	21	BGIBMGA011920,BGIBMGA009476,BGIBMGA006227,BGIBMGA004825,BGIBMGA000004,BGIBMGA004830,BGIBMGA001816,BGIBMGA004381,BGIBMGA001695,Novel00832,BGIBMGA014046,BGIBMGA001276,BGIBMGA014226,BGIBMGA004606,Novel01718,BGIBMGA008478,BGIBMGA011424,BGIBMGA011880,Novel00727,Novel00884,BGIBMGA005786
GO:0030312	external encapsulating structure	cellular_component	0.91585	1	1	501	50	10280	0		1	BGIBMGA010513
GO:0051171	regulation of nitrogen compound metabolic process	biological_process	0.91587	1	36	501	873	10280	16	BGIBMGA014348,BGIBMGA012171,BGIBMGA006791,BGIBMGA011223,BGIBMGA007416,BGIBMGA008000,BGIBMGA013924,BGIBMGA012404,BGIBMGA003322,BGIBMGA009195,BGIBMGA002960,BGIBMGA003032,BGIBMGA010475,Novel01580,BGIBMGA009933,BGIBMGA008589	20	BGIBMGA011601,BGIBMGA009794,BGIBMGA013421,BGIBMGA006595,BGIBMGA008673,BGIBMGA004336,BGIBMGA004115,BGIBMGA008094,BGIBMGA002551,BGIBMGA006374,BGIBMGA006227,BGIBMGA004090,BGIBMGA013300,BGIBMGA013085,BGIBMGA005012,BGIBMGA008355,BGIBMGA013298,BGIBMGA001582,BGIBMGA000115,BGIBMGA008092
GO:0005737	cytoplasm	cellular_component	0.91634	1	47	501	1119	10280	25	BGIBMGA008268,BGIBMGA011681,BGIBMGA005182,BGIBMGA010475,BGIBMGA011261,BGIBMGA004881,Novel01070,Novel01875,BGIBMGA000804,BGIBMGA000475,Novel02155,BGIBMGA012166,BGIBMGA002563,BGIBMGA013343,BGIBMGA012292,BGIBMGA014348,BGIBMGA012171,BGIBMGA001620,BGIBMGA001173,BGIBMGA007416,Novel02239,BGIBMGA004612,Novel02267,BGIBMGA002576,BGIBMGA004950	22	Novel01809,BGIBMGA005658,BGIBMGA006374,BGIBMGA012515,BGIBMGA003865,BGIBMGA008315,BGIBMGA003791,BGIBMGA014227,BGIBMGA012675,BGIBMGA010864,BGIBMGA013298,BGIBMGA002974,BGIBMGA004776,BGIBMGA009794,BGIBMGA008348,BGIBMGA005914,BGIBMGA004336,BGIBMGA004882,BGIBMGA012069,BGIBMGA005786,BGIBMGA014048,BGIBMGA014042
GO:0008276	protein methyltransferase activity	molecular_function	0.91664	1	1	501	47	10280	0		1	BGIBMGA004776
GO:0016023	cytoplasmic membrane-bounded vesicle	cellular_component	0.91666	1	1	501	46	10280	1	BGIBMGA013343	0
GO:0031988	membrane-bounded vesicle	cellular_component	0.91666	1	1	501	46	10280	1	BGIBMGA013343	0
GO:0008168	methyltransferase activity	molecular_function	0.91726	1	6	501	185	10280	3	BGIBMGA004208,BGIBMGA005240,BGIBMGA005897	3	BGIBMGA004776,BGIBMGA014046,Novel01554
GO:0000988	transcription factor activity, protein binding	molecular_function	0.91843	1	4	501	128	10280	3	BGIBMGA008589,Novel01580,BGIBMGA010475	1	BGIBMGA011601
GO:0005643	nuclear pore	cellular_component	0.92099	1	1	501	47	10280	0		1	BGIBMGA014227
GO:0031301	integral component of organelle membrane	cellular_component	0.92187	1	1	501	45	10280	0		1	Novel01809
GO:0010604	positive regulation of macromolecule metabolic process	biological_process	0.9222	1	1	501	46	10280	1	BGIBMGA013924	0
GO:0019899	enzyme binding	molecular_function	0.92369	1	1	501	47	10280	0		1	Novel01718
GO:0008092	cytoskeletal protein binding	molecular_function	0.92467	1	6	501	181	10280	4	BGIBMGA005701,BGIBMGA012763,BGIBMGA010475,BGIBMGA012764	2	BGIBMGA008110,BGIBMGA014227
GO:0070925	organelle assembly	biological_process	0.92641	1	1	501	49	10280	0		1	Novel00378
GO:0005525	GTP binding	molecular_function	0.92691	1	9	501	263	10280	3	Novel02159,BGIBMGA008000,BGIBMGA003441	6	BGIBMGA003221,BGIBMGA003332,BGIBMGA013298,BGIBMGA004090,BGIBMGA006945,BGIBMGA011822
GO:0031461	cullin-RING ubiquitin ligase complex	cellular_component	0.92728	1	1	501	51	10280	0		1	Novel01718
GO:0003779	actin binding	molecular_function	0.92739	1	3	501	108	10280	3	BGIBMGA012764,BGIBMGA005701,BGIBMGA012763	0
GO:0043168	anion binding	molecular_function	0.92799	1	59	501	1310	10280	28	BGIBMGA005710,BGIBMGA012999,BGIBMGA000068,BGIBMGA000817,BGIBMGA007738,Novel02159,BGIBMGA010475,BGIBMGA005182,BGIBMGA007735,BGIBMGA010840,Novel01346,BGIBMGA006801,BGIBMGA007146,BGIBMGA013000,BGIBMGA014241,BGIBMGA004950,BGIBMGA002576,BGIBMGA004612,BGIBMGA011223,BGIBMGA001876,BGIBMGA008000,BGIBMGA012404,BGIBMGA012872,BGIBMGA014348,BGIBMGA007637,BGIBMGA003441,BGIBMGA012171,BGIBMGA011308	31	BGIBMGA013298,BGIBMGA010864,BGIBMGA001816,BGIBMGA003332,BGIBMGA003654,BGIBMGA008712,BGIBMGA011477,BGIBMGA004090,BGIBMGA003791,BGIBMGA006945,Novel01809,BGIBMGA006623,BGIBMGA008010,BGIBMGA007125,BGIBMGA012069,BGIBMGA012997,BGIBMGA004336,BGIBMGA014226,BGIBMGA011822,BGIBMGA011601,BGIBMGA007093,BGIBMGA009794,BGIBMGA009699,BGIBMGA011984,BGIBMGA004420,BGIBMGA011508,BGIBMGA010621,BGIBMGA003221,BGIBMGA000…
GO:0090407	organophosphate biosynthetic process	biological_process	0.92897	1	6	501	198	10280	2	Novel02159,BGIBMGA000804	4	BGIBMGA002462,BGIBMGA007935,BGIBMGA008110,BGIBMGA009056
GO:0022836	gated channel activity	molecular_function	0.92915	1	3	501	107	10280	1	BGIBMGA004625	2	BGIBMGA013298,BGIBMGA004118
GO:0043933	macromolecular complex subunit organization	biological_process	0.92954	1	7	501	215	10280	3	BGIBMGA003441,BGIBMGA005584,Novel01070	4	BGIBMGA014227,Novel00378,BGIBMGA001358,BGIBMGA008110
GO:0032561	guanyl ribonucleotide binding	molecular_function	0.92984	1	9	501	265	10280	3	BGIBMGA003441,Novel02159,BGIBMGA008000	6	BGIBMGA006945,BGIBMGA011822,BGIBMGA004090,BGIBMGA013298,BGIBMGA003221,BGIBMGA003332
GO:0019219	regulation of nucleobase-containing compound metabolic process	biological_process	0.93221	1	35	501	866	10280	16	BGIBMGA013924,BGIBMGA012404,BGIBMGA003322,BGIBMGA008000,BGIBMGA009195,BGIBMGA007416,BGIBMGA011223,BGIBMGA012171,BGIBMGA006791,BGIBMGA014348,BGIBMGA008589,BGIBMGA009933,Novel01580,BGIBMGA003032,BGIBMGA002960,BGIBMGA010475	19	BGIBMGA002551,BGIBMGA004336,BGIBMGA008094,BGIBMGA004115,BGIBMGA013421,BGIBMGA008673,BGIBMGA006595,BGIBMGA011601,BGIBMGA009794,BGIBMGA008092,BGIBMGA005012,BGIBMGA000115,BGIBMGA001582,BGIBMGA008355,BGIBMGA013085,BGIBMGA006227,BGIBMGA006374,BGIBMGA004090,BGIBMGA013300
GO:0006355	regulation of transcription, DNA-templated	biological_process	0.9338	1	34	501	847	10280	15	BGIBMGA002960,BGIBMGA003032,BGIBMGA010475,BGIBMGA009933,BGIBMGA008589,Novel01580,BGIBMGA006791,BGIBMGA014348,BGIBMGA008000,BGIBMGA013924,BGIBMGA003322,BGIBMGA012404,BGIBMGA009195,BGIBMGA011223,BGIBMGA007416	19	BGIBMGA013085,BGIBMGA006374,BGIBMGA006227,BGIBMGA004090,BGIBMGA013300,BGIBMGA008092,BGIBMGA005012,BGIBMGA008355,BGIBMGA000115,BGIBMGA001582,BGIBMGA013421,BGIBMGA006595,BGIBMGA008673,BGIBMGA009794,BGIBMGA011601,BGIBMGA002551,BGIBMGA004336,BGIBMGA004115,BGIBMGA008094
GO:1903506	regulation of nucleic acid-templated transcription	biological_process	0.9338	1	34	501	847	10280	15	BGIBMGA013924,BGIBMGA012404,BGIBMGA003322,BGIBMGA008000,BGIBMGA009195,BGIBMGA007416,BGIBMGA011223,BGIBMGA006791,BGIBMGA014348,BGIBMGA008589,BGIBMGA009933,Novel01580,BGIBMGA003032,BGIBMGA002960,BGIBMGA010475	19	BGIBMGA002551,BGIBMGA004336,BGIBMGA008094,BGIBMGA004115,BGIBMGA013421,BGIBMGA006595,BGIBMGA008673,BGIBMGA011601,BGIBMGA009794,BGIBMGA008092,BGIBMGA005012,BGIBMGA000115,BGIBMGA001582,BGIBMGA008355,BGIBMGA013085,BGIBMGA006374,BGIBMGA006227,BGIBMGA004090,BGIBMGA013300
GO:0031300	intrinsic component of organelle membrane	cellular_component	0.93388	1	1	501	48	10280	0		1	Novel01809
GO:0043414	macromolecule methylation	biological_process	0.93414	1	1	501	51	10280	0		1	BGIBMGA004776
GO:0045502	dynein binding	molecular_function	0.93483	1	1	501	47	10280	1	Novel01070	0
GO:0032940	secretion by cell	biological_process	0.93617	1	1	501	51	10280	1	Novel01306	0
GO:0046903	secretion	biological_process	0.93617	1	1	501	51	10280	1	Novel01306	0
GO:0051252	regulation of RNA metabolic process	biological_process	0.93618	1	34	501	849	10280	15	BGIBMGA010475,BGIBMGA003032,BGIBMGA002960,Novel01580,BGIBMGA008589,BGIBMGA009933,BGIBMGA014348,BGIBMGA006791,BGIBMGA007416,BGIBMGA011223,BGIBMGA012404,BGIBMGA003322,BGIBMGA013924,BGIBMGA008000,BGIBMGA009195	19	BGIBMGA006374,BGIBMGA006227,BGIBMGA013300,BGIBMGA004090,BGIBMGA013085,BGIBMGA005012,BGIBMGA001582,BGIBMGA000115,BGIBMGA008355,BGIBMGA008092,BGIBMGA011601,BGIBMGA009794,BGIBMGA013421,BGIBMGA006595,BGIBMGA008673,BGIBMGA004336,BGIBMGA008094,BGIBMGA004115,BGIBMGA002551
GO:2001141	regulation of RNA biosynthetic process	biological_process	0.93618	1	34	501	849	10280	15	BGIBMGA011223,BGIBMGA007416,BGIBMGA009195,BGIBMGA008000,BGIBMGA013924,BGIBMGA012404,BGIBMGA003322,BGIBMGA014348,BGIBMGA006791,Novel01580,BGIBMGA009933,BGIBMGA008589,BGIBMGA003032,BGIBMGA002960,BGIBMGA010475	19	BGIBMGA004115,BGIBMGA008094,BGIBMGA004336,BGIBMGA002551,BGIBMGA011601,BGIBMGA009794,BGIBMGA006595,BGIBMGA008673,BGIBMGA013421,BGIBMGA008355,BGIBMGA001582,BGIBMGA000115,BGIBMGA005012,BGIBMGA008092,BGIBMGA004090,BGIBMGA013300,BGIBMGA006227,BGIBMGA006374,BGIBMGA013085
GO:0003777	microtubule motor activity	molecular_function	0.93665	1	1	501	38	10280	1	BGIBMGA010475	0
GO:0098805	whole membrane	cellular_component	0.93757	1	3	501	104	10280	3	BGIBMGA001173,BGIBMGA013343,BGIBMGA010475	0
GO:0010468	regulation of gene expression	biological_process	0.93769	1	35	501	872	10280	15	BGIBMGA011223,BGIBMGA007416,BGIBMGA008000,BGIBMGA012404,BGIBMGA003322,BGIBMGA013924,BGIBMGA009195,BGIBMGA014348,BGIBMGA006791,Novel01580,BGIBMGA009933,BGIBMGA008589,BGIBMGA010475,BGIBMGA003032,BGIBMGA002960	20	BGIBMGA004336,BGIBMGA004115,BGIBMGA008094,BGIBMGA002551,BGIBMGA009794,BGIBMGA011601,BGIBMGA013421,BGIBMGA008673,BGIBMGA006595,BGIBMGA005012,BGIBMGA013298,BGIBMGA008355,BGIBMGA001582,BGIBMGA000115,BGIBMGA008092,BGIBMGA006227,BGIBMGA006374,BGIBMGA013300,BGIBMGA004090,BGIBMGA013085
GO:0019001	guanyl nucleotide binding	molecular_function	0.93783	1	9	501	270	10280	3	BGIBMGA003441,Novel02159,BGIBMGA008000	6	BGIBMGA006945,BGIBMGA011822,BGIBMGA013298,BGIBMGA004090,BGIBMGA003221,BGIBMGA003332
GO:0051169	nuclear transport	biological_process	0.93818	1	1	501	53	10280	0		1	BGIBMGA014227
GO:0031410	cytoplasmic vesicle	cellular_component	0.93849	1	1	501	52	10280	1	BGIBMGA013343	0
GO:0031982	vesicle	cellular_component	0.93849	1	1	501	52	10280	1	BGIBMGA013343	0
GO:0044085	cellular component biogenesis	biological_process	0.94058	1	12	501	342	10280	5	Novel01070,BGIBMGA003032,BGIBMGA003441,BGIBMGA005584,BGIBMGA006056	7	BGIBMGA001358,BGIBMGA006374,BGIBMGA004776,BGIBMGA014046,BGIBMGA008110,Novel00378,BGIBMGA014227
GO:0044430	cytoskeletal part	cellular_component	0.94069	1	6	501	179	10280	3	BGIBMGA010475,BGIBMGA001620,BGIBMGA007416	3	BGIBMGA014226,BGIBMGA005176,BGIBMGA014227
GO:0016830	carbon-carbon lyase activity	molecular_function	0.94216	1	1	501	56	10280	1	Novel02155	0
GO:0019222	regulation of metabolic process	biological_process	0.94475	1	39	501	964	10280	16	BGIBMGA002960,BGIBMGA003032,BGIBMGA010475,BGIBMGA008589,BGIBMGA009933,Novel01580,BGIBMGA012171,BGIBMGA006791,BGIBMGA014348,BGIBMGA013924,BGIBMGA003322,BGIBMGA012404,BGIBMGA008000,BGIBMGA009195,BGIBMGA007416,BGIBMGA011223	23	BGIBMGA014227,BGIBMGA013085,BGIBMGA002652,BGIBMGA006227,BGIBMGA006374,BGIBMGA004090,BGIBMGA013300,BGIBMGA008092,BGIBMGA005012,BGIBMGA001582,BGIBMGA000115,BGIBMGA008355,BGIBMGA013298,BGIBMGA013421,BGIBMGA006595,BGIBMGA008673,BGIBMGA011601,BGIBMGA009794,BGIBMGA004693,BGIBMGA002551,BGIBMGA004336,BGIBMGA008094,BGIBMGA004115
GO:0006261	DNA-dependent DNA replication	biological_process	0.94513	1	1	501	54	10280	1	BGIBMGA004612	0
GO:0080090	regulation of primary metabolic process	biological_process	0.94632	1	36	501	904	10280	16	BGIBMGA009933,BGIBMGA008589,Novel01580,BGIBMGA010475,BGIBMGA003032,BGIBMGA002960,BGIBMGA009195,BGIBMGA008000,BGIBMGA012404,BGIBMGA003322,BGIBMGA013924,BGIBMGA011223,BGIBMGA007416,BGIBMGA006791,BGIBMGA012171,BGIBMGA014348	20	BGIBMGA008092,BGIBMGA013298,BGIBMGA008355,BGIBMGA000115,BGIBMGA001582,BGIBMGA005012,BGIBMGA013085,BGIBMGA013300,BGIBMGA004090,BGIBMGA006374,BGIBMGA006227,BGIBMGA002551,BGIBMGA004115,BGIBMGA008094,BGIBMGA004336,BGIBMGA006595,BGIBMGA008673,BGIBMGA013421,BGIBMGA011601,BGIBMGA009794
GO:0003924	GTPase activity	molecular_function	0.94644	1	6	501	198	10280	2	BGIBMGA003441,BGIBMGA008000	4	BGIBMGA003332,BGIBMGA004090,BGIBMGA003221,BGIBMGA011822
GO:0015630	microtubule cytoskeleton	cellular_component	0.94857	1	2	501	80	10280	1	BGIBMGA010475	1	BGIBMGA005176
GO:0060255	regulation of macromolecule metabolic process	biological_process	0.94954	1	36	501	907	10280	16	BGIBMGA014348,BGIBMGA012171,BGIBMGA006791,BGIBMGA011223,BGIBMGA007416,BGIBMGA008000,BGIBMGA012404,BGIBMGA003322,BGIBMGA013924,BGIBMGA009195,BGIBMGA010475,BGIBMGA003032,BGIBMGA002960,Novel01580,BGIBMGA009933,BGIBMGA008589	20	BGIBMGA011601,BGIBMGA009794,BGIBMGA013421,BGIBMGA006595,BGIBMGA008673,BGIBMGA004336,BGIBMGA004115,BGIBMGA008094,BGIBMGA002551,BGIBMGA006374,BGIBMGA006227,BGIBMGA013300,BGIBMGA004090,BGIBMGA013085,BGIBMGA005012,BGIBMGA013298,BGIBMGA008355,BGIBMGA001582,BGIBMGA000115,BGIBMGA008092
GO:0048870	cell motility	biological_process	0.95037	1	1	501	54	10280	0		1	BGIBMGA013421
GO:0051674	localization of cell	biological_process	0.95037	1	1	501	54	10280	0		1	BGIBMGA013421
GO:1901137	carbohydrate derivative biosynthetic process	biological_process	0.95076	1	8	501	248	10280	1	BGIBMGA000804	7	BGIBMGA012515,BGIBMGA012069,BGIBMGA008110,BGIBMGA009056,BGIBMGA004547,BGIBMGA002769,BGIBMGA007935
GO:0022607	cellular component assembly	biological_process	0.95213	1	9	501	276	10280	4	BGIBMGA005584,BGIBMGA003441,BGIBMGA003032,Novel01070	5	BGIBMGA014227,Novel00378,BGIBMGA008110,BGIBMGA001358,BGIBMGA006374
GO:0044431	Golgi apparatus part	cellular_component	0.9526	1	1	501	58	10280	0		1	BGIBMGA002974
GO:1902494	catalytic complex	cellular_component	0.95286	1	7	501	219	10280	2	BGIBMGA010475,BGIBMGA011261	5	BGIBMGA003865,BGIBMGA012515,BGIBMGA014227,Novel01718,BGIBMGA009794
GO:0000151	ubiquitin ligase complex	cellular_component	0.95289	1	1	501	59	10280	0		1	Novel01718
GO:0007018	microtubule-based movement	biological_process	0.95436	1	1	501	44	10280	1	BGIBMGA010475	0
GO:0006779	porphyrin-containing compound biosynthetic process	biological_process	0.95617	1	2	501	81	10280	1	BGIBMGA008000	1	BGIBMGA004090
GO:0006139	nucleobase-containing compound metabolic process	biological_process	0.95673	1	89	501	2058	10280	42	BGIBMGA004625,BGIBMGA000804,BGIBMGA012309,BGIBMGA010475,BGIBMGA002960,BGIBMGA003032,BGIBMGA004881,BGIBMGA005240,BGIBMGA007416,BGIBMGA013909,BGIBMGA009195,BGIBMGA012404,BGIBMGA001351,BGIBMGA003322,BGIBMGA013924,BGIBMGA014348,BGIBMGA010291,BGIBMGA006791,BGIBMGA006056,BGIBMGA012171,BGIBMGA005710,Novel00679,Novel01580,BGIBMGA013860,BGIBMGA000209,Novel02159,BGIBMGA008589,BGIBMGA009933,BGIBMGA001126,BG…	47	BGIBMGA000115,BGIBMGA009325,BGIBMGA004776,BGIBMGA003791,BGIBMGA004090,BGIBMGA005024,Novel01809,BGIBMGA006374,BGIBMGA006227,Novel00330,Novel00884,BGIBMGA008094,BGIBMGA004115,BGIBMGA004882,BGIBMGA001358,BGIBMGA009794,BGIBMGA007093,BGIBMGA014046,BGIBMGA013421,Novel00378,BGIBMGA001582,BGIBMGA006854,BGIBMGA008355,BGIBMGA005012,BGIBMGA013830,BGIBMGA010864,BGIBMGA007132,BGIBMGA009056,BGIBMGA008092,BGIBM…
GO:0005635	nuclear envelope	cellular_component	0.95767	1	1	501	56	10280	0		1	BGIBMGA014227
GO:0006357	regulation of transcription from RNA polymerase II promoter	biological_process	0.95771	1	2	501	90	10280	1	BGIBMGA010475	1	BGIBMGA011601
GO:0005179	hormone activity	molecular_function	0.95875	1	1	501	70	10280	0		1	BGIBMGA013492
GO:0042221	response to chemical	biological_process	0.95877	1	2	501	91	10280	0		2	BGIBMGA004090,BGIBMGA014046
GO:0006511	ubiquitin-dependent protein catabolic process	biological_process	0.95988	1	2	501	96	10280	1	BGIBMGA012292	1	BGIBMGA002974
GO:0019941	modification-dependent protein catabolic process	biological_process	0.95988	1	2	501	96	10280	1	BGIBMGA012292	1	BGIBMGA002974
GO:0043632	modification-dependent macromolecule catabolic process	biological_process	0.95988	1	2	501	96	10280	1	BGIBMGA012292	1	BGIBMGA002974
GO:0001076	transcription factor activity, RNA polymerase II transcription factor binding	molecular_function	0.96004	1	2	501	89	10280	1	BGIBMGA010475	1	BGIBMGA011601
GO:0001104	RNA polymerase II transcription cofactor activity	molecular_function	0.96004	1	2	501	89	10280	1	BGIBMGA010475	1	BGIBMGA011601
GO:0006793	phosphorus metabolic process	biological_process	0.96076	1	23	501	618	10280	11	BGIBMGA014217,Novel01070,BGIBMGA014241,BGIBMGA013652,BGIBMGA012309,Novel02159,BGIBMGA000804,BGIBMGA001126,BGIBMGA010291,BGIBMGA006801,Novel01346	12	BGIBMGA009056,BGIBMGA014048,BGIBMGA002462,BGIBMGA003654,BGIBMGA002756,BGIBMGA005695,BGIBMGA008110,BGIBMGA006623,BGIBMGA014198,BGIBMGA004547,BGIBMGA007935,BGIBMGA008348
GO:0042803	protein homodimerization activity	molecular_function	0.96104	1	1	501	57	10280	1	Novel01070	0
GO:0031974	membrane-enclosed lumen	cellular_component	0.96179	1	7	501	228	10280	4	BGIBMGA012292,BGIBMGA006056,BGIBMGA010475,BGIBMGA007767	3	BGIBMGA005176,BGIBMGA009794,BGIBMGA011601
GO:0044425	membrane part	cellular_component	0.96196	1	71	501	1685	10280	40	BGIBMGA004910,BGIBMGA003718,BGIBMGA013841,BGIBMGA005005,BGIBMGA011901,BGIBMGA009202,BGIBMGA006021,BGIBMGA003960,BGIBMGA012379,BGIBMGA007416,BGIBMGA001313,BGIBMGA012800,BGIBMGA009195,BGIBMGA009494,BGIBMGA007735,BGIBMGA010475,BGIBMGA002960,BGIBMGA011261,BGIBMGA013586,BGIBMGA012910,BGIBMGA014246,BGIBMGA014257,BGIBMGA007738,BGIBMGA000804,BGIBMGA013574,BGIBMGA012149,BGIBMGA006512,BGIBMGA013964,Novel02…	31	BGIBMGA010385,BGIBMGA009699,Novel00735,BGIBMGA004527,BGIBMGA000078,BGIBMGA000769,BGIBMGA006374,BGIBMGA006846,Novel01809,BGIBMGA003920,BGIBMGA011822,BGIBMGA014226,BGIBMGA002662,BGIBMGA000158,BGIBMGA008110,BGIBMGA003221,BGIBMGA004118,BGIBMGA004546,BGIBMGA013300,Novel01554,BGIBMGA004562,BGIBMGA012515,BGIBMGA013242,BGIBMGA002769,BGIBMGA014227,BGIBMGA010864,BGIBMGA013298,BGIBMGA001582,BGIBMGA004830,BG…
GO:0044707	single-multicellular organism process	biological_process	0.96232	1	7	501	246	10280	3	BGIBMGA012910,BGIBMGA003330,Novel02245	4	BGIBMGA000023,BGIBMGA008110,BGIBMGA000021,BGIBMGA014227
GO:0031224	intrinsic component of membrane	cellular_component	0.96334	1	57	501	1397	10280	32	BGIBMGA011261,BGIBMGA012910,BGIBMGA013586,BGIBMGA001507,BGIBMGA007735,BGIBMGA012587,BGIBMGA002960,BGIBMGA005780,BGIBMGA009933,BGIBMGA007738,BGIBMGA008492,BGIBMGA014257,BGIBMGA014246,BGIBMGA006021,BGIBMGA009202,BGIBMGA003960,BGIBMGA012149,BGIBMGA004910,BGIBMGA003718,BGIBMGA013574,BGIBMGA011901,BGIBMGA005005,BGIBMGA006512,BGIBMGA014505,BGIBMGA012800,BGIBMGA009494,BGIBMGA009195,BGIBMGA013652,BGIBMGA…	25	BGIBMGA014227,BGIBMGA002769,BGIBMGA013242,BGIBMGA003920,Novel01809,BGIBMGA006846,BGIBMGA004546,BGIBMGA004562,BGIBMGA013300,Novel01554,BGIBMGA004830,BGIBMGA005270,BGIBMGA010864,BGIBMGA013298,BGIBMGA000158,BGIBMGA003221,BGIBMGA004527,BGIBMGA010385,BGIBMGA011822,BGIBMGA002662,Novel00735,BGIBMGA014226,BGIBMGA000769,BGIBMGA000078,BGIBMGA004118
GO:0071944	cell periphery	cellular_component	0.96361	1	6	501	208	10280	2	Novel01070,BGIBMGA014505	4	Novel00735,BGIBMGA004118,BGIBMGA010513,BGIBMGA004547
GO:0043167	ion binding	molecular_function	0.96408	1	123	501	2703	10280	62	BGIBMGA006801,Novel01346,BGIBMGA010840,BGIBMGA007146,BGIBMGA001836,BGIBMGA011681,BGIBMGA005182,BGIBMGA009223,BGIBMGA013343,BGIBMGA000209,BGIBMGA004797,Novel02159,BGIBMGA000475,BGIBMGA012221,BGIBMGA005710,BGIBMGA000207,Novel01580,BGIBMGA012999,Novel00679,BGIBMGA011308,BGIBMGA008925,BGIBMGA007637,BGIBMGA008401,BGIBMGA012089,BGIBMGA003441,BGIBMGA012872,BGIBMGA008000,BGIBMGA007893,BGIBMGA002576,BGIBM…	61	BGIBMGA000021,BGIBMGA009476,BGIBMGA007125,BGIBMGA004825,BGIBMGA004830,BGIBMGA001044,BGIBMGA003654,BGIBMGA001695,BGIBMGA000023,BGIBMGA013298,BGIBMGA010864,BGIBMGA003221,Novel00832,BGIBMGA010621,BGIBMGA011984,BGIBMGA000158,BGIBMGA004606,BGIBMGA014226,BGIBMGA011822,BGIBMGA011601,BGIBMGA014048,BGIBMGA011424,BGIBMGA008478,Novel01718,BGIBMGA002551,BGIBMGA012997,BGIBMGA004336,BGIBMGA006623,BGIBMGA011920…
GO:0016592	mediator complex	cellular_component	0.96432	1	2	501	92	10280	1	BGIBMGA010475	1	BGIBMGA011601
GO:0016070	RNA metabolic process	biological_process	0.96458	1	56	501	1367	10280	24	BGIBMGA009933,BGIBMGA008589,Novel01580,BGIBMGA005710,BGIBMGA005240,BGIBMGA004881,BGIBMGA005182,BGIBMGA011681,BGIBMGA010475,BGIBMGA002960,BGIBMGA003032,BGIBMGA008000,BGIBMGA012404,BGIBMGA003322,BGIBMGA013924,BGIBMGA009195,Novel02245,BGIBMGA011223,BGIBMGA007416,BGIBMGA012171,BGIBMGA006056,BGIBMGA006791,BGIBMGA014348,BGIBMGA007637	32	BGIBMGA008092,BGIBMGA004776,BGIBMGA009325,BGIBMGA010864,BGIBMGA005012,BGIBMGA013830,BGIBMGA008355,BGIBMGA001582,BGIBMGA000115,BGIBMGA006854,BGIBMGA013085,Novel00330,BGIBMGA006374,BGIBMGA006227,BGIBMGA005024,BGIBMGA013300,BGIBMGA004090,BGIBMGA003791,BGIBMGA002551,BGIBMGA001358,BGIBMGA004336,BGIBMGA004882,BGIBMGA004115,BGIBMGA008094,BGIBMGA003833,BGIBMGA013421,BGIBMGA014046,BGIBMGA010621,BGIBMGA008…
GO:0097367	carbohydrate derivative binding	molecular_function	0.96494	1	50	501	1171	10280	27	BGIBMGA012171,BGIBMGA003441,BGIBMGA014348,BGIBMGA007637,BGIBMGA008000,BGIBMGA012404,BGIBMGA011851,BGIBMGA011223,BGIBMGA004612,BGIBMGA001491,BGIBMGA001313,BGIBMGA014241,BGIBMGA004950,BGIBMGA010840,Novel01346,BGIBMGA006801,BGIBMGA001504,BGIBMGA005182,BGIBMGA007735,BGIBMGA010475,BGIBMGA007738,Novel02159,Novel01677,BGIBMGA001480,BGIBMGA000185,Novel00217,BGIBMGA009809	23	BGIBMGA004547,BGIBMGA004420,BGIBMGA011508,BGIBMGA010621,BGIBMGA003221,BGIBMGA011822,BGIBMGA009794,BGIBMGA011601,BGIBMGA007093,BGIBMGA009699,BGIBMGA014226,BGIBMGA004336,BGIBMGA012069,BGIBMGA006623,Novel01809,BGIBMGA006945,BGIBMGA011477,BGIBMGA003791,BGIBMGA004090,BGIBMGA003654,BGIBMGA003332,BGIBMGA010864,BGIBMGA013298
GO:1901360	organic cyclic compound metabolic process	biological_process	0.96545	1	95	501	2209	10280	45	BGIBMGA009195,BGIBMGA012404,BGIBMGA003322,BGIBMGA001351,BGIBMGA013924,BGIBMGA004950,BGIBMGA013909,BGIBMGA007416,BGIBMGA006791,BGIBMGA012171,BGIBMGA006056,BGIBMGA014348,BGIBMGA010291,BGIBMGA004625,BGIBMGA000804,BGIBMGA012309,BGIBMGA004881,BGIBMGA005240,BGIBMGA010475,BGIBMGA003032,BGIBMGA002960,BGIBMGA013652,BGIBMGA008000,BGIBMGA011223,Novel02245,BGIBMGA004612,BGIBMGA007767,BGIBMGA007637,BGIBMGA008…	50	BGIBMGA004115,Novel00884,BGIBMGA008094,BGIBMGA001358,BGIBMGA004882,BGIBMGA014046,BGIBMGA013421,Novel00378,BGIBMGA007093,BGIBMGA009794,BGIBMGA004776,BGIBMGA000115,BGIBMGA009325,Novel00330,BGIBMGA003791,BGIBMGA004090,BGIBMGA006374,BGIBMGA006227,BGIBMGA005024,Novel01809,BGIBMGA002551,BGIBMGA009276,BGIBMGA004336,BGIBMGA008110,BGIBMGA010621,BGIBMGA005831,BGIBMGA006595,BGIBMGA008673,BGIBMGA003833,BGIBM…
GO:0046483	heterocycle metabolic process	biological_process	0.96634	1	93	501	2166	10280	44	BGIBMGA004881,BGIBMGA005240,BGIBMGA010475,BGIBMGA002960,BGIBMGA003032,BGIBMGA004625,BGIBMGA000804,BGIBMGA012309,BGIBMGA006791,BGIBMGA006056,BGIBMGA012171,BGIBMGA014348,BGIBMGA010291,BGIBMGA009195,BGIBMGA001351,BGIBMGA012404,BGIBMGA003322,BGIBMGA013924,BGIBMGA004950,BGIBMGA007416,BGIBMGA013909,Novel01346,BGIBMGA006801,BGIBMGA010840,BGIBMGA001126,BGIBMGA011681,BGIBMGA005182,BGIBMGA005832,BGIBMGA013…	49	Novel00330,BGIBMGA004090,BGIBMGA003791,BGIBMGA005024,Novel01809,BGIBMGA006374,BGIBMGA006227,BGIBMGA004776,BGIBMGA000115,BGIBMGA009325,BGIBMGA014046,BGIBMGA013421,Novel00378,BGIBMGA007093,BGIBMGA009794,Novel00884,BGIBMGA008094,BGIBMGA004115,BGIBMGA004882,BGIBMGA001358,BGIBMGA014198,BGIBMGA013085,BGIBMGA004825,BGIBMGA012515,BGIBMGA011774,BGIBMGA013300,BGIBMGA008315,Novel00824,BGIBMGA007132,BGIBMGA0…
GO:0006725	cellular aromatic compound metabolic process	biological_process	0.96698	1	93	501	2166	10280	44	BGIBMGA010475,BGIBMGA002960,BGIBMGA003032,BGIBMGA004881,BGIBMGA005240,BGIBMGA004625,BGIBMGA000804,BGIBMGA012309,BGIBMGA014348,BGIBMGA010291,BGIBMGA006791,BGIBMGA006056,BGIBMGA012171,BGIBMGA004950,BGIBMGA007416,BGIBMGA013909,BGIBMGA009195,BGIBMGA012404,BGIBMGA001351,BGIBMGA003322,BGIBMGA013924,BGIBMGA001126,BGIBMGA011681,BGIBMGA005182,Novel01346,BGIBMGA006801,BGIBMGA010840,BGIBMGA005710,Novel00679…	49	BGIBMGA004090,BGIBMGA003791,BGIBMGA005024,Novel01809,BGIBMGA006374,BGIBMGA006227,Novel00330,BGIBMGA000115,BGIBMGA009325,BGIBMGA004776,BGIBMGA007093,BGIBMGA009794,BGIBMGA014046,BGIBMGA013421,Novel00378,Novel00884,BGIBMGA008094,BGIBMGA004115,BGIBMGA004882,BGIBMGA001358,BGIBMGA012515,BGIBMGA004825,BGIBMGA011774,BGIBMGA013300,BGIBMGA008315,Novel00824,BGIBMGA014198,BGIBMGA013085,BGIBMGA001582,BGIBMGA0…
GO:0006778	porphyrin-containing compound metabolic process	biological_process	0.96777	1	2	501	86	10280	1	BGIBMGA008000	1	BGIBMGA004090
GO:0009058	biosynthetic process	biological_process	0.96828	1	94	501	2203	10280	42	BGIBMGA014348,BGIBMGA006056,BGIBMGA001926,BGIBMGA012171,BGIBMGA006235,BGIBMGA006791,BGIBMGA007416,BGIBMGA004950,BGIBMGA013000,BGIBMGA013924,BGIBMGA003322,BGIBMGA012404,BGIBMGA001876,BGIBMGA009195,BGIBMGA002765,BGIBMGA003032,BGIBMGA002960,BGIBMGA010475,BGIBMGA012309,BGIBMGA000804,Novel01438,BGIBMGA007637,BGIBMGA007767,BGIBMGA008082,BGIBMGA004612,BGIBMGA011223,BGIBMGA002941,BGIBMGA012660,BGIBMGA012…	52	BGIBMGA009794,BGIBMGA007093,Novel00357,BGIBMGA004547,BGIBMGA013421,BGIBMGA008348,BGIBMGA009207,BGIBMGA014046,BGIBMGA008094,BGIBMGA004115,BGIBMGA012069,BGIBMGA006374,BGIBMGA006227,BGIBMGA005658,BGIBMGA003791,BGIBMGA004090,BGIBMGA008010,BGIBMGA000115,BGIBMGA004776,BGIBMGA011601,BGIBMGA011116,BGIBMGA007935,BGIBMGA008673,BGIBMGA006595,BGIBMGA010621,BGIBMGA005831,BGIBMGA008110,BGIBMGA011984,BGIBMGA004…
GO:0016667	oxidoreductase activity, acting on a sulfur group of donors	molecular_function	0.96836	1	1	501	63	10280	1	Novel02239	0
GO:0016021	integral component of membrane	cellular_component	0.96994	1	56	501	1389	10280	32	BGIBMGA013574,BGIBMGA004910,BGIBMGA003718,BGIBMGA012149,BGIBMGA006512,BGIBMGA005005,BGIBMGA011901,BGIBMGA009202,BGIBMGA006021,BGIBMGA003960,BGIBMGA012379,Novel02342,BGIBMGA001313,Novel02267,BGIBMGA014505,BGIBMGA012800,BGIBMGA013652,BGIBMGA009494,BGIBMGA009195,BGIBMGA012587,BGIBMGA007735,BGIBMGA005780,BGIBMGA002960,BGIBMGA011261,BGIBMGA001507,BGIBMGA013586,BGIBMGA012910,BGIBMGA008492,BGIBMGA014246…	24	BGIBMGA010385,BGIBMGA011822,BGIBMGA014226,BGIBMGA002662,BGIBMGA000158,BGIBMGA004527,BGIBMGA003221,BGIBMGA000078,BGIBMGA004118,BGIBMGA000769,BGIBMGA006846,BGIBMGA004546,Novel01809,BGIBMGA013300,Novel01554,BGIBMGA004562,BGIBMGA013242,BGIBMGA002769,BGIBMGA014227,BGIBMGA003920,BGIBMGA010864,BGIBMGA013298,BGIBMGA004830,BGIBMGA005270
GO:0031981	nuclear lumen	cellular_component	0.9701	1	6	501	209	10280	3	BGIBMGA006056,BGIBMGA010475,BGIBMGA007767	3	BGIBMGA005176,BGIBMGA011601,BGIBMGA009794
GO:1902589	single-organism organelle organization	biological_process	0.97069	1	6	501	207	10280	2	BGIBMGA011223,BGIBMGA010475	4	Novel00378,Novel01809,BGIBMGA005176,Novel00824
GO:0016887	ATPase activity	molecular_function	0.97122	1	11	501	315	10280	7	BGIBMGA012404,BGIBMGA007738,BGIBMGA008000,BGIBMGA000209,BGIBMGA010840,BGIBMGA007735,BGIBMGA010475	4	BGIBMGA009056,BGIBMGA004420,BGIBMGA011765,BGIBMGA004090
GO:0048583	regulation of response to stimulus	biological_process	0.9715	1	2	501	98	10280	1	Novel01070	1	Novel00746
GO:0044257	cellular protein catabolic process	biological_process	0.97185	1	2	501	106	10280	1	BGIBMGA012292	1	BGIBMGA002974
GO:0051603	proteolysis involved in cellular protein catabolic process	biological_process	0.97185	1	2	501	106	10280	1	BGIBMGA012292	1	BGIBMGA002974
GO:0034613	cellular protein localization	biological_process	0.97282	1	10	501	308	10280	5	BGIBMGA007416,BGIBMGA010475,BGIBMGA001173,BGIBMGA008000,BGIBMGA013343	5	BGIBMGA005695,Novel00828,BGIBMGA004090,BGIBMGA002756,BGIBMGA014227
GO:0070727	cellular macromolecule localization	biological_process	0.97282	1	10	501	308	10280	5	BGIBMGA008000,BGIBMGA001173,BGIBMGA013343,BGIBMGA007416,BGIBMGA010475	5	BGIBMGA002756,BGIBMGA014227,Novel00828,BGIBMGA005695,BGIBMGA004090
GO:0005789	endoplasmic reticulum membrane	cellular_component	0.97291	1	1	501	70	10280	1	Novel02155	0
GO:0042175	nuclear outer membrane-endoplasmic reticulum membrane network	cellular_component	0.97291	1	1	501	70	10280	1	Novel02155	0
GO:0006886	intracellular protein transport	biological_process	0.97293	1	9	501	287	10280	5	BGIBMGA007416,BGIBMGA010475,BGIBMGA008000,BGIBMGA001173,BGIBMGA013343	4	BGIBMGA005695,BGIBMGA004090,BGIBMGA002756,BGIBMGA014227
GO:0006796	phosphate-containing compound metabolic process	biological_process	0.97308	1	22	501	613	10280	10	BGIBMGA010291,BGIBMGA001126,Novel01346,BGIBMGA006801,BGIBMGA014241,Novel01070,BGIBMGA000804,Novel02159,BGIBMGA012309,BGIBMGA013652	12	BGIBMGA005695,BGIBMGA008348,BGIBMGA007935,BGIBMGA004547,BGIBMGA014198,BGIBMGA006623,BGIBMGA008110,BGIBMGA003654,BGIBMGA002756,BGIBMGA002462,BGIBMGA014048,BGIBMGA009056
GO:0005794	Golgi apparatus	cellular_component	0.97325	1	1	501	68	10280	0		1	BGIBMGA002974
GO:0050896	response to stimulus	biological_process	0.97329	1	54	501	1327	10280	25	BGIBMGA008062,Novel01070,BGIBMGA000207,BGIBMGA000206,BGIBMGA005832,BGIBMGA004625,BGIBMGA011681,BGIBMGA010475,BGIBMGA005780,BGIBMGA003032,BGIBMGA001098,BGIBMGA012910,BGIBMGA010840,Novel01491,BGIBMGA013909,BGIBMGA004612,Novel02267,BGIBMGA011297,BGIBMGA000238,BGIBMGA012404,BGIBMGA008000,BGIBMGA011326,BGIBMGA010291,BGIBMGA012171,BGIBMGA014292	29	BGIBMGA010163,BGIBMGA001582,BGIBMGA004830,BGIBMGA003654,BGIBMGA011495,BGIBMGA007132,Novel01809,Novel01554,BGIBMGA004090,Novel00824,BGIBMGA008315,BGIBMGA004562,Novel00746,BGIBMGA014227,BGIBMGA004577,BGIBMGA013492,Novel00884,BGIBMGA005582,BGIBMGA000623,BGIBMGA008912,BGIBMGA000861,Novel00828,BGIBMGA006905,BGIBMGA009794,BGIBMGA000028,Novel00735,Novel00378,BGIBMGA008110,BGIBMGA014046
GO:0000003	reproduction	biological_process	0.97496	1	2	501	108	10280	1	Novel01070	1	BGIBMGA006374
GO:0005856	cytoskeleton	cellular_component	0.97522	1	6	501	206	10280	3	BGIBMGA001620,BGIBMGA007416,BGIBMGA010475	3	BGIBMGA005176,BGIBMGA014227,BGIBMGA014226
GO:0044432	endoplasmic reticulum part	cellular_component	0.97649	1	1	501	73	10280	1	Novel02155	0
GO:0015031	protein transport	biological_process	0.97714	1	12	501	368	10280	6	Novel01306,BGIBMGA010475,BGIBMGA007416,BGIBMGA013343,BGIBMGA008000,BGIBMGA001173	6	BGIBMGA004090,BGIBMGA005695,BGIBMGA005270,BGIBMGA002756,Novel01718,BGIBMGA014227
GO:0016192	vesicle-mediated transport	biological_process	0.97724	1	5	501	192	10280	2	BGIBMGA013343,BGIBMGA012149	3	BGIBMGA002974,BGIBMGA003920,BGIBMGA014227
GO:0046983	protein dimerization activity	molecular_function	0.97731	1	3	501	145	10280	2	Novel01070,BGIBMGA007303	1	BGIBMGA005012
GO:0008104	protein localization	biological_process	0.97743	1	13	501	389	10280	6	BGIBMGA013343,BGIBMGA001173,BGIBMGA008000,BGIBMGA010475,Novel01306,BGIBMGA007416	7	BGIBMGA005270,BGIBMGA014227,Novel01718,BGIBMGA002756,BGIBMGA004090,BGIBMGA005695,Novel00828
GO:0000989	transcription factor activity, transcription factor binding	molecular_function	0.97795	1	2	501	102	10280	1	BGIBMGA010475	1	BGIBMGA011601
GO:0003712	transcription cofactor activity	molecular_function	0.97795	1	2	501	102	10280	1	BGIBMGA010475	1	BGIBMGA011601
GO:0030163	protein catabolic process	biological_process	0.97896	1	2	501	113	10280	1	BGIBMGA012292	1	BGIBMGA002974
GO:0003674	molecular_function	molecular_function	0.9792	1	423	501	8924	10280	218	BGIBMGA005584,BGIBMGA008515,BGIBMGA014524,BGIBMGA012486,BGIBMGA008925,Novel01725,BGIBMGA011326,BGIBMGA009028,BGIBMGA000341,BGIBMGA007893,BGIBMGA002576,BGIBMGA011297,BGIBMGA004612,BGIBMGA013536,BGIBMGA002941,Novel01500,BGIBMGA006801,Novel01346,BGIBMGA007146,BGIBMGA012427,BGIBMGA001126,BGIBMGA009526,BGIBMGA013115,Novel00361,BGIBMGA014022,BGIBMGA011000,Novel01580,BGIBMGA004208,BGIBMGA001347,Novel015…	205	Novel00832,BGIBMGA010621,BGIBMGA005831,BGIBMGA003817,BGIBMGA000158,BGIBMGA007824,BGIBMGA011116,BGIBMGA011601,BGIBMGA013297,BGIBMGA014048,Novel01718,BGIBMGA006318,BGIBMGA004336,BGIBMGA004280,BGIBMGA014227,BGIBMGA004562,BGIBMGA011774,BGIBMGA008333,BGIBMGA008092,BGIBMGA003522,BGIBMGA010864,BGIBMGA012675,BGIBMGA014046,BGIBMGA012780,BGIBMGA010348,Novel00741,Novel01906,BGIBMGA009207,BGIBMGA003866,BGIBM…
GO:0045184	establishment of protein localization	biological_process	0.98009	1	12	501	374	10280	6	Novel01306,BGIBMGA010475,BGIBMGA007416,BGIBMGA013343,BGIBMGA008000,BGIBMGA001173	6	BGIBMGA004090,BGIBMGA005695,BGIBMGA005270,BGIBMGA002756,Novel01718,BGIBMGA014227
GO:0005575	cellular_component	cellular_component	0.98027	1	220	501	4863	10280	119	BGIBMGA012800,BGIBMGA012404,BGIBMGA009195,BGIBMGA011851,Novel01491,BGIBMGA009393,BGIBMGA000208,BGIBMGA001491,BGIBMGA001313,BGIBMGA006021,BGIBMGA010876,BGIBMGA004400,BGIBMGA001173,BGIBMGA004215,BGIBMGA014292,BGIBMGA003960,BGIBMGA006791,BGIBMGA004910,BGIBMGA012292,BGIBMGA011901,BGIBMGA000804,Novel01677,BGIBMGA007738,BGIBMGA000206,BGIBMGA003512,BGIBMGA000185,BGIBMGA004625,BGIBMGA003057,BGIBMGA014246…	101	BGIBMGA000078,BGIBMGA001358,Novel00884,BGIBMGA012069,BGIBMGA000623,BGIBMGA013421,Novel00378,BGIBMGA009207,BGIBMGA004527,Novel00741,BGIBMGA014046,BGIBMGA004064,BGIBMGA009699,BGIBMGA010385,BGIBMGA005854,BGIBMGA004776,BGIBMGA005176,BGIBMGA003920,Novel01809,BGIBMGA006374,BGIBMGA003791,Novel01718,BGIBMGA013097,BGIBMGA004294,BGIBMGA014048,BGIBMGA013297,BGIBMGA004336,BGIBMGA009072,BGIBMGA006318,BGIBMGA0…
GO:0034654	nucleobase-containing compound biosynthetic process	biological_process	0.9804	1	44	501	1151	10280	18	BGIBMGA003322,BGIBMGA012404,BGIBMGA013924,BGIBMGA008000,BGIBMGA009195,BGIBMGA007416,BGIBMGA011223,BGIBMGA006791,BGIBMGA014348,Novel02159,BGIBMGA000804,BGIBMGA008589,BGIBMGA009933,Novel01580,BGIBMGA011681,BGIBMGA010475,BGIBMGA002960,BGIBMGA003032	26	BGIBMGA002551,BGIBMGA004336,BGIBMGA008094,BGIBMGA004115,BGIBMGA007935,BGIBMGA013421,BGIBMGA008673,BGIBMGA006595,BGIBMGA008110,BGIBMGA009794,BGIBMGA011601,BGIBMGA002462,BGIBMGA009056,BGIBMGA008092,BGIBMGA005012,BGIBMGA013830,BGIBMGA000115,BGIBMGA001582,BGIBMGA006854,BGIBMGA008355,BGIBMGA013085,BGIBMGA006227,BGIBMGA006374,BGIBMGA012515,BGIBMGA013300,BGIBMGA004090
GO:0016772	transferase activity, transferring phosphorus-containing groups	molecular_function	0.98098	1	28	501	739	10280	12	BGIBMGA013536,BGIBMGA007950,Novel01070,Novel02267,BGIBMGA014241,BGIBMGA008000,BGIBMGA008725,BGIBMGA011681,BGIBMGA004614,BGIBMGA012171,BGIBMGA006801,BGIBMGA006791	16	BGIBMGA013830,BGIBMGA009325,BGIBMGA006134,BGIBMGA012069,BGIBMGA003654,BGIBMGA001613,Novel01809,BGIBMGA006945,BGIBMGA009794,BGIBMGA004825,BGIBMGA004090,BGIBMGA008315,BGIBMGA011477,BGIBMGA004547,Novel00330,BGIBMGA006623
GO:0016773	phosphotransferase activity, alcohol group as acceptor	molecular_function	0.98108	1	13	501	395	10280	6	BGIBMGA006801,Novel01070,BGIBMGA014241,BGIBMGA004614,BGIBMGA013536,BGIBMGA007950	7	BGIBMGA006623,BGIBMGA004547,BGIBMGA003654,BGIBMGA006134,BGIBMGA012069,BGIBMGA011477,Novel01809
GO:0004386	helicase activity	molecular_function	0.98132	1	6	501	206	10280	4	BGIBMGA010475,BGIBMGA010840,BGIBMGA012404,BGIBMGA008000	2	Novel00824,BGIBMGA004090
GO:0005654	nucleoplasm	cellular_component	0.98133	1	3	501	136	10280	1	BGIBMGA010475	2	BGIBMGA011601,BGIBMGA009794
GO:0044451	nucleoplasm part	cellular_component	0.98133	1	3	501	136	10280	1	BGIBMGA010475	2	BGIBMGA011601,BGIBMGA009794
GO:0043233	organelle lumen	cellular_component	0.98149	1	6	501	223	10280	3	BGIBMGA010475,BGIBMGA007767,BGIBMGA006056	3	BGIBMGA005176,BGIBMGA011601,BGIBMGA009794
GO:0070013	intracellular organelle lumen	cellular_component	0.98149	1	6	501	223	10280	3	BGIBMGA010475,BGIBMGA007767,BGIBMGA006056	3	BGIBMGA005176,BGIBMGA011601,BGIBMGA009794
GO:0032501	multicellular organismal process	biological_process	0.98199	1	7	501	269	10280	3	BGIBMGA003330,BGIBMGA012910,Novel02245	4	BGIBMGA008110,BGIBMGA000021,BGIBMGA000023,BGIBMGA014227
GO:0090304	nucleic acid metabolic process	biological_process	0.98223	1	75	501	1820	10280	35	BGIBMGA013924,BGIBMGA012404,BGIBMGA001351,BGIBMGA003322,BGIBMGA009195,BGIBMGA007416,BGIBMGA013909,BGIBMGA006056,BGIBMGA012171,BGIBMGA006791,BGIBMGA010291,BGIBMGA014348,BGIBMGA004625,BGIBMGA005240,BGIBMGA004881,BGIBMGA002960,BGIBMGA003032,BGIBMGA010475,BGIBMGA008000,Novel02245,BGIBMGA004612,BGIBMGA011223,BGIBMGA007767,BGIBMGA007637,BGIBMGA008589,BGIBMGA009933,BGIBMGA000209,BGIBMGA013860,Novel01580…	40	BGIBMGA004882,BGIBMGA001358,BGIBMGA008094,Novel00884,BGIBMGA004115,Novel00378,BGIBMGA013421,BGIBMGA014046,BGIBMGA009794,BGIBMGA007093,BGIBMGA004776,BGIBMGA009325,BGIBMGA000115,Novel00330,Novel01809,BGIBMGA005024,BGIBMGA006227,BGIBMGA006374,BGIBMGA003791,BGIBMGA004090,BGIBMGA002551,BGIBMGA004336,BGIBMGA003833,BGIBMGA006595,BGIBMGA008673,BGIBMGA010621,BGIBMGA011601,BGIBMGA007132,BGIBMGA008092,BGIBM…
GO:0006928	movement of cell or subcellular component	biological_process	0.98291	1	2	501	99	10280	1	BGIBMGA010475	1	BGIBMGA013421
GO:0071840	cellular component organization or biogenesis	biological_process	0.98317	1	27	501	743	10280	14	BGIBMGA006056,BGIBMGA005584,BGIBMGA003441,BGIBMGA013841,BGIBMGA004614,BGIBMGA003032,BGIBMGA010475,BGIBMGA008000,BGIBMGA012764,BGIBMGA000209,BGIBMGA012763,BGIBMGA011223,BGIBMGA007950,Novel01070	13	BGIBMGA005176,Novel00378,BGIBMGA014227,BGIBMGA008110,BGIBMGA014046,BGIBMGA006374,Novel01809,Novel00828,Novel00824,BGIBMGA004090,BGIBMGA004776,BGIBMGA001358,BGIBMGA004336
GO:0004672	protein kinase activity	molecular_function	0.98367	1	9	501	301	10280	4	BGIBMGA013536,BGIBMGA014241,Novel01070,BGIBMGA006801	5	Novel01809,BGIBMGA006134,BGIBMGA004547,BGIBMGA003654,BGIBMGA006623
GO:0030117	membrane coat	cellular_component	0.98373	1	1	501	71	10280	1	BGIBMGA013343	0
GO:0048475	coated membrane	cellular_component	0.98373	1	1	501	71	10280	1	BGIBMGA013343	0
GO:0044763	single-organism cellular process	biological_process	0.98384	1	135	501	3087	10280	71	BGIBMGA011681,BGIBMGA005182,BGIBMGA001126,BGIBMGA004965,Novel01346,BGIBMGA001507,Novel01553,Novel01306,BGIBMGA012221,BGIBMGA013860,BGIBMGA011326,BGIBMGA008925,BGIBMGA007767,BGIBMGA007950,BGIBMGA002576,BGIBMGA012872,BGIBMGA013652,BGIBMGA003032,BGIBMGA011261,BGIBMGA012910,BGIBMGA014246,BGIBMGA014257,BGIBMGA000804,BGIBMGA007738,BGIBMGA004625,BGIBMGA013129,Novel01491,BGIBMGA001313,BGIBMGA012800,BGIBM…	64	BGIBMGA011774,BGIBMGA003865,Novel01554,BGIBMGA004562,BGIBMGA014227,BGIBMGA004280,BGIBMGA010864,BGIBMGA007132,BGIBMGA011116,BGIBMGA011601,BGIBMGA012371,BGIBMGA005831,BGIBMGA008110,BGIBMGA004336,BGIBMGA012997,BGIBMGA008912,BGIBMGA013297,Novel01809,BGIBMGA006374,BGIBMGA003791,BGIBMGA005176,Novel00746,BGIBMGA010163,Novel00828,BGIBMGA010385,BGIBMGA013421,Novel00378,BGIBMGA004527,BGIBMGA014046,BGIBMGA0…
GO:0005840	ribosome	cellular_component	0.98395	1	5	501	225	10280	3	Novel02267,BGIBMGA004950,BGIBMGA011681	2	BGIBMGA008315,BGIBMGA005658
GO:0008270	zinc ion binding	molecular_function	0.98411	1	27	501	749	10280	14	BGIBMGA009477,BGIBMGA012399,BGIBMGA010291,BGIBMGA011681,BGIBMGA008925,BGIBMGA014348,BGIBMGA004797,BGIBMGA009223,BGIBMGA013343,BGIBMGA008017,BGIBMGA008062,Novel01580,Novel00679,BGIBMGA014241	13	BGIBMGA011920,BGIBMGA009476,Novel00832,BGIBMGA006227,BGIBMGA004825,BGIBMGA004830,BGIBMGA008478,Novel01718,Novel00727,BGIBMGA004381,BGIBMGA001816,BGIBMGA011880,BGIBMGA001695
GO:0004888	transmembrane signaling receptor activity	molecular_function	0.98429	1	7	501	274	10280	3	BGIBMGA014241,Novel02267,BGIBMGA012379	4	Novel01554,BGIBMGA003654,BGIBMGA004830,BGIBMGA008348
GO:0033014	tetrapyrrole biosynthetic process	biological_process	0.98449	1	2	501	105	10280	1	BGIBMGA008000	1	BGIBMGA004090
GO:0042802	identical protein binding	molecular_function	0.98453	1	1	501	75	10280	1	Novel01070	0
GO:0015276	ligand-gated ion channel activity	molecular_function	0.98486	1	1	501	79	10280	0		1	BGIBMGA013298
GO:0022834	ligand-gated channel activity	molecular_function	0.98486	1	1	501	79	10280	0		1	BGIBMGA013298
GO:0060089	molecular transducer activity	molecular_function	0.98544	1	13	501	436	10280	6	BGIBMGA008000,BGIBMGA012379,BGIBMGA005780,Novel02267,BGIBMGA014241,Novel01070	7	BGIBMGA004577,BGIBMGA003654,BGIBMGA008348,BGIBMGA004830,BGIBMGA008912,Novel01554,BGIBMGA004090
GO:0032774	RNA biosynthetic process	biological_process	0.98558	1	37	501	1007	10280	16	BGIBMGA014348,BGIBMGA006791,BGIBMGA007416,BGIBMGA011223,BGIBMGA003322,BGIBMGA012404,BGIBMGA013924,BGIBMGA008000,BGIBMGA009195,BGIBMGA011681,BGIBMGA010475,BGIBMGA003032,BGIBMGA002960,Novel01580,BGIBMGA008589,BGIBMGA009933	21	BGIBMGA011601,BGIBMGA009794,BGIBMGA013421,BGIBMGA008673,BGIBMGA006595,BGIBMGA004336,BGIBMGA008094,BGIBMGA004115,BGIBMGA002551,BGIBMGA006374,BGIBMGA006227,BGIBMGA013300,BGIBMGA004090,BGIBMGA013085,BGIBMGA005012,BGIBMGA013830,BGIBMGA006854,BGIBMGA001582,BGIBMGA000115,BGIBMGA008355,BGIBMGA008092
GO:0016043	cellular component organization	biological_process	0.98564	1	24	501	679	10280	13	BGIBMGA008000,BGIBMGA012764,BGIBMGA012763,BGIBMGA000209,BGIBMGA007950,BGIBMGA011223,Novel01070,BGIBMGA005584,BGIBMGA003441,BGIBMGA013841,BGIBMGA004614,BGIBMGA010475,BGIBMGA003032	11	BGIBMGA001358,BGIBMGA004336,Novel00378,BGIBMGA005176,BGIBMGA014227,BGIBMGA008110,BGIBMGA006374,Novel00828,Novel01809,BGIBMGA004090,Novel00824
GO:0046907	intracellular transport	biological_process	0.98578	1	11	501	361	10280	5	BGIBMGA013343,BGIBMGA008000,BGIBMGA001173,BGIBMGA010475,BGIBMGA007416	6	BGIBMGA002974,BGIBMGA003920,BGIBMGA014227,BGIBMGA002756,BGIBMGA004090,BGIBMGA005695
GO:0031090	organelle membrane	cellular_component	0.98721	1	8	501	286	10280	6	BGIBMGA010475,BGIBMGA011261,BGIBMGA001173,Novel02155,BGIBMGA000804,BGIBMGA013343	2	Novel01809,BGIBMGA012515
GO:0004871	signal transducer activity	molecular_function	0.98779	1	12	501	418	10280	6	BGIBMGA012379,Novel01070,BGIBMGA014241,Novel02267,BGIBMGA005780,BGIBMGA008000	6	BGIBMGA004090,Novel01554,BGIBMGA004830,BGIBMGA008348,BGIBMGA003654,BGIBMGA008912
GO:1901576	organic substance biosynthetic process	biological_process	0.98852	1	86	501	2112	10280	39	Novel01580,BGIBMGA012999,BGIBMGA005710,BGIBMGA009933,BGIBMGA008589,Novel02159,BGIBMGA005832,BGIBMGA005182,BGIBMGA011681,BGIBMGA011138,BGIBMGA006801,Novel01346,BGIBMGA011223,BGIBMGA004612,BGIBMGA008082,BGIBMGA012660,BGIBMGA008000,BGIBMGA012872,BGIBMGA007637,BGIBMGA007767,BGIBMGA012309,BGIBMGA000804,BGIBMGA002765,BGIBMGA003032,BGIBMGA002960,BGIBMGA010475,BGIBMGA007416,BGIBMGA013000,BGIBMGA004950,BG…	47	BGIBMGA010864,BGIBMGA012675,BGIBMGA013830,BGIBMGA005012,BGIBMGA008355,BGIBMGA013298,BGIBMGA001582,BGIBMGA006854,BGIBMGA002462,BGIBMGA008092,BGIBMGA009056,BGIBMGA008315,BGIBMGA013300,BGIBMGA004825,BGIBMGA012515,BGIBMGA014227,BGIBMGA002769,BGIBMGA004280,BGIBMGA013085,BGIBMGA004336,BGIBMGA012997,BGIBMGA002551,BGIBMGA011116,BGIBMGA011601,BGIBMGA007935,BGIBMGA008110,BGIBMGA008673,BGIBMGA006595,BGIBMGA…
GO:0048523	negative regulation of cellular process	biological_process	0.98858	1	1	501	85	10280	1	Novel01553	0
GO:0006351	transcription, DNA-templated	biological_process	0.98869	1	36	501	996	10280	16	BGIBMGA010475,BGIBMGA003032,BGIBMGA002960,BGIBMGA011681,BGIBMGA008589,BGIBMGA009933,Novel01580,BGIBMGA006791,BGIBMGA014348,BGIBMGA009195,BGIBMGA012404,BGIBMGA003322,BGIBMGA013924,BGIBMGA008000,BGIBMGA007416,BGIBMGA011223	20	BGIBMGA013085,BGIBMGA013300,BGIBMGA004090,BGIBMGA006374,BGIBMGA006227,BGIBMGA008092,BGIBMGA000115,BGIBMGA001582,BGIBMGA008355,BGIBMGA005012,BGIBMGA013830,BGIBMGA008673,BGIBMGA006595,BGIBMGA013421,BGIBMGA011601,BGIBMGA009794,BGIBMGA002551,BGIBMGA008094,BGIBMGA004115,BGIBMGA004336
GO:0097659	nucleic acid-templated transcription	biological_process	0.98869	1	36	501	996	10280	16	BGIBMGA006791,BGIBMGA014348,BGIBMGA009195,BGIBMGA003322,BGIBMGA012404,BGIBMGA013924,BGIBMGA008000,BGIBMGA007416,BGIBMGA011223,BGIBMGA010475,BGIBMGA002960,BGIBMGA003032,BGIBMGA011681,BGIBMGA008589,BGIBMGA009933,Novel01580	20	BGIBMGA006595,BGIBMGA008673,BGIBMGA013421,BGIBMGA011601,BGIBMGA009794,BGIBMGA002551,BGIBMGA008094,BGIBMGA004115,BGIBMGA004336,BGIBMGA013085,BGIBMGA013300,BGIBMGA004090,BGIBMGA006374,BGIBMGA006227,BGIBMGA008092,BGIBMGA001582,BGIBMGA000115,BGIBMGA008355,BGIBMGA005012,BGIBMGA013830
GO:0033013	tetrapyrrole metabolic process	biological_process	0.98978	1	2	501	112	10280	1	BGIBMGA008000	1	BGIBMGA004090
GO:0004930	G-protein coupled receptor activity	molecular_function	0.99018	1	3	501	166	10280	1	Novel02267	2	BGIBMGA004830,Novel01554
GO:0012505	endomembrane system	cellular_component	0.99024	1	7	501	276	10280	5	Novel02155,BGIBMGA004612,BGIBMGA000475,Novel02239,BGIBMGA013343	2	BGIBMGA014227,BGIBMGA002974
GO:0004872	receptor activity	molecular_function	0.99027	1	9	501	341	10280	3	BGIBMGA012379,Novel02267,BGIBMGA014241	6	BGIBMGA004090,Novel01554,BGIBMGA004830,BGIBMGA008348,BGIBMGA004577,BGIBMGA003654
GO:0016818	hydrolase activity, acting on acid anhydrides, in phosphorus-containing anhydrides	molecular_function	0.99034	1	21	501	599	10280	10	BGIBMGA007416,BGIBMGA000209,BGIBMGA007738,BGIBMGA008000,BGIBMGA012404,BGIBMGA014348,BGIBMGA010475,BGIBMGA003441,BGIBMGA007735,BGIBMGA010840	11	BGIBMGA003332,BGIBMGA009056,BGIBMGA014048,BGIBMGA004090,Novel00824,BGIBMGA014226,BGIBMGA011822,BGIBMGA011765,BGIBMGA004420,BGIBMGA003221,BGIBMGA014227
GO:0016301	kinase activity	molecular_function	0.99043	1	14	501	436	10280	7	BGIBMGA006801,BGIBMGA012171,BGIBMGA008000,Novel01070,BGIBMGA014241,Novel02267,BGIBMGA013536	7	BGIBMGA006623,BGIBMGA004547,BGIBMGA003654,BGIBMGA006134,BGIBMGA004090,BGIBMGA006945,Novel01809
GO:0051649	establishment of localization in cell	biological_process	0.99146	1	12	501	404	10280	6	Novel01306,BGIBMGA010475,BGIBMGA007416,BGIBMGA013343,BGIBMGA001173,BGIBMGA008000	6	BGIBMGA004090,BGIBMGA005695,BGIBMGA003920,BGIBMGA002974,BGIBMGA002756,BGIBMGA014227
GO:0019438	aromatic compound biosynthetic process	biological_process	0.99159	1	47	501	1265	10280	20	BGIBMGA013924,BGIBMGA012404,BGIBMGA003322,BGIBMGA008000,BGIBMGA009195,BGIBMGA007416,BGIBMGA011223,BGIBMGA004950,BGIBMGA006791,BGIBMGA014348,BGIBMGA008589,BGIBMGA000804,Novel02159,BGIBMGA009933,BGIBMGA005832,Novel01580,BGIBMGA011681,BGIBMGA003032,BGIBMGA002960,BGIBMGA010475	27	BGIBMGA002551,BGIBMGA004336,BGIBMGA008094,BGIBMGA004115,BGIBMGA007935,BGIBMGA013421,BGIBMGA006595,BGIBMGA008673,BGIBMGA005831,BGIBMGA008110,BGIBMGA009794,BGIBMGA011601,BGIBMGA002462,BGIBMGA008092,BGIBMGA009056,BGIBMGA013830,BGIBMGA005012,BGIBMGA006854,BGIBMGA000115,BGIBMGA001582,BGIBMGA008355,BGIBMGA013085,BGIBMGA006227,BGIBMGA006374,BGIBMGA012515,BGIBMGA004090,BGIBMGA013300
GO:0051641	cellular localization	biological_process	0.99184	1	13	501	427	10280	6	BGIBMGA001173,BGIBMGA008000,BGIBMGA013343,BGIBMGA007416,Novel01306,BGIBMGA010475	7	BGIBMGA002756,BGIBMGA014227,BGIBMGA003920,BGIBMGA002974,BGIBMGA005695,Novel00828,BGIBMGA004090
GO:0016817	hydrolase activity, acting on acid anhydrides	molecular_function	0.99203	1	22	501	631	10280	11	BGIBMGA006993,BGIBMGA007416,BGIBMGA000209,BGIBMGA012404,BGIBMGA007738,BGIBMGA008000,BGIBMGA010475,BGIBMGA014348,BGIBMGA007735,BGIBMGA003441,BGIBMGA010840	11	BGIBMGA014048,BGIBMGA009056,BGIBMGA003332,Novel00824,BGIBMGA004090,BGIBMGA014226,BGIBMGA011765,BGIBMGA011822,BGIBMGA003221,BGIBMGA004420,BGIBMGA014227
GO:1901362	organic cyclic compound biosynthetic process	biological_process	0.99206	1	49	501	1316	10280	21	BGIBMGA005832,BGIBMGA009933,Novel02159,BGIBMGA000804,BGIBMGA008589,Novel01580,BGIBMGA010475,BGIBMGA003032,BGIBMGA002960,BGIBMGA011138,BGIBMGA011681,BGIBMGA009195,BGIBMGA008000,BGIBMGA003322,BGIBMGA012404,BGIBMGA013924,BGIBMGA004950,BGIBMGA011223,BGIBMGA007416,BGIBMGA006791,BGIBMGA014348	28	BGIBMGA009056,BGIBMGA008092,BGIBMGA002462,BGIBMGA008355,BGIBMGA006854,BGIBMGA001582,BGIBMGA000115,BGIBMGA005012,BGIBMGA013830,BGIBMGA013085,BGIBMGA013300,BGIBMGA004090,BGIBMGA012515,BGIBMGA006374,BGIBMGA006227,BGIBMGA002551,BGIBMGA004115,BGIBMGA008094,BGIBMGA004336,BGIBMGA008110,BGIBMGA005831,BGIBMGA006595,BGIBMGA008673,BGIBMGA013421,BGIBMGA007935,BGIBMGA011601,BGIBMGA011116,BGIBMGA009794
GO:0044428	nuclear part	cellular_component	0.99232	1	9	501	330	10280	3	BGIBMGA007767,BGIBMGA006056,BGIBMGA010475	6	BGIBMGA005176,BGIBMGA014227,Novel01718,BGIBMGA011601,BGIBMGA009794,BGIBMGA001358
GO:0038023	signaling receptor activity	molecular_function	0.99253	1	8	501	323	10280	3	BGIBMGA014241,Novel02267,BGIBMGA012379	5	Novel01554,BGIBMGA004090,BGIBMGA008348,BGIBMGA004830,BGIBMGA003654
GO:1990234	transferase complex	cellular_component	0.99255	1	2	501	132	10280	0		2	Novel01718,BGIBMGA009794
GO:0006366	transcription from RNA polymerase II promoter	biological_process	0.99259	1	2	501	124	10280	1	BGIBMGA010475	1	BGIBMGA011601
GO:0016462	pyrophosphatase activity	molecular_function	0.99321	1	20	501	589	10280	9	BGIBMGA007416,BGIBMGA000209,BGIBMGA008000,BGIBMGA007738,BGIBMGA012404,BGIBMGA010475,BGIBMGA003441,BGIBMGA007735,BGIBMGA010840	11	BGIBMGA009056,BGIBMGA003332,BGIBMGA014048,BGIBMGA014226,BGIBMGA004090,Novel00824,BGIBMGA011822,BGIBMGA011765,BGIBMGA004420,BGIBMGA003221,BGIBMGA014227
GO:0018130	heterocycle biosynthetic process	biological_process	0.99326	1	47	501	1277	10280	20	Novel01580,BGIBMGA005832,BGIBMGA008589,BGIBMGA000804,Novel02159,BGIBMGA009933,BGIBMGA003032,BGIBMGA002960,BGIBMGA010475,BGIBMGA011681,BGIBMGA004950,BGIBMGA007416,BGIBMGA011223,BGIBMGA009195,BGIBMGA013924,BGIBMGA003322,BGIBMGA012404,BGIBMGA008000,BGIBMGA014348,BGIBMGA006791	27	BGIBMGA000115,BGIBMGA001582,BGIBMGA006854,BGIBMGA008355,BGIBMGA013830,BGIBMGA005012,BGIBMGA008092,BGIBMGA009056,BGIBMGA002462,BGIBMGA012515,BGIBMGA004090,BGIBMGA013300,BGIBMGA006374,BGIBMGA006227,BGIBMGA013085,BGIBMGA008094,BGIBMGA004115,BGIBMGA004336,BGIBMGA002551,BGIBMGA009794,BGIBMGA011601,BGIBMGA008673,BGIBMGA006595,BGIBMGA005831,BGIBMGA008110,BGIBMGA007935,BGIBMGA013421
GO:0098588	bounding membrane of organelle	cellular_component	0.99333	1	4	501	192	10280	4	Novel02155,BGIBMGA001173,BGIBMGA010475,BGIBMGA013343	0
GO:0007186	G-protein coupled receptor signaling pathway	biological_process	0.99367	1	5	501	247	10280	2	Novel02267,BGIBMGA008000	3	Novel01554,Novel00828,BGIBMGA004830
GO:0017076	purine nucleotide binding	molecular_function	0.99393	1	42	501	1100	10280	19	BGIBMGA010840,BGIBMGA006801,Novel01346,BGIBMGA010475,BGIBMGA005182,BGIBMGA007735,BGIBMGA004625,BGIBMGA007738,Novel02159,BGIBMGA012171,BGIBMGA014348,BGIBMGA007637,BGIBMGA003441,BGIBMGA008000,BGIBMGA012404,BGIBMGA004950,BGIBMGA014241,BGIBMGA011223,BGIBMGA004612	23	BGIBMGA006623,BGIBMGA003791,BGIBMGA004090,BGIBMGA011477,Novel01809,BGIBMGA006945,BGIBMGA003332,BGIBMGA003654,BGIBMGA013298,BGIBMGA010864,BGIBMGA004420,BGIBMGA003221,BGIBMGA010621,BGIBMGA011508,BGIBMGA004547,BGIBMGA014226,BGIBMGA011822,BGIBMGA009794,BGIBMGA011601,BGIBMGA007093,BGIBMGA009699,BGIBMGA012069,BGIBMGA004336
GO:0009966	regulation of signal transduction	biological_process	0.99407	1	1	501	91	10280	1	Novel01070	0
GO:0035639	purine ribonucleoside triphosphate binding	molecular_function	0.99407	1	41	501	1077	10280	18	BGIBMGA003441,BGIBMGA014348,BGIBMGA007637,BGIBMGA012171,BGIBMGA011223,BGIBMGA004612,BGIBMGA014241,BGIBMGA004950,BGIBMGA008000,BGIBMGA012404,BGIBMGA005182,BGIBMGA007735,BGIBMGA010475,BGIBMGA010840,Novel01346,BGIBMGA006801,BGIBMGA007738,Novel02159	23	BGIBMGA009794,BGIBMGA011822,BGIBMGA011601,BGIBMGA007093,BGIBMGA009699,BGIBMGA014226,BGIBMGA004547,BGIBMGA004420,BGIBMGA011508,BGIBMGA010621,BGIBMGA003221,BGIBMGA004336,BGIBMGA012069,BGIBMGA006945,Novel01809,BGIBMGA011477,BGIBMGA003791,BGIBMGA004090,BGIBMGA006623,BGIBMGA010864,BGIBMGA013298,BGIBMGA003654,BGIBMGA003332
GO:0001883	purine nucleoside binding	molecular_function	0.99429	1	41	501	1079	10280	18	BGIBMGA007738,Novel02159,BGIBMGA005182,BGIBMGA007735,BGIBMGA010475,BGIBMGA010840,BGIBMGA006801,Novel01346,BGIBMGA011223,BGIBMGA004612,BGIBMGA004950,BGIBMGA014241,BGIBMGA008000,BGIBMGA012404,BGIBMGA003441,BGIBMGA014348,BGIBMGA007637,BGIBMGA012171	23	BGIBMGA010864,BGIBMGA013298,BGIBMGA003654,BGIBMGA003332,BGIBMGA006945,Novel01809,BGIBMGA003791,BGIBMGA004090,BGIBMGA011477,BGIBMGA006623,BGIBMGA004336,BGIBMGA012069,BGIBMGA011601,BGIBMGA011822,BGIBMGA007093,BGIBMGA009794,BGIBMGA009699,BGIBMGA014226,BGIBMGA004547,BGIBMGA004420,BGIBMGA003221,BGIBMGA010621,BGIBMGA011508
GO:0032549	ribonucleoside binding	molecular_function	0.99429	1	41	501	1079	10280	18	BGIBMGA006801,Novel01346,BGIBMGA010840,BGIBMGA007735,BGIBMGA005182,BGIBMGA010475,Novel02159,BGIBMGA007738,BGIBMGA012171,BGIBMGA003441,BGIBMGA007637,BGIBMGA014348,BGIBMGA012404,BGIBMGA008000,BGIBMGA011223,BGIBMGA004612,BGIBMGA004950,BGIBMGA014241	23	BGIBMGA006623,Novel01809,BGIBMGA006945,BGIBMGA004090,BGIBMGA003791,BGIBMGA011477,BGIBMGA003654,BGIBMGA003332,BGIBMGA010864,BGIBMGA013298,BGIBMGA004547,BGIBMGA003221,BGIBMGA010621,BGIBMGA011508,BGIBMGA004420,BGIBMGA009699,BGIBMGA011822,BGIBMGA011601,BGIBMGA009794,BGIBMGA007093,BGIBMGA014226,BGIBMGA004336,BGIBMGA012069
GO:0032550	purine ribonucleoside binding	molecular_function	0.99429	1	41	501	1079	10280	18	Novel02159,BGIBMGA007738,Novel01346,BGIBMGA006801,BGIBMGA010840,BGIBMGA010475,BGIBMGA007735,BGIBMGA005182,BGIBMGA012404,BGIBMGA008000,BGIBMGA014241,BGIBMGA004950,BGIBMGA011223,BGIBMGA004612,BGIBMGA012171,BGIBMGA014348,BGIBMGA007637,BGIBMGA003441	23	BGIBMGA003332,BGIBMGA003654,BGIBMGA013298,BGIBMGA010864,BGIBMGA006623,BGIBMGA011477,BGIBMGA003791,BGIBMGA004090,Novel01809,BGIBMGA006945,BGIBMGA012069,BGIBMGA004336,BGIBMGA011508,BGIBMGA010621,BGIBMGA003221,BGIBMGA004420,BGIBMGA004547,BGIBMGA014226,BGIBMGA009699,BGIBMGA007093,BGIBMGA011822,BGIBMGA011601,BGIBMGA009794
GO:0006468	protein phosphorylation	biological_process	0.9943	1	6	501	258	10280	3	BGIBMGA014241,Novel01070,BGIBMGA006801	3	BGIBMGA004547,BGIBMGA003654,BGIBMGA006623
GO:0034641	cellular nitrogen compound metabolic process	biological_process	0.99432	1	99	501	2445	10280	44	BGIBMGA007767,BGIBMGA008925,BGIBMGA007637,BGIBMGA013652,BGIBMGA008000,BGIBMGA004612,Novel02245,BGIBMGA011223,BGIBMGA010840,BGIBMGA006801,Novel01346,BGIBMGA001126,BGIBMGA005182,BGIBMGA011681,BGIBMGA000209,BGIBMGA013860,BGIBMGA005832,BGIBMGA009933,BGIBMGA008589,Novel02159,BGIBMGA005710,Novel01580,Novel00679,BGIBMGA006791,BGIBMGA012171,BGIBMGA006056,BGIBMGA014348,BGIBMGA010291,BGIBMGA009195,BGIBMGA0…	55	BGIBMGA008110,BGIBMGA008673,BGIBMGA006595,BGIBMGA010621,BGIBMGA005831,BGIBMGA003833,BGIBMGA007935,BGIBMGA011601,BGIBMGA002551,BGIBMGA009276,BGIBMGA004336,BGIBMGA013085,BGIBMGA014198,Novel00824,BGIBMGA008315,BGIBMGA013300,BGIBMGA004825,BGIBMGA012515,BGIBMGA011774,BGIBMGA008092,BGIBMGA009056,BGIBMGA007132,BGIBMGA002462,BGIBMGA008355,BGIBMGA013298,BGIBMGA001582,BGIBMGA006854,BGIBMGA010864,BGIBMGA012…
GO:0048519	negative regulation of biological process	biological_process	0.99441	1	1	501	98	10280	1	Novel01553	0
GO:0043232	intracellular non-membrane-bounded organelle	cellular_component	0.99446	1	16	501	530	10280	10	BGIBMGA000209,BGIBMGA011223,BGIBMGA007416,Novel02267,BGIBMGA004950,BGIBMGA001620,BGIBMGA006056,BGIBMGA007767,BGIBMGA011681,BGIBMGA010475	6	BGIBMGA000158,BGIBMGA014227,BGIBMGA005176,BGIBMGA005658,BGIBMGA014226,BGIBMGA008315
GO:0032555	purine ribonucleotide binding	molecular_function	0.99447	1	41	501	1081	10280	18	BGIBMGA014348,BGIBMGA007637,BGIBMGA003441,BGIBMGA012171,BGIBMGA014241,BGIBMGA004950,BGIBMGA004612,BGIBMGA011223,BGIBMGA012404,BGIBMGA008000,BGIBMGA010475,BGIBMGA007735,BGIBMGA005182,Novel01346,BGIBMGA006801,BGIBMGA010840,Novel02159,BGIBMGA007738	23	BGIBMGA014226,BGIBMGA009699,BGIBMGA011822,BGIBMGA011601,BGIBMGA009794,BGIBMGA007093,BGIBMGA010621,BGIBMGA011508,BGIBMGA003221,BGIBMGA004420,BGIBMGA004547,BGIBMGA012069,BGIBMGA004336,BGIBMGA011477,BGIBMGA003791,BGIBMGA004090,Novel01809,BGIBMGA006945,BGIBMGA006623,BGIBMGA013298,BGIBMGA010864,BGIBMGA003332,BGIBMGA003654
GO:0003735	structural constituent of ribosome	molecular_function	0.99452	1	4	501	224	10280	2	BGIBMGA011681,BGIBMGA004950	2	BGIBMGA005658,BGIBMGA008315
GO:0030554	adenyl nucleotide binding	molecular_function	0.99456	1	36	501	956	10280	17	BGIBMGA006801,Novel01346,BGIBMGA010840,BGIBMGA010475,BGIBMGA007735,BGIBMGA005182,BGIBMGA004625,BGIBMGA007738,BGIBMGA012171,BGIBMGA007637,BGIBMGA014348,BGIBMGA012404,BGIBMGA008000,BGIBMGA004950,BGIBMGA014241,BGIBMGA011223,BGIBMGA004612	19	BGIBMGA006623,BGIBMGA003791,BGIBMGA004090,BGIBMGA011477,Novel01809,BGIBMGA006945,BGIBMGA003654,BGIBMGA010864,BGIBMGA010621,BGIBMGA011508,BGIBMGA004420,BGIBMGA004547,BGIBMGA014226,BGIBMGA009699,BGIBMGA007093,BGIBMGA011601,BGIBMGA009794,BGIBMGA012069,BGIBMGA004336
GO:0010646	regulation of cell communication	biological_process	0.99468	1	1	501	93	10280	1	Novel01070	0
GO:0016740	transferase activity	molecular_function	0.99492	1	54	501	1397	10280	23	Novel01438,BGIBMGA013860,Novel01070,BGIBMGA012541,BGIBMGA004208,BGIBMGA006801,BGIBMGA004965,BGIBMGA010829,BGIBMGA005240,BGIBMGA011681,BGIBMGA008725,BGIBMGA008000,BGIBMGA012660,BGIBMGA007893,Novel02267,BGIBMGA014241,BGIBMGA013536,BGIBMGA007950,BGIBMGA006791,BGIBMGA012171,BGIBMGA004614,BGIBMGA005897,BGIBMGA005665	31	BGIBMGA004776,BGIBMGA000387,BGIBMGA002462,BGIBMGA003654,BGIBMGA006134,BGIBMGA013830,BGIBMGA009325,Novel00330,BGIBMGA006623,Novel00731,BGIBMGA012515,BGIBMGA004825,BGIBMGA008315,BGIBMGA004090,BGIBMGA011477,Novel01554,Novel01809,BGIBMGA006945,BGIBMGA001613,Novel01718,BGIBMGA012069,Novel00832,Novel00669,BGIBMGA003817,BGIBMGA005914,BGIBMGA014046,BGIBMGA004547,BGIBMGA009207,BGIBMGA011824,BGIBMGA011601,…
GO:0023051	regulation of signaling	biological_process	0.99494	1	1	501	94	10280	1	Novel01070	0
GO:0005524	ATP binding	molecular_function	0.99506	1	35	501	937	10280	16	BGIBMGA014348,BGIBMGA007637,BGIBMGA012171,BGIBMGA011223,BGIBMGA004612,BGIBMGA014241,BGIBMGA004950,BGIBMGA008000,BGIBMGA012404,BGIBMGA005182,BGIBMGA007735,BGIBMGA010475,BGIBMGA010840,Novel01346,BGIBMGA006801,BGIBMGA007738	19	BGIBMGA011601,BGIBMGA009794,BGIBMGA007093,BGIBMGA009699,BGIBMGA014226,BGIBMGA004547,BGIBMGA004420,BGIBMGA011508,BGIBMGA010621,BGIBMGA004336,BGIBMGA012069,Novel01809,BGIBMGA006945,BGIBMGA011477,BGIBMGA003791,BGIBMGA004090,BGIBMGA006623,BGIBMGA010864,BGIBMGA003654
GO:0016020	membrane	cellular_component	0.99511	1	107	501	2581	10280	53	BGIBMGA014257,BGIBMGA014246,BGIBMGA004625,BGIBMGA000206,BGIBMGA007738,BGIBMGA000804,BGIBMGA002960,BGIBMGA010475,BGIBMGA007735,BGIBMGA012910,BGIBMGA013586,BGIBMGA011261,BGIBMGA001313,BGIBMGA014241,BGIBMGA007416,BGIBMGA012379,BGIBMGA009195,BGIBMGA009494,BGIBMGA012800,BGIBMGA011901,BGIBMGA005005,BGIBMGA013841,BGIBMGA004910,BGIBMGA003718,BGIBMGA003960,BGIBMGA001173,BGIBMGA012171,BGIBMGA009202,BGIBMGA…	54	BGIBMGA006374,BGIBMGA006846,Novel01809,BGIBMGA003920,BGIBMGA012069,BGIBMGA000078,BGIBMGA000769,BGIBMGA005854,Novel00735,BGIBMGA010385,BGIBMGA009699,BGIBMGA010513,BGIBMGA005914,Novel00741,BGIBMGA004527,BGIBMGA009207,Novel00378,BGIBMGA004547,BGIBMGA002426,BGIBMGA008348,BGIBMGA013298,BGIBMGA001582,BGIBMGA010864,BGIBMGA000622,BGIBMGA008333,BGIBMGA009056,BGIBMGA005270,BGIBMGA003654,BGIBMGA004830,BGIBM…
GO:0030529	ribonucleoprotein complex	cellular_component	0.99514	1	6	501	291	10280	3	BGIBMGA004950,Novel02267,BGIBMGA011681	3	BGIBMGA008315,BGIBMGA005658,BGIBMGA001358
GO:0032559	adenyl ribonucleotide binding	molecular_function	0.99535	1	35	501	940	10280	16	BGIBMGA007637,BGIBMGA014348,BGIBMGA012171,BGIBMGA014241,BGIBMGA004950,BGIBMGA011223,BGIBMGA004612,BGIBMGA012404,BGIBMGA008000,BGIBMGA010475,BGIBMGA007735,BGIBMGA005182,Novel01346,BGIBMGA006801,BGIBMGA010840,BGIBMGA007738	19	BGIBMGA014226,BGIBMGA009699,BGIBMGA011601,BGIBMGA007093,BGIBMGA009794,BGIBMGA010621,BGIBMGA011508,BGIBMGA004420,BGIBMGA004547,BGIBMGA012069,BGIBMGA004336,BGIBMGA011477,BGIBMGA003791,BGIBMGA004090,Novel01809,BGIBMGA006945,BGIBMGA006623,BGIBMGA010864,BGIBMGA003654
GO:0001882	nucleoside binding	molecular_function	0.99536	1	41	501	1089	10280	18	BGIBMGA008000,BGIBMGA012404,BGIBMGA011223,BGIBMGA004612,BGIBMGA014241,BGIBMGA004950,BGIBMGA012171,BGIBMGA003441,BGIBMGA007637,BGIBMGA014348,BGIBMGA007738,Novel02159,BGIBMGA010840,Novel01346,BGIBMGA006801,BGIBMGA005182,BGIBMGA007735,BGIBMGA010475	23	BGIBMGA004336,BGIBMGA012069,BGIBMGA004547,BGIBMGA004420,BGIBMGA011508,BGIBMGA010621,BGIBMGA003221,BGIBMGA009794,BGIBMGA011822,BGIBMGA011601,BGIBMGA007093,BGIBMGA009699,BGIBMGA014226,BGIBMGA003654,BGIBMGA003332,BGIBMGA010864,BGIBMGA013298,BGIBMGA006623,BGIBMGA006945,Novel01809,BGIBMGA011477,BGIBMGA003791,BGIBMGA004090
GO:0044237	cellular metabolic process	biological_process	0.99539	1	150	501	3532	10280	71	BGIBMGA006791,BGIBMGA013129,BGIBMGA012292,BGIBMGA009195,BGIBMGA012404,BGIBMGA011261,BGIBMGA003032,BGIBMGA003512,BGIBMGA004625,BGIBMGA000804,BGIBMGA014217,BGIBMGA007767,BGIBMGA008925,BGIBMGA013652,BGIBMGA012872,BGIBMGA002576,BGIBMGA007893,BGIBMGA004612,BGIBMGA002941,BGIBMGA006801,Novel01346,BGIBMGA004965,BGIBMGA001126,BGIBMGA011681,BGIBMGA011707,BGIBMGA005182,BGIBMGA000209,BGIBMGA013860,BGIBMGA000…	79	BGIBMGA014046,Novel00378,BGIBMGA013421,BGIBMGA009207,BGIBMGA009699,BGIBMGA010385,Novel00884,BGIBMGA012069,BGIBMGA001358,Novel00330,BGIBMGA003791,Novel01809,BGIBMGA005024,BGIBMGA006227,BGIBMGA006374,BGIBMGA004776,BGIBMGA006595,BGIBMGA008673,BGIBMGA010621,BGIBMGA005831,BGIBMGA008110,BGIBMGA011601,BGIBMGA011116,BGIBMGA014048,BGIBMGA002551,BGIBMGA004693,BGIBMGA012997,BGIBMGA004336,BGIBMGA004280,BGIBM…
GO:0044249	cellular biosynthetic process	biological_process	0.99565	1	81	501	2064	10280	36	BGIBMGA014348,BGIBMGA006791,BGIBMGA001926,BGIBMGA006056,BGIBMGA012171,BGIBMGA004950,BGIBMGA013000,BGIBMGA007416,BGIBMGA009195,BGIBMGA012404,BGIBMGA003322,BGIBMGA013924,BGIBMGA010475,BGIBMGA003032,BGIBMGA002960,BGIBMGA002765,BGIBMGA000804,BGIBMGA012309,BGIBMGA007637,BGIBMGA007767,BGIBMGA008082,BGIBMGA004612,BGIBMGA011223,BGIBMGA012872,BGIBMGA008000,BGIBMGA011681,BGIBMGA005182,Novel01346,BGIBMGA006…	45	BGIBMGA007093,BGIBMGA009794,BGIBMGA014046,BGIBMGA013421,BGIBMGA008348,BGIBMGA004547,BGIBMGA009207,BGIBMGA008094,BGIBMGA012069,BGIBMGA004115,BGIBMGA004090,BGIBMGA003791,BGIBMGA005658,BGIBMGA006227,BGIBMGA006374,BGIBMGA000115,BGIBMGA011116,BGIBMGA011601,BGIBMGA010621,BGIBMGA005831,BGIBMGA006595,BGIBMGA008673,BGIBMGA008110,BGIBMGA007935,BGIBMGA012997,BGIBMGA004336,BGIBMGA002551,BGIBMGA012515,BGIBMGA…
GO:0032553	ribonucleotide binding	molecular_function	0.9958	1	41	501	1093	10280	18	BGIBMGA007738,Novel02159,BGIBMGA010840,BGIBMGA006801,Novel01346,BGIBMGA010475,BGIBMGA005182,BGIBMGA007735,BGIBMGA008000,BGIBMGA012404,BGIBMGA004950,BGIBMGA014241,BGIBMGA011223,BGIBMGA004612,BGIBMGA012171,BGIBMGA007637,BGIBMGA014348,BGIBMGA003441	23	BGIBMGA003332,BGIBMGA003654,BGIBMGA013298,BGIBMGA010864,BGIBMGA006623,BGIBMGA003791,BGIBMGA004090,BGIBMGA011477,Novel01809,BGIBMGA006945,BGIBMGA012069,BGIBMGA004336,BGIBMGA004420,BGIBMGA003221,BGIBMGA010621,BGIBMGA011508,BGIBMGA004547,BGIBMGA014226,BGIBMGA011601,BGIBMGA011822,BGIBMGA007093,BGIBMGA009794,BGIBMGA009699
GO:0017111	nucleoside-triphosphatase activity	molecular_function	0.99591	1	19	501	584	10280	9	BGIBMGA010475,BGIBMGA007735,BGIBMGA003441,BGIBMGA010840,BGIBMGA007416,BGIBMGA000209,BGIBMGA012404,BGIBMGA007738,BGIBMGA008000	10	BGIBMGA004090,Novel00824,BGIBMGA014226,BGIBMGA011765,BGIBMGA011822,BGIBMGA003221,BGIBMGA004420,BGIBMGA014227,BGIBMGA009056,BGIBMGA003332
GO:0006996	organelle organization	biological_process	0.99604	1	11	501	403	10280	6	BGIBMGA013841,BGIBMGA011223,BGIBMGA010475,BGIBMGA012764,BGIBMGA000209,BGIBMGA012763	5	Novel01809,BGIBMGA004336,Novel00824,Novel00378,BGIBMGA005176
GO:0043228	non-membrane-bounded organelle	cellular_component	0.99689	1	16	501	553	10280	10	BGIBMGA000209,Novel02267,BGIBMGA004950,BGIBMGA011223,BGIBMGA007416,BGIBMGA007767,BGIBMGA001620,BGIBMGA006056,BGIBMGA010475,BGIBMGA011681	6	BGIBMGA000158,BGIBMGA014227,BGIBMGA005176,BGIBMGA014226,BGIBMGA008315,BGIBMGA005658
GO:0010467	gene expression	biological_process	0.99697	1	59	501	1603	10280	24	BGIBMGA005710,Novel01580,BGIBMGA009933,BGIBMGA008589,BGIBMGA010475,BGIBMGA002960,BGIBMGA003032,BGIBMGA005182,BGIBMGA011681,BGIBMGA005240,BGIBMGA004950,Novel02245,BGIBMGA011223,BGIBMGA007416,BGIBMGA009195,BGIBMGA008000,BGIBMGA012404,BGIBMGA003322,BGIBMGA013924,BGIBMGA007637,BGIBMGA014348,BGIBMGA006791,BGIBMGA012171,BGIBMGA006423	35	BGIBMGA013298,BGIBMGA008355,BGIBMGA001582,BGIBMGA000115,BGIBMGA006854,BGIBMGA012675,BGIBMGA010864,BGIBMGA005012,BGIBMGA013830,BGIBMGA008092,BGIBMGA004776,BGIBMGA013300,BGIBMGA004090,BGIBMGA003791,BGIBMGA008315,BGIBMGA005658,BGIBMGA006227,BGIBMGA006374,BGIBMGA005024,BGIBMGA013085,Novel00330,BGIBMGA004115,BGIBMGA008094,BGIBMGA001358,BGIBMGA004336,BGIBMGA002551,BGIBMGA011601,BGIBMGA009794,BGIBMGA014…
GO:0016310	phosphorylation	biological_process	0.99718	1	7	501	308	10280	4	BGIBMGA006801,Novel01070,BGIBMGA014241,BGIBMGA013652	3	BGIBMGA006623,BGIBMGA003654,BGIBMGA004547
GO:0005634	nucleus	cellular_component	0.99736	1	34	501	991	10280	17	BGIBMGA010475,BGIBMGA002960,BGIBMGA004881,BGIBMGA010840,BGIBMGA012541,Novel01553,Novel01580,BGIBMGA003057,BGIBMGA009933,BGIBMGA014348,BGIBMGA006791,BGIBMGA007767,BGIBMGA006056,BGIBMGA008003,BGIBMGA012129,BGIBMGA011223,BGIBMGA012404	17	BGIBMGA004825,BGIBMGA013300,BGIBMGA004090,Novel01809,BGIBMGA014227,BGIBMGA005176,BGIBMGA000115,Novel00735,BGIBMGA011601,BGIBMGA009794,BGIBMGA014046,BGIBMGA013421,Novel00884,BGIBMGA004336,BGIBMGA004882,BGIBMGA001358,Novel01718
GO:0044271	cellular nitrogen compound biosynthetic process	biological_process	0.99753	1	58	501	1595	10280	22	Novel01580,BGIBMGA005832,BGIBMGA009933,BGIBMGA008589,Novel02159,BGIBMGA000804,BGIBMGA003032,BGIBMGA002960,BGIBMGA010475,BGIBMGA011681,BGIBMGA004950,BGIBMGA011223,BGIBMGA007416,BGIBMGA009195,BGIBMGA008000,BGIBMGA013924,BGIBMGA003322,BGIBMGA012404,BGIBMGA014348,BGIBMGA007637,BGIBMGA006791,BGIBMGA012171	36	BGIBMGA008355,BGIBMGA013298,BGIBMGA006854,BGIBMGA000115,BGIBMGA001582,BGIBMGA010864,BGIBMGA012675,BGIBMGA013830,BGIBMGA005012,BGIBMGA008092,BGIBMGA009056,BGIBMGA002462,BGIBMGA004090,BGIBMGA008315,BGIBMGA003791,BGIBMGA013300,BGIBMGA012515,BGIBMGA006227,BGIBMGA006374,BGIBMGA005658,BGIBMGA013085,BGIBMGA004115,BGIBMGA008094,BGIBMGA004336,BGIBMGA002551,BGIBMGA009794,BGIBMGA011601,BGIBMGA014046,BGIBMGA…
GO:0044444	cytoplasmic part	cellular_component	0.99824	1	24	501	792	10280	17	BGIBMGA010475,BGIBMGA012292,BGIBMGA011681,BGIBMGA011261,BGIBMGA001173,Novel02267,BGIBMGA004950,BGIBMGA002576,Novel01875,Novel02239,BGIBMGA004612,BGIBMGA012166,BGIBMGA002563,BGIBMGA013343,BGIBMGA000804,Novel02155,BGIBMGA000475	7	BGIBMGA012515,BGIBMGA003865,BGIBMGA008315,Novel01809,BGIBMGA005658,BGIBMGA014227,BGIBMGA002974
GO:0007017	microtubule-based process	biological_process	0.99831	1	1	501	110	10280	1	BGIBMGA010475	0
GO:0009059	macromolecule biosynthetic process	biological_process	0.99881	1	58	501	1622	10280	23	BGIBMGA006791,BGIBMGA007767,BGIBMGA012171,BGIBMGA006056,BGIBMGA014348,BGIBMGA007637,BGIBMGA009195,BGIBMGA008000,BGIBMGA012404,BGIBMGA003322,BGIBMGA013924,BGIBMGA004950,BGIBMGA011223,BGIBMGA004612,BGIBMGA007416,BGIBMGA006801,BGIBMGA010475,BGIBMGA002960,BGIBMGA003032,BGIBMGA011681,BGIBMGA009933,BGIBMGA008589,Novel01580	35	BGIBMGA010621,BGIBMGA006595,BGIBMGA008673,BGIBMGA009207,BGIBMGA013421,BGIBMGA004547,BGIBMGA011601,BGIBMGA011116,BGIBMGA007093,BGIBMGA009794,BGIBMGA002551,BGIBMGA012069,BGIBMGA004115,BGIBMGA008094,BGIBMGA004336,BGIBMGA013085,BGIBMGA002769,BGIBMGA013300,BGIBMGA004090,BGIBMGA008315,BGIBMGA003791,BGIBMGA004825,BGIBMGA005658,BGIBMGA006374,BGIBMGA006227,BGIBMGA008092,BGIBMGA013298,BGIBMGA008355,BGIBMGA…
GO:0043234	protein complex	cellular_component	0.99895	1	32	501	978	10280	13	BGIBMGA011261,BGIBMGA010475,BGIBMGA000804,BGIBMGA013343,BGIBMGA002563,BGIBMGA006056,BGIBMGA013964,BGIBMGA001620,BGIBMGA007767,BGIBMGA013841,BGIBMGA003441,Novel00383,BGIBMGA007416	19	BGIBMGA014227,BGIBMGA005176,Novel01809,BGIBMGA006374,Novel01397,BGIBMGA006846,BGIBMGA003865,BGIBMGA012515,BGIBMGA002974,BGIBMGA009056,BGIBMGA001582,BGIBMGA008110,BGIBMGA009699,BGIBMGA011601,BGIBMGA009794,Novel00735,BGIBMGA014226,Novel01718,BGIBMGA004118
GO:1901363	heterocyclic compound binding	molecular_function	0.99902	1	119	501	2942	10280	58	BGIBMGA010475,BGIBMGA007735,BGIBMGA004881,BGIBMGA012399,BGIBMGA000068,BGIBMGA002307,BGIBMGA004625,BGIBMGA012309,BGIBMGA007738,BGIBMGA014348,BGIBMGA006791,BGIBMGA006056,BGIBMGA010815,BGIBMGA001926,BGIBMGA009477,BGIBMGA001173,BGIBMGA012171,BGIBMGA004950,BGIBMGA014241,BGIBMGA013000,Novel02239,BGIBMGA012404,BGIBMGA003322,BGIBMGA001351,BGIBMGA001876,BGIBMGA001126,BGIBMGA011681,BGIBMGA011138,BGIBMGA005…	61	BGIBMGA000004,BGIBMGA003791,BGIBMGA004090,BGIBMGA011477,Novel01809,BGIBMGA006945,BGIBMGA006227,BGIBMGA006374,BGIBMGA006623,BGIBMGA011920,BGIBMGA008010,Novel01998,BGIBMGA001816,BGIBMGA003332,BGIBMGA009699,BGIBMGA001276,BGIBMGA009794,BGIBMGA007093,Novel01906,BGIBMGA011508,BGIBMGA014046,BGIBMGA004420,Novel00378,BGIBMGA004547,BGIBMGA008348,BGIBMGA013421,BGIBMGA009207,BGIBMGA008094,BGIBMGA012069,BGIBM…
GO:0097159	organic cyclic compound binding	molecular_function	0.99909	1	119	501	2946	10280	58	BGIBMGA014348,BGIBMGA006791,BGIBMGA001926,BGIBMGA006056,BGIBMGA010815,BGIBMGA012171,BGIBMGA001173,BGIBMGA009477,BGIBMGA014241,BGIBMGA004950,BGIBMGA013000,Novel02239,BGIBMGA001351,BGIBMGA012404,BGIBMGA003322,BGIBMGA001876,BGIBMGA010475,BGIBMGA007735,BGIBMGA004881,BGIBMGA012399,BGIBMGA000068,BGIBMGA002307,BGIBMGA004625,BGIBMGA012309,BGIBMGA007738,BGIBMGA007637,BGIBMGA012486,BGIBMGA003441,BGIBMGA012…	61	BGIBMGA001276,BGIBMGA009699,BGIBMGA007093,BGIBMGA009794,Novel01906,BGIBMGA011508,BGIBMGA004420,BGIBMGA014046,BGIBMGA013421,BGIBMGA008348,Novel00378,BGIBMGA004547,BGIBMGA009207,BGIBMGA008094,BGIBMGA012069,BGIBMGA004882,BGIBMGA001358,BGIBMGA003014,BGIBMGA000004,BGIBMGA011477,BGIBMGA004090,BGIBMGA003791,Novel01809,BGIBMGA006945,BGIBMGA006374,BGIBMGA006227,BGIBMGA006623,BGIBMGA011920,BGIBMGA008010,No…
GO:0044267	cellular protein metabolic process	biological_process	0.99918	1	34	501	1065	10280	16	BGIBMGA006801,BGIBMGA003032,BGIBMGA011681,BGIBMGA003645,BGIBMGA000475,BGIBMGA013635,Novel01070,BGIBMGA001620,BGIBMGA012171,BGIBMGA007637,BGIBMGA014348,BGIBMGA012292,BGIBMGA004950,BGIBMGA007893,BGIBMGA014241,BGIBMGA004612	18	BGIBMGA006623,BGIBMGA008315,BGIBMGA003791,BGIBMGA005658,BGIBMGA004776,BGIBMGA002974,BGIBMGA003654,BGIBMGA003522,BGIBMGA013298,BGIBMGA001582,BGIBMGA010864,BGIBMGA012675,BGIBMGA011508,BGIBMGA009207,BGIBMGA004547,BGIBMGA009794,BGIBMGA009699,BGIBMGA004336
GO:0034645	cellular macromolecule biosynthetic process	biological_process	0.99932	1	56	501	1604	10280	23	BGIBMGA009933,BGIBMGA008589,Novel01580,BGIBMGA006801,BGIBMGA010475,BGIBMGA003032,BGIBMGA002960,BGIBMGA011681,BGIBMGA009195,BGIBMGA008000,BGIBMGA003322,BGIBMGA012404,BGIBMGA013924,BGIBMGA004950,BGIBMGA011223,BGIBMGA004612,BGIBMGA007416,BGIBMGA006791,BGIBMGA007767,BGIBMGA012171,BGIBMGA006056,BGIBMGA007637,BGIBMGA014348	33	BGIBMGA008092,BGIBMGA013298,BGIBMGA008355,BGIBMGA001582,BGIBMGA000115,BGIBMGA012675,BGIBMGA010864,BGIBMGA005012,BGIBMGA013830,BGIBMGA013085,BGIBMGA013300,BGIBMGA008315,BGIBMGA004090,BGIBMGA003791,BGIBMGA004825,BGIBMGA005658,BGIBMGA006374,BGIBMGA006227,BGIBMGA002551,BGIBMGA012069,BGIBMGA004115,BGIBMGA008094,BGIBMGA004336,BGIBMGA010621,BGIBMGA008673,BGIBMGA006595,BGIBMGA009207,BGIBMGA013421,BGIBMGA…
GO:0007264	small GTPase mediated signal transduction	biological_process	0.99934	1	2	501	190	10280	1	BGIBMGA008000	1	BGIBMGA004090
GO:0007010	cytoskeleton organization	biological_process	0.99942	1	2	501	181	10280	2	BGIBMGA012764,BGIBMGA012763	0
GO:0043227	membrane-bounded organelle	cellular_component	0.99945	1	48	501	1400	10280	29	BGIBMGA014348,BGIBMGA012292,BGIBMGA006791,BGIBMGA007767,BGIBMGA001173,BGIBMGA006056,BGIBMGA008003,BGIBMGA002576,Novel02239,BGIBMGA012129,BGIBMGA011223,BGIBMGA004612,BGIBMGA012404,BGIBMGA010475,BGIBMGA002960,BGIBMGA010840,BGIBMGA004881,BGIBMGA011261,BGIBMGA012541,Novel01875,BGIBMGA003057,Novel01580,Novel01553,BGIBMGA012166,BGIBMGA013343,BGIBMGA000475,Novel02155,BGIBMGA009933,BGIBMGA000804	19	Novel00735,BGIBMGA009794,BGIBMGA011601,BGIBMGA014046,BGIBMGA013421,Novel00884,BGIBMGA001358,BGIBMGA004336,BGIBMGA004882,Novel01718,BGIBMGA013300,BGIBMGA004090,BGIBMGA004825,BGIBMGA012515,Novel01809,BGIBMGA005176,BGIBMGA014227,BGIBMGA000115,BGIBMGA002974
GO:0043231	intracellular membrane-bounded organelle	cellular_component	0.99945	1	48	501	1400	10280	29	BGIBMGA004881,BGIBMGA010840,BGIBMGA011261,BGIBMGA010475,BGIBMGA002960,BGIBMGA012166,BGIBMGA013343,BGIBMGA000804,BGIBMGA000475,Novel02155,BGIBMGA009933,BGIBMGA012541,Novel01875,Novel01553,Novel01580,BGIBMGA003057,BGIBMGA006791,BGIBMGA007767,BGIBMGA006056,BGIBMGA001173,BGIBMGA014348,BGIBMGA012292,BGIBMGA012404,BGIBMGA008003,BGIBMGA002576,Novel02239,BGIBMGA011223,BGIBMGA012129,BGIBMGA004612	19	BGIBMGA014227,BGIBMGA005176,BGIBMGA004825,BGIBMGA012515,BGIBMGA013300,BGIBMGA004090,Novel01809,BGIBMGA002974,BGIBMGA000115,BGIBMGA014046,BGIBMGA013421,Novel00735,BGIBMGA011601,BGIBMGA009794,Novel01718,Novel00884,BGIBMGA004336,BGIBMGA004882,BGIBMGA001358
GO:0050789	regulation of biological process	biological_process	0.99966	1	65	501	1839	10280	30	BGIBMGA006791,BGIBMGA012171,BGIBMGA014348,BGIBMGA009195,BGIBMGA003322,BGIBMGA012404,BGIBMGA013924,BGIBMGA007416,Novel01491,BGIBMGA012910,BGIBMGA001098,BGIBMGA010475,BGIBMGA002960,BGIBMGA003032,BGIBMGA008268,BGIBMGA003330,BGIBMGA008062,BGIBMGA011326,BGIBMGA008000,Novel02267,BGIBMGA007893,BGIBMGA011223,Novel02245,BGIBMGA005780,BGIBMGA011681,BGIBMGA009933,BGIBMGA008589,Novel01070,Novel01580,Novel015…	35	BGIBMGA013421,BGIBMGA009794,Novel00828,BGIBMGA004115,BGIBMGA008094,BGIBMGA005582,BGIBMGA013492,Novel00746,BGIBMGA004090,BGIBMGA006374,BGIBMGA006227,BGIBMGA000115,BGIBMGA010163,BGIBMGA013209,BGIBMGA008110,BGIBMGA006595,BGIBMGA008673,BGIBMGA011601,BGIBMGA008912,BGIBMGA002551,BGIBMGA004693,BGIBMGA004336,BGIBMGA013085,BGIBMGA014227,Novel01554,BGIBMGA013300,Novel00824,BGIBMGA002652,BGIBMGA008092,BGIBM…
GO:0065007	biological regulation	biological_process	0.9997	1	68	501	1912	10280	31	BGIBMGA008589,BGIBMGA009933,BGIBMGA012221,Novel01070,Novel01553,Novel01580,BGIBMGA005780,BGIBMGA011681,BGIBMGA008000,BGIBMGA007893,Novel02267,BGIBMGA011223,Novel02245,BGIBMGA011326,BGIBMGA003330,BGIBMGA008062,BGIBMGA012910,BGIBMGA001098,BGIBMGA003032,BGIBMGA002960,BGIBMGA010475,BGIBMGA008268,BGIBMGA009195,BGIBMGA013924,BGIBMGA003322,BGIBMGA012404,BGIBMGA007416,Novel01491,BGIBMGA006791,BGIBMGA0121…	37	BGIBMGA008092,BGIBMGA004830,BGIBMGA003654,BGIBMGA001582,BGIBMGA008355,BGIBMGA013298,BGIBMGA005012,BGIBMGA013085,BGIBMGA014227,Novel00824,Novel01554,BGIBMGA013300,BGIBMGA002652,BGIBMGA008912,BGIBMGA011424,BGIBMGA004693,BGIBMGA002551,BGIBMGA004336,BGIBMGA008673,BGIBMGA006595,BGIBMGA008110,BGIBMGA008588,BGIBMGA011601,BGIBMGA000115,BGIBMGA013209,BGIBMGA010163,Novel00746,BGIBMGA004090,BGIBMGA006227,BG…
GO:0006464	cellular protein modification process	biological_process	0.9997	1	12	501	512	10280	8	BGIBMGA014241,BGIBMGA014348,BGIBMGA003032,Novel01070,BGIBMGA007893,BGIBMGA003645,BGIBMGA006801,BGIBMGA001620	4	BGIBMGA004776,BGIBMGA006623,BGIBMGA004547,BGIBMGA003654
GO:0036211	protein modification process	biological_process	0.9997	1	12	501	512	10280	8	BGIBMGA001620,BGIBMGA003645,BGIBMGA006801,BGIBMGA007893,Novel01070,BGIBMGA003032,BGIBMGA014348,BGIBMGA014241	4	BGIBMGA003654,BGIBMGA004547,BGIBMGA006623,BGIBMGA004776
GO:0050794	regulation of cellular process	biological_process	0.99976	1	62	501	1793	10280	27	BGIBMGA011223,BGIBMGA007416,Novel01491,Novel02267,BGIBMGA008000,BGIBMGA013924,BGIBMGA012404,BGIBMGA003322,BGIBMGA009195,BGIBMGA011326,BGIBMGA014348,BGIBMGA012171,BGIBMGA006791,Novel01580,BGIBMGA008062,Novel01553,Novel01070,BGIBMGA009933,BGIBMGA008589,BGIBMGA011681,BGIBMGA008268,BGIBMGA002960,BGIBMGA003032,BGIBMGA005780,BGIBMGA010475,BGIBMGA001098,BGIBMGA012910	35	BGIBMGA013492,BGIBMGA004336,BGIBMGA004115,BGIBMGA008094,BGIBMGA005582,BGIBMGA004693,BGIBMGA002551,BGIBMGA008912,BGIBMGA009794,BGIBMGA011601,Novel00828,BGIBMGA013421,BGIBMGA008110,BGIBMGA006595,BGIBMGA008673,BGIBMGA010163,BGIBMGA013209,BGIBMGA005012,BGIBMGA008355,BGIBMGA013298,BGIBMGA000115,BGIBMGA001582,BGIBMGA003654,BGIBMGA004830,BGIBMGA008092,BGIBMGA006374,BGIBMGA006227,BGIBMGA002652,Novel00824…
GO:0003677	DNA binding	molecular_function	0.9998	1	35	501	1146	10280	17	BGIBMGA003322,BGIBMGA012404,BGIBMGA001351,BGIBMGA008000,BGIBMGA012129,BGIBMGA007767,BGIBMGA006791,BGIBMGA010815,BGIBMGA006056,BGIBMGA009477,BGIBMGA014348,BGIBMGA000209,BGIBMGA013860,BGIBMGA008589,Novel01580,BGIBMGA010840,BGIBMGA011681	18	BGIBMGA002551,BGIBMGA008094,BGIBMGA012069,BGIBMGA004336,Novel00378,BGIBMGA013421,BGIBMGA009794,BGIBMGA007093,BGIBMGA007132,BGIBMGA008092,BGIBMGA008355,BGIBMGA013830,BGIBMGA004825,BGIBMGA008315,BGIBMGA004090,Novel01809,BGIBMGA006227,BGIBMGA006374
GO:0051716	cellular response to stimulus	biological_process	0.99984	1	34	501	1119	10280	15	BGIBMGA010291,BGIBMGA011326,Novel02267,BGIBMGA013909,Novel01491,BGIBMGA008000,BGIBMGA012404,BGIBMGA005780,BGIBMGA011681,BGIBMGA010840,BGIBMGA012910,BGIBMGA001098,Novel01070,BGIBMGA008062,BGIBMGA004625	19	Novel00735,Novel00828,BGIBMGA008110,Novel00378,BGIBMGA005582,Novel00884,BGIBMGA013492,BGIBMGA008912,Novel00824,BGIBMGA004090,BGIBMGA008315,Novel01554,Novel01809,Novel00746,BGIBMGA014227,BGIBMGA010163,BGIBMGA007132,BGIBMGA003654,BGIBMGA004830
GO:0044424	intracellular part	cellular_component	0.99984	1	81	501	2221	10280	41	BGIBMGA007767,BGIBMGA012129,BGIBMGA004612,BGIBMGA011223,BGIBMGA002576,Novel02267,BGIBMGA010840,BGIBMGA005182,BGIBMGA011681,Novel02155,BGIBMGA009933,BGIBMGA000475,BGIBMGA000209,BGIBMGA013343,BGIBMGA002563,BGIBMGA012166,Novel01580,Novel01553,Novel01070,BGIBMGA001173,BGIBMGA001620,BGIBMGA012171,BGIBMGA006056,BGIBMGA006791,BGIBMGA013841,BGIBMGA012292,BGIBMGA014348,BGIBMGA012404,Novel02239,BGIBMGA0074…	40	BGIBMGA000158,BGIBMGA008110,BGIBMGA011601,BGIBMGA014226,Novel01718,BGIBMGA014042,BGIBMGA014048,BGIBMGA004336,BGIBMGA014227,BGIBMGA008315,BGIBMGA013300,BGIBMGA003865,BGIBMGA004825,BGIBMGA012515,BGIBMGA010864,BGIBMGA012675,BGIBMGA013298,BGIBMGA004547,BGIBMGA013421,BGIBMGA008348,BGIBMGA005914,BGIBMGA014046,BGIBMGA009794,BGIBMGA009699,Novel00735,BGIBMGA001358,BGIBMGA004882,BGIBMGA005786,BGIBMGA012069…
GO:0044446	intracellular organelle part	cellular_component	0.99987	1	22	501	798	10280	12	BGIBMGA007767,BGIBMGA001620,BGIBMGA011261,BGIBMGA001173,BGIBMGA006056,BGIBMGA010475,BGIBMGA012292,BGIBMGA013343,Novel02155,BGIBMGA000804,BGIBMGA011223,BGIBMGA007416	10	BGIBMGA014227,BGIBMGA005176,BGIBMGA014226,BGIBMGA012515,BGIBMGA011601,BGIBMGA009794,Novel01809,BGIBMGA002974,Novel01718,BGIBMGA001358
GO:0043412	macromolecule modification	biological_process	0.99989	1	13	501	571	10280	9	Novel01070,BGIBMGA003032,BGIBMGA007893,BGIBMGA014348,BGIBMGA014241,BGIBMGA006801,BGIBMGA003645,BGIBMGA001620,BGIBMGA006056	4	BGIBMGA006623,BGIBMGA004776,BGIBMGA003654,BGIBMGA004547
GO:0044422	organelle part	cellular_component	0.99991	1	22	501	812	10280	12	BGIBMGA010475,BGIBMGA012292,BGIBMGA007767,BGIBMGA006056,BGIBMGA001620,BGIBMGA011261,BGIBMGA001173,BGIBMGA007416,BGIBMGA011223,BGIBMGA013343,BGIBMGA000804,Novel02155	10	BGIBMGA012515,BGIBMGA014226,Novel01809,BGIBMGA011601,BGIBMGA009794,BGIBMGA014227,BGIBMGA005176,BGIBMGA001358,BGIBMGA002974,Novel01718
GO:0032991	macromolecular complex	cellular_component	0.99991	1	38	501	1245	10280	16	BGIBMGA011681,BGIBMGA010475,BGIBMGA011261,BGIBMGA000804,BGIBMGA013343,BGIBMGA002563,BGIBMGA013841,BGIBMGA003441,BGIBMGA006056,BGIBMGA013964,BGIBMGA001620,BGIBMGA007767,BGIBMGA007416,BGIBMGA004950,Novel02267,Novel00383	22	Novel01809,BGIBMGA006846,Novel01397,BGIBMGA006374,BGIBMGA005658,BGIBMGA003865,BGIBMGA012515,BGIBMGA008315,BGIBMGA014227,BGIBMGA005176,BGIBMGA001582,BGIBMGA002974,BGIBMGA009056,BGIBMGA009699,BGIBMGA011601,BGIBMGA009794,Novel00735,BGIBMGA014226,BGIBMGA008110,BGIBMGA001358,BGIBMGA004118,Novel01718
GO:0007165	signal transduction	biological_process	0.99994	1	23	501	878	10280	10	BGIBMGA008062,Novel01491,Novel01070,Novel02267,BGIBMGA008000,BGIBMGA011326,BGIBMGA011681,BGIBMGA005780,BGIBMGA001098,BGIBMGA012910	13	BGIBMGA010163,BGIBMGA013492,BGIBMGA005582,BGIBMGA003654,BGIBMGA004830,BGIBMGA008912,Novel00828,BGIBMGA004090,Novel00824,Novel01554,BGIBMGA014227,Novel00746,BGIBMGA008110
GO:0005622	intracellular	cellular_component	0.99994	1	87	501	2409	10280	45	BGIBMGA008000,BGIBMGA011223,BGIBMGA004612,BGIBMGA012129,BGIBMGA002576,Novel02267,BGIBMGA007767,Novel02155,BGIBMGA009933,BGIBMGA000475,BGIBMGA013343,BGIBMGA012166,BGIBMGA002563,BGIBMGA000209,Novel01553,Novel01580,Novel01070,BGIBMGA010840,BGIBMGA011681,BGIBMGA005182,BGIBMGA012404,BGIBMGA003322,Novel01491,BGIBMGA007416,Novel02239,BGIBMGA004950,BGIBMGA008003,BGIBMGA006056,BGIBMGA001173,BGIBMGA001620,…	42	Novel01718,BGIBMGA014048,BGIBMGA014042,BGIBMGA004336,BGIBMGA000158,BGIBMGA008673,BGIBMGA008110,BGIBMGA011601,BGIBMGA014226,BGIBMGA010864,BGIBMGA012675,BGIBMGA013298,BGIBMGA014227,BGIBMGA003865,BGIBMGA004825,BGIBMGA012515,BGIBMGA008315,BGIBMGA013300,BGIBMGA004882,BGIBMGA001358,Novel00884,BGIBMGA005786,BGIBMGA012069,BGIBMGA004547,BGIBMGA013421,BGIBMGA008348,BGIBMGA014046,BGIBMGA005914,BGIBMGA009699…
GO:0007154	cell communication	biological_process	0.99995	1	24	501	910	10280	11	Novel02267,Novel01070,BGIBMGA008062,BGIBMGA013909,Novel01491,BGIBMGA008000,BGIBMGA005780,BGIBMGA011326,BGIBMGA011681,BGIBMGA012910,BGIBMGA001098	13	BGIBMGA005582,BGIBMGA010163,BGIBMGA013492,BGIBMGA008912,BGIBMGA003654,BGIBMGA004830,Novel01554,Novel00824,BGIBMGA004090,Novel00828,BGIBMGA008110,BGIBMGA014227,Novel00746
GO:0044700	single organism signaling	biological_process	0.99996	1	23	501	892	10280	10	Novel02267,Novel01070,BGIBMGA008062,Novel01491,BGIBMGA008000,BGIBMGA005780,BGIBMGA011326,BGIBMGA011681,BGIBMGA012910,BGIBMGA001098	13	BGIBMGA005582,BGIBMGA010163,BGIBMGA013492,BGIBMGA008912,BGIBMGA003654,BGIBMGA004830,Novel01554,Novel00824,BGIBMGA004090,Novel00828,BGIBMGA008110,Novel00746,BGIBMGA014227
GO:0023052	signaling	biological_process	0.99996	1	23	501	893	10280	10	BGIBMGA011681,BGIBMGA011326,BGIBMGA005780,BGIBMGA001098,BGIBMGA012910,Novel01491,BGIBMGA008062,Novel02267,Novel01070,BGIBMGA008000	13	Novel00828,Novel01554,Novel00824,BGIBMGA004090,BGIBMGA014227,Novel00746,BGIBMGA008110,BGIBMGA013492,BGIBMGA010163,BGIBMGA005582,BGIBMGA004830,BGIBMGA003654,BGIBMGA008912
GO:0044260	cellular macromolecule metabolic process	biological_process	0.99996	1	99	501	2704	10280	46	BGIBMGA004625,BGIBMGA003512,BGIBMGA005240,BGIBMGA004881,BGIBMGA002960,BGIBMGA003032,BGIBMGA010475,BGIBMGA013924,BGIBMGA012404,BGIBMGA001351,BGIBMGA003322,BGIBMGA009195,BGIBMGA013909,BGIBMGA007416,BGIBMGA004950,BGIBMGA014241,BGIBMGA012171,BGIBMGA001620,BGIBMGA006056,BGIBMGA006791,BGIBMGA010291,BGIBMGA012292,BGIBMGA014348,BGIBMGA000475,BGIBMGA009933,BGIBMGA013635,BGIBMGA008589,BGIBMGA000209,BGIBMGA…	53	BGIBMGA004776,BGIBMGA002974,BGIBMGA009325,BGIBMGA000115,BGIBMGA006623,Novel00330,BGIBMGA006374,BGIBMGA006227,BGIBMGA005658,Novel01809,BGIBMGA005024,BGIBMGA003791,BGIBMGA004090,BGIBMGA001358,BGIBMGA004882,BGIBMGA004115,BGIBMGA012069,BGIBMGA008094,Novel00884,BGIBMGA009207,Novel00378,BGIBMGA004547,BGIBMGA013421,BGIBMGA014046,BGIBMGA011508,BGIBMGA007093,BGIBMGA009794,BGIBMGA009699,BGIBMGA003654,BGIBM…
GO:0043229	intracellular organelle	cellular_component	0.99996	1	58	501	1762	10280	35	BGIBMGA004881,BGIBMGA010840,BGIBMGA011261,BGIBMGA010475,BGIBMGA002960,BGIBMGA011681,BGIBMGA012166,BGIBMGA013343,BGIBMGA000209,BGIBMGA000804,Novel02155,BGIBMGA000475,BGIBMGA009933,BGIBMGA012541,Novel01875,Novel01553,BGIBMGA003057,Novel01580,BGIBMGA006791,BGIBMGA007767,BGIBMGA006056,BGIBMGA001620,BGIBMGA001173,BGIBMGA014348,BGIBMGA012292,BGIBMGA012404,Novel02267,BGIBMGA008003,BGIBMGA002576,BGIBMGA0…	23	BGIBMGA014227,BGIBMGA005176,BGIBMGA012515,BGIBMGA004825,BGIBMGA013300,BGIBMGA008315,BGIBMGA004090,Novel01809,BGIBMGA005658,BGIBMGA002974,BGIBMGA000115,BGIBMGA014046,BGIBMGA000158,BGIBMGA013421,BGIBMGA014226,Novel00735,BGIBMGA011601,BGIBMGA009794,Novel01718,Novel00884,BGIBMGA004336,BGIBMGA004882,BGIBMGA001358
GO:0005623	cell	cellular_component	0.99997	1	93	501	2570	10280	48	BGIBMGA012404,BGIBMGA003322,Novel02239,BGIBMGA012379,Novel01491,BGIBMGA007416,BGIBMGA008003,BGIBMGA004950,BGIBMGA012171,BGIBMGA001620,BGIBMGA001173,BGIBMGA006056,BGIBMGA006791,BGIBMGA013841,BGIBMGA012292,BGIBMGA014348,BGIBMGA000206,BGIBMGA000804,BGIBMGA003057,BGIBMGA012541,Novel01875,BGIBMGA011261,BGIBMGA001803,BGIBMGA004881,BGIBMGA008268,BGIBMGA010475,BGIBMGA002960,BGIBMGA008000,BGIBMGA014505,BG…	45	BGIBMGA001358,BGIBMGA004882,BGIBMGA012069,BGIBMGA005786,Novel00884,BGIBMGA008348,BGIBMGA013421,BGIBMGA004547,BGIBMGA014046,BGIBMGA005914,BGIBMGA009794,BGIBMGA010513,BGIBMGA009699,Novel00735,BGIBMGA002974,BGIBMGA004776,BGIBMGA000115,BGIBMGA005176,BGIBMGA003920,BGIBMGA005658,BGIBMGA006374,BGIBMGA006846,Novel01809,BGIBMGA003791,BGIBMGA004090,Novel01718,BGIBMGA014042,BGIBMGA014048,BGIBMGA004336,BGIBM…
GO:0044464	cell part	cellular_component	0.99997	1	93	501	2570	10280	48	BGIBMGA004881,BGIBMGA001803,BGIBMGA011261,BGIBMGA002960,BGIBMGA010475,BGIBMGA008268,BGIBMGA000804,BGIBMGA000206,Novel01875,BGIBMGA012541,BGIBMGA003057,BGIBMGA006791,BGIBMGA006056,BGIBMGA001173,BGIBMGA012171,BGIBMGA001620,BGIBMGA014348,BGIBMGA013841,BGIBMGA012292,BGIBMGA003322,BGIBMGA012404,BGIBMGA004950,BGIBMGA008003,Novel01491,BGIBMGA007416,BGIBMGA012379,Novel02239,BGIBMGA010840,BGIBMGA011681,BG…	45	BGIBMGA003920,BGIBMGA005176,BGIBMGA003791,BGIBMGA004090,Novel01809,BGIBMGA006846,BGIBMGA006374,BGIBMGA005658,BGIBMGA004776,BGIBMGA002974,BGIBMGA000115,BGIBMGA014046,BGIBMGA005914,BGIBMGA004547,BGIBMGA008348,BGIBMGA013421,Novel00735,BGIBMGA009699,BGIBMGA010513,BGIBMGA009794,Novel00884,BGIBMGA005786,BGIBMGA012069,BGIBMGA004882,BGIBMGA001358,BGIBMGA014227,BGIBMGA003865,BGIBMGA012515,BGIBMGA004825,BG…
GO:0035556	intracellular signal transduction	biological_process	0.99998	1	5	501	376	10280	2	BGIBMGA011681,BGIBMGA008000	3	BGIBMGA005582,BGIBMGA008912,BGIBMGA004090
GO:0043226	organelle	cellular_component	0.99998	1	58	501	1786	10280	35	BGIBMGA001173,BGIBMGA001620,BGIBMGA006056,BGIBMGA007767,BGIBMGA006791,BGIBMGA012292,BGIBMGA014348,BGIBMGA012404,BGIBMGA012129,BGIBMGA004612,BGIBMGA011223,Novel02239,BGIBMGA007416,BGIBMGA002576,BGIBMGA004950,Novel02267,BGIBMGA008003,BGIBMGA011261,BGIBMGA010840,BGIBMGA004881,BGIBMGA011681,BGIBMGA002960,BGIBMGA010475,BGIBMGA009933,Novel02155,BGIBMGA000475,BGIBMGA000804,BGIBMGA000209,BGIBMGA013343,BG…	23	BGIBMGA000158,BGIBMGA013421,BGIBMGA014046,BGIBMGA011601,BGIBMGA009794,Novel00735,BGIBMGA014226,Novel01718,BGIBMGA001358,BGIBMGA004882,BGIBMGA004336,Novel00884,BGIBMGA014227,BGIBMGA005176,BGIBMGA005658,Novel01809,BGIBMGA004090,BGIBMGA008315,BGIBMGA013300,BGIBMGA012515,BGIBMGA004825,BGIBMGA002974,BGIBMGA000115
GO:0003676	nucleic acid binding	molecular_function	0.99999	1	57	501	1791	10280	24	BGIBMGA014348,BGIBMGA001926,BGIBMGA006056,BGIBMGA010815,BGIBMGA009477,BGIBMGA001173,BGIBMGA006791,BGIBMGA007767,BGIBMGA011223,BGIBMGA012129,BGIBMGA003322,BGIBMGA012404,BGIBMGA001351,BGIBMGA008000,BGIBMGA011681,BGIBMGA010475,BGIBMGA004881,BGIBMGA010840,Novel00679,Novel01580,Novel00253,BGIBMGA008589,BGIBMGA013860,BGIBMGA000209	33	BGIBMGA007093,BGIBMGA009794,BGIBMGA004606,BGIBMGA013421,Novel00378,BGIBMGA003833,BGIBMGA009207,Novel01906,BGIBMGA008673,BGIBMGA004336,BGIBMGA004882,BGIBMGA001358,BGIBMGA008094,BGIBMGA012069,BGIBMGA002551,Novel01809,BGIBMGA006374,BGIBMGA006227,BGIBMGA004825,BGIBMGA008315,BGIBMGA004090,BGIBMGA011920,BGIBMGA014227,BGIBMGA013830,BGIBMGA001816,BGIBMGA012675,BGIBMGA010864,BGIBMGA000127,BGIBMGA013298,BG…
GO:0009987	cellular process	biological_process	1	1	208	501	5187	10280	106	BGIBMGA005240,BGIBMGA001098,BGIBMGA005828,BGIBMGA004881,BGIBMGA007735,BGIBMGA008268,BGIBMGA002765,BGIBMGA002960,BGIBMGA010475,BGIBMGA012309,BGIBMGA008062,BGIBMGA006056,BGIBMGA001926,BGIBMGA006423,BGIBMGA009202,BGIBMGA012171,BGIBMGA001620,BGIBMGA013841,BGIBMGA010291,BGIBMGA014348,BGIBMGA005005,BGIBMGA004614,BGIBMGA013924,BGIBMGA003322,BGIBMGA001351,BGIBMGA012764,BGIBMGA007416,BGIBMGA013909,BGIBMGA…	102	BGIBMGA008010,BGIBMGA006623,BGIBMGA006846,BGIBMGA005658,BGIBMGA004090,BGIBMGA002974,BGIBMGA000387,BGIBMGA013209,BGIBMGA009325,BGIBMGA000115,BGIBMGA004547,BGIBMGA008348,BGIBMGA011508,BGIBMGA005914,BGIBMGA005695,BGIBMGA007093,BGIBMGA009794,Novel00735,BGIBMGA000769,BGIBMGA004882,BGIBMGA008094,BGIBMGA005786,BGIBMGA004115,BGIBMGA013242,BGIBMGA014198,BGIBMGA013085,BGIBMGA002652,BGIBMGA003180,BGIBMGA012…
GO:0005488	binding	molecular_function	1	1	234	501	5856	10280	119	BGIBMGA004950,BGIBMGA010409,BGIBMGA014241,BGIBMGA013000,BGIBMGA012379,Novel02239,BGIBMGA001351,BGIBMGA003322,BGIBMGA001876,BGIBMGA012764,BGIBMGA014348,BGIBMGA010291,BGIBMGA010815,BGIBMGA006056,BGIBMGA001926,BGIBMGA009477,BGIBMGA012171,BGIBMGA007303,BGIBMGA008062,BGIBMGA012309,BGIBMGA010475,BGIBMGA007735,BGIBMGA008268,BGIBMGA004881,BGIBMGA005240,BGIBMGA005828,BGIBMGA000238,BGIBMGA008082,BGIBMGA011…	115	BGIBMGA008094,BGIBMGA005786,BGIBMGA004882,BGIBMGA011880,BGIBMGA007093,BGIBMGA009794,BGIBMGA011508,BGIBMGA004420,BGIBMGA002426,BGIBMGA004547,BGIBMGA008348,BGIBMGA006134,Novel01998,BGIBMGA009775,BGIBMGA011151,BGIBMGA011237,BGIBMGA000387,BGIBMGA003332,BGIBMGA004090,BGIBMGA006846,BGIBMGA006623,BGIBMGA011920,BGIBMGA010030,BGIBMGA008010,BGIBMGA000624,BGIBMGA009276,BGIBMGA001613,BGIBMGA011424,BGIBMGA014…
GO:0005515	protein binding	molecular_function	1	1	70	501	2379	10280	33	BGIBMGA012379,BGIBMGA010409,BGIBMGA000208,BGIBMGA012764,BGIBMGA012763,BGIBMGA009195,BGIBMGA005701,BGIBMGA002222,BGIBMGA012171,BGIBMGA002689,BGIBMGA004215,BGIBMGA007303,BGIBMGA012541,BGIBMGA000206,BGIBMGA010475,BGIBMGA003723,BGIBMGA012129,BGIBMGA004612,BGIBMGA011297,BGIBMGA009028,BGIBMGA008000,BGIBMGA011326,BGIBMGA005584,Novel01580,BGIBMGA000207,BGIBMGA001793,Novel01070,BGIBMGA000475,BGIBMGA008589…	37	Novel00727,BGIBMGA013492,BGIBMGA000623,Novel01978,BGIBMGA007683,Novel00828,BGIBMGA005854,BGIBMGA008348,BGIBMGA004547,BGIBMGA004381,BGIBMGA011151,BGIBMGA012653,BGIBMGA006134,BGIBMGA008712,BGIBMGA000387,BGIBMGA011237,BGIBMGA006846,BGIBMGA004090,BGIBMGA005176,BGIBMGA000624,BGIBMGA006318,Novel01718,BGIBMGA013297,BGIBMGA014048,BGIBMGA006523,BGIBMGA014226,BGIBMGA009106,BGIBMGA011984,BGIBMGA008110,Novel…
