# Supplementary material for: Comparative transcriptome profiling of a thermal resistant vs. sensitive silkworm strain in response to high temperature under stressful humidity condition
Source: PLoS One. 2017 May 18;12(5):e0177641. doi: 10.1371/journal.pone.0177641 (PMC5436693; doi:10.1371/journal.pone.0177641)
Supplement: S9 Table — (XLSX) [file pone.0177641.s014.xlsx]

## Sheet: RT_48hvsST_48h_all.DEG_KEGG_pat
S9 Table. KEGG classification of the DEGs obtained from the comparison RT_48h vs ST_48h
##Databases: KEGG PATHWAY
##Statistical test method: hypergeometric test / Fisher's exact test
##FDR correction method: Benjamini and Hochberg
#Term	Database	ID	Input number	Background number	P-Value	Corrected P-Value	Input	KEGG_ID/KO	Entrez_ID	Hyperlink
Protein processing in endoplasmic reticulum	KEGG PATHWAY	bmor04141	18	130	0.00753551	0.370424	BGIBMGA007950|BGIBMGA002426|BGIBMGA004612|BGIBMGA004614|BGIBMGA003718|BGIBMGA004515|BGIBMGA005270|BGIBMGA004613|BGIBMGA004540|BGIBMGA004606|BGIBMGA004541|BGIBMGA012541|BGIBMGA013343|BGIBMGA000475|BGIBMGA005780|BGIBMGA004605|BGIBMGA014618|BGIBMGA006523	bmor:692373|bmor:101744477|bmor:692420|bmor:101735832|bmor:101745731|bmor:692488|bmor:101746557|bmor:101735965|bmor:692533|bmor:101745277|bmor:692591|bmor:692990|bmor:101746623|bmor:692629|bmor:101736652|bmor:778499|bmor:733093|bmor:101746261|	692373|101744477|692420|101735832|101745731|692488|101746557|101735965|692533|101745277|692591|692990|101746623|692629|101736652|778499|733093|101746261|	http://www.genome.jp/kegg-bin/show_pathway?bmor04141/bmor:101745731%09red/bmor:692533%09red/bmor:692420%09red/bmor:101745277%09red/bmor:778499%09red/bmor:101735965%09red/bmor:733093%09red/bmor:101735832%09red/bmor:692591%09red/bmor:101746623%09red/bmor:101746557%09red/bmor:692990%09red/bmor:101744477%09red/bmor:101736652%09red/bmor:692488%09red/bmor:692629%09red/bmor:101746261%09red/bmor:692373%0…
Galactose metabolism	KEGG PATHWAY	bmor00052	7	30	0.00903062	0.370424	BGIBMGA010537|BGIBMGA010445|BGIBMGA001351|BGIBMGA014453|BGIBMGA011477|BGIBMGA001613|BGIBMGA008725	bmor:101742223|bmor:101747131|bmor:101746566|bmor:101739565|bmor:101745054|bmor:101745938|bmor:101744836|	101742223|101747131|101746566|101739565|101745054|101745938|101744836|	http://www.genome.jp/kegg-bin/show_pathway?bmor00052/bmor:101745054%09red/bmor:101746566%09red/bmor:101744836%09red/bmor:101739565%09red/bmor:101747131%09red/bmor:101745938%09red/bmor:101742223%09red
One carbon pool by folate	KEGG PATHWAY	bmor00670	4	13	0.0217124	0.370424	Novel01438|BGIBMGA002462|BGIBMGA004950|BGIBMGA014201	bmor:101747054|bmor:101741082|bmor:101743494|bmor:101747054|	101747054|101741082|101743494|101747054|	http://www.genome.jp/kegg-bin/show_pathway?bmor00670/bmor:101747054%09red/bmor:101741082%09red/bmor:101743494%09red
Circadian rhythm - fly	KEGG PATHWAY	bmor04711	3	7	0.0235986	0.370424	BGIBMGA006226|BGIBMGA006227|BGIBMGA013421	bmor:733065|bmor:733065|bmor:101738787|	733065|733065|101738787|	http://www.genome.jp/kegg-bin/show_pathway?bmor04711/bmor:733065%09red/bmor:101738787%09red
Starch and sucrose metabolism	KEGG PATHWAY	bmor00500	8	49	0.0307211	0.370424	BGIBMGA010445|BGIBMGA001876|BGIBMGA011477|BGIBMGA005240|BGIBMGA005182|BGIBMGA005665|BGIBMGA008725|BGIBMGA004965	bmor:101747131|bmor:101736381|bmor:101745054|bmor:100379324|bmor:101741435|bmor:693027|bmor:101744836|bmor:100174975|	101747131|101736381|101745054|100379324|101741435|693027|101744836|100174975|	http://www.genome.jp/kegg-bin/show_pathway?bmor00500/bmor:101745054%09red/bmor:101736381%09red/bmor:101744836%09red/bmor:100379324%09red/bmor:693027%09red/bmor:101747131%09red/bmor:100174975%09red/bmor:101741435%09red
Glycine, serine and threonine metabolism	KEGG PATHWAY	bmor00260	9	59	0.0318329	0.370424	BGIBMGA005710|BGIBMGA000068|BGIBMGA011601|BGIBMGA007190|BGIBMGA012872|BGIBMGA000158|BGIBMGA003865|BGIBMGA012309|BGIBMGA008010	bmor:101740594|bmor:101736392|bmor:101744960|bmor:101737245|bmor:101746910|bmor:100302629|bmor:101743217|bmor:101743755|bmor:101738292|	101740594|101736392|101744960|101737245|101746910|100302629|101743217|101743755|101738292|	http://www.genome.jp/kegg-bin/show_pathway?bmor00260/bmor:101740594%09red/bmor:101736392%09red/bmor:101743217%09red/bmor:100302629%09red/bmor:101743755%09red/bmor:101738292%09red/bmor:101746910%09red/bmor:101744960%09red/bmor:101737245%09red
Nitrogen metabolism	KEGG PATHWAY	bmor00910	4	15	0.0318992	0.370424	BGIBMGA002647|BGIBMGA008042|BGIBMGA004280|BGIBMGA008072	bmor:692876|bmor:101745801|bmor:101740405|bmor:101738069|	692876|101745801|101740405|101738069|	http://www.genome.jp/kegg-bin/show_pathway?bmor00910/bmor:101738069%09red/bmor:101745801%09red/bmor:101740405%09red/bmor:692876%09red
2-Oxocarboxylic acid metabolism	KEGG PATHWAY	bmor01210	5	23	0.0329266	0.370424	BGIBMGA011002|BGIBMGA011000|BGIBMGA011984|BGIBMGA007120|BGIBMGA007121	bmor:101745900|bmor:101742389|bmor:101747023|bmor:101738186|bmor:101738186|	101745900|101742389|101747023|101738186|101738186|	http://www.genome.jp/kegg-bin/show_pathway?bmor01210/bmor:101747023%09red/bmor:101745900%09red/bmor:101738186%09red/bmor:101742389%09red
Amino sugar and nucleotide sugar metabolism	KEGG PATHWAY	bmor00520	8	52	0.0401909	0.401909	BGIBMGA010445|BGIBMGA002961|BGIBMGA002960|BGIBMGA004859|BGIBMGA011477|BGIBMGA001613|Novel01500|BGIBMGA008725	bmor:101747131|bmor:101744621|bmor:101744621|bmor:101743965|bmor:101745054|bmor:101745938|bmor:101739659|bmor:101744836|	101747131|101744621|101744621|101743965|101745054|101745938|101739659|101744836|	http://www.genome.jp/kegg-bin/show_pathway?bmor00520/bmor:101745054%09red/bmor:101744836%09red/bmor:101739659%09red/bmor:101743965%09red/bmor:101747131%09red/bmor:101745938%09red/bmor:101744621%09red
Arginine and proline metabolism	KEGG PATHWAY	bmor00330	7	45	0.050912	0.458208	BGIBMGA005897|BGIBMGA010402|BGIBMGA011002|BGIBMGA011000|BGIBMGA007190|BGIBMGA004280|Novel01346	bmor:101742094|bmor:692889|bmor:101745900|bmor:101742389|bmor:101737245|bmor:101740405|bmor:101737917|	101742094|692889|101745900|101742389|101737245|101740405|101737917|	http://www.genome.jp/kegg-bin/show_pathway?bmor00330/bmor:101742094%09red/bmor:101745900%09red/bmor:101740405%09red/bmor:692889%09red/bmor:101737917%09red/bmor:101737245%09red/bmor:101742389%09red
Biosynthesis of amino acids	KEGG PATHWAY	bmor01230	10	78	0.0601561	0.492186	BGIBMGA012515|BGIBMGA011984|BGIBMGA011002|BGIBMGA011000|BGIBMGA007120|BGIBMGA007121|BGIBMGA003866|BGIBMGA004280|BGIBMGA012309|Novel01346	bmor:733097|bmor:101747023|bmor:101745900|bmor:101742389|bmor:101738186|bmor:101738186|bmor:101742825|bmor:101740405|bmor:101743755|bmor:101737917|	733097|101747023|101745900|101742389|101738186|101738186|101742825|101740405|101743755|101737917|	http://www.genome.jp/kegg-bin/show_pathway?bmor01230/bmor:101747023%09red/bmor:733097%09red/bmor:101745900%09red/bmor:101740405%09red/bmor:101742825%09red/bmor:101743755%09red/bmor:101737917%09red/bmor:101738186%09red/bmor:101742389%09red
Propanoate metabolism	KEGG PATHWAY	bmor00640	3	14	0.0954602	0.682389	BGIBMGA012780|BGIBMGA011223|BGIBMGA007824	bmor:101739881|bmor:101738903|bmor:101740061|	101739881|101738903|101740061|	http://www.genome.jp/kegg-bin/show_pathway?bmor00640/bmor:101738903%09red/bmor:101739881%09red/bmor:101740061%09red
Fructose and mannose metabolism	KEGG PATHWAY	bmor00051	5	33	0.0993869	0.682389	Novel02239|BGIBMGA011477|BGIBMGA012399|BGIBMGA014453|BGIBMGA001351	bmor:101738079|bmor:101745054|bmor:733025|bmor:101739565|bmor:101746566|	101738079|101745054|733025|101739565|101746566|	http://www.genome.jp/kegg-bin/show_pathway?bmor00051/bmor:101745054%09red/bmor:101746566%09red/bmor:101739565%09red/bmor:733025%09red/bmor:101738079%09red
Alanine, aspartate and glutamate metabolism	KEGG PATHWAY	bmor00250	5	34	0.108233	0.682389	BGIBMGA011601|BGIBMGA011984|Novel01346|BGIBMGA004280|Novel02159	bmor:101744960|bmor:101747023|bmor:101737917|bmor:101740405|bmor:101740215|	101744960|101747023|101737917|101740405|101740215|	http://www.genome.jp/kegg-bin/show_pathway?bmor00250/bmor:101747023%09red/bmor:101737917%09red/bmor:101740405%09red/bmor:101740215%09red/bmor:101744960%09red
Ribosome biogenesis in eukaryotes	KEGG PATHWAY	bmor03008	8	67	0.115196	0.682389	BGIBMGA009207|BGIBMGA003833|BGIBMGA006134|BGIBMGA011822|BGIBMGA006056|BGIBMGA012069|Novel00330|BGIBMGA004090	bmor:101744824|bmor:101744752|bmor:101739183|bmor:101746403|bmor:101746301|bmor:101739095|bmor:101745251|bmor:101735682|	101744824|101744752|101739183|101746403|101746301|101739095|101745251|101735682|	http://www.genome.jp/kegg-bin/show_pathway?bmor03008/bmor:101735682%09red/bmor:101746301%09red/bmor:101739095%09red/bmor:101746403%09red/bmor:101744752%09red/bmor:101744824%09red/bmor:101745251%09red/bmor:101739183%09red
Folate biosynthesis	KEGG PATHWAY	bmor00790	3	16	0.123753	0.682389	BGIBMGA009872|BGIBMGA008401|BGIBMGA008818	bmor:101747022|bmor:101743834|bmor:693074|	101747022|101743834|693074|	http://www.genome.jp/kegg-bin/show_pathway?bmor00790/bmor:101747022%09red/bmor:101743834%09red/bmor:693074%09red
Pentose and glucuronate interconversions	KEGG PATHWAY	bmor00040	7	59	0.138189	0.682389	BGIBMGA010402|BGIBMGA012399|BGIBMGA001351|BGIBMGA014453|Novel02239|BGIBMGA004965|BGIBMGA008725	bmor:692889|bmor:733025|bmor:101746566|bmor:101739565|bmor:101738079|bmor:100174975|bmor:101744836|	692889|733025|101746566|101739565|101738079|100174975|101744836|	http://www.genome.jp/kegg-bin/show_pathway?bmor00040/bmor:101746566%09red/bmor:692889%09red/bmor:101744836%09red/bmor:101739565%09red/bmor:733025%09red/bmor:100174975%09red/bmor:101738079%09red
Nicotinate and nicotinamide metabolism	KEGG PATHWAY	bmor00760	3	17	0.138907	0.682389	BGIBMGA014198|BGIBMGA011774|BGIBMGA010291	bmor:101743541|bmor:101736818|bmor:101746956|	101743541|101736818|101746956|	http://www.genome.jp/kegg-bin/show_pathway?bmor00760/bmor:101743541%09red/bmor:101746956%09red/bmor:101736818%09red
Metabolic pathways	KEGG PATHWAY	bmor01100	73	920	0.14406	0.682389	BGIBMGA004064|BGIBMGA011002|BGIBMGA011000|BGIBMGA005710|BGIBMGA001595|BGIBMGA008925|BGIBMGA008818|BGIBMGA001876|BGIBMGA010466|BGIBMGA001926|BGIBMGA011774|BGIBMGA001351|BGIBMGA010621|BGIBMGA011477|BGIBMGA010445|BGIBMGA012910|BGIBMGA013129|BGIBMGA013964|BGIBMGA007935|BGIBMGA011223|BGIBMGA010291|BGIBMGA010402|BGIBMGA011308|BGIBMGA012399|BGIBMGA001333|BGIBMGA000158|BGIBMGA005240|BGIBMGA010385|Novel02…	bmor:693097|bmor:101745900|bmor:101742389|bmor:101740594|bmor:100329149|bmor:692798|bmor:693074|bmor:101736381|bmor:101744377|bmor:692433|bmor:101736818|bmor:101746566|bmor:101741714|bmor:101745054|bmor:101747131|bmor:101746631|bmor:101742640|bmor:692828|bmor:732910|bmor:101738903|bmor:101746956|bmor:692889|bmor:733139|bmor:733025|bmor:692784|bmor:100302629|bmor:100379324|bmor:101743464|bmor:1017…	693097|101745900|101742389|101740594|100329149|692798|693074|101736381|101744377|692433|101736818|101746566|101741714|101745054|101747131|101746631|101742640|692828|732910|101738903|101746956|692889|733139|733025|692784|100302629|100379324|101743464|101738079|101739565|693027|101743541|101742825|101743494|101742003|101742623|101740215|101740254|101738589|778519|101744477|101738186|101738186|10173…	http://www.genome.jp/kegg-bin/show_pathway?bmor01100/bmor:100329149%09red/bmor:693074%09red/bmor:101736392%09red/bmor:101747131%09red/bmor:101745900%09red/bmor:101735463%09red/bmor:101746566%09red/bmor:101742825%09red/bmor:101744377%09red/bmor:101737917%09red/bmor:101744477%09red/bmor:101746910%09red/bmor:101742623%09red/bmor:101746631%09red/bmor:693097%09red/bmor:101737245%09red/bmor:100500748%0…
Other glycan degradation	KEGG PATHWAY	bmor00511	4	28	0.153659	0.691465	BGIBMGA006905|BGIBMGA010385|BGIBMGA013129|BGIBMGA001695	bmor:101743490|bmor:101743464|bmor:101742640|bmor:101736912|	101743490|101743464|101742640|101736912|	http://www.genome.jp/kegg-bin/show_pathway?bmor00511/bmor:101736912%09red/bmor:101743464%09red/bmor:101743490%09red/bmor:101742640%09red
beta-Alanine metabolism	KEGG PATHWAY	bmor00410	3	19	0.170913	0.732484	BGIBMGA005897|BGIBMGA001595|BGIBMGA010402	bmor:101742094|bmor:100329149|bmor:692889|	101742094|100329149|692889|	http://www.genome.jp/kegg-bin/show_pathway?bmor00410/bmor:100329149%09red/bmor:101742094%09red/bmor:692889%09red
Glutathione metabolism	KEGG PATHWAY	bmor00480	5	43	0.202876	0.809287	BGIBMGA010621|BGIBMGA008017|BGIBMGA005897|BGIBMGA001803|BGIBMGA002222	bmor:101741714|bmor:692370|bmor:101742094|bmor:101742623|bmor:692521|	101741714|692370|101742094|101742623|692521|	http://www.genome.jp/kegg-bin/show_pathway?bmor00480/bmor:101742623%09red/bmor:692521%09red/bmor:101742094%09red/bmor:692370%09red/bmor:101741714%09red
Fatty acid degradation	KEGG PATHWAY	bmor00071	4	32	0.206818	0.809287	BGIBMGA002576|BGIBMGA011308|BGIBMGA012660|BGIBMGA010402	bmor:101744100|bmor:733139|bmor:100500748|bmor:692889|	101744100|733139|100500748|692889|	http://www.genome.jp/kegg-bin/show_pathway?bmor00071/bmor:101744100%09red/bmor:692889%09red/bmor:733139%09red/bmor:100500748%09red
Glyoxylate and dicarboxylate metabolism	KEGG PATHWAY	bmor00630	4	33	0.220866	0.828246	BGIBMGA007120|BGIBMGA003865|BGIBMGA004280|BGIBMGA007121	bmor:101738186|bmor:101743217|bmor:101740405|bmor:101738186|	101738186|101743217|101740405|101738186|	http://www.genome.jp/kegg-bin/show_pathway?bmor00630/bmor:101740405%09red/bmor:101738186%09red/bmor:101743217%09red
Pantothenate and CoA biosynthesis	KEGG PATHWAY	bmor00770	2	13	0.256953	0.912953	BGIBMGA013924|BGIBMGA001595	bmor:101743809|bmor:100329149|	101743809|100329149|	http://www.genome.jp/kegg-bin/show_pathway?bmor00770/bmor:100329149%09red/bmor:101743809%09red
Peroxisome	KEGG PATHWAY	bmor04146	9	99	0.273928	0.912953	BGIBMGA002576|BGIBMGA011116|BGIBMGA007125|BGIBMGA004381|Novel00832|BGIBMGA014087|BGIBMGA007190|BGIBMGA011128|BGIBMGA011138	bmor:101744100|bmor:101744260|bmor:101738589|bmor:101738327|bmor:101743280|bmor:732921|bmor:101737245|bmor:101741864|bmor:101746898|	101744100|101744260|101738589|101738327|101743280|732921|101737245|101741864|101746898|	http://www.genome.jp/kegg-bin/show_pathway?bmor04146/bmor:101746898%09red/bmor:101744260%09red/bmor:101744100%09red/bmor:101743280%09red/bmor:101738589%09red/bmor:101738327%09red/bmor:732921%09red/bmor:101741864%09red/bmor:101737245%09red
Carbon metabolism	KEGG PATHWAY	bmor01200	9	99	0.273928	0.912953	BGIBMGA007723|BGIBMGA007824|BGIBMGA012780|BGIBMGA011984|BGIBMGA007120|BGIBMGA007121|BGIBMGA011477|BGIBMGA012309|BGIBMGA006246	bmor:101737545|bmor:101740061|bmor:101739881|bmor:101747023|bmor:101738186|bmor:101738186|bmor:101745054|bmor:101743755|bmor:101740919|	101737545|101740061|101739881|101747023|101738186|101738186|101745054|101743755|101740919|	http://www.genome.jp/kegg-bin/show_pathway?bmor01200/bmor:101745054%09red/bmor:101737545%09red/bmor:101739881%09red/bmor:101747023%09red/bmor:101743755%09red/bmor:101740919%09red/bmor:101738186%09red/bmor:101740061%09red
Pyruvate metabolism	KEGG PATHWAY	bmor00620	4	38	0.294174	0.912953	BGIBMGA011223|BGIBMGA000167|BGIBMGA006246|BGIBMGA010402	bmor:101738903|bmor:101743580|bmor:101740919|bmor:692889|	101738903|101743580|101740919|692889|	http://www.genome.jp/kegg-bin/show_pathway?bmor00620/bmor:101738903%09red/bmor:692889%09red/bmor:101740919%09red/bmor:101743580%09red
Citrate cycle (TCA cycle)	KEGG PATHWAY	bmor00020	4	38	0.294174	0.912953	BGIBMGA012780|BGIBMGA007824|BGIBMGA007120|BGIBMGA007121	bmor:101739881|bmor:101740061|bmor:101738186|bmor:101738186|	101739881|101740061|101738186|101738186|	http://www.genome.jp/kegg-bin/show_pathway?bmor00020/bmor:101739881%09red/bmor:101740061%09red/bmor:101738186%09red
ECM-receptor interaction	KEGG PATHWAY	bmor04512	3	28	0.331056	0.983468	Novel00071|BGIBMGA001836|Novel01677	bmor:692743|bmor:101743002|bmor:692743|	692743|101743002|692743|	http://www.genome.jp/kegg-bin/show_pathway?bmor04512/bmor:692743%09red/bmor:101743002%09red
Cysteine and methionine metabolism	KEGG PATHWAY	bmor00270	3	29	0.349408	0.983468	BGIBMGA005897|BGIBMGA012515|BGIBMGA004208	bmor:101742094|bmor:733097|bmor:692944|	101742094|733097|692944|	http://www.genome.jp/kegg-bin/show_pathway?bmor00270/bmor:692944%09red/bmor:733097%09red/bmor:101742094%09red
Aminoacyl-tRNA biosynthesis	KEGG PATHWAY	bmor00970	4	42	0.354813	0.983468	BGIBMGA007637|BGIBMGA009794|BGIBMGA004064|BGIBMGA010864	bmor:692991|bmor:101739619|bmor:693097|bmor:101735498|	692991|101739619|693097|101735498|	http://www.genome.jp/kegg-bin/show_pathway?bmor00970/bmor:101739619%09red/bmor:101735498%09red/bmor:693097%09red/bmor:692991%09red
Pyrimidine metabolism	KEGG PATHWAY	bmor00240	7	84	0.385744	0.983468	BGIBMGA008925|BGIBMGA010291|BGIBMGA004825|BGIBMGA001595|BGIBMGA011774|BGIBMGA010621|BGIBMGA014198	bmor:692798|bmor:101746956|bmor:101742003|bmor:100329149|bmor:101736818|bmor:101741714|bmor:101743541|	692798|101746956|101742003|100329149|101736818|101741714|101743541|	http://www.genome.jp/kegg-bin/show_pathway?bmor00240/bmor:101743541%09red/bmor:100329149%09red/bmor:101746956%09red/bmor:101741714%09red/bmor:101742003%09red/bmor:692798%09red/bmor:101736818%09red
Base excision repair	KEGG PATHWAY	bmor03410	2	19	0.40368	0.983468	BGIBMGA004825|BGIBMGA007132	bmor:101742003|bmor:101739562|	101742003|101739562|	http://www.genome.jp/kegg-bin/show_pathway?bmor03410/bmor:101739562%09red/bmor:101742003%09red
Valine, leucine and isoleucine degradation	KEGG PATHWAY	bmor00280	3	32	0.403993	0.983468	BGIBMGA011308|BGIBMGA012660|BGIBMGA010402	bmor:733139|bmor:100500748|bmor:692889|	733139|100500748|692889|	http://www.genome.jp/kegg-bin/show_pathway?bmor00280/bmor:692889%09red/bmor:733139%09red/bmor:100500748%09red
Sphingolipid metabolism	KEGG PATHWAY	bmor00600	3	33	0.421918	0.983468	BGIBMGA010466|BGIBMGA013129|BGIBMGA010385	bmor:101744377|bmor:101742640|bmor:101743464|	101744377|101742640|101743464|	http://www.genome.jp/kegg-bin/show_pathway?bmor00600/bmor:101744377%09red/bmor:101743464%09red/bmor:101742640%09red
Pentose phosphate pathway	KEGG PATHWAY	bmor00030	2	20	0.426956	0.983468	BGIBMGA008478|BGIBMGA010445	bmor:101745091|bmor:101747131|	101745091|101747131|	http://www.genome.jp/kegg-bin/show_pathway?bmor00030/bmor:101745091%09red/bmor:101747131%09red
Glycerolipid metabolism	KEGG PATHWAY	bmor00561	4	49	0.460139	0.983468	BGIBMGA010829|BGIBMGA014453|BGIBMGA001351|BGIBMGA010402	bmor:101740254|bmor:101739565|bmor:101746566|bmor:692889|	101740254|101739565|101746566|692889|	http://www.genome.jp/kegg-bin/show_pathway?bmor00561/bmor:101740254%09red/bmor:692889%09red/bmor:101746566%09red/bmor:101739565%09red
Protein export	KEGG PATHWAY	bmor03060	2	22	0.47202	0.983468	BGIBMGA005270|BGIBMGA007950	bmor:101746557|bmor:692373|	101746557|692373|	http://www.genome.jp/kegg-bin/show_pathway?bmor03060/bmor:692373%09red/bmor:101746557%09red
Insect hormone biosynthesis	KEGG PATHWAY	bmor00981	2	22	0.47202	0.983468	BGIBMGA013793|BGIBMGA009211	bmor:100307011|bmor:100307009|	100307011|100307009|	http://www.genome.jp/kegg-bin/show_pathway?bmor00981/bmor:100307009%09red/bmor:100307011%09red
Caffeine metabolism	KEGG PATHWAY	bmor00232	1	9	0.491939	0.983468	BGIBMGA001333	bmor:692784|	692784|	http://www.genome.jp/kegg-bin/show_pathway?bmor00232/bmor:692784%09red
Histidine metabolism	KEGG PATHWAY	bmor00340	1	9	0.491939	0.983468	BGIBMGA010402	bmor:692889|	692889|	http://www.genome.jp/kegg-bin/show_pathway?bmor00340/bmor:692889%09red
Steroid biosynthesis	KEGG PATHWAY	bmor00100	1	9	0.491939	0.983468	BGIBMGA004708	bmor:101739402|	101739402|	http://www.genome.jp/kegg-bin/show_pathway?bmor00100/bmor:101739402%09red
alpha-Linolenic acid metabolism	KEGG PATHWAY	bmor00592	2	23	0.493741	0.983468	BGIBMGA002576|BGIBMGA012910	bmor:101744100|bmor:101746631|	101744100|101746631|	http://www.genome.jp/kegg-bin/show_pathway?bmor00592/bmor:101744100%09red/bmor:101746631%09red
Purine metabolism	KEGG PATHWAY	bmor00230	10	138	0.505815	0.983468	BGIBMGA007935|BGIBMGA010291|BGIBMGA004825|BGIBMGA011774|BGIBMGA010621|BGIBMGA002462|BGIBMGA014198|BGIBMGA010445|BGIBMGA001333|Novel02159	bmor:732910|bmor:101746956|bmor:101742003|bmor:101736818|bmor:101741714|bmor:101741082|bmor:101743541|bmor:101747131|bmor:692784|bmor:101740215|	732910|101746956|101742003|101736818|101741714|101741082|101743541|101747131|692784|101740215|	http://www.genome.jp/kegg-bin/show_pathway?bmor00230/bmor:101743541%09red/bmor:692784%09red/bmor:101746956%09red/bmor:101740215%09red/bmor:101741714%09red/bmor:101742003%09red/bmor:101747131%09red/bmor:101736818%09red/bmor:101741082%09red/bmor:732910%09red
Ascorbate and aldarate metabolism	KEGG PATHWAY	bmor00053	3	38	0.50828	0.983468	BGIBMGA005786|BGIBMGA004965|BGIBMGA010402	bmor:100101177|bmor:100174975|bmor:692889|	100101177|100174975|692889|	http://www.genome.jp/kegg-bin/show_pathway?bmor00053/bmor:692889%09red/bmor:100174975%09red/bmor:100101177%09red
Glycolysis / Gluconeogenesis	KEGG PATHWAY	bmor00010	3	39	0.524749	0.983468	BGIBMGA011477|BGIBMGA010445|BGIBMGA010402	bmor:101745054|bmor:101747131|bmor:692889|	101745054|101747131|692889|	http://www.genome.jp/kegg-bin/show_pathway?bmor00010/bmor:692889%09red/bmor:101747131%09red/bmor:101745054%09red
Fatty acid biosynthesis	KEGG PATHWAY	bmor00061	1	10	0.525236	0.983468	BGIBMGA011223	bmor:101738903|	101738903|	http://www.genome.jp/kegg-bin/show_pathway?bmor00061/bmor:101738903%09red
Tryptophan metabolism	KEGG PATHWAY	bmor00380	2	25	0.535444	0.983468	BGIBMGA009276|BGIBMGA010402	bmor:101741137|bmor:692889|	101741137|692889|	http://www.genome.jp/kegg-bin/show_pathway?bmor00380/bmor:101741137%09red/bmor:692889%09red
Fatty acid metabolism	KEGG PATHWAY	bmor01212	4	56	0.558984	0.998501	BGIBMGA002576|BGIBMGA011223|BGIBMGA012660|BGIBMGA011308	bmor:101744100|bmor:101738903|bmor:100500748|bmor:733139|	101744100|101738903|100500748|733139|	http://www.genome.jp/kegg-bin/show_pathway?bmor01212/bmor:101738903%09red/bmor:101744100%09red/bmor:733139%09red/bmor:100500748%09red
Phenylalanine metabolism	KEGG PATHWAY	bmor00360	1	12	0.585441	0.998501	BGIBMGA003866	bmor:101742825|	101742825|	http://www.genome.jp/kegg-bin/show_pathway?bmor00360/bmor:101742825%09red
Phagosome	KEGG PATHWAY	bmor04145	5	74	0.59659	0.998501	BGIBMGA003441|BGIBMGA000475|BGIBMGA001836|Novel00383|BGIBMGA013964	bmor:100101153|bmor:692629|bmor:101743002|bmor:101735463|bmor:692828|	100101153|692629|101743002|101735463|692828|	http://www.genome.jp/kegg-bin/show_pathway?bmor04145/bmor:100101153%09red/bmor:101743002%09red/bmor:101735463%09red/bmor:692629%09red/bmor:692828%09red
Ether lipid metabolism	KEGG PATHWAY	bmor00565	2	30	0.629019	0.998501	BGIBMGA007125|BGIBMGA012910	bmor:101738589|bmor:101746631|	101738589|101746631|	http://www.genome.jp/kegg-bin/show_pathway?bmor00565/bmor:101746631%09red/bmor:101738589%09red
Fatty acid elongation	KEGG PATHWAY	bmor00062	1	14	0.638029	0.998501	BGIBMGA012660	bmor:100500748|	100500748|	http://www.genome.jp/kegg-bin/show_pathway?bmor00062/bmor:100500748%09red
Fanconi anemia pathway	KEGG PATHWAY	bmor03460	2	33	0.677771	0.998501	BGIBMGA008315|BGIBMGA012404	bmor:101738854|bmor:101738851|	101738854|101738851|	http://www.genome.jp/kegg-bin/show_pathway?bmor03460/bmor:101738854%09red/bmor:101738851%09red
FoxO signaling pathway	KEGG PATHWAY	bmor04068	4	66	0.681302	0.998501	BGIBMGA003654|BGIBMGA013938|Novel01978|BGIBMGA004776	bmor:692560|bmor:101742570|bmor:101745072|bmor:101741423|	692560|101742570|101745072|101741423|	http://www.genome.jp/kegg-bin/show_pathway?bmor04068/bmor:101742570%09red/bmor:101741423%09red/bmor:101745072%09red/bmor:692560%09red
Drug metabolism - other enzymes	KEGG PATHWAY	bmor00983	3	52	0.707845	0.998501	BGIBMGA004965|BGIBMGA001595|BGIBMGA008925	bmor:100174975|bmor:100329149|bmor:692798|	100174975|100329149|692798|	http://www.genome.jp/kegg-bin/show_pathway?bmor00983/bmor:692798%09red/bmor:100329149%09red/bmor:100174975%09red
Lysosome	KEGG PATHWAY	bmor04142	5	87	0.728688	0.998501	BGIBMGA008222|BGIBMGA001695|BGIBMGA004708|BGIBMGA013129|BGIBMGA008348	bmor:101744032|bmor:101736912|bmor:101739402|bmor:101742640|bmor:101743985|	101744032|101736912|101739402|101742640|101743985|	http://www.genome.jp/kegg-bin/show_pathway?bmor04142/bmor:101736912%09red/bmor:101743985%09red/bmor:101742640%09red/bmor:101744032%09red/bmor:101739402%09red
Jak-STAT signaling pathway	KEGG PATHWAY	bmor04630	1	19	0.74219	0.998501	BGIBMGA005582	bmor:100862764|	100862764|	http://www.genome.jp/kegg-bin/show_pathway?bmor04630/bmor:100862764%09red
Proteasome	KEGG PATHWAY	bmor03050	2	38	0.747306	0.998501	BGIBMGA000971|BGIBMGA011237	bmor:101737354|bmor:693113|	101737354|693113|	http://www.genome.jp/kegg-bin/show_pathway?bmor03050/bmor:101737354%09red/bmor:693113%09red
Notch signaling pathway	KEGG PATHWAY	bmor04330	1	20	0.759116	0.998501	Novel00527	bmor:692897|	692897|	http://www.genome.jp/kegg-bin/show_pathway?bmor04330/bmor:692897%09red
Regulation of autophagy	KEGG PATHWAY	bmor04140	1	20	0.759116	0.998501	BGIBMGA013841	bmor:101740494|	101740494|	http://www.genome.jp/kegg-bin/show_pathway?bmor04140/bmor:101740494%09red
Homologous recombination	KEGG PATHWAY	bmor03440	1	20	0.759116	0.998501	BGIBMGA012404	bmor:101738851|	101738851|	http://www.genome.jp/kegg-bin/show_pathway?bmor03440/bmor:101738851%09red
Inositol phosphate metabolism	KEGG PATHWAY	bmor00562	2	39	0.759564	0.998501	BGIBMGA005786|BGIBMGA006993	bmor:100101177|bmor:101737657|	100101177|101737657|	http://www.genome.jp/kegg-bin/show_pathway?bmor00562/bmor:101737657%09red/bmor:100101177%09red
Glycosylphosphatidylinositol(GPI)-anchor biosynthesis	KEGG PATHWAY	bmor00563	1	21	0.774933	0.998501	Novel02090	bmor:101738038|	101738038|	http://www.genome.jp/kegg-bin/show_pathway?bmor00563/bmor:101738038%09red
Dorso-ventral axis formation	KEGG PATHWAY	bmor04320	1	22	0.789714	0.998501	BGIBMGA001169	bmor:100862829|	100862829|	http://www.genome.jp/kegg-bin/show_pathway?bmor04320/bmor:100862829%09red
Porphyrin and chlorophyll metabolism	KEGG PATHWAY	bmor00860	2	42	0.793295	0.998501	BGIBMGA004965|BGIBMGA008010	bmor:100174975|bmor:101738292|	100174975|101738292|	http://www.genome.jp/kegg-bin/show_pathway?bmor00860/bmor:100174975%09red/bmor:101738292%09red
Terpenoid backbone biosynthesis	KEGG PATHWAY	bmor00900	1	23	0.803527	0.998501	BGIBMGA001926	bmor:692433|	692433|	http://www.genome.jp/kegg-bin/show_pathway?bmor00900/bmor:692433%09red
Arachidonic acid metabolism	KEGG PATHWAY	bmor00590	1	23	0.803527	0.998501	BGIBMGA012910	bmor:101746631|	101746631|	http://www.genome.jp/kegg-bin/show_pathway?bmor00590/bmor:101746631%09red
ABC transporters	KEGG PATHWAY	bmor02010	1	23	0.803527	0.998501	BGIBMGA007735	bmor:100862790|	100862790|	http://www.genome.jp/kegg-bin/show_pathway?bmor02010/bmor:100862790%09red
Drug metabolism - cytochrome P450	KEGG PATHWAY	bmor00982	2	45	0.822784	0.998501	BGIBMGA002222|BGIBMGA004965	bmor:692521|bmor:100174975|	692521|100174975|	http://www.genome.jp/kegg-bin/show_pathway?bmor00982/bmor:692521%09red/bmor:100174975%09red
mTOR signaling pathway	KEGG PATHWAY	bmor04150	2	45	0.822784	0.998501	BGIBMGA012675|Novel01978	bmor:100037427|bmor:101745072|	100037427|101745072|	http://www.genome.jp/kegg-bin/show_pathway?bmor04150/bmor:101745072%09red/bmor:100037427%09red
Metabolism of xenobiotics by cytochrome P450	KEGG PATHWAY	bmor00980	2	48	0.848447	0.998501	BGIBMGA002222|BGIBMGA004965	bmor:692521|bmor:100174975|	692521|100174975|	http://www.genome.jp/kegg-bin/show_pathway?bmor00980/bmor:692521%09red/bmor:100174975%09red
Biosynthesis of unsaturated fatty acids	KEGG PATHWAY	bmor01040	1	32	0.893463	0.998501	BGIBMGA002576	bmor:101744100|	101744100|	http://www.genome.jp/kegg-bin/show_pathway?bmor01040/bmor:101744100%09red
Lysine degradation	KEGG PATHWAY	bmor00310	1	32	0.893463	0.998501	BGIBMGA010402	bmor:692889|	692889|	http://www.genome.jp/kegg-bin/show_pathway?bmor00310/bmor:692889%09red
Retinol metabolism	KEGG PATHWAY	bmor00830	1	33	0.900474	0.998501	BGIBMGA004965	bmor:100174975|	100174975|	http://www.genome.jp/kegg-bin/show_pathway?bmor00830/bmor:100174975%09red
Nucleotide excision repair	KEGG PATHWAY	bmor03420	1	34	0.907024	0.998501	BGIBMGA004825	bmor:101742003|	101742003|	http://www.genome.jp/kegg-bin/show_pathway?bmor03420/bmor:101742003%09red
N-Glycan biosynthesis	KEGG PATHWAY	bmor00510	1	35	0.913144	0.998501	BGIBMGA002426	bmor:101744477|	101744477|	http://www.genome.jp/kegg-bin/show_pathway?bmor00510/bmor:101744477%09red
DNA replication	KEGG PATHWAY	bmor03030	1	37	0.924205	0.998501	BGIBMGA004825	bmor:101742003|	101742003|	http://www.genome.jp/kegg-bin/show_pathway?bmor03030/bmor:101742003%09red
mRNA surveillance pathway	KEGG PATHWAY	bmor03015	2	64	0.936428	0.998501	BGIBMGA011920|BGIBMGA013230	bmor:733099|bmor:733020|	733099|733020|	http://www.genome.jp/kegg-bin/show_pathway?bmor03015/bmor:733020%09red/bmor:733099%09red
Endocytosis	KEGG PATHWAY	bmor04144	3	86	0.937344	0.998501	BGIBMGA004613|BGIBMGA014618|BGIBMGA004614	bmor:101735965|bmor:733093|bmor:101735832|	101735965|733093|101735832|	http://www.genome.jp/kegg-bin/show_pathway?bmor04144/bmor:101735832%09red/bmor:101735965%09red/bmor:733093%09red
Neuroactive ligand-receptor interaction	KEGG PATHWAY	bmor04080	2	67	0.946272	0.998501	BGIBMGA003568|BGIBMGA001320	bmor:101738495|bmor:101739308|	101738495|101739308|	http://www.genome.jp/kegg-bin/show_pathway?bmor04080/bmor:101738495%09red/bmor:101739308%09red
Glycerophospholipid metabolism	KEGG PATHWAY	bmor00564	2	68	0.949218	0.998501	BGIBMGA012910|BGIBMGA010829	bmor:101746631|bmor:101740254|	101746631|101740254|	http://www.genome.jp/kegg-bin/show_pathway?bmor00564/bmor:101740254%09red/bmor:101746631%09red
Spliceosome	KEGG PATHWAY	bmor03040	4	122	0.969554	0.998501	BGIBMGA004613|BGIBMGA014618|BGIBMGA004614|BGIBMGA004573	bmor:101735965|bmor:733093|bmor:101735832|bmor:732941|	101735965|733093|101735832|732941|	http://www.genome.jp/kegg-bin/show_pathway?bmor03040/bmor:732941%09red/bmor:101735832%09red/bmor:101735965%09red/bmor:733093%09red
Hippo signaling pathway - fly	KEGG PATHWAY	bmor04391	1	55	0.977806	0.998501	BGIBMGA003591	bmor:692948|	692948|	http://www.genome.jp/kegg-bin/show_pathway?bmor04391/bmor:692948%09red
RNA degradation	KEGG PATHWAY	bmor03018	1	64	0.988008	0.998501	BGIBMGA009893	bmor:100301502|	100301502|	http://www.genome.jp/kegg-bin/show_pathway?bmor03018/bmor:100301502%09red
RNA transport	KEGG PATHWAY	bmor03013	3	125	0.991877	0.998501	BGIBMGA012675|Novel00330|Novel00351	bmor:100037427|bmor:101745251|bmor:733052|	100037427|101745251|733052|	http://www.genome.jp/kegg-bin/show_pathway?bmor03013/bmor:101745251%09red/bmor:733052%09red/bmor:100037427%09red
Ubiquitin mediated proteolysis	KEGG PATHWAY	bmor04120	1	84	0.996958	0.998501	BGIBMGA007893	bmor:101738581|	101738581|	http://www.genome.jp/kegg-bin/show_pathway?bmor04120/bmor:101738581%09red
Oxidative phosphorylation	KEGG PATHWAY	bmor00190	3	148	0.997763	0.998501	Novel00383|BGIBMGA000804|BGIBMGA013964	bmor:101735463|bmor:778519|bmor:692828|	101735463|778519|692828|	http://www.genome.jp/kegg-bin/show_pathway?bmor00190/bmor:101735463%09red/bmor:692828%09red/bmor:778519%09red
Ribosome	KEGG PATHWAY	bmor03010	2	127	0.998501	0.998501	BGIBMGA000395|BGIBMGA009130	bmor:692709|bmor:778514|	692709|778514|	http://www.genome.jp/kegg-bin/show_pathway?bmor03010/bmor:778514%09red/bmor:692709%09red
--------------------
#Term	Database	ID	Input number	Background number	P-Value	Corrected P-Value	Input	KEGG_ID/KO	Entrez_ID	Hyperlink
--------------------
#Term	Database	ID	Input number	Background number	P-Value	Corrected P-Value	Input	KEGG_ID/KO	Entrez_ID	Hyperlink
--------------------
