# Supplementary material for: Comparative transcriptome profiling of a thermal resistant vs. sensitive silkworm strain in response to high temperature under stressful humidity condition
Source: PLoS One. 2017 May 18;12(5):e0177641. doi: 10.1371/journal.pone.0177641 (PMC5436693; doi:10.1371/journal.pone.0177641)
Supplement: S10 Table — (XLSX) [file pone.0177641.s015.xlsx]

## Sheet: RT_24hvsST_24h.DEG
S10 Table. DEGs identified between RT_24h and ST_24h
Gene_id	readcount_RT_24h	readcount_ST_24h	log2.Fold_change.	pvalue	qvalue	Blast swiss prot
BGIBMGA000004	3.95908	27.058	-2.7728	5.3496e-07	7.981e-06	sp|P29981|CP4C1_BLADI Cytochrome P450 4C1 OS=Blaberus discoidalis GN=CYP4C1 PE=2 SV=1//2.15076e-54
BGIBMGA000013	887.861	0	11.193	6.8266e-115	9.8968e-113	-//-
BGIBMGA000017	8.28475	1266.98	-7.2567	0	0	sp|O76146|CECD_BOMMO Cecropin-D OS=Bombyx mori GN=CECD PE=2 SV=1//1.35163e-19
BGIBMGA000021	4.0324	469.975	-6.8648	6.7974e-123	1.0793e-120	sp|P04142|CECB_BOMMO Cecropin-B OS=Bombyx mori GN=CECB1 PE=1 SV=2//3.11392e-37
BGIBMGA000023	0	159.25	-10.085	8.305e-30	3.8196e-28	sp|P04142|CECB_BOMMO Cecropin-B OS=Bombyx mori GN=CECB1 PE=1 SV=2//3.11392e-37
BGIBMGA000024	0	226.706	-8.2725	5.7518e-53	4.4602e-51	sp|P04142|CECB_BOMMO Cecropin-B OS=Bombyx mori GN=CECB1 PE=1 SV=2//3.11392e-37
BGIBMGA000036	0	75.3578	-6.4204	1.0519e-21	3.8437e-20	sp|P04142|CECB_BOMMO Cecropin-B OS=Bombyx mori GN=CECB1 PE=1 SV=2//3.11392e-37
BGIBMGA000039	1.09975	511.131	-8.8604	5.0094e-109	6.8176e-107	sp|P48821|CECE_BOMMO Antibacterial peptide enbocin OS=Bombyx mori PE=3 SV=1//1.9908e-20
BGIBMGA000078	15.6897	56.0126	-1.8359	2.3309e-09	4.3971e-08	sp|Q4R7U0|TMC7_MACFA Transmembrane channel-like protein 7 OS=Macaca fascicularis GN=TMC7 PE=2 SV=1//1.39102e-67
BGIBMGA000115	6.59847	45.7078	-2.7922	6.4092e-11	1.3832e-09	sp|Q8R149|BUD13_MOUSE BUD13 homolog OS=Mus musculus GN=Bud13 PE=1 SV=1//1.11196e-40
BGIBMGA000127	10.9975	27.2477	-1.309	0.00049288	0.0045057	sp|Q503P2|NIP7_DANRE 60S ribosome subunit biogenesis protein NIP7 homolog OS=Danio rerio GN=nip7 PE=2 SV=1//1.63436e-97
BGIBMGA000132	776.567	350.174	1.149	1.6683e-17	5.2979e-16	sp|P79403|GANAB_PIG Neutral alpha-glucosidase AB OS=Sus scrofa GN=GANAB PE=1 SV=1//0
BGIBMGA000158	70.9702	189.785	-1.4191	7.4539e-22	2.7312e-20	sp|Q8UH55|BETA_AGRFC Oxygen-dependent choline dehydrogenase OS=Agrobacterium fabrum (strain C58 / ATCC 33970) GN=betA PE=3 SV=2//6.12853e-69
BGIBMGA000167	119.506	30.8512	1.9537	2.0698e-09	3.9494e-08	sp|Q6P7Q4|LGUL_RAT Lactoylglutathione lyase OS=Rattus norvegicus GN=Glo1 PE=1 SV=3//8.73643e-84
BGIBMGA000202	6.67179	50.4493	-2.9187	2.9035e-12	6.9276e-11	-//-
BGIBMGA000206	158.73	53.8631	1.5592	3.2608e-08	5.5544e-07	sp|P98133|FBN1_BOVIN Fibrillin-1 OS=Bos taurus GN=FBN1 PE=1 SV=1//7.77753e-08
BGIBMGA000207	221.709	71.7543	1.6275	8.3186e-12	1.9129e-10	sp|Q61555|FBN2_MOUSE Fibrillin-2 OS=Mus musculus GN=Fbn2 PE=1 SV=2//1.63029e-09
BGIBMGA000209	415.41	153.181	1.4393	2.5777e-16	7.7784e-15	sp|P35556|FBN2_HUMAN Fibrillin-2 OS=Homo sapiens GN=FBN2 PE=1 SV=3//9.83396e-09
BGIBMGA000281	3.66582	26.2994	-2.8428	6.0078e-07	8.9132e-06	sp|P83995|CU18B_LOCMI Cuticle protein 18.6, isoform B OS=Locusta migratoria PE=1 SV=1//9.90587e-23
BGIBMGA000311	22.8747	52.2194	-1.1908	4.6096e-06	6.0393e-05	sp|Q9V3B4|FADD_DROME Fas-associated death domain protein OS=Drosophila melanogaster GN=Fadd PE=1 SV=1//6.97238e-08
BGIBMGA000324	8810.42	2999.83	1.5543	0	0	sp|Q25504|CU16_MANSE Larval cuticle protein 16/17 OS=Manduca sexta GN=LCP16/17 PE=2 SV=1//2.80323e-36
BGIBMGA000327	0	38.8169	-8.0483	1.3702e-10	2.9008e-09	sp|O02387|CU17_BOMMO Larval cuticle protein LCP-17 OS=Bombyx mori GN=LCP17 PE=2 SV=1//1.21467e-36
BGIBMGA000328	1903.37	336.139	2.5014	7.9254e-190	1.7916e-187	sp|O02387|CU17_BOMMO Larval cuticle protein LCP-17 OS=Bombyx mori GN=LCP17 PE=2 SV=1//1.1186e-27
BGIBMGA000341	1245.42	56.8977	4.4521	1.9935e-233	5.5394e-231	sp|Q94984|CU15_MANSE Cuticle protein CP14.6 OS=Manduca sexta GN=CP14.6 PE=2 SV=1//2.30425e-16
BGIBMGA000346	918.8	250.476	1.8751	1.3056e-57	1.0749e-55	sp|P56561|CUD5_LOCMI Endocuticle structural glycoprotein ABD-5 OS=Locusta migratoria PE=1 SV=1//4.56291e-18
BGIBMGA000351	9.45781	27.6902	-1.5498	0.00011994	0.0012577	sp|Q58CU2|E41L5_BOVIN Band 4.1-like protein 5 OS=Bos taurus GN=EPB41L5 PE=2 SV=1//2.89657e-147
BGIBMGA000371	78.3752	15.552	2.3333	1.6218e-08	2.85e-07	sp|Q7M4E9|CUD3_SCHGR Endocuticle structural glycoprotein SgAbd-3 OS=Schistocerca gregaria PE=1 SV=1//9.002e-18
BGIBMGA000387	335.422	848.028	-1.3381	3.2877e-86	3.7801e-84	sp|Q9DBB9|CPN2_MOUSE Carboxypeptidase N subunit 2 OS=Mus musculus GN=Cpn2 PE=1 SV=2//2.69194e-07
BGIBMGA000395	2157.48	985.594	1.1303	7.0369e-44	4.7163e-42	sp|Q962S7|RL37_SPOFR 60S ribosomal protein L37 OS=Spodoptera frugiperda GN=RpL37 PE=3 SV=3//6.73646e-16
BGIBMGA000402	73.3897	18.0176	2.0262	1.2198e-06	1.7449e-05	sp|Q9UNW1|MINP1_HUMAN Multiple inositol polyphosphate phosphatase 1 OS=Homo sapiens GN=MINPP1 PE=1 SV=1//5.62988e-19
BGIBMGA000418	98.1706	35.972	1.4484	6.0687e-05	0.00066564	sp|O02437|YELL_DROSU Protein yellow OS=Drosophila subobscura GN=y PE=3 SV=1//2.91995e-55
BGIBMGA000419	249.862	122.836	1.0244	3.7541e-05	0.00042505	sp|Q8SPX7|CRYL1_BOVIN Lambda-crystallin homolog OS=Bos taurus GN=CRYL1 PE=2 SV=3//1.12155e-105
BGIBMGA000425	69.4306	23.2648	1.5774	0.00021514	0.0021542	sp|Q9NRZ7|PLCC_HUMAN 1-acyl-sn-glycerol-3-phosphate acyltransferase gamma OS=Homo sapiens GN=AGPAT3 PE=1 SV=1//2.66643e-74
BGIBMGA000475	729.424	329.754	1.1454	2.0791e-16	6.2881e-15	sp|Q7Z1E6|CALR_BOMMO Calreticulin OS=Bombyx mori GN=crt PE=1 SV=1//0
BGIBMGA000486	27.5669	59.6161	-1.1128	2.3875e-06	3.2931e-05	sp|Q25478|PER_MANSE Period circadian protein (Fragment) OS=Manduca sexta GN=per PE=2 SV=1//0
BGIBMGA000504	547.82	50.8918	3.4282	3.6674e-83	4.1104e-81	-//-
BGIBMGA000505	74.5627	13.8451	2.4291	1.3027e-08	2.2982e-07	-//-
BGIBMGA000529	34.312	97.4214	-1.5055	1.2088e-12	2.9747e-11	sp|O16796|NPL11_CAEEL Neprilysin-11 OS=Caenorhabditis elegans GN=nep-11 PE=1 SV=2//2.96494e-171
BGIBMGA000561	90.7656	248.263	-1.4517	9.701e-29	4.3129e-27	-//-
BGIBMGA000563	25.954	72.3233	-1.4785	1.3418e-09	2.6165e-08	sp|P18459|TY3H_DROME Tyrosine 3-monooxygenase OS=Drosophila melanogaster GN=ple PE=2 SV=2//0
BGIBMGA000583	61.9523	379.571	-2.6151	4.1974e-75	4.3398e-73	sp|O76537|PGRP_TRINI Peptidoglycan recognition protein OS=Trichoplusia ni GN=PGRP PE=1 SV=1//4.61526e-38
BGIBMGA000667	59.3862	17.0693	1.7987	9.287e-05	0.00098776	sp|P26739|BXB5_BOMMO Bombyxin B-5 OS=Bombyx mori GN=BBXB5 PE=3 SV=1//7.78351e-10
BGIBMGA000675	75.6625	13.9715	2.4371	9.3547e-09	1.6861e-07	sp|Q9HC58|NCKX3_HUMAN Sodium/potassium/calcium exchanger 3 OS=Homo sapiens GN=SLC24A3 PE=2 SV=4//2.02815e-14
BGIBMGA000681	48.3155	153.181	-1.6647	5.826e-21	2.0888e-19	-//-
BGIBMGA000688	1.61296	30.2822	-4.2307	1.7732e-09	3.4227e-08	sp|Q71RS6|NCKX5_HUMAN Sodium/potassium/calcium exchanger 5 OS=Homo sapiens GN=SLC24A5 PE=1 SV=1//8.60779e-81
BGIBMGA000712	29.9864	59.9954	-1.0005	7.9861e-06	0.00010077	-//-
BGIBMGA000772	103.816	24.0867	2.1077	2.3113e-09	4.3725e-08	sp|P12992|ESTJ_HELVI Juvenile hormone esterase OS=Heliothis virescens PE=1 SV=2//0
BGIBMGA000776	106.529	20.2303	2.3967	1.7485e-11	3.926e-10	sp|P12992|ESTJ_HELVI Juvenile hormone esterase OS=Heliothis virescens PE=1 SV=2//8.26647e-154
BGIBMGA000804	234.832	68.8462	1.7702	1.9685e-14	5.3691e-13	-//-
BGIBMGA000835	44.2098	90.973	-1.0411	1.9166e-08	3.3372e-07	-//-
BGIBMGA000855	32.2592	75.2946	-1.2228	2.3774e-08	4.0861e-07	sp|Q8SY41|BCAS3_DROME Breast carcinoma-amplified sequence 3 homolog OS=Drosophila melanogaster GN=rudhira PE=1 SV=1//1.20444e-16
BGIBMGA000861	3.1526	317.868	-6.6557	6.728e-85	7.6697e-83	-//-
BGIBMGA000875	84.1672	28.7017	1.5521	6.2029e-05	0.00067924	sp|Q29499|ACES_RABIT Acetylcholinesterase (Fragment) OS=Oryctolagus cuniculus GN=ACHE PE=2 SV=1//6.10004e-46
BGIBMGA000926	464.239	226.326	1.0365	1.1009e-08	1.9657e-07	sp|Q9W1G0|TALDO_DROME Probable transaldolase OS=Drosophila melanogaster GN=Tal PE=2 SV=2//2.72556e-154
BGIBMGA000971	11.2174	31.8627	-1.5061	4.8298e-05	0.00053905	sp|Q9CQT5|POMP_MOUSE Proteasome maturation protein OS=Mus musculus GN=Pomp PE=2 SV=1//1.70384e-31
BGIBMGA000993	15.983	38.8801	-1.2825	3.8457e-05	0.00043505	-//-
BGIBMGA001034	101.103	33.0639	1.6125	4.8809e-06	6.3635e-05	-//-
BGIBMGA001036	14.0034	40.3341	-1.5262	4.135e-06	5.4551e-05	sp|Q9VNI3|U609_DROME UPF0609 protein CG1218 OS=Drosophila melanogaster GN=CG1218 PE=1 SV=2//4.03793e-13
BGIBMGA001040	7.33163	30.0293	-2.0342	4.192e-06	5.5193e-05	-//-
BGIBMGA001044	18.1825	37.8686	-1.0585	0.00025381	0.0024888	sp|P12815|PDCD6_MOUSE Programmed cell death protein 6 OS=Mus musculus GN=Pdcd6 PE=1 SV=2//3.12132e-74
BGIBMGA001059	10.191	27.4373	-1.4288	0.00024618	0.0024268	sp|A2RRS8|CEP78_XENTR Centrosomal protein of 78 kDa OS=Xenopus tropicalis GN=cep78 PE=2 SV=1//4.13068e-30
BGIBMGA001098	31.8926	2.02303	3.9786	5.5795e-07	8.3055e-06	sp|P50430|ARSB_RAT Arylsulfatase B OS=Rattus norvegicus GN=Arsb PE=2 SV=2//1.67602e-78
BGIBMGA001103	13.4902	31.5466	-1.2256	0.00029746	0.0028688	sp|Q8TAE8|G45IP_HUMAN Growth arrest and DNA damage-inducible proteins-interacting protein 1 OS=Homo sapiens GN=GADD45GIP1 PE=1 SV=1//1.97504e-13
BGIBMGA001126	159.17	50.7021	1.6504	4.2669e-09	7.8933e-08	sp|Q9V8W3|RABEP_DROME Rab proteins geranylgeranyltransferase component A OS=Drosophila melanogaster GN=Rep PE=2 SV=1//1.80689e-102
BGIBMGA001150	1.46633	13.2761	-3.1786	0.00022172	0.0022152	sp|Q8K4D3|S36A1_MOUSE Proton-coupled amino acid transporter 1 OS=Mus musculus GN=Slc36a1 PE=2 SV=1//3.88352e-33
BGIBMGA001169	28.96	84.7143	-1.5485	1.7595e-11	3.9441e-10	sp|O01346|EGH_DROME Beta-1,4-mannosyltransferase egh OS=Drosophila melanogaster GN=egh PE=2 SV=1//4.34635e-130
BGIBMGA001173	689.1	156.279	2.1406	7.2899e-55	5.7532e-53	-//-
BGIBMGA001177	5.05883	49.3745	-3.2869	5.9631e-13	1.5149e-11	sp|Q96M20|CNBD2_HUMAN Cyclic nucleotide-binding domain-containing protein 2 OS=Homo sapiens GN=CNBD2 PE=2 SV=2//1.32025e-08
BGIBMGA001218	170.754	77.8234	1.1336	8.8111e-05	0.00094293	sp|O95757|HS74L_HUMAN Heat shock 70 kDa protein 4L OS=Homo sapiens GN=HSPA4L PE=1 SV=3//0
BGIBMGA001233	26.6871	53.6735	-1.0081	2.2253e-05	0.0002608	sp|Q9WVD5|ORNT1_MOUSE Mitochondrial ornithine transporter 1 OS=Mus musculus GN=Slc25a15 PE=1 SV=1//4.54252e-77
BGIBMGA001234	7.69822	27.1844	-1.8202	3.4296e-05	0.00039264	-//-
BGIBMGA001248	30.133	65.9381	-1.1298	5.6548e-07	8.4081e-06	-//-
BGIBMGA001274	124.198	47.1618	1.3969	1.4963e-05	0.0001811	sp|Q6GQ29|CBPQ_XENLA Carboxypeptidase Q OS=Xenopus laevis GN=cpq PE=2 SV=1//3.53699e-138
BGIBMGA001284	0	15.6785	-4.5705	1.1748e-05	0.00014508	sp|P10023|YGI2_BACTU Uncharacterized 30.3 kDa protein OS=Bacillus thuringiensis PE=4 SV=2//8.13731e-31
BGIBMGA001299	90.619	28.7649	1.6555	8.7656e-06	0.00010988	sp|Q6YBV0|S36A4_HUMAN Proton-coupled amino acid transporter 4 OS=Homo sapiens GN=SLC36A4 PE=1 SV=1//6.12746e-64
BGIBMGA001308	25.5874	1.95981	3.7066	1.4041e-05	0.00017134	sp|Q9VBV3|TAKT_DROME Protein takeout OS=Drosophila melanogaster GN=to PE=2 SV=1//1.24368e-14
BGIBMGA001320	609.699	110.445	2.4648	9.3706e-61	7.9606e-59	sp|P35035|TRY1_ANOGA Trypsin-1 OS=Anopheles gambiae GN=TRYP1 PE=2 SV=3//2.20269e-32
BGIBMGA001323	128.817	46.909	1.4574	3.738e-06	4.9706e-05	sp|Q8KWT4|BACC2_BACIU Bacilysin biosynthesis oxidoreductase BacC OS=Bacillus subtilis GN=bacC PE=3 SV=1//1.30251e-34
BGIBMGA001325	34.532	85.9155	-1.315	5.5339e-10	1.1099e-08	sp|Q9VBV3|TAKT_DROME Protein takeout OS=Drosophila melanogaster GN=to PE=2 SV=1//1.80444e-21
BGIBMGA001328	25.2208	54.4321	-1.1098	6.7554e-06	8.5973e-05	-//-
BGIBMGA001333	19.0622	201.165	-3.3996	7.294e-49	5.3748e-47	sp|O44111|URIC_DROSU Uricase (Fragment) OS=Drosophila subobscura GN=Uro PE=2 SV=1//3.07939e-94
BGIBMGA001346	37.538	111.14	-1.566	9.3182e-15	2.6e-13	-//-
BGIBMGA001347	2465.99	209.383	3.558	0	0	sp|P04148|SI25_BOMMO Fibrohexamerin OS=Bombyx mori GN=P25 PE=1 SV=1//4.99993e-147
BGIBMGA001348	156.017	25.1614	2.6324	2.4927e-18	8.1487e-17	sp|H9JTG9|AK2E4_BOMMO Aldo-keto reductase AKR2E4 OS=Bombyx mori GN=akr2e PE=1 SV=1//1.71233e-90
BGIBMGA001351	338.428	94.7662	1.8364	1.7539e-21	6.3568e-20	sp|H9JTG9|AK2E4_BOMMO Aldo-keto reductase AKR2E4 OS=Bombyx mori GN=akr2e PE=1 SV=1//2.0701e-95
BGIBMGA001411	85.9267	174.676	-1.0235	1.2119e-14	3.3603e-13	sp|Q7Z7E8|UB2Q1_HUMAN Ubiquitin-conjugating enzyme E2 Q1 OS=Homo sapiens GN=UBE2Q1 PE=1 SV=1//3.97574e-115
BGIBMGA001466	11.7306	30.788	-1.3921	0.00012839	0.001342	-//-
BGIBMGA001477	71.1902	159.693	-1.1655	2.3877e-15	6.8634e-14	-//-
BGIBMGA001480	4384.68	1989.46	1.1401	2.0506e-89	2.4203e-87	-//-
BGIBMGA001491	1981.08	910.742	1.1212	1.3374e-39	7.8928e-38	-//-
BGIBMGA001504	754.645	319.196	1.2414	1.9017e-20	6.6572e-19	sp|O76217|PE1_ANOGA Peritrophin-1 OS=Anopheles gambiae GN=Aper1 PE=2 SV=2//2.22244e-07
BGIBMGA001506	1664.5	68.9726	4.5929	0	0	sp|P54318|LIPR2_RAT Pancreatic lipase-related protein 2 OS=Rattus norvegicus GN=Pnliprp2 PE=1 SV=1//2.30026e-29
BGIBMGA001507	24.4877	3.41386	2.8426	0.00026361	0.002572	sp|Q64424|LIPR2_MYOCO Pancreatic lipase-related protein 2 OS=Myocastor coypus GN=PNLIPRP2 PE=1 SV=1//2.51197e-36
BGIBMGA001508	1213.17	116.324	3.3826	3.1574e-179	6.58e-177	sp|P07867|LIPC_RAT Hepatic triacylglycerol lipase OS=Rattus norvegicus GN=Lipc PE=2 SV=2//3.82084e-31
BGIBMGA001620	58.7997	9.41972	2.6421	7.6649e-08	1.2621e-06	-//-
BGIBMGA001627	82.1876	179.101	-1.1238	2.0142e-16	6.1196e-15	sp|Q6NVR5|LLPH_XENTR Protein LLP homolog OS=Xenopus tropicalis GN=llph PE=2 SV=1//1.52957e-10
BGIBMGA001630	63.7119	2.46557	4.6916	6.6279e-14	1.7787e-12	sp|B2D0J5|EST6_APIME Venom carboxylesterase-6 OS=Apis mellifera PE=2 SV=1//1.95779e-49
BGIBMGA001683	265.112	126.313	1.0696	6.361e-06	8.142e-05	sp|Q27U48|TBB1_GLOMM Tubulin beta-1 chain OS=Glossina morsitans morsitans PE=2 SV=1//0
BGIBMGA001695	25.2208	95.1455	-1.9155	1.8304e-15	5.2842e-14	sp|O09159|MA2B1_MOUSE Lysosomal alpha-mannosidase OS=Mus musculus GN=Man2b1 PE=2 SV=4//8.24838e-74
BGIBMGA001699	10.2643	28.0695	-1.4514	0.00018443	0.0018706	sp|P46060|RAGP1_HUMAN Ran GTPase-activating protein 1 OS=Homo sapiens GN=RANGAP1 PE=1 SV=1//4.71514e-73
BGIBMGA001711	21.9949	48.2998	-1.1348	1.7701e-05	0.00021136	sp|Q9CQ79|TXND9_MOUSE Thioredoxin domain-containing protein 9 OS=Mus musculus GN=Txndc9 PE=2 SV=1//1.0897e-73
BGIBMGA001745	9.45781	37.9318	-2.0038	2.8358e-07	4.3275e-06	sp|P05049|SNAK_DROME Serine protease snake OS=Drosophila melanogaster GN=snk PE=1 SV=2//7.53531e-54
BGIBMGA001755	109.241	242.131	-1.1483	3.9457e-22	1.4578e-20	sp|Q07171|GELS_DROME Gelsolin OS=Drosophila melanogaster GN=Gel PE=1 SV=2//8.46389e-117
BGIBMGA001793	6271.04	66.507	6.5591	0	0	-//-
BGIBMGA001803	151.398	15.2991	3.3068	2.3479e-23	9.1033e-22	sp|Q27245|YH24_CAEEL Putative aminopeptidase W07G4.4 OS=Caenorhabditis elegans GN=lap-2 PE=3 SV=1//5.7266e-93
BGIBMGA001816	0	14.9198	-5.0839	1.5917e-05	0.00019177	-//-
BGIBMGA001818	27.8602	58.731	-1.0759	4.287e-06	5.6389e-05	sp|P49793|NUP98_RAT Nuclear pore complex protein Nup98-Nup96 OS=Rattus norvegicus GN=Nup98 PE=1 SV=2//2.78141e-07
BGIBMGA001836	254.994	92.2374	1.467	5.5265e-11	1.1946e-09	sp|Q9R0G6|COMP_MOUSE Cartilage oligomeric matrix protein OS=Mus musculus GN=Comp PE=1 SV=2//3.31051e-177
BGIBMGA001876	418.343	120.686	1.7934	4.4039e-25	1.8355e-23	sp|Q23834|AM4N_DROAN Alpha-amylase 4N OS=Drosophila ananassae GN=Amy4N PE=3 SV=2//0
BGIBMGA001983	2827	661.151	2.0962	1.1776e-211	2.9085e-209	sp|Q03383|ACH1_BOMMO Antichymotrypsin-1 OS=Bombyx mori PE=1 SV=1//0
BGIBMGA002004	178.892	382.858	-1.0977	1.7419e-32	8.6049e-31	sp|Q9UG63|ABCF2_HUMAN ATP-binding cassette sub-family F member 2 OS=Homo sapiens GN=ABCF2 PE=1 SV=2//0
BGIBMGA002005	12.0972	32.242	-1.4143	7.7366e-05	0.00083283	sp|Q26365|ADT_DROME ADP,ATP carrier protein OS=Drosophila melanogaster GN=sesB PE=2 SV=4//1.49328e-166
BGIBMGA002038	16.2762	40.587	-1.3183	1.9615e-05	0.00023247	sp|Q9VMX1|KBP_DROME Protein KBP homolog OS=Drosophila melanogaster GN=CG14043 PE=2 SV=1//5.7926e-30
BGIBMGA002043	30.133	5.43689	2.4705	0.00025069	0.0024622	sp|P91119|PDE5_CAEEL Probable 3&apos;,5&apos;-cyclic phosphodiesterase pde-5 OS=Caenorhabditis elegans GN=pde-5 PE=3 SV=3//0
BGIBMGA002056	15.8363	38.7536	-1.2911	3.7104e-05	0.00042046	-//-
BGIBMGA002077	19.2822	45.3917	-1.2352	1.3137e-05	0.00016105	-//-
BGIBMGA002222	205.872	81.4269	1.3382	1.1474e-07	1.8459e-06	sp|P42860|GSTT1_LUCCU Glutathione S-transferase 1-1 OS=Lucilia cuprina GN=GST1 PE=1 SV=2//3.4798e-77
BGIBMGA002241	1556.58	480.406	1.6961	1.3604e-79	1.4752e-77	sp|P31401|VATB_MANSE V-type proton ATPase subunit B OS=Manduca sexta GN=VHA55 PE=2 SV=1//0
BGIBMGA002253	30.133	67.5818	-1.1653	2.5904e-07	3.985e-06	-//-
BGIBMGA002267	1.31969	16.7532	-3.6662	1.4717e-05	0.0001786	sp|Q964T1|CP4CU_BLAGE Cytochrome P450 4c21 OS=Blattella germanica GN=CYP4C21 PE=2 SV=1//1.1918e-62
BGIBMGA002270	1.02643	11.0634	-3.4301	0.0005509	0.0049848	sp|Q9DBW0|CP4V2_MOUSE Cytochrome P450 4V2 OS=Mus musculus GN=Cyp4v2 PE=1 SV=1//3.8675e-31
BGIBMGA002288	15.983	175.751	-3.4589	2.3964e-43	1.5823e-41	sp|P26305|LPSBP_PERAM Hemolymph lipopolysaccharide-binding protein OS=Periplaneta americana PE=1 SV=1//5.47559e-12
BGIBMGA002307	31.0128	6.19552	2.3236	0.00039852	0.0037458	sp|Q964T1|CP4CU_BLAGE Cytochrome P450 4c21 OS=Blattella germanica GN=CYP4C21 PE=2 SV=1//1.49831e-58
BGIBMGA002349	344.587	167.153	1.0437	6.6249e-07	9.8178e-06	sp|Q7T3H9|HYI_DANRE Putative hydroxypyruvate isomerase OS=Danio rerio GN=hyi PE=2 SV=2//1.33732e-76
BGIBMGA002384	67.1578	673.163	-3.3253	5.793e-157	1.0882e-154	-//-
BGIBMGA002406	168.554	7.52314	4.4857	2.5065e-33	1.2858e-31	sp|Q9BGI2|PRDX4_BOVIN Peroxiredoxin-4 OS=Bos taurus GN=PRDX4 PE=2 SV=1//1.76022e-116
BGIBMGA002426	19.7954	41.9778	-1.0845	9.4926e-05	0.001008	sp|P53624|MA121_DROME Mannosyl-oligosaccharide alpha-1,2-mannosidase isoform A OS=Drosophila melanogaster GN=alpha-Man-I PE=1 SV=2//0
BGIBMGA002441	0	10.6209	-4.4088	0.00033267	0.003183	-//-
BGIBMGA002456	32.4058	67.1392	-1.0509	1.2206e-06	1.7449e-05	sp|Q925Q9|SH3K1_RAT SH3 domain-containing kinase-binding protein 1 OS=Rattus norvegicus GN=Sh3kbp1 PE=1 SV=2//1.64069e-06
BGIBMGA002462	233.146	693.709	-1.5731	6.652e-84	7.5188e-82	sp|P31335|PUR9_CHICK Bifunctional purine biosynthesis protein PURH OS=Gallus gallus GN=ATIC PE=1 SV=1//0
BGIBMGA002464	22.7281	51.524	-1.1808	5.8939e-06	7.5879e-05	sp|Q00653|NFKB2_HUMAN Nuclear factor NF-kappa-B p100 subunit OS=Homo sapiens GN=NFKB2 PE=1 SV=4//5.49333e-10
BGIBMGA002539	569.668	244.597	1.2197	3.3794e-15	9.5697e-14	sp|Q9Z1G4|VPP1_MOUSE V-type proton ATPase 116 kDa subunit a isoform 1 OS=Mus musculus GN=Atp6v0a1 PE=1 SV=3//0
BGIBMGA002563	30.8662	1.01151	4.9314	1.2668e-07	2.0235e-06	-//-
BGIBMGA002565	352.945	774.567	-1.1339	3.457e-66	3.0738e-64	-//-
BGIBMGA002576	25.3675	1.95981	3.6942	1.5776e-05	0.00019024	sp|Q7KML2|ACOX1_DROME Probable peroxisomal acyl-coenzyme A oxidase 1 OS=Drosophila melanogaster GN=CG5009 PE=1 SV=1//0
BGIBMGA002594	143.627	51.9665	1.4667	8.7093e-07	1.2765e-05	sp|Q7QJX9|KAD2_ANOGA Adenylate kinase OS=Anopheles gambiae GN=Adk2 PE=3 SV=2//7.46793e-127
BGIBMGA002603	58.9463	248.2	-2.074	1.1089e-40	6.8156e-39	-//-
BGIBMGA002626	978.7	318.5	1.6196	2.653e-46	1.8922e-44	sp|Q8SY61|OB56D_DROME General odorant-binding protein 56d OS=Drosophila melanogaster GN=Obp56d PE=1 SV=2//4.16624e-12
BGIBMGA002635	408.445	844.741	-1.0484	2.9758e-66	2.6638e-64	sp|B0WC46|TRET1_CULQU Facilitated trehalose transporter Tret1 OS=Culex quinquefasciatus GN=Tret1 PE=3 SV=1//3.80751e-62
BGIBMGA002656	31.526	80.7947	-1.3577	9.3251e-10	1.848e-08	sp|Q8INR6|DOT1L_DROME Histone-lysine N-methyltransferase, H3 lysine-79 specific OS=Drosophila melanogaster GN=gpp PE=1 SV=2//3.06246e-16
BGIBMGA002662	33.5056	67.8979	-1.019	1.602e-06	2.2515e-05	-//-
BGIBMGA002689	481.835	38.3743	3.6503	4.1111e-78	4.422e-76	-//-
BGIBMGA002739	4.69225	252.436	-5.7495	2.0351e-70	1.9115e-68	sp|Q26431|ATT_BOMMO Attacin OS=Bombyx mori PE=2 SV=1//7.65532e-141
BGIBMGA002747	7.91816	103.617	-3.71	3.096e-27	1.3278e-25	sp|Q26431|ATT_BOMMO Attacin OS=Bombyx mori PE=2 SV=1//6.1274e-142
BGIBMGA002765	42.4502	0	8.3912	2.0336e-09	3.9027e-08	sp|Q98SP7|BBS2_DANRE Bardet-Biedl syndrome 2 protein homolog OS=Danio rerio GN=bbs2 PE=2 SV=1//1.61406e-09
BGIBMGA002769	2.78602	19.4084	-2.8004	2.0214e-05	0.00023901	sp|Q29HZ1|LANC3_DROPS LanC-like protein 3 homolog OS=Drosophila pseudoobscura pseudoobscura GN=GA15215 PE=3 SV=1//1.37323e-112
BGIBMGA002770	3.07929	114.111	-5.2117	6.7977e-33	3.4213e-31	sp|P45590|CU66_HYACE Larval/pupal rigid cuticle protein 66 OS=Hyalophora cecropia GN=CP66 PE=1 SV=1//1.12516e-29
BGIBMGA002885	19.0622	48.932	-1.3601	1.8647e-06	2.5988e-05	sp|Q3U435|MMP25_MOUSE Matrix metalloproteinase-25 OS=Mus musculus GN=Mmp25 PE=2 SV=1//8.8387e-63
BGIBMGA002899	79.7682	12.4543	2.6792	2.5691e-10	5.3207e-09	sp|P35502|ESTF_MYZPE Esterase FE4 OS=Myzus persicae PE=1 SV=1//1.10592e-35
BGIBMGA002900	14.6633	0	4.2727	0.00048363	0.0044363	sp|P12992|ESTJ_HELVI Juvenile hormone esterase OS=Heliothis virescens PE=1 SV=2//1.09583e-10
BGIBMGA002902	309.835	113.542	1.4483	1.0502e-12	2.5938e-11	sp|P35502|ESTF_MYZPE Esterase FE4 OS=Myzus persicae PE=1 SV=1//1.84908e-46
BGIBMGA002905	1966.42	744.98	1.4003	6.2722e-67	5.6909e-65	sp|P0C8L7|ACBP_HYPDU Putative acyl-CoA-binding protein OS=Hypsibius dujardini PE=3 SV=1//5.28552e-23
BGIBMGA002906	383.371	120.181	1.6735	2.3268e-20	8.1028e-19	sp|P31824|ACBP_MANSE Acyl-CoA-binding protein homolog OS=Manduca sexta PE=3 SV=1//3.35449e-45
BGIBMGA002907	50.9549	120.56	-1.2425	1.0407e-12	2.5751e-11	sp|Q8L5E0|ALL5B_OLEEU Superoxide dismutase [Cu-Zn] 2 OS=Olea europaea GN=OLE5 PE=1 SV=2//1.21633e-49
BGIBMGA002915	96.5576	197.372	-1.0315	1.7887e-16	5.4468e-15	sp|Q3SZZ2|XBP1_BOVIN X-box-binding protein 1 OS=Bos taurus GN=XBP1 PE=2 SV=1//1.9082e-16
BGIBMGA002937	8.65133	28.0695	-1.698	4.8573e-05	0.00054122	sp|B1B557|NOSL_BOMMO Nitric oxide synthase-like protein OS=Bombyx mori GN=NSL PE=2 SV=1//0
BGIBMGA002939	50.0017	11.0002	2.1844	1.9174e-05	0.00022773	sp|Q8VCC1|PGDH_MOUSE 15-hydroxyprostaglandin dehydrogenase [NAD(+)] OS=Mus musculus GN=Hpgd PE=2 SV=1//1.68648e-30
BGIBMGA002945	201.62	79.4671	1.3432	1.3645e-07	2.1769e-06	sp|Q8MJY8|PGDH_MACFA 15-hydroxyprostaglandin dehydrogenase [NAD(+)] OS=Macaca fascicularis GN=HPGD PE=2 SV=1//1.80777e-15
BGIBMGA003021	17.0827	35.4662	-1.0539	0.00041223	0.003853	sp|P10379|UZIP_DROME Protein unzipped OS=Drosophila melanogaster GN=uzip PE=1 SV=2//1.76772e-33
BGIBMGA003032	191.869	27.4373	2.8059	4.2873e-24	1.7172e-22	sp|P10123|RLBP1_BOVIN Retinaldehyde-binding protein 1 OS=Bos taurus GN=RLBP1 PE=1 SV=4//2.57329e-36
BGIBMGA003057	311.888	94.1972	1.7273	7.3926e-18	2.3874e-16	sp|P07190|MAL1_DROME Maltase A1 OS=Drosophila melanogaster GN=Mal-A1 PE=2 SV=2//0
BGIBMGA003062	10.1177	38.4375	-1.9256	4.0266e-07	6.0616e-06	sp|P45590|CU66_HYACE Larval/pupal rigid cuticle protein 66 OS=Hyalophora cecropia GN=CP66 PE=1 SV=1//6.26573e-24
BGIBMGA003065	37.8312	329.69	-3.1235	9.3053e-75	9.5469e-73	sp|P45590|CU66_HYACE Larval/pupal rigid cuticle protein 66 OS=Hyalophora cecropia GN=CP66 PE=1 SV=1//5.11076e-20
BGIBMGA003066	245.316	111.33	1.1398	2.2003e-06	3.0462e-05	sp|Q69BK3|UCRI_PONPY Cytochrome b-c1 complex subunit Rieske, mitochondrial OS=Pongo pygmaeus GN=UQCRFS1 PE=3 SV=1//5.04839e-100
BGIBMGA003095	2.56607	26.7419	-3.3815	8.9112e-08	1.4512e-06	sp|P45590|CU66_HYACE Larval/pupal rigid cuticle protein 66 OS=Hyalophora cecropia GN=CP66 PE=1 SV=1//2.06216e-20
BGIBMGA003129	99.4903	23.3913	2.0886	6.535e-09	1.1956e-07	sp|Q8IUQ0|CLVS1_HUMAN Clavesin-1 OS=Homo sapiens GN=CLVS1 PE=1 SV=1//2.97084e-29
BGIBMGA003160	1.97954	22.1901	-3.4867	8.8035e-07	1.2889e-05	sp|P08155|KRH1_DROME Krueppel homolog 1 OS=Drosophila melanogaster GN=Kr-h1 PE=2 SV=2//6.40333e-13
BGIBMGA003180	5.57204	23.6441	-2.0852	3.5902e-05	0.00040788	sp|Q75N73|S39AE_MOUSE Zinc transporter ZIP14 OS=Mus musculus GN=Slc39a14 PE=1 SV=1//6.73179e-58
BGIBMGA003187	13.6368	33.7593	-1.3078	0.00010585	0.0011186	sp|Q9D8Z1|ASCC1_MOUSE Activating signal cointegrator 1 complex subunit 1 OS=Mus musculus GN=Ascc1 PE=2 SV=1//1.08776e-25
BGIBMGA003199	30.133	157.038	-2.3817	9.5818e-30	4.3917e-28	sp|P48861|DDC_MANSE Aromatic-L-amino-acid decarboxylase OS=Manduca sexta GN=Ddc PE=2 SV=1//0
BGIBMGA003221	394.589	963.025	-1.2872	1.0566e-93	1.2811e-91	sp|Q99ME9|NOG1_MOUSE Nucleolar GTP-binding protein 1 OS=Mus musculus GN=Gtpbp4 PE=2 SV=3//2.48815e-174
BGIBMGA003268	15.4697	39.3858	-1.3482	2.0708e-05	0.00024443	sp|O02833|ALS_PAPHA Insulin-like growth factor-binding protein complex acid labile subunit OS=Papio hamadryas GN=IGFALS PE=2 SV=1//1.04978e-14
BGIBMGA003277	18.4024	42.7997	-1.2177	2.6828e-05	0.00031115	-//-
BGIBMGA003279	13.7102	30.9776	-1.176	0.00045691	0.0042174	sp|Q9V9E3|PREP_DROME Presequence protease, mitochondrial OS=Drosophila melanogaster GN=CG3107 PE=2 SV=2//8.26804e-67
BGIBMGA003292	57.9199	350.616	-2.5978	3.8573e-69	3.5727e-67	-//-
BGIBMGA003323	3017.77	399.042	2.9189	0	0	-//-
BGIBMGA003326	4335.93	907.328	2.2566	0	0	-//-
BGIBMGA003327	67.8176	238.781	-1.816	1.4029e-34	7.3666e-33	-//-
BGIBMGA003332	29.6198	77.9498	-1.396	1.0429e-09	2.0546e-08	sp|Q9SJM7|URH1_ARATH Uridine nucleosidase 1 OS=Arabidopsis thaliana GN=URH1 PE=1 SV=2//3.01095e-15
BGIBMGA003344	44.4297	115.313	-1.376	1.7714e-13	4.6326e-12	-//-
BGIBMGA003409	47.2157	118.284	-1.3249	2.7053e-13	7.0062e-12	sp|D3Z5L6|S18B1_MOUSE MFS-type transporter SLC18B1 OS=Mus musculus GN=Slc18b1 PE=2 SV=2//6.29954e-39
BGIBMGA003441	54.5474	3.60352	3.92	7.7882e-11	1.6754e-09	sp|P18699|TBB_LYMST Tubulin beta chain (Fragment) OS=Lymnaea stagnalis PE=2 SV=1//1.66935e-36
BGIBMGA003452	120.679	252.373	-1.0644	2.6954e-21	9.7427e-20	-//-
BGIBMGA003508	270.537	35.0237	2.9494	1.9199e-35	1.0202e-33	-//-
BGIBMGA003512	1724.47	458.089	1.9125	1.894e-110	2.6314e-108	sp|Q95X01|MYRO1_BREBR Myrosinase 1 OS=Brevicoryne brassicae PE=1 SV=1//1.63131e-146
BGIBMGA003541	0	29.5868	-5.4867	1.1689e-09	2.2995e-08	-//-
BGIBMGA003566	1249.16	593.379	1.0739	6.3863e-23	2.4406e-21	sp|P35042|TRYP_CHOFU Trypsin CFT-1 OS=Choristoneura fumiferana PE=1 SV=1//6.46299e-109
BGIBMGA003567	7534.57	3712.32	1.0212	5.2081e-113	7.3897e-111	sp|P35045|TRYA_MANSE Trypsin, alkaline A OS=Manduca sexta PE=2 SV=1//9.88622e-116
BGIBMGA003654	27.4936	107.916	-1.9727	8.428e-18	2.7021e-16	sp|Q9PVZ4|INSR_XENLA Insulin receptor OS=Xenopus laevis GN=insr PE=1 SV=1//0
BGIBMGA003661	10.9975	38.7536	-1.8172	7.7184e-07	1.1363e-05	-//-
BGIBMGA003683	10.1177	30.0293	-1.5695	5.5245e-05	0.00060996	sp|P29981|CP4C1_BLADI Cytochrome P450 4C1 OS=Blaberus discoidalis GN=CYP4C1 PE=2 SV=1//2.97931e-89
BGIBMGA003693	64.9583	13.4658	2.2702	4.9147e-07	7.3486e-06	sp|Q01158|LUCI_LUCLA Luciferin 4-monooxygenase OS=Luciola lateralis PE=2 SV=1//1.83723e-109
BGIBMGA003704	63.8585	132.572	-1.0538	8.5588e-12	1.9648e-10	sp|P22813|HSF_DROME Heat shock factor protein OS=Drosophila melanogaster GN=Hsf PE=1 SV=1//4.82663e-24
BGIBMGA003718	577.806	176.193	1.7134	3.093e-31	1.4786e-29	sp|Q6DED0|TR1L1_XENLA Translocating chain-associated membrane protein 1-like 1 OS=Xenopus laevis GN=tram1l1 PE=2 SV=1//2.38606e-65
BGIBMGA003723	46.116	8.21855	2.4883	5.252e-06	6.8274e-05	sp|Q8NFT8|DNER_HUMAN Delta and Notch-like epidermal growth factor-related receptor OS=Homo sapiens GN=DNER PE=1 SV=1//1.81187e-51
BGIBMGA003729	76.9822	170.946	-1.1509	4.0391e-16	1.2079e-14	sp|Q9H0G5|NSRP1_HUMAN Nuclear speckle splicing regulatory protein 1 OS=Homo sapiens GN=NSRP1 PE=1 SV=1//2.51751e-26
BGIBMGA003745	211.811	650.909	-1.6197	3.0555e-81	3.368e-79	-//-
BGIBMGA003771	22.5814	52.093	-1.206	4.0678e-06	5.3717e-05	sp|Q8NCC3|PAG15_HUMAN Group XV phospholipase A2 OS=Homo sapiens GN=PLA2G15 PE=1 SV=2//1.28959e-112
BGIBMGA003791	1.53964	18.6498	-3.5985	5.4065e-06	7.0145e-05	-//-
BGIBMGA003865	2.27281	20.736	-3.1896	3.8253e-06	5.0716e-05	sp|P23434|GCSH_HUMAN Glycine cleavage system H protein, mitochondrial OS=Homo sapiens GN=GCSH PE=1 SV=2//1.21315e-43
BGIBMGA003866	86.0001	473.578	-2.4612	1.239e-88	1.4496e-86	sp|P17276|PH4H_DROME Protein henna OS=Drosophila melanogaster GN=Hn PE=2 SV=3//0
BGIBMGA003870	4.83888	18.3337	-1.9218	0.00047161	0.004341	sp|O61734|CYCL_DROME Protein cycle OS=Drosophila melanogaster GN=cyc PE=1 SV=2//4.06331e-129
BGIBMGA003901	10.3376	33.3167	-1.6883	1.0206e-05	0.00012698	sp|P06576|ATPB_HUMAN ATP synthase subunit beta, mitochondrial OS=Homo sapiens GN=ATP5B PE=1 SV=3//0
BGIBMGA003917	30.7929	169.176	-2.4579	9.1239e-33	4.5577e-31	sp|Q5XGE9|LIPH_XENTR Lipase member H OS=Xenopus tropicalis GN=liph PE=2 SV=1//6.97142e-25
BGIBMGA003920	6.01194	540.654	-6.4907	1.9948e-144	3.5954e-142	sp|P54316|LIPR1_RAT Inactive pancreatic lipase-related protein 1 OS=Rattus norvegicus GN=Pnliprp1 PE=2 SV=1//3.0728e-17
BGIBMGA003945	23.3879	47.0354	-1.008	7.1899e-05	0.00077963	sp|Q964T2|CP9E2_BLAGE Cytochrome P450 9e2 OS=Blattella germanica GN=CYP9E2 PE=2 SV=1//7.38872e-158
BGIBMGA003977	137.615	33.8857	2.0219	3.3064e-11	7.2531e-10	sp|Q9GMB8|SYSC_BOVIN Serine--tRNA ligase, cytoplasmic OS=Bos taurus GN=SARS PE=2 SV=3//0
BGIBMGA004002	426.334	1041.99	-1.2893	2.0988e-101	2.7445e-99	-//-
BGIBMGA004004	623.995	17.1325	5.1867	2.3184e-127	3.8175e-125	-//-
BGIBMGA004006	10246.2	6.06908	10.721	0	0	-//-
BGIBMGA004007	0	25.4143	-5.6676	1.7684e-08	3.0952e-07	-//-
BGIBMGA004011	4886.46	15874.5	-1.6999	0	0	-//-
BGIBMGA004041	881.556	14.667	5.9094	1.5127e-184	3.3627e-182	sp|Q27377|OB10_DROME Putative odorant-binding protein A10 OS=Drosophila melanogaster GN=a10 PE=1 SV=2//6.0126e-08
BGIBMGA004049	0	27.4373	-6.5478	8.6589e-09	1.567e-07	-//-
BGIBMGA004064	34.2387	79.3406	-1.2124	1.1744e-08	2.0885e-07	sp|Q16UG2|GATB_AEDAE Glutamyl-tRNA(Gln) amidotransferase subunit B, mitochondrial OS=Aedes aegypti GN=AAEL009908 PE=3 SV=1//0
BGIBMGA004065	29.2532	77.0015	-1.3963	1.3098e-09	2.5578e-08	sp|Q9W1C9|PEB3_DROME Ejaculatory bulb-specific protein 3 OS=Drosophila melanogaster GN=PebIII PE=1 SV=2//3.27093e-25
BGIBMGA004066	20.9685	79.9096	-1.9301	2.5651e-13	6.6562e-12	sp|Q9W1C9|PEB3_DROME Ejaculatory bulb-specific protein 3 OS=Drosophila melanogaster GN=PebIII PE=1 SV=2//7.01073e-28
BGIBMGA004072	11.584	28.4488	-1.2962	0.00039749	0.0037388	-//-
BGIBMGA004074	3.88577	93.5018	-4.5887	9.4176e-27	4.013e-25	-//-
BGIBMGA004075	40.9838	199.458	-2.283	5.4952e-36	2.9915e-34	-//-
BGIBMGA004123	902.597	4783.64	-2.406	0	0	-//-
BGIBMGA004124	1859.52	476.423	1.9646	7.1477e-125	1.1486e-122	-//-
BGIBMGA004125	271.05	123.784	1.1307	8.4945e-07	1.2477e-05	-//-
BGIBMGA004140	71.85	21.1154	1.7667	2.3931e-05	0.00027974	sp|Q9V9A7|MCCB_DROME Probable methylcrotonoyl-CoA carboxylase beta chain, mitochondrial OS=Drosophila melanogaster GN=l(2)04524 PE=2 SV=1//0
BGIBMGA004143	5.42541	21.874	-2.0114	9.3871e-05	0.00099762	sp|Q9VZV5|CYHR1_DROME Cysteine and histidine-rich protein 1 homolog OS=Drosophila melanogaster GN=CG32486 PE=2 SV=2//6.73359e-45
BGIBMGA004247	52.9344	15.2991	1.7908	0.00023855	0.0023603	sp|Q5ZJD8|TMM68_CHICK Transmembrane protein 68 OS=Gallus gallus GN=TMEM68 PE=2 SV=1//1.41243e-87
BGIBMGA004249	32.1126	3.79318	3.0817	1.0835e-05	0.00013443	sp|Q3URE1|ACSF3_MOUSE Acyl-CoA synthetase family member 3, mitochondrial OS=Mus musculus GN=Acsf3 PE=2 SV=2//8.58705e-93
BGIBMGA004277	12.757	0	6.0717	0.00048674	0.0044526	sp|P20007|PCKG_DROME Phosphoenolpyruvate carboxykinase [GTP] OS=Drosophila melanogaster GN=Pepck PE=2 SV=2//0
BGIBMGA004280	18.4024	109.812	-2.5771	1.1036e-22	4.1464e-21	sp|P20478|GLNA2_DROME Glutamine synthetase 2 cytoplasmic OS=Drosophila melanogaster GN=Gs2 PE=2 SV=3//6.24308e-149
BGIBMGA004281	10.6309	27.8166	-1.3877	0.00027924	0.0027086	-//-
BGIBMGA004285	1044.1	4614.4	-2.1439	0	0	-//-
BGIBMGA004287	352.432	1317.75	-1.9027	2.4885e-191	5.8228e-189	-//-
BGIBMGA004288	1145.57	3014.5	-1.3959	0	0	-//-
BGIBMGA004289	682.209	1919.85	-1.4927	1.407e-216	3.5406e-214	-//-
BGIBMGA004290	965.576	2451.53	-1.3442	6.916e-247	2.0053e-244	-//-
BGIBMGA004291	18.3291	12050.4	-9.3607	0	0	-//-
BGIBMGA004292	6.59847	4533.8	-9.4244	0	0	-//-
BGIBMGA004294	274.643	936.536	-1.7698	4.8334e-127	7.8616e-125	sp|D8KY57|SSP_BOMIG Probable salivary secreted peptide OS=Bombus ignitus PE=2 SV=1//9.05068e-09
BGIBMGA004340	9.16454	45.4549	-2.3103	1.8412e-09	3.5488e-08	-//-
BGIBMGA004381	15.6897	51.2079	-1.7065	3.7705e-08	6.4144e-07	sp|Q8HXW8|PEX10_MACFA Peroxisome biogenesis factor 10 OS=Macaca fascicularis GN=PEX10 PE=2 SV=1//1.11013e-22
BGIBMGA004394	4907.5	61.7656	6.312	0	0	sp|P09334|LP1_BOMMO Low molecular 30 kDa lipoprotein PBMHP-6 OS=Bombyx mori GN=LP PE=2 SV=1//5.06825e-180
BGIBMGA004395	238.718	1.89659	6.9758	1.4698e-50	1.1075e-48	sp|Q00801|L302_BOMMO Low molecular mass 30 kDa lipoprotein 21G1 OS=Bombyx mori GN=21G1 PE=2 SV=1//0
BGIBMGA004396	17969.7	31.0408	9.1772	0	0	sp|Q00802|L301_BOMMO Low molecular mass 30 kDa lipoprotein 19G1 OS=Bombyx mori GN=19G1 PE=1 SV=1//0
BGIBMGA004397	23063.4	18.5234	10.282	0	0	sp|Q00802|L301_BOMMO Low molecular mass 30 kDa lipoprotein 19G1 OS=Bombyx mori GN=19G1 PE=1 SV=1//1.64343e-178
BGIBMGA004398	430.22	44.6331	3.2689	1.9442e-62	1.6729e-60	sp|P09336|LP3_BOMMO Low molecular 30 kDa lipoprotein PBMHPC-19 OS=Bombyx mori GN=LP PE=2 SV=1//1.97945e-38
BGIBMGA004399	1418.6	7.27026	7.6082	7.9198e-281	2.4007e-278	sp|P09335|LP2_BOMMO Low molecular 30 kDa lipoprotein PBMHP-12 OS=Bombyx mori GN=LP PE=2 SV=1//0
BGIBMGA004400	348.326	3.5403	6.6204	8.2797e-74	8.303e-72	sp|Q00802|L301_BOMMO Low molecular mass 30 kDa lipoprotein 19G1 OS=Bombyx mori GN=19G1 PE=1 SV=1//7.66166e-138
BGIBMGA004420	19.3555	105.45	-2.4457	5.8981e-21	2.109e-19	sp|O01382|DRICE_DROME Caspase OS=Drosophila melanogaster GN=Drice PE=1 SV=2//2.41563e-29
BGIBMGA004436	80.8679	184.981	-1.1937	5.8539e-18	1.8997e-16	sp|A9ZSY3|TRET1_BOMMO Facilitated trehalose transporter Tret1 OS=Bombyx mori GN=Tret1 PE=1 SV=1//3.5113e-54
BGIBMGA004457	4964.32	56.6448	6.4535	0	0	sp|P09335|LP2_BOMMO Low molecular 30 kDa lipoprotein PBMHP-12 OS=Bombyx mori GN=LP PE=2 SV=1//3.93354e-136
BGIBMGA004463	0	36.857	-5.9736	1.3946e-11	3.1581e-10	sp|P19616|VITM_MANSE Microvitellogenin OS=Manduca sexta GN=MVG PE=2 SV=1//2.11889e-71
BGIBMGA004464	293.265	769.762	-1.3922	9.0225e-82	1.0028e-79	sp|Q00801|L302_BOMMO Low molecular mass 30 kDa lipoprotein 21G1 OS=Bombyx mori GN=21G1 PE=2 SV=1//7.82583e-89
BGIBMGA004476	13.6368	0	4.7694	0.00049584	0.0045296	sp|P19616|VITM_MANSE Microvitellogenin OS=Manduca sexta GN=MVG PE=2 SV=1//8.26395e-50
BGIBMGA004505	4.61893	18.3337	-1.9889	0.00037626	0.003549	sp|P0C872|JMJD7_MOUSE JmjC domain-containing protein 7 OS=Mus musculus GN=Jmjd7 PE=2 SV=1//5.9822e-87
BGIBMGA004515	392.536	50.4493	2.9599	7.2732e-51	5.5117e-49	sp|P82147|L2EFL_DROME Protein lethal(2)essential for life OS=Drosophila melanogaster GN=l(2)efl PE=1 SV=1//4.06446e-43
BGIBMGA004534	372.52	179.101	1.0565	1.4417e-07	2.281e-06	sp|Q16720|AT2B3_HUMAN Plasma membrane calcium-transporting ATPase 3 OS=Homo sapiens GN=ATP2B3 PE=1 SV=3//0
BGIBMGA004541	84.7537	24.9085	1.7666	4.4705e-06	5.8629e-05	sp|P82147|L2EFL_DROME Protein lethal(2)essential for life OS=Drosophila melanogaster GN=l(2)efl PE=1 SV=1//6.99624e-41
BGIBMGA004562	10.1177	59.4897	-2.5558	6.5168e-13	1.6493e-11	sp|B4LPX5|TRET1_DROVI Facilitated trehalose transporter Tret1 OS=Drosophila virilis GN=Tret1 PE=3 SV=2//2.7698e-68
BGIBMGA004579	14.9565	38.3111	-1.357	2.5159e-05	0.00029306	sp|Q9NHE5|CAPS_DROME Calcium-dependent secretion activator OS=Drosophila melanogaster GN=Caps PE=1 SV=3//0
BGIBMGA004605	73.1697	15.552	2.2341	1.3764e-07	2.188e-06	-//-
BGIBMGA004606	0	33.5064	-6.8361	2.9525e-10	6.0864e-09	sp|P82147|L2EFL_DROME Protein lethal(2)essential for life OS=Drosophila melanogaster GN=l(2)efl PE=1 SV=1//3.598e-47
BGIBMGA004612	1718.83	441.652	1.9604	3.9744e-115	5.8251e-113	sp|Q9BLC5|HSP83_BOMMO Heat shock protein 83 OS=Bombyx mori GN=Hsp83 PE=1 SV=1//0
BGIBMGA004613	74.4894	23.9602	1.6364	6.8121e-05	0.00074108	sp|P41825|HSP71_ANOAL Heat shock protein 70 A1 OS=Anopheles albimanus GN=HSP70A1 PE=3 SV=1//1.64705e-32
BGIBMGA004614	125.444	39.5123	1.6667	1.3897e-07	2.2066e-06	sp|Q9GSU4|HSP72_DROSI Major heat shock 70 kDa protein Ba OS=Drosophila simulans GN=Hsp70Ba PE=3 SV=2//1.67978e-23
BGIBMGA004625	65.1049	16.69	1.9638	8.8465e-06	0.00011079	sp|Q9VGH7|CLCN2_DROME Chloride channel protein 2 OS=Drosophila melanogaster GN=ClC-a PE=2 SV=3//4.56731e-12
BGIBMGA004630	4.69225	31.673	-2.7549	6.2983e-08	1.0461e-06	sp|P82147|L2EFL_DROME Protein lethal(2)essential for life OS=Drosophila melanogaster GN=l(2)efl PE=1 SV=1//6.17876e-45
BGIBMGA004667	22.2882	52.4091	-1.2335	2.8797e-06	3.9192e-05	-//-
BGIBMGA004675	38.4178	1.45405	4.7236	5.5102e-09	1.0151e-07	-//-
BGIBMGA004678	1.83291	22.7591	-3.6342	4.6985e-07	7.0332e-06	sp|P29981|CP4C1_BLADI Cytochrome P450 4C1 OS=Blaberus discoidalis GN=CYP4C1 PE=2 SV=1//9.47811e-66
BGIBMGA004681	56.0137	117.02	-1.0629	1.149e-10	2.4402e-09	sp|Q28IX8|TBA_XENTR Tubulin alpha chain OS=Xenopus tropicalis GN=tuba PE=2 SV=1//0
BGIBMGA004683	1.90622	14.7934	-2.9562	0.00014527	0.0014973	sp|P35502|ESTF_MYZPE Esterase FE4 OS=Myzus persicae PE=1 SV=1//7.66104e-76
BGIBMGA004708	9.53112	52.9148	-2.473	2.3083e-11	5.1312e-10	sp|O46108|LIP3_DROME Lipase 3 OS=Drosophila melanogaster GN=Lip3 PE=2 SV=1//3.10442e-94
BGIBMGA004726	45.6028	9.9887	2.1908	4.2798e-05	0.0004813	sp|P14754|SERA_MANSE Alaserpin OS=Manduca sexta PE=1 SV=1//1.9344e-37
BGIBMGA004776	33.139	123.594	-1.899	1.8039e-19	6.1222e-18	sp|Q6PAK3|ANM8_MOUSE Protein arginine N-methyltransferase 8 OS=Mus musculus GN=Prmt8 PE=2 SV=2//1.00112e-176
BGIBMGA004798	113.934	234.292	-1.0401	1.9887e-19	6.7321e-18	sp|P42788|CBPZ_SIMVI Zinc carboxypeptidase (Fragment) OS=Simulium vittatum PE=2 SV=1//6.96323e-89
BGIBMGA004830	8.35806	139.779	-4.0638	1.1567e-37	6.565e-36	sp|P04069|CBPB_ASTAS Carboxypeptidase B OS=Astacus astacus PE=1 SV=1//1.8812e-59
BGIBMGA004832	21.555	45.4549	-1.0764	5.229e-05	0.00057973	sp|Q6P4T0|ATG2A_MOUSE Autophagy-related protein 2 homolog A OS=Mus musculus GN=Atg2a PE=1 SV=2//2.4921e-42
BGIBMGA004852	223.102	75.421	1.5647	4.8036e-11	1.0424e-09	sp|Q01405|SC23A_MOUSE Protein transport protein Sec23A OS=Mus musculus GN=Sec23a PE=1 SV=2//0
BGIBMGA004858	22.6547	49.3113	-1.1221	1.6318e-05	0.00019608	sp|B0W9B4|PURA_CULQU Adenylosuccinate synthetase OS=Culex quinquefasciatus GN=CPIJ003725 PE=3 SV=1//8.85393e-72
BGIBMGA004859	276.989	85.8523	1.6899	2.0736e-15	5.9734e-14	sp|Q9DCJ9|NPL_MOUSE N-acetylneuraminate lyase OS=Mus musculus GN=Npl PE=1 SV=1//1.26682e-49
BGIBMGA004881	45.6761	3.72996	3.6142	9.9167e-09	1.7825e-07	sp|Q94901|LARK_DROME RNA-binding protein lark OS=Drosophila melanogaster GN=lark PE=1 SV=1//3.11487e-09
BGIBMGA004882	0	24.7189	-7.3973	1.21e-07	1.9398e-06	sp|Q94901|LARK_DROME RNA-binding protein lark OS=Drosophila melanogaster GN=lark PE=1 SV=1//3.11487e-09
BGIBMGA004891	395.028	167.911	1.2343	2.8019e-11	6.1666e-10	sp|B3LVB0|TMEDA_DROAN Transmembrane emp24 domain-containing protein bai OS=Drosophila ananassae GN=bai PE=3 SV=1//1.48205e-102
BGIBMGA004906	17.7426	59.7425	-1.7515	1.7191e-09	3.3279e-08	sp|Q74FW6|TSAL_GEOSL L-threonine ammonia-lyase OS=Geobacter sulfurreducens (strain ATCC 51573 / DSM 12127 / PCA) GN=tdcB PE=1 SV=1//5.47069e-47
BGIBMGA004910	123.905	35.2766	1.8124	1.291e-08	2.2807e-07	sp|Q28BQ6|TMED1_XENTR Transmembrane emp24 domain-containing protein 1 OS=Xenopus tropicalis GN=tmed1 PE=2 SV=1//9.42524e-19
BGIBMGA004943	15.4697	32.8742	-1.0875	0.00054133	0.0049149	sp|O54863|TSSK2_MOUSE Testis-specific serine/threonine-protein kinase 2 OS=Mus musculus GN=Tssk2 PE=1 SV=2//3.34054e-84
BGIBMGA004965	366.435	20.9889	4.1259	1.942e-66	1.7501e-64	sp|Q88168|UDPE_NPVSL Ecdysteroid UDP-glucosyltransferase OS=Spodoptera littoralis nuclear polyhedrosis virus GN=EGT PE=3 SV=1//3.56649e-68
BGIBMGA005004	27.7869	3.8564	2.8491	9.9171e-05	0.0010514	-//-
BGIBMGA005005	63.4919	9.73582	2.7052	1.3513e-08	2.3809e-07	sp|P59889|S39A1_DANRE Zinc transporter ZIP1 OS=Danio rerio GN=slc39a1 PE=2 SV=1//2.41973e-16
BGIBMGA005011	16.0563	34.3283	-1.0963	0.00038431	0.0036225	-//-
BGIBMGA005012	3.51918	260.402	-6.2094	1.5693e-71	1.5058e-69	-//-
BGIBMGA005013	4.54561	35.5927	-2.969	3.586e-09	6.6613e-08	-//-
BGIBMGA005069	669.378	50.0067	3.7426	2.4761e-110	3.4047e-108	-//-
BGIBMGA005111	3618.23	50.7654	6.1553	0	0	sp|P05790|FIBH_BOMMO Fibroin heavy chain OS=Bombyx mori GN=FIBH PE=1 SV=4//3.457e-09
BGIBMGA005117	209.318	96.2203	1.1213	1.8829e-05	0.00022442	sp|P28668|SYEP_DROME Bifunctional glutamate/proline--tRNA ligase OS=Drosophila melanogaster GN=Aats-glupro PE=1 SV=2//3.74014e-37
BGIBMGA005176	9.45781	35.4662	-1.9069	1.2714e-06	1.8136e-05	sp|P36975|SNP25_DROME Synaptosomal-associated protein 25 OS=Drosophila melanogaster GN=Snap25 PE=2 SV=1//2.41899e-104
BGIBMGA005240	66.7912	4.99435	3.7413	1.8145e-12	4.4001e-11	sp|Q23835|AMY1_DROAN Alpha-amylase 1 OS=Drosophila ananassae GN=Amy35 PE=3 SV=3//0
BGIBMGA005259	0	13.2761	-4.0411	7.8667e-05	0.00084546	-//-
BGIBMGA005270	33.8721	123.531	-1.8667	3.7204e-19	1.2436e-17	sp|Q5F3A1|SEC62_CHICK Translocation protein SEC62 OS=Gallus gallus GN=SEC62 PE=2 SV=1//6.77449e-14
BGIBMGA005278	1851.68	913.713	1.019	7.7728e-29	3.4672e-27	sp|O02387|CU17_BOMMO Larval cuticle protein LCP-17 OS=Bombyx mori GN=LCP17 PE=2 SV=1//2.91361e-14
BGIBMGA005299	282.488	580.862	-1.04	1.0011e-45	6.8828e-44	sp|Q9WTK0|NUPR1_MOUSE Nuclear protein 1 OS=Mus musculus GN=Nupr1 PE=3 SV=1//2.21204e-10
BGIBMGA005302	94.8713	209.32	-1.1417	3.1053e-19	1.0406e-17	-//-
BGIBMGA005323	186.59	380.519	-1.0281	3.5055e-30	1.6239e-28	sp|Q58EA2|THO4A_XENLA THO complex subunit 4-A OS=Xenopus laevis GN=alyref-a PE=2 SV=1//1.50406e-48
BGIBMGA005328	266.505	128.652	1.0507	1.0148e-05	0.00012649	sp|Q9UNL2|SSRG_HUMAN Translocon-associated protein subunit gamma OS=Homo sapiens GN=SSR3 PE=1 SV=1//3.16356e-63
BGIBMGA005394	3.5925	23.5809	-2.7146	3.474e-06	4.6381e-05	-//-
BGIBMGA005403	6.01194	24.3396	-2.0174	3.6889e-05	0.00041837	sp|P40926|MDHM_HUMAN Malate dehydrogenase, mitochondrial OS=Homo sapiens GN=MDH2 PE=1 SV=3//4.44531e-34
BGIBMGA005404	17.376	41.7882	-1.266	2.2573e-05	0.00026432	-//-
BGIBMGA005444	235.785	112.088	1.0728	1.912e-05	0.00022728	sp|Q2KHZ9|GCDH_BOVIN Glutaryl-CoA dehydrogenase, mitochondrial OS=Bos taurus GN=GCDH PE=2 SV=1//0
BGIBMGA005527	19.942	41.4089	-1.0541	0.00013507	0.0014009	sp|Q8K4Q0|RPTOR_MOUSE Regulatory-associated protein of mTOR OS=Mus musculus GN=Rptor PE=1 SV=1//1.09799e-17
BGIBMGA005577	947.98	230.436	2.0405	5.6738e-69	5.2189e-67	sp|P30162|ACT1_ONCVO Actin-1 OS=Onchocerca volvulus GN=act-1a PE=3 SV=1//5.18164e-75
BGIBMGA005582	12.9037	32.1788	-1.3183	0.00014383	0.0014848	sp|O88582|SOCS2_RAT Suppressor of cytokine signaling 2 OS=Rattus norvegicus GN=Socs2 PE=2 SV=1//2.1091e-25
BGIBMGA005606	8.79796	26.4258	-1.5867	0.00014214	0.0014696	sp|Q9XU98|EVA1_CAEEL Protein eva-1 OS=Caenorhabditis elegans GN=eva-1 PE=1 SV=2//1.93958e-09
BGIBMGA005629	13.4169	30.5983	-1.1894	0.00045669	0.0042174	sp|Q5ND34|WDR81_MOUSE WD repeat-containing protein 81 OS=Mus musculus GN=Wdr81 PE=1 SV=2//3.99864e-19
BGIBMGA005642	21.775	57.4034	-1.3985	1.5885e-07	2.5013e-06	sp|Q9VWE0|DOME_DROME Cytokine receptor OS=Drosophila melanogaster GN=dome PE=1 SV=1//1.18895e-37
BGIBMGA005656	467.098	160.831	1.5382	9.1884e-21	3.2507e-19	sp|P34559|ECHM_CAEEL Probable enoyl-CoA hydratase, mitochondrial OS=Caenorhabditis elegans GN=ech-6 PE=3 SV=1//1.44725e-107
BGIBMGA005658	8.28475	342.903	-5.3712	2.3948e-95	2.9304e-93	sp|P81048|GLOV_HYACE Gloverin OS=Hyalophora cecropia PE=1 SV=2//7.6817e-58
BGIBMGA005673	174.786	5.12079	5.0931	9.6948e-37	5.3212e-35	sp|O46107|LIP1_DROME Lipase 1 OS=Drosophila melanogaster GN=Lip1 PE=2 SV=2//5.57307e-96
BGIBMGA005695	36.4382	189.659	-2.3799	1.4981e-35	7.9921e-34	sp|O46107|LIP1_DROME Lipase 1 OS=Drosophila melanogaster GN=Lip1 PE=2 SV=2//3.52464e-81
BGIBMGA005701	96.7042	28.6385	1.7556	1.11e-06	1.6004e-05	sp|Q24524|SING_DROME Protein singed OS=Drosophila melanogaster GN=sn PE=3 SV=1//0
BGIBMGA005703	33.9455	3.16098	3.4248	1.5379e-06	2.1705e-05	sp|P18173|DHGL_DROME Glucose dehydrogenase [FAD, quinone] OS=Drosophila melanogaster GN=Gld PE=3 SV=3//1.11899e-100
BGIBMGA005710	194.875	15.1095	3.689	5.8208e-33	2.9407e-31	sp|P18172|DHGL_DROPS Glucose dehydrogenase [FAD, quinone] OS=Drosophila pseudoobscura pseudoobscura GN=Gld PE=3 SV=4//2.5398e-65
BGIBMGA005727	14.37	32.4949	-1.1772	0.00032868	0.0031492	sp|P54904|P5CR1_ARATH Pyrroline-5-carboxylate reductase OS=Arabidopsis thaliana GN=PROC1 PE=2 SV=1//2.24326e-64
BGIBMGA005735	177.132	34.7708	2.3489	1.3846e-17	4.4286e-16	sp|Q60HC5|DHC24_MACFA Delta(24)-sterol reductase OS=Macaca fascicularis GN=DHCR24 PE=2 SV=2//3.38424e-180
BGIBMGA005766	9784.36	3502.24	1.4822	0	0	-//-
BGIBMGA005769	288.866	105.893	1.4478	6.1583e-12	1.4334e-10	sp|P23438|SSRB_CANFA Translocon-associated protein subunit beta OS=Canis familiaris GN=SSR2 PE=1 SV=1//1.48477e-44
BGIBMGA005781	511.455	2045.6	-1.9998	0	0	-//-
BGIBMGA005782	0	42.2939	-9.1721	4.1271e-10	8.4167e-09	-//-
BGIBMGA005786	56.4536	192.251	-1.7679	1.8841e-27	8.1325e-26	sp|Q4V8T0|MIOX_DANRE Inositol oxygenase OS=Danio rerio GN=miox PE=2 SV=1//1.50604e-117
BGIBMGA005787	53.2277	111.519	-1.067	2.8631e-10	5.9112e-09	sp|Q4V8T0|MIOX_DANRE Inositol oxygenase OS=Danio rerio GN=miox PE=2 SV=1//2.857e-48
BGIBMGA005808	59.5329	12.7071	2.228	2.1224e-06	2.9426e-05	sp|Q8N3Y7|RDHE2_HUMAN Epidermal retinol dehydrogenase 2 OS=Homo sapiens GN=SDR16C5 PE=2 SV=2//4.03851e-64
BGIBMGA005812	3035.59	971.749	1.6433	4.5764e-144	8.1384e-142	sp|Q95PM9|KARG_PLOIN Arginine kinase OS=Plodia interpunctella GN=ARGK PE=1 SV=1//0
BGIBMGA005827	33.3589	66.8231	-1.0023	2.3904e-06	3.2936e-05	sp|Q8VCC1|PGDH_MOUSE 15-hydroxyprostaglandin dehydrogenase [NAD(+)] OS=Mus musculus GN=Hpgd PE=2 SV=1//4.29133e-31
BGIBMGA005828	83.3607	0	10.365	1.006e-13	2.6728e-12	sp|Q70UP5|ADH2_CERCO Alcohol dehydrogenase 2 OS=Ceratitis cosyra GN=ADH2 PE=3 SV=1//1.25281e-26
BGIBMGA005832	212.617	8.02889	4.7269	7.6712e-43	4.9982e-41	sp|Q8VCC1|PGDH_MOUSE 15-hydroxyprostaglandin dehydrogenase [NAD(+)] OS=Mus musculus GN=Hpgd PE=2 SV=1//5.64488e-27
BGIBMGA005861	519.959	198.13	1.3919	1.1173e-18	3.707e-17	-//-
BGIBMGA005897	222.588	98.5594	1.1753	2.6717e-06	3.6436e-05	sp|Q64674|SPEE_MOUSE Spermidine synthase OS=Mus musculus GN=Srm PE=2 SV=1//6.77745e-121
BGIBMGA005914	2.93265	14.9831	-2.3531	0.00050156	0.0045756	sp|Q8IZF0|NALCN_HUMAN Sodium leak channel non-selective protein OS=Homo sapiens GN=NALCN PE=1 SV=1//4.31038e-17
BGIBMGA005931	176.986	78.3291	1.176	2.7982e-05	0.00032312	sp|P43155|CACP_HUMAN Carnitine O-acetyltransferase OS=Homo sapiens GN=CRAT PE=1 SV=5//4.41571e-166
BGIBMGA005955	54.7673	16.4371	1.7364	0.00028784	0.002784	sp|Q9D3D0|TTPAL_MOUSE Alpha-tocopherol transfer protein-like OS=Mus musculus GN=Ttpal PE=2 SV=3//6.08527e-28
BGIBMGA006018	12.9037	103.617	-3.0054	4.7077e-24	1.8799e-22	-//-
BGIBMGA006021	65.1782	11.9485	2.4476	8.9451e-08	1.4549e-06	-//-
BGIBMGA006056	30.6462	0	5.9376	6.5695e-08	1.0898e-06	sp|Q7KVQ0|GAR1_DROME Probable H/ACA ribonucleoprotein complex subunit 1 OS=Drosophila melanogaster GN=CG4038 PE=1 SV=1//5.25616e-44
BGIBMGA006066	1194.91	586.615	1.0264	1.5249e-19	5.2015e-18	sp|O16098|MAL1_DROVI Maltase 1 OS=Drosophila virilis GN=Mal-B1 PE=3 SV=2//1.27212e-31
BGIBMGA006116	14.5166	35.403	-1.2862	8.3449e-05	0.00089542	sp|Q8C0Y1|TGIF2_MOUSE Homeobox protein TGIF2 OS=Mus musculus GN=Tgif2 PE=2 SV=1//3.31319e-36
BGIBMGA006120	29.1799	75.0417	-1.3627	3.4139e-09	6.3593e-08	sp|O08876|KLF10_RAT Krueppel-like factor 10 OS=Rattus norvegicus GN=Klf10 PE=2 SV=1//8.08615e-41
BGIBMGA006131	24.8542	61.1966	-1.3	1.9641e-07	3.0567e-06	sp|P55866|CASP3_XENLA Caspase-3 OS=Xenopus laevis GN=casp3 PE=2 SV=1//1.67648e-35
BGIBMGA006134	21.775	59.5529	-1.4515	5.1196e-08	8.5782e-07	sp|Q9GM44|HEAT1_MACFA HEAT repeat-containing protein 1 (Fragment) OS=Macaca fascicularis GN=HEATR1 PE=2 SV=2//0
BGIBMGA006171	171.634	73.1451	1.2305	1.2385e-05	0.00015262	sp|Q5ZJP5|FND3A_CHICK Fibronectin type-III domain-containing protein 3a OS=Gallus gallus GN=FNDC3A PE=2 SV=2//1.31074e-12
BGIBMGA006209	511.015	191.872	1.4132	5.6017e-19	1.8632e-17	sp|Q5RB31|SC61B_PONAB Protein transport protein Sec61 subunit beta OS=Pongo abelii GN=SEC61B PE=3 SV=3//9.98151e-19
BGIBMGA006226	10.7042	87.1166	-3.0248	1.4455e-20	5.087e-19	sp|O17482|TIM_DROVI Protein timeless OS=Drosophila virilis GN=tim PE=2 SV=1//2.34294e-59
BGIBMGA006227	17.0094	95.5881	-2.4905	2.011e-19	6.7902e-18	sp|O17482|TIM_DROVI Protein timeless OS=Drosophila virilis GN=tim PE=2 SV=1//3.1717e-52
BGIBMGA006235	187.543	26.9316	2.7999	1.5963e-23	6.2803e-22	-//-
BGIBMGA006246	191.576	41.6617	2.2011	3.7584e-17	1.1795e-15	sp|P28227|MAOX_ANAPL NADP-dependent malic enzyme OS=Anas platyrhynchos GN=ME1 PE=1 SV=1//0
BGIBMGA006251	47.6556	1.07473	5.4706	2.2355e-11	4.986e-10	-//-
BGIBMGA006280	8.65133	232.142	-4.7459	2.4376e-64	2.1389e-62	sp|Q27239|CECA_BOMMO Cecropin-A OS=Bombyx mori GN=CECA PE=2 SV=1//3.55339e-23
BGIBMGA006282	195.901	95.7777	1.0324	0.00022359	0.0022305	-//-
BGIBMGA006319	526.485	250.539	1.0714	1.8137e-10	3.7975e-09	-//-
BGIBMGA006335	70.2371	7.0806	3.3103	1.1539e-11	2.6308e-10	-//-
BGIBMGA006374	8.0648	30.5983	-1.9237	6.2056e-06	7.9584e-05	sp|Q7L099|RUFY3_HUMAN Protein RUFY3 OS=Homo sapiens GN=RUFY3 PE=1 SV=1//8.54063e-129
BGIBMGA006377	12.4638	29.3339	-1.2348	0.00046062	0.0042487	-//-
BGIBMGA006423	254.408	94.8294	1.4237	2.4194e-10	5.0264e-09	sp|C1JE15|SCLXB_HELVI Scolexin B OS=Heliothis virescens PE=1 SV=1//2.29426e-125
BGIBMGA006456	410.058	198.067	1.0498	4.5193e-08	7.6106e-07	sp|P08171|EST6_DROME Esterase-6 OS=Drosophila melanogaster GN=Est-6 PE=1 SV=2//1.9623e-30
BGIBMGA006476	310.715	130.296	1.2538	1.7437e-09	3.3705e-08	sp|Q8HXM1|CSTF2_BOVIN Cleavage stimulation factor subunit 2 OS=Bos taurus GN=CSTF2 PE=2 SV=1//1.29786e-10
BGIBMGA006511	110.268	42.4836	1.376	6.1024e-05	0.00066878	sp|P15146|MTAP2_RAT Microtubule-associated protein 2 OS=Rattus norvegicus GN=Map2 PE=1 SV=3//4.543e-09
BGIBMGA006512	259.393	44.8859	2.5308	7.3997e-28	3.2253e-26	-//-
BGIBMGA006595	86.2933	259.517	-1.5885	8.2472e-33	4.1352e-31	-//-
BGIBMGA006623	99.6369	310.472	-1.6397	3.5421e-40	2.128e-38	sp|E1BMN8|NLK_BOVIN Serine/threonine-protein kinase NLK OS=Bos taurus GN=NLK PE=3 SV=2//1.24664e-30
BGIBMGA006645	58.7997	18.2705	1.6863	0.00026354	0.002572	sp|Q61712|DNJC1_MOUSE DnaJ homolog subfamily C member 1 OS=Mus musculus GN=Dnajc1 PE=1 SV=1//1.61795e-10
BGIBMGA006655	202.426	100.646	1.0081	0.00028913	0.0027944	sp|P12080|ITA2_DROME Integrin alpha-PS2 OS=Drosophila melanogaster GN=if PE=1 SV=2//1.41066e-152
BGIBMGA006691	469.811	186.751	1.331	1.7403e-15	5.0459e-14	sp|P98092|HMCT_BOMMO Hemocytin OS=Bombyx mori PE=2 SV=1//9.10873e-84
BGIBMGA006692	599.141	262.425	1.191	4.6543e-15	1.3097e-13	sp|P98092|HMCT_BOMMO Hemocytin OS=Bombyx mori PE=2 SV=1//0
BGIBMGA006693	855.822	333.167	1.3611	2.7558e-28	1.2051e-26	sp|Q2PC93|SSPO_CHICK SCO-spondin OS=Gallus gallus GN=SSPO PE=2 SV=1//1.06232e-07
BGIBMGA006694	641.811	263.373	1.285	4.7358e-19	1.5791e-17	sp|P98092|HMCT_BOMMO Hemocytin OS=Bombyx mori PE=2 SV=1//1.52211e-08
BGIBMGA006698	32.919	7.20704	2.1914	0.00050623	0.0046151	sp|A3KPP4|S2535_DANRE Solute carrier family 25 member 35 OS=Danio rerio GN=slc25a35 PE=2 SV=1//8.13133e-61
BGIBMGA006703	11.8772	30.7247	-1.3712	0.00014793	0.0015236	sp|P20477|GLNA1_DROME Glutamine synthetase 1, mitochondrial OS=Drosophila melanogaster GN=Gs1 PE=2 SV=3//4.9683e-114
BGIBMGA006742	5.05883	36.6674	-2.8576	3.526e-09	6.5591e-08	sp|P47947|TNNC1_DROME Troponin C, isoform 1 OS=Drosophila melanogaster GN=TpnC41C PE=2 SV=2//4.57956e-73
BGIBMGA006768	187.47	375.904	-1.0037	4.1588e-29	1.8739e-27	sp|P26305|LPSBP_PERAM Hemolymph lipopolysaccharide-binding protein OS=Periplaneta americana PE=1 SV=1//6.03299e-19
BGIBMGA006775	12.9037	1522.71	-6.8827	0	0	sp|P55796|LEB3_BOMMO Lebocin-3 OS=Bombyx mori GN=LEB3 PE=1 SV=2//1.19656e-98
BGIBMGA006791	317.973	50.7021	2.6488	5.6321e-36	3.0536e-34	-//-
BGIBMGA006803	12.3905	32.0524	-1.3712	0.00010635	0.0011217	-//-
BGIBMGA006815	206.679	94.4501	1.1298	1.7517e-05	0.00020934	sp|O19015|BGAL_FELCA Beta-galactosidase OS=Felis catus GN=GLB1 PE=2 SV=1//4.29276e-152
BGIBMGA006854	0	19.1555	-4.57	1.274e-06	1.8155e-05	-//-
BGIBMGA006905	6.45184	61.5759	-3.2546	1.0908e-15	3.1975e-14	sp|Q9VTJ4|FUCO_DROME Putative alpha-L-fucosidase OS=Drosophila melanogaster GN=Fuca PE=2 SV=2//2.44169e-168
BGIBMGA006977	155.357	37.8053	2.0389	1.2518e-12	3.0746e-11	sp|P16219|ACADS_HUMAN Short-chain specific acyl-CoA dehydrogenase, mitochondrial OS=Homo sapiens GN=ACADS PE=1 SV=1//1.25786e-97
BGIBMGA006993	32.6258	4.1725	2.967	1.4844e-05	0.00017981	sp|Q5R890|MINP1_PONAB Multiple inositol polyphosphate phosphatase 1 OS=Pongo abelii GN=MINPP1 PE=2 SV=1//6.00634e-33
BGIBMGA007006	5.86531	21.1154	-1.848	0.00023379	0.0023201	-//-
BGIBMGA007013	3.1526	33.38	-3.4044	2.1368e-09	4.0598e-08	-//-
BGIBMGA007015	2.78602	21.0521	-2.9177	6.4873e-06	8.2958e-05	sp|Q8T635|CU20_MANSE Pupal cuticle protein 20 OS=Manduca sexta GN=PCP20 PE=1 SV=1//1.65575e-46
BGIBMGA007025	95.0913	33.8225	1.4913	4.5697e-05	0.00051217	sp|Q29I93|ASGL1_DROPS Probable isoaspartyl peptidase/L-asparaginase GA20639 OS=Drosophila pseudoobscura pseudoobscura GN=GA20639 PE=3 SV=1//3.60497e-104
BGIBMGA007039	116.28	481.86	-2.051	1.7441e-76	1.8462e-74	sp|Q9PYY5|CATV_GVXN Viral cathepsin OS=Xestia c-nigrum granulosis virus GN=VCATH PE=3 SV=1//1.71931e-10
BGIBMGA007093	31.6727	88.8868	-1.4887	1.5243e-11	3.434e-10	sp|Q6DJ08|S2538_XENTR Solute carrier family 25 member 38 OS=Xenopus tropicalis GN=slc25a38 PE=2 SV=1//5.21975e-104
BGIBMGA007118	68.6974	18.9659	1.8568	1.467e-05	0.0001782	sp|Q6PAY8|HSDL2_XENLA Hydroxysteroid dehydrogenase-like protein 2 OS=Xenopus laevis GN=hsdl2 PE=2 SV=1//4.29474e-156
BGIBMGA007120	176.252	86.2316	1.0314	0.00047257	0.0043468	sp|P34455|ACON_CAEEL Probable aconitate hydratase, mitochondrial OS=Caenorhabditis elegans GN=aco-2 PE=3 SV=2//5.34498e-107
BGIBMGA007121	412.038	205.274	1.0052	2.6004e-07	3.9957e-06	sp|P20004|ACON_BOVIN Aconitate hydratase, mitochondrial OS=Bos taurus GN=ACO2 PE=1 SV=4//0
BGIBMGA007125	28.6667	96.1571	-1.746	2.3835e-14	6.4708e-13	sp|Q9V778|ADAS_DROME Alkyldihydroxyacetonephosphate synthase OS=Drosophila melanogaster GN=CG10253 PE=2 SV=1//0
BGIBMGA007132	5.93862	31.1673	-2.3918	4.2847e-07	6.4356e-06	sp|A7M7B9|NTH_CHICK Endonuclease III-like protein 1 OS=Gallus gallus GN=NTHL1 PE=2 SV=1//2.22577e-87
BGIBMGA007153	1153.34	414.847	1.4752	9.8902e-45	6.696e-43	sp|Q69ZQ1|K1161_MOUSE Uncharacterized family 31 glucosidase KIAA1161 OS=Mus musculus GN=Kiaa1161 PE=1 SV=2//9.62266e-100
BGIBMGA007183	7769.7	2744.87	1.5011	6.9413e-303	2.153e-300	sp|Q03238|GRAM_RAT Granzyme M (Fragment) OS=Rattus norvegicus GN=Gzmm PE=1 SV=1//7.54155e-09
BGIBMGA007190	2.27281	28.196	-3.6329	2.0553e-08	3.56e-07	sp|Q99489|OXDD_HUMAN D-aspartate oxidase OS=Homo sapiens GN=DDO PE=2 SV=1//3.2501e-36
BGIBMGA007239	8.94459	24.5924	-1.4591	0.0004478	0.0041419	sp|Q8C4J7|TBL3_MOUSE Transducin beta-like protein 3 OS=Mus musculus GN=Tbl3 PE=2 SV=1//6.06445e-08
BGIBMGA007251	12.3905	36.857	-1.5727	7.7479e-06	9.8137e-05	-//-
BGIBMGA007254	56.3803	114.364	-1.0204	4.6089e-10	9.3139e-09	sp|Q9BI23|YELL_DROER Protein yellow OS=Drosophila erecta GN=y PE=3 SV=1//7.09428e-54
BGIBMGA007285	39.3709	2.33913	4.0731	1.966e-08	3.4142e-07	sp|P31420|OMBP_MANSE Ommochrome-binding protein OS=Manduca sexta PE=1 SV=1//7.29761e-64
BGIBMGA007286	209.172	27.7534	2.9139	2.2293e-27	9.5914e-26	sp|P31420|OMBP_MANSE Ommochrome-binding protein OS=Manduca sexta PE=1 SV=1//1.95787e-74
BGIBMGA007303	41.9369	3.79318	3.4667	7.5818e-08	1.2515e-06	sp|Q7RTS1|BHA15_HUMAN Class A basic helix-loop-helix protein 15 OS=Homo sapiens GN=BHLHA15 PE=1 SV=1//7.29981e-13
BGIBMGA007317	31.0861	67.2025	-1.1122	5.5166e-07	8.221e-06	sp|Q9VYQ8|UBP7_DROME Ubiquitin carboxyl-terminal hydrolase 7 OS=Drosophila melanogaster GN=Usp7 PE=1 SV=1//0
BGIBMGA007391	90.9856	17.7647	2.3566	8.5751e-10	1.7019e-08	sp|Q8N5Z0|AADAT_HUMAN Kynurenine/alpha-aminoadipate aminotransferase, mitochondrial OS=Homo sapiens GN=AADAT PE=1 SV=2//6.70937e-101
BGIBMGA007397	226.181	98.8755	1.1938	1.376e-06	1.9524e-05	sp|Q2LZ58|CHRB_DROPS Protein charybde OS=Drosophila pseudoobscura pseudoobscura GN=chrb PE=2 SV=1//1.0274e-13
BGIBMGA007414	41.0571	6.00586	2.7732	3.3802e-06	4.5264e-05	sp|O60763|USO1_HUMAN General vesicular transport factor p115 OS=Homo sapiens GN=USO1 PE=1 SV=2//9.19993e-80
BGIBMGA007416	47.6556	9.60938	2.3101	1.2471e-05	0.00015344	-//-
BGIBMGA007424	23.9744	1.07473	4.4794	5.7746e-06	7.4487e-05	sp|Q6GMR7|FAAH2_HUMAN Fatty-acid amide hydrolase 2 OS=Homo sapiens GN=FAAH2 PE=2 SV=1//1.76776e-79
BGIBMGA007481	0	15.9946	-7.7692	2.8931e-05	0.00033351	sp|Q8C142|ARH_MOUSE Low density lipoprotein receptor adapter protein 1 OS=Mus musculus GN=Ldlrap1 PE=1 SV=3//9.90725e-16
BGIBMGA007496	3.5925	21.5579	-2.5852	1.3696e-05	0.00016759	-//-
BGIBMGA007502	341.434	166.078	1.0397	8.5405e-07	1.2531e-05	sp|Q61941|NNTM_MOUSE NAD(P) transhydrogenase, mitochondrial OS=Mus musculus GN=Nnt PE=1 SV=2//0
BGIBMGA007546	186.883	36.6674	2.3496	1.7822e-18	5.8983e-17	sp|P35502|ESTF_MYZPE Esterase FE4 OS=Myzus persicae PE=1 SV=1//1.08057e-58
BGIBMGA007547	55.5738	147.428	-1.4075	3.4484e-17	1.0847e-15	sp|P35502|ESTF_MYZPE Esterase FE4 OS=Myzus persicae PE=1 SV=1//1.63023e-58
BGIBMGA007570	9.82439	27.5005	-1.485	0.00017896	0.0018207	sp|Q9VEX0|SULF1_DROME Extracellular sulfatase SULF-1 homolog OS=Drosophila melanogaster GN=Sulf1 PE=1 SV=1//1.74981e-40
BGIBMGA007586	377.433	147.491	1.3556	3.1225e-13	8.0244e-12	sp|P33198|IDHP_PIG Isocitrate dehydrogenase [NADP], mitochondrial (Fragment) OS=Sus scrofa GN=IDH2 PE=1 SV=1//0
BGIBMGA007627	97.804	17.259	2.5025	2.7132e-11	6.0112e-10	-//-
BGIBMGA007631	13.4902	31.9891	-1.2457	0.00023764	0.0023547	sp|Q6NRQ2|NOC41_XENLA Nucleolar complex protein 4 homolog A OS=Xenopus laevis GN=noc4l-a PE=2 SV=1//2.13405e-57
BGIBMGA007637	308.955	110.95	1.4775	3.5039e-13	8.9528e-12	sp|Q04451|SYG_BOMMO Glycine--tRNA ligase OS=Bombyx mori PE=1 SV=2//0
BGIBMGA007639	182.044	86.927	1.0664	0.00019537	0.0019725	sp|O18405|SURF4_DROME Surfeit locus protein 4 homolog OS=Drosophila melanogaster GN=Surf4 PE=2 SV=1//1.05599e-109
BGIBMGA007683	13.6368	42.2939	-1.6329	1.0283e-06	1.486e-05	sp|Q8TCA0|LRC20_HUMAN Leucine-rich repeat-containing protein 20 OS=Homo sapiens GN=LRRC20 PE=1 SV=1//6.0124e-19
BGIBMGA007685	17.5226	36.2248	-1.0478	0.00037324	0.0035231	sp|G3V909|ATF6A_RAT Cyclic AMP-dependent transcription factor ATF-6 alpha OS=Rattus norvegicus GN=Atf6 PE=2 SV=1//1.90394e-17
BGIBMGA007723	160.27	329.311	-1.039	1.2578e-26	5.3259e-25	sp|P10768|ESTD_HUMAN S-formylglutathione hydrolase OS=Homo sapiens GN=ESD PE=1 SV=2//7.9116e-104
BGIBMGA007729	11.584	45.5814	-1.9763	2.2716e-08	3.9194e-07	sp|P32261|ANT3_MOUSE Antithrombin-III OS=Mus musculus GN=Serpinc1 PE=1 SV=1//7.58847e-58
BGIBMGA007735	124.564	40.1445	1.6336	2.7273e-07	4.1763e-06	sp|P91660|L259_DROME Probable multidrug resistance-associated protein lethal(2)03659 OS=Drosophila melanogaster GN=l(2)03659 PE=2 SV=3//0
BGIBMGA007764	23.9744	54.4321	-1.183	3.1472e-06	4.2572e-05	-//-
BGIBMGA007766	68.2575	23.8338	1.518	0.00042952	0.0039921	sp|Q9SD81|GDPD6_ARATH Glycerophosphodiester phosphodiesterase GDPD6 OS=Arabidopsis thaliana GN=GDPD6 PE=2 SV=1//1.21438e-51
BGIBMGA007771	11.6573	60.5012	-2.3757	2.1717e-12	5.2095e-11	sp|Q5ZK21|VWA9_CHICK von Willebrand factor A domain-containing protein 9 OS=Gallus gallus GN=VWA9 PE=2 SV=1//1.07917e-23
BGIBMGA007860	3.00597	15.2359	-2.3416	0.00046273	0.0042628	sp|Q9VHD3|MAAI1_DROME Probable maleylacetoacetate isomerase 1 OS=Drosophila melanogaster GN=GstZ1 PE=1 SV=1//4.07818e-39
BGIBMGA007876	76.5423	205.211	-1.4228	1.463e-23	5.79e-22	sp|Q7PRJ0|CTLH2_ANOGA CTL-like protein 2 OS=Anopheles gambiae GN=AGAP010343 PE=3 SV=4//5.21989e-153
BGIBMGA007893	203.013	41.3456	2.2958	2.8855e-19	9.7184e-18	sp|Q9VR91|HERC2_DROME Probable E3 ubiquitin-protein ligase HERC2 OS=Drosophila melanogaster GN=HERC2 PE=1 SV=3//7.79825e-09
BGIBMGA007935	151.765	377.295	-1.3139	1.3167e-38	7.7022e-37	sp|Q9I7S8|PUR6_DROME Multifunctional protein ADE2 OS=Drosophila melanogaster GN=ade5 PE=2 SV=2//0
BGIBMGA007945	15.763	34.265	-1.1202	0.00033133	0.0031723	sp|Q5VTL8|PR38B_HUMAN Pre-mRNA-splicing factor 38B OS=Homo sapiens GN=PRPF38B PE=1 SV=1//1.31593e-69
BGIBMGA007950	1327.25	531.487	1.3203	4.3253e-40	2.587e-38	sp|P29844|HSP7C_DROME Heat shock 70 kDa protein cognate 3 OS=Drosophila melanogaster GN=Hsc70-3 PE=2 SV=2//0
BGIBMGA007987	154.551	416.048	-1.4287	3.0409e-46	2.1573e-44	sp|O76537|PGRP_TRINI Peptidoglycan recognition protein OS=Trichoplusia ni GN=PGRP PE=1 SV=1//2.68576e-53
BGIBMGA008003	48.3888	0	5.9951	1.1132e-11	2.5425e-10	-//-
BGIBMGA008010	71.4101	162.222	-1.1838	8.2994e-16	2.449e-14	sp|P13195|HEM1_RAT 5-aminolevulinate synthase, nonspecific, mitochondrial OS=Rattus norvegicus GN=Alas1 PE=2 SV=2//1.97281e-164
BGIBMGA008021	14.8832	93.6915	-2.6542	4.9155e-20	1.6941e-18	sp|Q29IM7|CASP8_DROPS Caspase-8 OS=Drosophila pseudoobscura pseudoobscura GN=Dredd PE=3 SV=1//1.55383e-09
BGIBMGA008037	5.13214	22.8855	-2.1568	3.6045e-05	0.00040915	sp|Q68FA7|MARH3_XENTR E3 ubiquitin-protein ligase MARCH3 OS=Xenopus tropicalis GN=march3 PE=2 SV=1//6.57379e-14
BGIBMGA008038	295.172	1465.75	-2.312	1.0329e-255	3.0614e-253	sp|Q9XTN0|PGRP_BOMMO Peptidoglycan recognition protein OS=Bombyx mori PE=1 SV=1//4.1476e-131
BGIBMGA008042	174.2	42.3572	2.0401	5.4157e-14	1.4563e-12	sp|Q8UWA5|CAH2_TRIHK Carbonic anhydrase 2 OS=Tribolodon hakonensis GN=ca2 PE=2 SV=3//9.60297e-43
BGIBMGA008062	563.656	273.235	1.0447	1.9157e-10	3.9986e-09	sp|Q11001|AMPM_MANSE Membrane alanyl aminopeptidase (Fragment) OS=Manduca sexta PE=1 SV=1//0
BGIBMGA008066	55.3538	110.761	-1.0007	1.2944e-09	2.5314e-08	sp|P15145|AMPN_PIG Aminopeptidase N OS=Sus scrofa GN=ANPEP PE=1 SV=4//1.522e-121
BGIBMGA008082	291.726	25.7936	3.4995	4.3714e-46	3.0686e-44	-//-
BGIBMGA008092	9.31117	31.7363	-1.7691	1.025e-05	0.00012741	sp|B4G4S8|FOXO_DROPE Forkhead box protein O OS=Drosophila persimilis GN=foxo PE=3 SV=2//9.1314e-51
BGIBMGA008094	22.2882	56.0758	-1.3311	4.5439e-07	6.8172e-06	sp|B4JSC2|FOXO_DROGR Forkhead box protein O OS=Drosophila grimshawi GN=foxo PE=3 SV=1//5.95142e-47
BGIBMGA008096	0	21.305	-4.7234	2.9271e-07	4.4617e-06	sp|Q9X248|FABG_THEMA 3-oxoacyl-[acyl-carrier-protein] reductase FabG OS=Thermotoga maritima (strain ATCC 43589 / MSB8 / DSM 3109 / JCM 10099) GN=fabG PE=3 SV=1//2.07987e-50
BGIBMGA008110	4.17903	60.6908	-3.8602	6.5129e-17	2.0201e-15	-//-
BGIBMGA008164	501.044	75.421	2.7319	4.4483e-58	3.685e-56	sp|P19616|VITM_MANSE Microvitellogenin OS=Manduca sexta GN=MVG PE=2 SV=1//2.82129e-46
BGIBMGA008165	612.045	48.932	3.6448	1.4458e-98	1.8022e-96	sp|P19616|VITM_MANSE Microvitellogenin OS=Manduca sexta GN=MVG PE=2 SV=1//1.38886e-49
BGIBMGA008167	29.9131	62.3346	-1.0593	2.6573e-06	3.6313e-05	sp|P34528|YM67_CAEEL Putative serine protease K12H4.7 OS=Caenorhabditis elegans GN=K12H4.7 PE=3 SV=2//1.07999e-28
BGIBMGA008205	1835.03	2.71844	9.3988	4.5987e-304	1.4604e-301	sp|B0JFB8|FPI1_ANTMY Fungal protease inhibitor-1 OS=Antheraea mylitta GN=fpi-1 PE=1 SV=1//1.18125e-33
BGIBMGA008214	290.846	118.347	1.2972	1.2635e-09	2.4782e-08	sp|Q7SX99|FUMH_DANRE Fumarate hydratase, mitochondrial OS=Danio rerio GN=fh PE=2 SV=1//3.99074e-174
BGIBMGA008268	475.383	99.3813	2.258	8.1504e-42	5.1519e-40	sp|P91711|XDH_DROSU Xanthine dehydrogenase OS=Drosophila subobscura GN=Xdh PE=3 SV=1//9.00529e-42
BGIBMGA008280	1882.98	363.766	2.3719	3.146e-173	6.2626e-171	sp|Q27289|CTR1_ANOGA Chymotrypsin-1 OS=Anopheles gambiae GN=CHYM1 PE=1 SV=3//1.12805e-23
BGIBMGA008295	2317.46	1067.34	1.1185	9.3226e-46	6.4425e-44	sp|P31400|VATA_MANSE V-type proton ATPase catalytic subunit A OS=Manduca sexta GN=VHAA PE=2 SV=1//0
BGIBMGA008315	5.27878	31.4834	-2.5763	1.5401e-07	2.4309e-06	sp|Q920Q2|REV1_MOUSE DNA repair protein REV1 OS=Mus musculus GN=Rev1 PE=1 SV=1//1.97492e-128
BGIBMGA008333	5.35209	31.7995	-2.5708	1.3699e-07	2.183e-06	-//-
BGIBMGA008355	0	53.4206	-5.9241	3.8602e-16	1.157e-14	-//-
BGIBMGA008360	49.2686	136.365	-1.4687	1.0854e-16	3.3434e-15	sp|O17861|YVRI_CAEEL GILT-like protein F37H8.5 OS=Caenorhabditis elegans GN=F37H8.5 PE=1 SV=1//2.49359e-14
BGIBMGA008372	13.1969	34.5811	-1.3898	5.0143e-05	0.00055825	-//-
BGIBMGA008391	112.541	47.0986	1.2567	0.00028	0.0027141	sp|Q8VDL4|ADPGK_MOUSE ADP-dependent glucokinase OS=Mus musculus GN=Adpgk PE=1 SV=2//3.53613e-53
BGIBMGA008392	184.537	77.5705	1.2503	3.7767e-06	5.0125e-05	sp|Q9U5L1|SRPR_DROME Signal recognition particle receptor subunit alpha homolog OS=Drosophila melanogaster GN=Gtp-bp PE=1 SV=2//0
BGIBMGA008441	4.4723	34.7076	-2.9562	5.9187e-09	1.0888e-07	sp|P04146|COPIA_DROME Copia protein OS=Drosophila melanogaster GN=GIP PE=1 SV=3//1.78601e-60
BGIBMGA008445	25.2941	3.47708	2.8629	0.00019468	0.0019671	sp|Q852M2|ALDO3_ORYSJ Probable aldehyde oxidase 3 OS=Oryza sativa subsp. japonica GN=Os03g0790700 PE=3 SV=1//1.52071e-15
BGIBMGA008478	1.68628	25.7936	-3.9351	4.4603e-08	7.5209e-07	sp|Q9H477|RBSK_HUMAN Ribokinase OS=Homo sapiens GN=RBKS PE=1 SV=1//5.39361e-14
BGIBMGA008489	0	21.305	-5.1828	2.4567e-07	3.7836e-06	-//-
BGIBMGA008492	117.086	41.5985	1.493	5.9248e-06	7.6203e-05	-//-
BGIBMGA008514	2342.82	727.468	1.6873	1.1668e-117	1.7684e-115	sp|P08897|COGS_HYPLI Collagenase OS=Hypoderma lineatum PE=1 SV=3//6.60499e-40
BGIBMGA008515	154.478	17.3222	3.1567	1.227e-22	4.5971e-21	sp|P08897|COGS_HYPLI Collagenase OS=Hypoderma lineatum PE=1 SV=3//7.09464e-33
BGIBMGA008519	26.3939	56.4551	-1.0969	5.2425e-06	6.8217e-05	-//-
BGIBMGA008544	10.1177	39.449	-1.9631	2.1813e-07	3.375e-06	sp|Q5PQJ7|TBCEL_RAT Tubulin-specific chaperone cofactor E-like protein OS=Rattus norvegicus GN=Tbcel PE=2 SV=1//2.89023e-33
BGIBMGA008568	17.4493	1.39083	3.6491	0.00037127	0.0035069	-//-
BGIBMGA008664	109.315	17.1957	2.6684	1.576e-13	4.1377e-12	-//-
BGIBMGA008669	33.4322	3.8564	3.1159	6.1967e-06	7.9547e-05	-//-
BGIBMGA008670	488.36	229.74	1.0879	3.543e-10	7.2589e-09	sp|Q94516|AT5F1_DROME ATP synthase subunit b, mitochondrial OS=Drosophila melanogaster GN=ATPsyn-b PE=2 SV=2//3.38191e-99
BGIBMGA008673	0	17.7015	-6.9155	4.9462e-06	6.4424e-05	sp|P21902|PCE_TACTR Proclotting enzyme OS=Tachypleus tridentatus PE=1 SV=1//1.04643e-70
BGIBMGA008712	0	22.0004	-6.6442	2.7698e-07	4.2366e-06	sp|Q7ZWB7|BBS5_DANRE Bardet-Biedl syndrome 5 protein homolog OS=Danio rerio GN=bbs5 PE=2 SV=1//4.92163e-119
BGIBMGA008715	1.39301	15.6785	-3.4925	3.5525e-05	0.00040463	-//-
BGIBMGA008725	170.46	44.1273	1.9497	9.1085e-13	2.2665e-11	sp|Q07130|UGPA_BOVIN UTP--glucose-1-phosphate uridylyltransferase OS=Bos taurus GN=UGP2 PE=1 SV=2//0
BGIBMGA008735	24.7809	79.6567	-1.6846	9.4007e-12	2.1506e-10	-//-
BGIBMGA008736	12.6837	131.181	-3.3705	2.6578e-32	1.3032e-30	sp|P31398|HEMO_MANSE Hemolin OS=Manduca sexta PE=2 SV=2//1.90273e-117
BGIBMGA008740	8.87128	34.8972	-1.9759	1.0053e-06	1.4574e-05	sp|P51786|ZN157_HUMAN Zinc finger protein 157 OS=Homo sapiens GN=ZNF157 PE=2 SV=2//6.85809e-18
BGIBMGA008803	133.802	45.4549	1.5576	4.0053e-07	6.0362e-06	-//-
BGIBMGA008812	151.398	66.1277	1.195	7.6372e-05	0.00082412	sp|Q7SYD5|SC31A_DANRE Protein transport protein Sec31A OS=Danio rerio GN=sec31a PE=2 SV=1//3.92842e-57
BGIBMGA008818	1247.7	229.487	2.4428	9.6713e-121	1.5175e-118	sp|P29523|PPB_BOMMO Membrane-bound alkaline phosphatase OS=Bombyx mori GN=Alp-m PE=1 SV=4//0
BGIBMGA008912	24.1211	68.5301	-1.5064	2.5162e-09	4.7334e-08	-//-
BGIBMGA008925	43.4033	4.61503	3.2334	1.4136e-07	2.2419e-06	sp|P56389|CDD_MOUSE Cytidine deaminase OS=Mus musculus GN=Cda PE=1 SV=2//5.42881e-32
BGIBMGA008950	27.347	4.04606	2.7568	0.00015901	0.0016302	sp|Q8K467|TMIE_MOUSE Transmembrane inner ear expressed protein OS=Mus musculus GN=Tmie PE=2 SV=1//1.71961e-07
BGIBMGA008965	35.7051	71.5014	-1.0018	1.0692e-06	1.5433e-05	sp|Q01069|ESMB_DROME Enhancer of split mbeta protein OS=Drosophila melanogaster GN=HLHmbeta PE=2 SV=2//6.62287e-46
BGIBMGA008976	12.1705	29.9661	-1.2999	0.000272	0.00265	sp|P04069|CBPB_ASTAS Carboxypeptidase B OS=Astacus astacus PE=1 SV=1//3.94e-66
BGIBMGA009012	198.394	85.6626	1.2116	4.057e-06	5.3628e-05	sp|P00037|CYC_SAMCY Cytochrome c OS=Samia cynthia PE=1 SV=2//2.81891e-71
BGIBMGA009027	27065.7	2342.67	3.5302	0	0	sp|P14296|ARYA_MANSE Arylphorin subunit alpha OS=Manduca sexta PE=2 SV=1//0
BGIBMGA009028	29844.7	4072.04	2.8737	0	0	sp|P20613|SSP2_BOMMO Sex-specific storage-protein 2 OS=Bombyx mori GN=SP2 PE=2 SV=2//1.84116e-20
BGIBMGA009047	34.8253	69.668	-1.0004	1.4971e-06	2.1174e-05	sp|O96790|DPGN_DIPMA Serine protease inhibitor dipetalogastin (Fragment) OS=Dipetalogaster maximus PE=1 SV=2//2.18629e-17
BGIBMGA009056	3.88577	19.6613	-2.3391	7.0177e-05	0.00076158	sp|Q9CPR8|MAGG1_MOUSE Melanoma-associated antigen G1 OS=Mus musculus GN=Ndnl2 PE=1 SV=1//6.96755e-23
BGIBMGA009058	9.60444	28.7017	-1.5794	7.648e-05	0.00082462	sp|P22292|M2OM_BOVIN Mitochondrial 2-oxoglutarate/malate carrier protein OS=Bos taurus GN=SLC25A11 PE=1 SV=3//2.55312e-58
BGIBMGA009059	3.51918	18.2073	-2.3712	0.00011843	0.0012447	sp|Q8IPH9|SLOB_DROME Slowpoke-binding protein OS=Drosophila melanogaster GN=Slob PE=1 SV=2//1.00612e-73
BGIBMGA009061	31.2328	69.9209	-1.1627	1.668e-07	2.6204e-06	-//-
BGIBMGA009067	108.288	314.202	-1.5368	4.5221e-38	2.5886e-36	-//-
BGIBMGA009091	103.743	0	8.3584	6.1831e-21	2.205e-19	sp|Q10731|FPIF_BOMMO Fungal protease inhibitor F OS=Bombyx mori PE=1 SV=2//8.86162e-08
BGIBMGA009093	34.0921	0	6.0914	1.1826e-08	2.1002e-07	-//-
BGIBMGA009102	36.5849	88.8236	-1.2797	5.1397e-10	1.0324e-08	-//-
BGIBMGA009103	431.98	189.722	1.1871	3.4696e-11	7.5986e-10	sp|O62742|NLTP_RABIT Non-specific lipid-transfer protein OS=Oryctolagus cuniculus GN=SCP2 PE=1 SV=1//0
BGIBMGA009106	244.437	836.585	-1.7751	4.9768e-114	7.1375e-112	sp|P46429|GST2_MANSE Glutathione S-transferase 2 OS=Manduca sexta GN=GST2 PE=2 SV=1//8.52746e-79
BGIBMGA009107	47.3624	118.221	-1.3197	3.0844e-13	7.9419e-12	sp|P46429|GST2_MANSE Glutathione S-transferase 2 OS=Manduca sexta GN=GST2 PE=2 SV=1//4.13741e-87
BGIBMGA009108	81.3811	236.821	-1.541	3.4369e-29	1.5539e-27	-//-
BGIBMGA009130	814.691	328.552	1.3101	8.1605e-25	3.3387e-23	sp|P55828|RS20_DROME 40S ribosomal protein S20 OS=Drosophila melanogaster GN=RpS20 PE=1 SV=1//3.14441e-66
BGIBMGA009156	296.051	126.439	1.2274	1.0504e-08	1.8805e-07	sp|Q9D4D4|TKTL2_MOUSE Transketolase-like protein 2 OS=Mus musculus GN=Tktl2 PE=2 SV=1//2.44075e-93
BGIBMGA009159	0	17.5118	-6.9	5.4913e-06	7.1107e-05	-//-
BGIBMGA009184	1279.52	356.938	1.8419	6.1471e-77	6.559e-75	sp|P25782|CYSP2_HOMAM Digestive cysteine proteinase 2 OS=Homarus americanus GN=LCP2 PE=2 SV=1//2.28494e-54
BGIBMGA009202	88.8594	3.8564	4.5262	1.9791e-18	6.5177e-17	sp|Q8MJI6|S22A2_RABIT Solute carrier family 22 member 2 OS=Oryctolagus cuniculus GN=SLC22A2 PE=1 SV=1//7.57344e-72
BGIBMGA009207	10.191	31.0408	-1.6069	3.3138e-05	0.00038004	sp|Q9W3C1|U202_DROME Polycomb protein l(1)G0020 OS=Drosophila melanogaster GN=l(1)G0020 PE=1 SV=2//0
BGIBMGA009211	93.3317	11.4428	3.0279	1.1725e-13	3.0967e-12	sp|Q6U6J0|HYEP_BOMMO Juvenile hormone epoxide hydrolase OS=Bombyx mori GN=JHEH PE=1 SV=1//6.126e-174
BGIBMGA009259	840.718	230.246	1.8684	1.5831e-52	1.2205e-50	sp|P04148|SI25_BOMMO Fibrohexamerin OS=Bombyx mori GN=P25 PE=1 SV=1//1.52689e-10
BGIBMGA009276	28.96	152.549	-2.3971	4.2334e-29	1.9011e-27	sp|Q17P71|T23O_AEDAE Tryptophan 2,3-dioxygenase OS=Aedes aegypti GN=AAEL000428 PE=1 SV=1//0
BGIBMGA009316	70.5303	20.2935	1.7972	2.0807e-05	0.00024537	sp|Q9W4E2|NBEA_DROME Neurobeachin OS=Drosophila melanogaster GN=rg PE=1 SV=3//2.55372e-08
BGIBMGA009393	10513	452.273	4.5388	0	0	sp|P21828|FIBL_BOMMO Fibroin light chain OS=Bombyx mori GN=FIBL PE=1 SV=1//7.02367e-180
BGIBMGA009407	12.3905	29.4603	-1.2495	0.00041096	0.0038438	sp|Q3HNM7|INSC_MOUSE Protein inscuteable homolog OS=Mus musculus GN=Insc PE=1 SV=2//1.85966e-10
BGIBMGA009420	143.92	49.1849	1.549	1.7339e-07	2.7207e-06	sp|Q2KIG0|ETFD_BOVIN Electron transfer flavoprotein-ubiquinone oxidoreductase, mitochondrial OS=Bos taurus GN=ETFDH PE=2 SV=1//0
BGIBMGA009454	7.99148	26.0465	-1.7046	8.816e-05	0.00094293	sp|Q9NZ63|CI078_HUMAN Uncharacterized protein C9orf78 OS=Homo sapiens GN=C9orf78 PE=1 SV=1//1.8376e-74
BGIBMGA009488	10.7042	49.5642	-2.2111	7.6747e-10	1.528e-08	sp|A6H730|PPAP_BOVIN Prostatic acid phosphatase OS=Bos taurus GN=ACPP PE=2 SV=1//1.93114e-36
BGIBMGA009526	62.0256	21.0521	1.5589	0.00055223	0.0049935	sp|P08897|COGS_HYPLI Collagenase OS=Hypoderma lineatum PE=1 SV=3//4.20802e-34
BGIBMGA009527	262.106	1.26439	7.6956	3.8854e-53	3.0305e-51	sp|P08897|COGS_HYPLI Collagenase OS=Hypoderma lineatum PE=1 SV=3//3.47164e-21
BGIBMGA009528	319.952	51.5872	2.6328	6.8499e-36	3.6839e-34	sp|P08897|COGS_HYPLI Collagenase OS=Hypoderma lineatum PE=1 SV=3//1.44401e-22
BGIBMGA009544	17.2293	179.986	-3.3849	8.5848e-44	5.725e-42	sp|P35502|ESTF_MYZPE Esterase FE4 OS=Myzus persicae PE=1 SV=1//2.81132e-75
BGIBMGA009562	148.979	68.214	1.127	0.00027921	0.0027086	sp|P40301|PSA2_DROME Proteasome subunit alpha type-2 OS=Drosophila melanogaster GN=Prosalpha2 PE=1 SV=1//4.71575e-146
BGIBMGA009573	92.3786	9.54616	3.2746	1.0357e-14	2.8838e-13	sp|P19616|VITM_MANSE Microvitellogenin OS=Manduca sexta GN=MVG PE=2 SV=1//8.2546e-42
BGIBMGA009621	55.7204	6.57484	3.0832	6.734e-09	1.2253e-07	sp|Q00801|L302_BOMMO Low molecular mass 30 kDa lipoprotein 21G1 OS=Bombyx mori GN=21G1 PE=2 SV=1//2.36349e-52
BGIBMGA009646	6.01194	23.3913	-1.9601	6.6593e-05	0.00072505	-//-
BGIBMGA009659	2.56607	43.1158	-4.0706	1.0304e-12	2.5545e-11	-//-
BGIBMGA009666	11.2907	37.6789	-1.7386	1.8934e-06	2.636e-05	-//-
BGIBMGA009671	45.4561	11.1267	2.0305	0.00013024	0.0013592	sp|Q08C33|ISOC1_DANRE Isochorismatase domain-containing protein 1 OS=Danio rerio GN=isoc1 PE=2 SV=1//1.05215e-60
BGIBMGA009714	0	12.4543	-3.9489	0.00014179	0.0014671	sp|P80674|CU01_BLACR Cuticle protein 1 OS=Blaberus craniifer PE=1 SV=1//2.31782e-06
BGIBMGA009733	0	10.8106	-4.0342	0.00036848	0.0034831	sp|Q9VHS2|COX7A_DROME Probable cytochrome c oxidase subunit 7A, mitochondrial OS=Drosophila melanogaster GN=CG9603 PE=1 SV=1//3.19868e-08
BGIBMGA009763	115.913	43.748	1.4058	2.5251e-05	0.00029388	-//-
BGIBMGA009770	18.6957	42.6732	-1.1906	3.4505e-05	0.00039435	sp|Q7JUY7|CED6_DROME PTB domain-containing adapter protein ced-6 OS=Drosophila melanogaster GN=ced-6 PE=1 SV=1//9.44897e-76
BGIBMGA009776	53.4476	169.745	-1.6672	4.348e-23	1.6664e-21	sp|P85195|CU01_LONON Cuticle protein 1 OS=Lonomia obliqua PE=1 SV=2//3.20738e-19
BGIBMGA009782	9.53112	26.9316	-1.4986	0.0001945	0.0019667	-//-
BGIBMGA009791	77.4954	13.4026	2.5316	2.2182e-09	4.2085e-08	sp|Q90ZB9|STAR3_SALFO StAR-related lipid transfer protein 3 (Fragment) OS=Salvelinus fontinalis GN=stard3 PE=2 SV=1//8.24939e-27
BGIBMGA009809	1113.6	509.93	1.1269	2.8705e-23	1.1097e-21	sp|P41707|Y150_NPVAC Uncharacterized 11.2 kDa protein in IE1-IEN intergenic region OS=Autographa californica nuclear polyhedrosis virus PE=3 SV=1//9.7656e-06
BGIBMGA009850	17.8159	40.6502	-1.1901	5.3189e-05	0.00058823	sp|Q9NQG7|HPS4_HUMAN Hermansky-Pudlak syndrome 4 protein OS=Homo sapiens GN=HPS4 PE=1 SV=2//4.00587e-16
BGIBMGA009893	3.51918	15.9946	-2.1843	0.00051172	0.0046619	sp|Q3T0E1|EXOS3_BOVIN Exosome complex component RRP40 OS=Bos taurus GN=EXOSC3 PE=2 SV=1//2.9089e-68
BGIBMGA010023	147.659	340.817	-1.2067	4.3214e-32	2.1112e-30	sp|P35042|TRYP_CHOFU Trypsin CFT-1 OS=Choristoneura fumiferana PE=1 SV=1//4.22087e-29
BGIBMGA010030	18.1091	102.353	-2.4988	9.6809e-21	3.4159e-19	-//-
BGIBMGA010036	0	22.3797	-6.2538	1.6265e-07	2.5582e-06	-//-
BGIBMGA010047	0	11.0002	-4.4595	0.00025397	0.0024888	-//-
BGIBMGA010048	0	42.2939	-6.4024	7.2776e-13	1.8384e-11	-//-
BGIBMGA010053	14.7366	0	4.5429	0.00035589	0.0033785	-//-
BGIBMGA010061	0	11.0634	-5.6525	0.00020143	0.0020291	sp|P35047|TRYC_MANSE Trypsin, alkaline C OS=Manduca sexta PE=2 SV=1//1.05181e-53
BGIBMGA010120	122.658	41.725	1.5557	1.256e-06	1.7935e-05	sp|Q94522|SUCA_DROME Succinyl-CoA ligase [ADP/GDP-forming] subunit alpha, mitochondrial OS=Drosophila melanogaster GN=Scsalpha PE=2 SV=3//1.19263e-150
BGIBMGA010163	39.2976	90.973	-1.211	1.0391e-09	2.0501e-08	sp|Q9VDG2|RLIP_DROME RalA-binding protein 1 OS=Drosophila melanogaster GN=Rlip PE=1 SV=1//8.70243e-12
BGIBMGA010168	848.123	19.5349	5.4402	5.4383e-175	1.1159e-172	sp|Q00802|L301_BOMMO Low molecular mass 30 kDa lipoprotein 19G1 OS=Bombyx mori GN=19G1 PE=1 SV=1//1.36421e-52
BGIBMGA010204	29.1799	2.71844	3.4241	8.3633e-06	0.00010533	sp|P19616|VITM_MANSE Microvitellogenin OS=Manduca sexta GN=MVG PE=2 SV=1//1.10994e-42
BGIBMGA010247	283.148	116.577	1.2803	3.7212e-09	6.9028e-08	sp|P31402|VATE_MANSE V-type proton ATPase subunit E OS=Manduca sexta GN=VHA26 PE=2 SV=1//1.47213e-97
BGIBMGA010274	19.7221	51.4608	-1.3837	8.0216e-07	1.1796e-05	-//-
BGIBMGA010275	310.935	120.433	1.3684	2.2527e-11	5.016e-10	-//-
BGIBMGA010277	89.5926	31.7995	1.4944	7.3134e-05	0.00079239	-//-
BGIBMGA010289	33.6522	7.45992	2.1735	0.00047998	0.0044089	sp|Q88168|UDPE_NPVSL Ecdysteroid UDP-glucosyltransferase OS=Spodoptera littoralis nuclear polyhedrosis virus GN=EGT PE=3 SV=1//5.30499e-35
BGIBMGA010290	17.9625	1.51727	3.5654	0.00035661	0.0033804	sp|B3A0N5|APY_TABYA Apyrase OS=Tabanus yao PE=1 SV=1//1.25295e-109
BGIBMGA010303	151.911	61.3863	1.3072	9.4706e-06	0.00011827	sp|P05049|SNAK_DROME Serine protease snake OS=Drosophila melanogaster GN=snk PE=1 SV=2//1.6306e-33
BGIBMGA010338	519.813	119.106	2.1257	2.4141e-41	1.5046e-39	sp|A8E657|AASS_BOVIN Alpha-aminoadipic semialdehyde synthase, mitochondrial OS=Bos taurus GN=AASS PE=2 SV=1//0
BGIBMGA010348	15.4697	171.199	-3.4682	2.4692e-42	1.5757e-40	sp|Q920A6|RISC_RAT Retinoid-inducible serine carboxypeptidase OS=Rattus norvegicus GN=Scpep1 PE=2 SV=1//5.20543e-102
BGIBMGA010392	157.117	53.7367	1.5479	4.8713e-08	8.1932e-07	sp|Q767F1|JHAMT_BOMMO Juvenile hormone acid O-methyltransferase OS=Bombyx mori GN=JHAMT PE=1 SV=1//1.10931e-63
BGIBMGA010400	26737.2	9239.55	1.533	0	0	sp|P81139|LIPR2_CAVPO Pancreatic lipase-related protein 2 OS=Cavia porcellus GN=PNLIPRP2 PE=1 SV=1//8.23498e-31
BGIBMGA010402	54.4007	0	6.7656	7.6664e-13	1.9293e-11	sp|P30837|AL1B1_HUMAN Aldehyde dehydrogenase X, mitochondrial OS=Homo sapiens GN=ALDH1B1 PE=1 SV=3//9.66318e-74
BGIBMGA010409	490.853	94.7662	2.3728	1.5129e-46	1.0907e-44	sp|Q24799|MYPH_ECHGR Myophilin OS=Echinococcus granulosus PE=2 SV=1//8.95362e-54
BGIBMGA010439	303.456	1256.87	-2.0503	2.3912e-196	5.7987e-194	sp|P48816|LYS_BOMMO Lysozyme OS=Bombyx mori PE=1 SV=1//4.62169e-99
BGIBMGA010445	28.0068	61.6391	-1.1381	1.1965e-06	1.716e-05	sp|Q8CAA7|PGM2L_MOUSE Glucose 1,6-bisphosphate synthase OS=Mus musculus GN=Pgm2l1 PE=1 SV=1//9.33785e-07
BGIBMGA010449	45.6761	97.4214	-1.0928	2.3543e-09	4.4351e-08	sp|Q9CXF4|TBC15_MOUSE TBC1 domain family member 15 OS=Mus musculus GN=Tbc1d15 PE=1 SV=1//2.41028e-143
BGIBMGA010483	5.93862	36.2881	-2.6113	1.4628e-08	2.574e-07	-//-
BGIBMGA010507	53.1543	138.767	-1.3844	5.2236e-16	1.5551e-14	-//-
BGIBMGA010513	1.75959	24.7189	-3.8123	1.059e-07	1.712e-06	sp|Q10901|EAA1_CAEEL Excitatory amino acid transporter OS=Caenorhabditis elegans GN=glt-1 PE=1 SV=2//3.47169e-109
BGIBMGA010531	34.0921	2.65522	3.6825	5.802e-07	8.6175e-06	sp|Q09225|NRF6_CAEEL Nose resistant to fluoxetine protein 6 OS=Caenorhabditis elegans GN=nrf-6 PE=1 SV=3//5.65866e-29
BGIBMGA010537	19.0622	162.791	-3.0942	1.402e-37	7.9233e-36	sp|Q95X01|MYRO1_BREBR Myrosinase 1 OS=Brevicoryne brassicae PE=1 SV=1//1.23002e-140
BGIBMGA010573	20.6019	43.4319	-1.076	7.7103e-05	0.00083067	-//-
BGIBMGA010584	131.823	285.437	-1.1146	5.0249e-25	2.0749e-23	sp|P08897|COGS_HYPLI Collagenase OS=Hypoderma lineatum PE=1 SV=3//7.56119e-31
BGIBMGA010591	7.40495	22.5062	-1.6038	0.00041438	0.0038703	-//-
BGIBMGA010640	1485.76	574.856	1.3699	1.4377e-48	1.0536e-46	sp|O46107|LIP1_DROME Lipase 1 OS=Drosophila melanogaster GN=Lip1 PE=2 SV=2//4.30602e-103
BGIBMGA010655	15.9096	39.8916	-1.3262	2.1734e-05	0.00025518	sp|Q9WVR8|MEN1_RAT Menin OS=Rattus norvegicus GN=Men1 PE=1 SV=1//1.58985e-139
BGIBMGA010659	2.93265	19.9774	-2.7681	1.6713e-05	0.00020064	sp|P0C192|LRC4B_MOUSE Leucine-rich repeat-containing protein 4B OS=Mus musculus GN=Lrrc4b PE=1 SV=1//1.69972e-28
BGIBMGA010681	325.525	84.4614	1.9464	6.4176e-23	2.4456e-21	sp|O44390|ACO11_TRINI Acyl-CoA Delta(11) desaturase OS=Trichoplusia ni GN=D11DS PE=1 SV=2//3.25263e-126
BGIBMGA010699	161.663	59.6161	1.4392	3.2315e-07	4.9145e-06	sp|Q0V8N6|P3_BOVIN P3 protein OS=Bos taurus GN=SLC10A3 PE=2 SV=1//1.06211e-16
BGIBMGA010725	237.618	116.198	1.0321	4.8417e-05	0.00053994	sp|Q27954|COPA_BOVIN Coatomer subunit alpha OS=Bos taurus GN=COPA PE=1 SV=1//0
BGIBMGA010735	35.4118	3.5403	3.3223	1.3787e-06	1.9541e-05	sp|Q95X01|MYRO1_BREBR Myrosinase 1 OS=Brevicoryne brassicae PE=1 SV=1//3.82963e-124
BGIBMGA010740	66.8645	12.5807	2.41	8.7236e-08	1.4241e-06	sp|B4KR05|TRET1_DROMO Facilitated trehalose transporter Tret1 OS=Drosophila mojavensis GN=Tret1 PE=3 SV=2//3.80547e-80
BGIBMGA010741	162.469	39.1329	2.0537	2.739e-13	7.078e-12	sp|A9ZSY3|TRET1_BOMMO Facilitated trehalose transporter Tret1 OS=Bombyx mori GN=Tret1 PE=1 SV=1//1.181e-70
BGIBMGA010769	6.23189	25.6039	-2.0386	2.1039e-05	0.00024766	sp|Q9D2H9|DAAF1_MOUSE Dynein assembly factor 1, axonemal OS=Mus musculus GN=Dnaaf1 PE=2 SV=1//4.80551e-62
BGIBMGA010787	1.90622	16.1842	-3.0858	5.4426e-05	0.00060141	-//-
BGIBMGA010812	806.406	225.631	1.8375	6.0915e-49	4.5136e-47	sp|Q95X01|MYRO1_BREBR Myrosinase 1 OS=Brevicoryne brassicae PE=1 SV=1//5.52735e-134
BGIBMGA010829	83.8739	24.0867	1.8	3.3496e-06	4.4945e-05	sp|Q61586|GPAT1_MOUSE Glycerol-3-phosphate acyltransferase 1, mitochondrial OS=Mus musculus GN=Gpam PE=1 SV=2//2.20595e-70
BGIBMGA010830	102.936	34.5179	1.5763	6.7136e-06	8.5523e-05	sp|Q61824|ADA12_MOUSE Disintegrin and metalloproteinase domain-containing protein 12 OS=Mus musculus GN=Adam12 PE=1 SV=2//1.75314e-88
BGIBMGA010840	178.745	55.8229	1.679	2.3898e-10	4.9726e-09	sp|P24785|MLE_DROME Dosage compensation regulator OS=Drosophila melanogaster GN=mle PE=2 SV=2//0
BGIBMGA010864	0	16.9429	-4.2674	6.5472e-06	8.3644e-05	sp|B5YDT0|SYDND_DICT6 Aspartate--tRNA(Asp/Asn) ligase OS=Dictyoglomus thermophilum (strain ATCC 35947 / DSM 3960 / H-6-12) GN=aspS PE=3 SV=1//4.70316e-119
BGIBMGA010874	23.8278	51.2711	-1.1055	1.3051e-05	0.00016029	sp|Q99PF4|CAD23_MOUSE Cadherin-23 OS=Mus musculus GN=Cdh23 PE=1 SV=2//3.74513e-37
BGIBMGA010876	136.955	29.4603	2.2169	7.9718e-13	2.0023e-11	sp|Q00802|L301_BOMMO Low molecular mass 30 kDa lipoprotein 19G1 OS=Bombyx mori GN=19G1 PE=1 SV=1//9.138e-54
BGIBMGA010877	45.1629	7.27026	2.6351	2.5818e-06	3.539e-05	sp|P19616|VITM_MANSE Microvitellogenin OS=Manduca sexta GN=MVG PE=2 SV=1//4.33422e-53
BGIBMGA010892	11.1441	54.685	-2.2949	4.9221e-11	1.0657e-09	sp|Q02817|MUC2_HUMAN Mucin-2 OS=Homo sapiens GN=MUC2 PE=1 SV=2//2.88658e-06
BGIBMGA010938	12.6837	35.8455	-1.4988	1.7152e-05	0.00020517	sp|Q6DCX5|PCFT_XENLA Proton-coupled folate transporter OS=Xenopus laevis GN=slc46a1 PE=2 SV=1//8.97618e-11
BGIBMGA010961	191.136	76.0532	1.3295	3.9937e-07	6.0256e-06	-//-
BGIBMGA011000	162.982	17.7647	3.1976	3.9044e-24	1.5733e-22	sp|Q99JW2|ACY1_MOUSE Aminoacylase-1 OS=Mus musculus GN=Acy1 PE=1 SV=1//1.1799e-135
BGIBMGA011002	32.4791	1.01151	5.0049	5.3905e-08	8.9983e-07	sp|Q99JW2|ACY1_MOUSE Aminoacylase-1 OS=Mus musculus GN=Acy1 PE=1 SV=1//2.31895e-135
BGIBMGA011058	895.559	0	11.205	1.2133e-115	1.7981e-113	-//-
BGIBMGA011059	202.06	5.05757	5.3202	7.6823e-43	4.9982e-41	-//-
BGIBMGA011068	122.658	256.103	-1.0621	1.5372e-21	5.5866e-20	-//-
BGIBMGA011075	7.77153	29.5868	-1.9287	8.6029e-06	0.00010804	-//-
BGIBMGA011077	156.53	36.0352	2.119	1.7105e-13	4.4821e-12	sp|O76879|CCCP_DROME Circadian clock-controlled protein OS=Drosophila melanogaster GN=anon-3B1.2 PE=2 SV=2//2.66342e-12
BGIBMGA011116	0	14.1612	-5.5936	2.5844e-05	0.00030026	sp|A1ZAI5|FACR1_DROME Putative fatty acyl-CoA reductase CG5065 OS=Drosophila melanogaster GN=CG5065 PE=3 SV=1//1.94933e-107
BGIBMGA011128	44.9429	8.97719	2.3238	2.0163e-05	0.00023862	-//-
BGIBMGA011151	18.2558	234.166	-3.6811	3.8149e-59	3.2001e-57	-//-
BGIBMGA011196	0	12.96	-4.8808	6.0273e-05	0.00066164	sp|Q78RX3|SIM12_MOUSE Small integral membrane protein 12 OS=Mus musculus GN=Smim12 PE=3 SV=1//3.81276e-10
BGIBMGA011203	6.59847	234.987	-5.1543	7.8351e-66	6.9206e-64	sp|P19926|AGP_ECOLI Glucose-1-phosphatase OS=Escherichia coli (strain K12) GN=agp PE=1 SV=1//6.27781e-83
BGIBMGA011218	225.521	86.2948	1.3859	7.4293e-09	1.3481e-07	sp|P37967|PNBA_BACSU Para-nitrobenzyl esterase OS=Bacillus subtilis (strain 168) GN=pnbA PE=1 SV=2//1.45115e-55
BGIBMGA011266	18075.2	69.0991	8.0311	0	0	sp|P09179|SSP1_BOMMO Sex-specific storage-protein 1 OS=Bombyx mori GN=SP1 PE=2 SV=1//0
BGIBMGA011308	389.53	78.2659	2.3153	6.1956e-36	3.3455e-34	sp|P45954|ACDSB_HUMAN Short/branched chain specific acyl-CoA dehydrogenase, mitochondrial OS=Homo sapiens GN=ACADSB PE=1 SV=1//2.52288e-157
BGIBMGA011342	338.135	780.446	-1.2067	3.1185e-71	2.9709e-69	sp|Q26636|CATL_SARPE Cathepsin L OS=Sarcophaga peregrina PE=1 SV=1//1.72537e-173
BGIBMGA011361	137.688	51.9665	1.4057	4.4068e-06	5.7851e-05	-//-
BGIBMGA011392	19.0622	38.5008	-1.0142	0.0003137	0.0030165	sp|Q12901|ZN155_HUMAN Zinc finger protein 155 OS=Homo sapiens GN=ZNF155 PE=1 SV=4//1.3139e-10
BGIBMGA011395	180.871	66.9496	1.4338	7.3794e-08	1.2196e-06	sp|A1ZAI5|FACR1_DROME Putative fatty acyl-CoA reductase CG5065 OS=Drosophila melanogaster GN=CG5065 PE=3 SV=1//0
BGIBMGA011423	0	10.3048	-7.135	0.00054968	0.0049771	-//-
BGIBMGA011424	592.983	3372.32	-2.5077	0	0	sp|P22297|TRF_MANSE Transferrin OS=Manduca sexta PE=1 SV=1//0
BGIBMGA011457	18.1091	62.7139	-1.7921	4.2942e-10	8.7174e-09	sp|O76879|CCCP_DROME Circadian clock-controlled protein OS=Drosophila melanogaster GN=anon-3B1.2 PE=2 SV=2//1.97442e-15
BGIBMGA011460	22.4348	0	5.4877	4.3938e-06	5.7736e-05	sp|O76879|CCCP_DROME Circadian clock-controlled protein OS=Drosophila melanogaster GN=anon-3B1.2 PE=2 SV=2//9.75409e-16
BGIBMGA011477	69.8705	167.848	-1.2644	2.1076e-17	6.6771e-16	sp|Q9NFT7|HXK2_DROME Hexokinase type 2 OS=Drosophila melanogaster GN=Hex-t2 PE=2 SV=4//2.48142e-162
BGIBMGA011495	2.78602	163.36	-5.8737	4.4891e-46	3.1347e-44	sp|O96059|MOR2_BOMMO Moricin-2 OS=Bombyx mori GN=MOR2 PE=1 SV=1//3.70319e-20
BGIBMGA011535	9.38449	26.1729	-1.4797	0.00026381	0.002572	sp|P00529|ROS_AVISU Tyrosine-protein kinase transforming protein ros OS=UR2 sarcoma virus GN=V-ROS PE=3 SV=1//2.4337e-104
BGIBMGA011548	49.4152	113.226	-1.1962	1.3477e-11	3.0569e-10	-//-
BGIBMGA011576	143.7	56.2655	1.3527	7.2522e-06	9.212e-05	sp|Q6P2X9|MOT12_XENTR Monocarboxylate transporter 12 OS=Xenopus tropicalis GN=slc16a12 PE=2 SV=1//2.21235e-16
BGIBMGA011598	1275.56	248.263	2.3612	3.882e-117	5.8176e-115	-//-
BGIBMGA011599	286.007	71.8175	1.9936	3.6555e-21	1.3142e-19	sp|Q9CY50|SSRA_MOUSE Translocon-associated protein subunit alpha OS=Mus musculus GN=Ssr1 PE=1 SV=1//1.12075e-57
BGIBMGA011608	69.7238	577.511	-3.0501	2.1379e-127	3.5643e-125	sp|Q9NL89|BGBP_BOMMO Beta-1,3-glucan-binding protein OS=Bombyx mori PE=1 SV=1//0
BGIBMGA011609	68.1109	443.233	-2.7021	1.0301e-89	1.2267e-87	sp|O96363|BGBP_HYPCU Beta-1,3-glucan-binding protein (Fragment) OS=Hyphantria cunea GN=gnbp1 PE=2 SV=1//0
BGIBMGA011681	36.7315	8.78753	2.0635	0.00048556	0.004451	sp|Q86T03|TM55B_HUMAN Type 1 phosphatidylinositol 4,5-bisphosphate 4-phosphatase OS=Homo sapiens GN=TMEM55B PE=1 SV=1//9.3094e-59
BGIBMGA011698	187.25	76.6854	1.2879	1.3678e-06	1.9428e-05	sp|P52758|UK114_HUMAN Ribonuclease UK114 OS=Homo sapiens GN=HRSP12 PE=1 SV=1//4.02375e-35
BGIBMGA011699	1.39301	14.7302	-3.4025	6.9941e-05	0.00075964	-//-
BGIBMGA011707	50.0017	6.4484	2.955	8.9062e-08	1.4512e-06	sp|Q17QH8|D39U1_BOVIN Epimerase family protein SDR39U1 OS=Bos taurus GN=SDR39U1 PE=2 SV=1//1.29287e-69
BGIBMGA011726	35.6317	77.1279	-1.1141	7.9018e-08	1.2995e-06	-//-
BGIBMGA011730	46.3359	98.5594	-1.0889	2.045e-09	3.9115e-08	-//-
BGIBMGA011731	12.0972	41.9778	-1.795	3.1915e-07	4.8592e-06	-//-
BGIBMGA011764	0	117.841	-7.8431	1.2021e-29	5.4718e-28	-//-
BGIBMGA011766	3.81245	1475.8	-8.5966	0	0	-//-
BGIBMGA011768	53.1543	3.8564	3.7849	2.5924e-10	5.3606e-09	-//-
BGIBMGA011769	106.529	0	7.7351	1.5466e-22	5.7621e-21	-//-
BGIBMGA011777	566.735	71.2485	2.9917	1.3334e-73	1.3271e-71	sp|O46107|LIP1_DROME Lipase 1 OS=Drosophila melanogaster GN=Lip1 PE=2 SV=2//4.43046e-102
BGIBMGA011822	50.7349	173.728	-1.7758	4.5215e-25	1.8787e-23	sp|Q99LH1|NOG2_MOUSE Nucleolar GTP-binding protein 2 OS=Mus musculus GN=Gnl2 PE=2 SV=2//0
BGIBMGA011824	55.4272	141.675	-1.3539	5.8323e-16	1.7325e-14	sp|Q9QY36|NAA10_MOUSE N-alpha-acetyltransferase 10 OS=Mus musculus GN=Naa10 PE=1 SV=1//2.27078e-92
BGIBMGA011844	2634.48	911.184	1.5317	2.7232e-108	3.6688e-106	sp|P54399|PDI_DROME Protein disulfide-isomerase OS=Drosophila melanogaster GN=Pdi PE=2 SV=1//0
BGIBMGA011851	1635.03	605.897	1.4322	8.6434e-59	7.2051e-57	-//-
BGIBMGA011868	0	15.2991	-7.7051	4.0781e-05	0.00045977	-//-
BGIBMGA011895	223.688	17.6383	3.6647	2.3509e-37	1.3065e-35	sp|Q64425|LIPP_MYOCO Pancreatic triacylglycerol lipase (Fragment) OS=Myocastor coypus GN=PNLIP PE=2 SV=1//8.42989e-30
BGIBMGA011896	283.514	15.6152	4.1824	2.4337e-52	1.8655e-50	-//-
BGIBMGA011922	760.877	323.684	1.2331	2.7461e-20	9.5381e-19	sp|P80467|ADHX_SAAHA Alcohol dehydrogenase class-3 OS=Saara hardwickii PE=1 SV=1//0
BGIBMGA011983	213.57	72.0704	1.5672	1.1476e-10	2.4402e-09	sp|Q28DB5|ALAT2_XENTR Alanine aminotransferase 2 OS=Xenopus tropicalis GN=gpt2 PE=2 SV=1//1.22958e-169
BGIBMGA011984	0	172.716	-8.3946	3.228e-40	1.957e-38	sp|A4IFH5|ALAT1_BOVIN Alanine aminotransferase 1 OS=Bos taurus GN=GPT PE=2 SV=1//8.16942e-155
BGIBMGA012002	1153.05	0	11.155	1.6334e-149	3.0257e-147	-//-
BGIBMGA012030	595.622	213.05	1.4832	3.558e-24	1.438e-22	-//-
BGIBMGA012031	3.00597	29.4603	-3.2929	2.6084e-08	4.4601e-07	sp|P35501|ESTE_MYZPE Esterase E4 OS=Myzus persicae PE=1 SV=1//3.3095e-67
BGIBMGA012068	26.1739	93.3754	-1.8349	1.2607e-14	3.482e-13	sp|Q6DN14|MCTP1_HUMAN Multiple C2 and transmembrane domain-containing protein 1 OS=Homo sapiens GN=MCTP1 PE=2 SV=2//5.73605e-08
BGIBMGA012089	217.163	14.7302	3.8819	3.3043e-38	1.9161e-36	sp|Q27664|CP6B2_HELAM Cytochrome P450 6B2 OS=Helicoverpa armigera GN=CYP6B2 PE=2 SV=1//1.07074e-103
BGIBMGA012129	106.382	44.6963	1.251	0.00044368	0.0041123	sp|O35867|NEB1_RAT Neurabin-1 OS=Rattus norvegicus GN=Ppp1r9a PE=1 SV=1//5.02849e-60
BGIBMGA012142	79.1816	21.1154	1.9069	1.8432e-06	2.5715e-05	sp|F4HTM3|GCS1_ARATH Mannosyl-oligosaccharide glucosidase GCS1 OS=Arabidopsis thaliana GN=GCS1 PE=1 SV=1//1.84386e-33
BGIBMGA012149	171.78	54.0528	1.6681	6.893e-10	1.3763e-08	sp|P82125|AKCL2_PIG 1,5-anhydro-D-fructose reductase OS=Sus scrofa GN=AKR1E2 PE=1 SV=2//1.61442e-44
BGIBMGA012171	527.364	223.924	1.2358	1.3237e-14	3.6327e-13	sp|Q9NRC6|SPTN5_HUMAN Spectrin beta chain, non-erythrocytic 5 OS=Homo sapiens GN=SPTBN5 PE=1 SV=2//1.29719e-10
BGIBMGA012215	13.0503	40.018	-1.6166	2.2695e-06	3.1368e-05	sp|Q6X0I2|VGR_SOLIN Vitellogenin receptor OS=Solenopsis invicta GN=VgR PE=2 SV=1//5.09291e-06
BGIBMGA012217	13.8568	47.0986	-1.7651	7.9451e-08	1.305e-06	sp|P28175|LFC_TACTR Limulus clotting factor C OS=Tachypleus tridentatus PE=1 SV=1//1.58899e-22
BGIBMGA012221	1108.18	269.948	2.0374	4.1324e-80	4.5177e-78	sp|Q02942|TRF_BLADI Transferrin OS=Blaberus discoidalis PE=1 SV=1//2.41099e-32
BGIBMGA012268	24.341	3.66674	2.7308	0.00040056	0.0037623	sp|O81884|GALDH_ARATH L-galactose dehydrogenase OS=Arabidopsis thaliana GN=LGALDH PE=1 SV=1//1.60488e-58
BGIBMGA012307	6.23189	23.0752	-1.8886	0.00010082	0.0010664	sp|Q5RCS0|ATG9A_PONAB Autophagy-related protein 9A OS=Pongo abelii GN=ATG9A PE=2 SV=1//4.9876e-146
BGIBMGA012309	808.972	164.75	2.2958	9.0601e-72	8.7565e-70	sp|Q60HD7|SERA_MACFA D-3-phosphoglycerate dehydrogenase OS=Macaca fascicularis GN=PHGDH PE=2 SV=4//3.2602e-105
BGIBMGA012328	48.902	104.945	-1.1017	4.8166e-10	9.7188e-09	sp|Q6YBV0|S36A4_HUMAN Proton-coupled amino acid transporter 4 OS=Homo sapiens GN=SLC36A4 PE=1 SV=1//8.17507e-88
BGIBMGA012332	7.25832	22.6958	-1.6447	0.00032717	0.0031416	-//-
BGIBMGA012366	10.191	28.5121	-1.4843	0.00013658	0.0014154	sp|Q8NCT1|ARRD4_HUMAN Arrestin domain-containing protein 4 OS=Homo sapiens GN=ARRDC4 PE=2 SV=3//1.44704e-14
BGIBMGA012371	28.5201	84.335	-1.5642	1.5268e-11	3.434e-10	sp|Q99K24|S39A3_MOUSE Zinc transporter ZIP3 OS=Mus musculus GN=Slc39a3 PE=2 SV=1//1.32054e-23
BGIBMGA012373	98.6838	209.763	-1.0879	2.3165e-18	7.5914e-17	sp|Q9VGN9|RLP24_DROME Probable ribosome biogenesis protein RLP24 OS=Drosophila melanogaster GN=RpL24-like PE=1 SV=1//4.43208e-60
BGIBMGA012379	126.031	39.5755	1.6711	1.2022e-07	1.9296e-06	sp|P35556|FBN2_HUMAN Fibrillin-2 OS=Homo sapiens GN=FBN2 PE=1 SV=3//8.62198e-06
BGIBMGA012380	8.0648	23.2016	-1.5245	0.00048277	0.0044315	sp|O61703|MPCP_CHOFU Phosphate carrier protein, mitochondrial OS=Choristoneura fumiferana PE=2 SV=1//8.54644e-125
BGIBMGA012399	375.82	95.2088	1.9809	5.2459e-27	2.2425e-25	sp|Q00796|DHSO_HUMAN Sorbitol dehydrogenase OS=Homo sapiens GN=SORD PE=1 SV=4//1.51516e-107
BGIBMGA012404	81.5278	17.0061	2.2612	1.9484e-08	3.3882e-07	sp|Q9VGI8|BLM_DROME Bloom syndrome protein homolog OS=Drosophila melanogaster GN=Blm PE=1 SV=1//1.74609e-14
BGIBMGA012409	16.5695	55.5701	-1.7458	6.6955e-09	1.22e-07	-//-
BGIBMGA012427	17.6692	0	7.1267	5.0315e-05	0.00055923	sp|P05049|SNAK_DROME Serine protease snake OS=Drosophila melanogaster GN=snk PE=1 SV=2//8.96007e-46
BGIBMGA012515	769.455	1892.67	-1.2985	4.5883e-184	1.0032e-181	sp|P40320|METK_DROME S-adenosylmethionine synthase OS=Drosophila melanogaster GN=Sam-S PE=2 SV=2//0
BGIBMGA012517	80.0614	28.196	1.5056	0.00015694	0.0016114	sp|P17789|TTKB_DROME Protein tramtrack, beta isoform OS=Drosophila melanogaster GN=ttk PE=1 SV=2//4.03734e-42
BGIBMGA012526	464.826	123.341	1.914	4.2044e-31	1.9956e-29	sp|Q9VU95|AGT2L_DROME Alanine--glyoxylate aminotransferase 2-like OS=Drosophila melanogaster GN=CG8745 PE=2 SV=2//0
BGIBMGA012548	209.685	52.3459	2.0021	4.8503e-16	1.4472e-14	sp|Q0VD19|ASM_BOVIN Sphingomyelin phosphodiesterase OS=Bos taurus GN=SMPD1 PE=2 SV=1//6.08106e-71
BGIBMGA012553	14.9565	32.7478	-1.1306	0.0004204	0.0039156	-//-
BGIBMGA012560	228.747	92.4271	1.3074	5.4643e-08	9.0986e-07	sp|P13706|GPDA_DROME Glycerol-3-phosphate dehydrogenase [NAD(+)], cytoplasmic OS=Drosophila melanogaster GN=Gpdh PE=1 SV=3//0
BGIBMGA012623	6.08526	28.2592	-2.2153	3.3354e-06	4.4799e-05	sp|P60027|TF2H4_PANTR General transcription factor IIH subunit 4 OS=Pan troglodytes GN=GTF2H4 PE=3 SV=1//9.28575e-153
BGIBMGA012648	31.5993	1.20117	4.7174	1.2476e-07	1.9953e-06	sp|O46107|LIP1_DROME Lipase 1 OS=Drosophila melanogaster GN=Lip1 PE=2 SV=2//9.96656e-67
BGIBMGA012651	236.005	93.1857	1.3406	1.2789e-08	2.2623e-07	-//-
BGIBMGA012653	18.549	83.0706	-2.163	3.2191e-15	9.1545e-14	sp|O89050|MKLN1_MOUSE Muskelin OS=Mus musculus GN=Mkln1 PE=1 SV=1//1.58097e-164
BGIBMGA012660	184.684	2.33913	6.3029	3.496e-40	2.1098e-38	sp|Q3T0R7|THIM_BOVIN 3-ketoacyl-CoA thiolase, mitochondrial OS=Bos taurus GN=ACAA2 PE=2 SV=1//4.10413e-151
BGIBMGA012661	65.0316	14.1612	2.1992	9.4803e-07	1.3804e-05	sp|Q3T0R7|THIM_BOVIN 3-ketoacyl-CoA thiolase, mitochondrial OS=Bos taurus GN=ACAA2 PE=2 SV=1//4.36778e-87
BGIBMGA012675	65.2515	133.393	-1.0316	1.2811e-11	2.9108e-10	sp|P48598|IF4E_DROME Eukaryotic translation initiation factor 4E OS=Drosophila melanogaster GN=eIF-4E PE=1 SV=1//6.57595e-38
BGIBMGA012680	374.133	147.934	1.3386	8.6682e-13	2.165e-11	sp|Q14192|FHL2_HUMAN Four and a half LIM domains protein 2 OS=Homo sapiens GN=FHL2 PE=1 SV=3//6.08658e-15
BGIBMGA012687	856.335	418.956	1.0314	1.2817e-14	3.532e-13	sp|Q9JLR1|S61A2_MOUSE Protein transport protein Sec61 subunit alpha isoform 2 OS=Mus musculus GN=Sec61a2 PE=2 SV=3//0
BGIBMGA012714	16.2762	39.449	-1.2772	3.5143e-05	0.00040061	sp|Q9BXJ7|AMNLS_HUMAN Protein amnionless OS=Homo sapiens GN=AMN PE=1 SV=2//1.89253e-24
BGIBMGA012722	10.4842	30.2822	-1.5302	6.4626e-05	0.00070651	sp|P35502|ESTF_MYZPE Esterase FE4 OS=Myzus persicae PE=1 SV=1//3.94604e-40
BGIBMGA012740	452.142	197.119	1.1977	7.0808e-12	1.6368e-10	sp|Q01603|PERO_DROME Peroxidase OS=Drosophila melanogaster GN=Pxd PE=2 SV=2//1.70307e-55
BGIBMGA012753	1520.65	755.285	1.0096	2.255e-23	8.7687e-22	sp|Q22235|ENPL1_CAEEL Endoplasmin homolog OS=Caenorhabditis elegans GN=enpl-1 PE=3 SV=1//0
BGIBMGA012757	5.57204	21.1786	-1.9263	0.00016834	0.0017205	-//-
BGIBMGA012759	46.116	126.882	-1.4601	1.5073e-15	4.3798e-14	sp|C7YJ03|RTC5_NECH7 Restriction of telomere capping protein 5 OS=Nectria haematococca (strain 77-13-4 / ATCC MYA-4622 / FGSC 9596 / MPVI) GN=RTC5 PE=3 SV=1//4.87254e-06
BGIBMGA012763	1087.94	283.666	1.9393	3.8057e-72	3.7323e-70	sp|Q27451|PRP1_BOMMO Phenoloxidase subunit 1 OS=Bombyx mori PE=1 SV=2//0
BGIBMGA012764	398.841	196.55	1.0209	2.187e-07	3.3799e-06	sp|Q27451|PRP1_BOMMO Phenoloxidase subunit 1 OS=Bombyx mori PE=1 SV=2//0
BGIBMGA012780	8.28475	26.9948	-1.7042	6.5708e-05	0.00071717	sp|Q94522|SUCA_DROME Succinyl-CoA ligase [ADP/GDP-forming] subunit alpha, mitochondrial OS=Drosophila melanogaster GN=Scsalpha PE=2 SV=3//1.19263e-150
BGIBMGA012786	297.004	10.937	4.7632	2.2527e-59	1.9016e-57	sp|P08897|COGS_HYPLI Collagenase OS=Hypoderma lineatum PE=1 SV=3//6.12662e-18
BGIBMGA012787	146.119	44.9492	1.7008	6.5609e-09	1.1971e-07	sp|P17207|SER3_DROME Serine protease 3 OS=Drosophila melanogaster GN=Jon99Ci PE=2 SV=2//6.91177e-34
BGIBMGA012788	3149.67	1236.96	1.3484	2.1468e-97	2.6513e-95	sp|P17207|SER3_DROME Serine protease 3 OS=Drosophila melanogaster GN=Jon99Ci PE=2 SV=2//2.85861e-12
BGIBMGA012792	2295.31	571.569	2.0057	1.8192e-159	3.4663e-157	sp|P08897|COGS_HYPLI Collagenase OS=Hypoderma lineatum PE=1 SV=3//1.28489e-26
BGIBMGA012803	15.1032	33.6328	-1.155	0.00029892	0.0028807	-//-
BGIBMGA012861	213.131	1095.03	-2.3612	3.6029e-195	8.581e-193	-//-
BGIBMGA012864	91.7187	944.122	-3.3637	6.6042e-221	1.7271e-218	sp|Q8INK6|PGPLB_DROME Peptidoglycan-recognition protein LB OS=Drosophila melanogaster GN=PGRP-LB PE=1 SV=1//4.95976e-15
BGIBMGA012865	32.3325	3.98284	3.0211	1.2948e-05	0.00015917	sp|Q8INK6|PGPLB_DROME Peptidoglycan-recognition protein LB OS=Drosophila melanogaster GN=PGRP-LB PE=1 SV=1//7.72157e-15
BGIBMGA012866	3.5925	243.775	-6.0844	2.0512e-67	1.8738e-65	sp|Q8INK6|PGPLB_DROME Peptidoglycan-recognition protein LB OS=Drosophila melanogaster GN=PGRP-LB PE=1 SV=1//7.63067e-35
BGIBMGA012867	0	49.6906	-6.5973	1.0455e-14	2.905e-13	sp|Q8INK6|PGPLB_DROME Peptidoglycan-recognition protein LB OS=Drosophila melanogaster GN=PGRP-LB PE=1 SV=1//1.09242e-12
BGIBMGA012872	286.74	34.0754	3.0729	2.3624e-39	1.388e-37	sp|P18172|DHGL_DROPS Glucose dehydrogenase [FAD, quinone] OS=Drosophila pseudoobscura pseudoobscura GN=Gld PE=3 SV=4//3.31481e-147
BGIBMGA012890	269.218	54.7482	2.2979	4.6018e-25	1.9061e-23	sp|P31416|FABP1_MANSE Fatty acid-binding protein 1 OS=Manduca sexta GN=MFB1 PE=2 SV=1//5.03477e-59
BGIBMGA012893	5.27878	20.3567	-1.9472	0.00020857	0.0020916	sp|Q5U1Z2|TPPC3_RAT Trafficking protein particle complex subunit 3 OS=Rattus norvegicus GN=Trappc3 PE=2 SV=1//3.38534e-57
BGIBMGA012910	31.9659	0	8.9819	4.5839e-07	6.8694e-06	sp|Q7M4I6|PA2_BOMPE Phospholipase A2 OS=Bombus pensylvanicus PE=1 SV=1//3.3933e-39
BGIBMGA012936	20.2353	63.2196	-1.6435	2.047e-09	3.9115e-08	sp|B0BLT0|ZN593_XENTR Zinc finger protein 593 OS=Xenopus tropicalis GN=znf593 PE=2 SV=1//5.31808e-38
BGIBMGA012943	16.8628	46.2768	-1.4564	1.5059e-06	2.1277e-05	sp|P31416|FABP1_MANSE Fatty acid-binding protein 1 OS=Manduca sexta GN=MFB1 PE=2 SV=1//3.52327e-58
BGIBMGA012974	7.25832	30.3454	-2.0638	3.1887e-06	4.3003e-05	sp|Q9BPX3|CND3_HUMAN Condensin complex subunit 3 OS=Homo sapiens GN=NCAPG PE=1 SV=1//6.1947e-46
BGIBMGA012981	243.777	114.87	1.0856	9.9507e-06	0.00012415	sp|P49020|TMED2_CRIGR Transmembrane emp24 domain-containing protein 2 (Fragment) OS=Cricetulus griseus GN=TMED2 PE=1 SV=1//7.74389e-85
BGIBMGA012997	298.764	939.57	-1.653	6.7407e-119	1.0334e-116	sp|P18172|DHGL_DROPS Glucose dehydrogenase [FAD, quinone] OS=Drosophila pseudoobscura pseudoobscura GN=Gld PE=3 SV=4//1.98848e-130
BGIBMGA012999	327.944	144.647	1.1809	9.8272e-09	1.7688e-07	sp|P18173|DHGL_DROME Glucose dehydrogenase [FAD, quinone] OS=Drosophila melanogaster GN=Gld PE=3 SV=3//7.64953e-128
BGIBMGA013000	101.543	34.7076	1.5488	1.1395e-05	0.00014112	sp|P18172|DHGL_DROPS Glucose dehydrogenase [FAD, quinone] OS=Drosophila pseudoobscura pseudoobscura GN=Gld PE=3 SV=4//1.08927e-133
BGIBMGA013021	687.854	268.81	1.3555	7.5425e-23	2.8498e-21	sp|P07764|ALF_DROME Fructose-bisphosphate aldolase OS=Drosophila melanogaster GN=Ald PE=1 SV=5//0
BGIBMGA013049	22.0682	65.1162	-1.561	3.2026e-09	5.9909e-08	sp|O62589|GD_DROME Serine protease gd OS=Drosophila melanogaster GN=gd PE=1 SV=2//4.69237e-32
BGIBMGA013061	3.07929	18.0808	-2.5538	7.43e-05	0.00080371	sp|Q5XI31|PIGS_RAT GPI transamidase component PIG-S OS=Rattus norvegicus GN=Pigs PE=2 SV=3//3.33146e-11
BGIBMGA013063	764.323	264.195	1.5326	1.073e-32	5.3399e-31	sp|P40926|MDHM_HUMAN Malate dehydrogenase, mitochondrial OS=Homo sapiens GN=MDH2 PE=1 SV=3//4.15336e-138
BGIBMGA013070	20.7485	45.3285	-1.1274	3.4274e-05	0.00039264	sp|A1DLW4|FES1_NEOFI Hsp70 nucleotide exchange factor fes1 OS=Neosartorya fischeri (strain ATCC 1020 / DSM 3700 / FGSC A1164 / NRRL 181) GN=fes1 PE=3 SV=1//1.07259e-08
BGIBMGA013097	33.9455	143.572	-2.0805	2.6403e-24	1.0704e-22	sp|Q8BZI6|GUCD1_MOUSE Protein GUCD1 OS=Mus musculus GN=Gucd1 PE=2 SV=2//8.53324e-28
BGIBMGA013115	1761.35	679.99	1.3731	1.4894e-57	1.2187e-55	sp|Q27452|PRP2_BOMMO Phenoloxidase subunit 2 OS=Bombyx mori PE=1 SV=2//0
BGIBMGA013129	269.511	44.0641	2.6127	3.5066e-30	1.6239e-28	sp|Q2KHZ8|GLCM_BOVIN Glucosylceramidase OS=Bos taurus GN=GBA PE=2 SV=1//2.76865e-61
BGIBMGA013168	156.31	30.9776	2.3351	1.4447e-15	4.2257e-14	sp|P34519|TXTP_CAEEL Putative tricarboxylate transport protein, mitochondrial OS=Caenorhabditis elegans GN=K11H3.3 PE=3 SV=1//5.91645e-129
BGIBMGA013220	74.7093	14.9831	2.318	4.1237e-08	6.9709e-07	sp|Q9WYG0|Y325_THEMA Uncharacterized oxidoreductase TM_0325 OS=Thermotoga maritima (strain ATCC 43589 / MSB8 / DSM 3109 / JCM 10099) GN=TM_0325 PE=3 SV=1//3.51243e-38
BGIBMGA013221	25.2208	2.65522	3.2477	5.7588e-05	0.00063373	sp|Q9WYG0|Y325_THEMA Uncharacterized oxidoreductase TM_0325 OS=Thermotoga maritima (strain ATCC 43589 / MSB8 / DSM 3109 / JCM 10099) GN=TM_0325 PE=3 SV=1//1.35307e-36
BGIBMGA013242	5.93862	35.7823	-2.591	2.0473e-08	3.5509e-07	sp|A2SWM2|SPNS2_DANRE Protein spinster homolog 2 OS=Danio rerio GN=spns2 PE=1 SV=2//3.68426e-08
BGIBMGA013261	36.7315	0	7.5975	8.2132e-09	1.4884e-07	sp|O16264|PEBPH_CAEEL Phosphatidylethanolamine-binding protein homolog F40A3.3 OS=Caenorhabditis elegans GN=F40A3.3 PE=3 SV=1//7.98734e-62
BGIBMGA013267	448.696	118.094	1.9258	2.0969e-30	9.7987e-29	sp|O16264|PEBPH_CAEEL Phosphatidylethanolamine-binding protein homolog F40A3.3 OS=Caenorhabditis elegans GN=F40A3.3 PE=3 SV=1//2.19657e-63
BGIBMGA013297	41.497	84.3982	-1.0242	8.1209e-08	1.3306e-06	sp|Q24498|RY44_DROME Ryanodine receptor 44F OS=Drosophila melanogaster GN=Rya-r44F PE=1 SV=3//0
BGIBMGA013304	68.5508	5.94265	3.528	3.9965e-12	9.4175e-11	-//-
BGIBMGA013328	415.924	166.773	1.3184	1.3192e-13	3.4773e-12	sp|Q863B3|SND1_BOVIN Staphylococcal nuclease domain-containing protein 1 OS=Bos taurus GN=SND1 PE=1 SV=1//0
BGIBMGA013341	209.831	465.739	-1.1503	4.1033e-41	2.5455e-39	sp|Q25490|APLP_MANSE Apolipophorins OS=Manduca sexta PE=2 SV=1//0
BGIBMGA013343	418.636	140.284	1.5773	1.0163e-19	3.4847e-18	sp|P53992|SC24C_HUMAN Protein transport protein Sec24C OS=Homo sapiens GN=SEC24C PE=1 SV=3//1.95054e-12
BGIBMGA013393	25.4408	69.8577	-1.4573	3.3764e-09	6.2983e-08	sp|O97399|TRYP_PHACE Trypsin OS=Phaedon cochleariae PE=2 SV=1//2.34479e-30
BGIBMGA013417	12.0239	45.3917	-1.9165	3.9272e-08	6.664e-07	sp|Q9VEN1|FLNA_DROME Filamin-A OS=Drosophila melanogaster GN=cher PE=1 SV=2//3.0063e-07
BGIBMGA013421	12.2438	43.9376	-1.8434	1.1523e-07	1.8516e-06	sp|Q68EL6|NFIL3_DANRE Nuclear factor interleukin-3-regulated protein OS=Danio rerio GN=nfil3 PE=2 SV=1//8.73596e-22
BGIBMGA013429	8.28475	46.0239	-2.4739	4.5013e-10	9.1241e-09	sp|Q69ZS6|SV2C_MOUSE Synaptic vesicle glycoprotein 2C OS=Mus musculus GN=Sv2c PE=1 SV=2//6.60662e-15
BGIBMGA013446	24.341	49.2481	-1.0167	4.4785e-05	0.00050238	-//-
BGIBMGA013492	5.27878	23.8338	-2.1747	2.3091e-05	0.00027016	sp|O02833|ALS_PAPHA Insulin-like growth factor-binding protein complex acid labile subunit OS=Papio hamadryas GN=IGFALS PE=2 SV=1//6.94745e-29
BGIBMGA013536	208.732	84.1453	1.3107	1.9078e-07	2.9727e-06	sp|Q24133|DNAJ1_DROME DnaJ protein homolog 1 OS=Drosophila melanogaster GN=DnaJ-1 PE=1 SV=3//5.48321e-127
BGIBMGA013545	0	35.6559	-6.3408	4.1835e-11	9.1322e-10	sp|P34696|HSP11_CAEEL Heat shock protein Hsp-16.1/Hsp-16.11 OS=Caenorhabditis elegans GN=hsp-16.1 PE=3 SV=1//1.52827e-12
BGIBMGA013574	58.2132	2.14947	4.7593	6.3735e-13	1.6161e-11	-//-
BGIBMGA013577	31.746	6.38518	2.3138	0.00035621	0.0033791	sp|Q9D6N1|CAH13_MOUSE Carbonic anhydrase 13 OS=Mus musculus GN=Ca13 PE=1 SV=1//1.1372e-06
BGIBMGA013578	101.396	17.259	2.5546	5.6805e-12	1.3245e-10	sp|Q10462|CAH5_CAEEL Putative carbonic anhydrase 5 OS=Caenorhabditis elegans GN=cah-5 PE=3 SV=3//2.49216e-22
BGIBMGA013586	54.474	2.40235	4.5031	7.5637e-12	1.7454e-10	sp|Q7L1I2|SV2B_HUMAN Synaptic vesicle glycoprotein 2B OS=Homo sapiens GN=SV2B PE=1 SV=1//6.69693e-08
BGIBMGA013713	439.605	169.808	1.3723	1.4642e-15	4.2733e-14	sp|Q7Z1B8|S61G1_GRYOR Protein transport protein Sec61 subunit gamma OS=Gryllotalpa orientalis GN=SEC61G PE=3 SV=1//1.06898e-28
BGIBMGA013778	500.237	1473.59	-1.5586	2.0912e-174	4.226e-172	-//-
BGIBMGA013782	66.3513	225.757	-1.7666	6.3543e-32	3.0818e-30	sp|D8KY57|SSP_BOMIG Probable salivary secreted peptide OS=Bombus ignitus PE=2 SV=1//3.03315e-10
BGIBMGA013793	283.221	89.519	1.6617	3.0323e-15	8.6417e-14	sp|Q6U6J0|HYEP_BOMMO Juvenile hormone epoxide hydrolase OS=Bombyx mori GN=JHEH PE=1 SV=1//9.67698e-123
BGIBMGA013803	12.6837	616.897	-5.604	1.0473e-169	2.0244e-167	sp|P81048|GLOV_HYACE Gloverin OS=Hyalophora cecropia PE=1 SV=2//2.08394e-57
BGIBMGA013812	302.943	60.5012	2.324	1.7596e-28	7.7455e-27	sp|P35502|ESTF_MYZPE Esterase FE4 OS=Myzus persicae PE=1 SV=1//5.06738e-83
BGIBMGA013830	0	18.6498	-4.2904	2.2017e-06	3.0462e-05	sp|Q88168|UDPE_NPVSL Ecdysteroid UDP-glucosyltransferase OS=Spodoptera littoralis nuclear polyhedrosis virus GN=EGT PE=3 SV=1//8.01437e-76
BGIBMGA013834	66.7179	157.733	-1.2413	3.7653e-16	1.1311e-14	sp|Q88168|UDPE_NPVSL Ecdysteroid UDP-glucosyltransferase OS=Spodoptera littoralis nuclear polyhedrosis virus GN=EGT PE=3 SV=1//1.72954e-115
BGIBMGA013840	25.0742	2.02303	3.6316	2.0709e-05	0.00024443	sp|Q9V968|U195B_DROME MIP18 family protein CG30152 OS=Drosophila melanogaster GN=CG30152 PE=1 SV=1//3.51376e-71
BGIBMGA013841	31.6727	2.08625	3.9243	7.0921e-07	1.0487e-05	sp|Q9VHR6|ATG13_DROME Autophagy-related protein 13 homolog OS=Drosophila melanogaster GN=Atg13 PE=1 SV=1//1.15096e-32
BGIBMGA013849	104.036	225.378	-1.1153	4.1437e-20	1.4355e-18	sp|Q5BIR5|SPB8_BOVIN Serpin B8 OS=Bos taurus GN=SERPINB8 PE=2 SV=1//1.80437e-34
BGIBMGA013860	64.5917	7.01738	3.2023	1.7132e-10	3.5928e-09	sp|Q88168|UDPE_NPVSL Ecdysteroid UDP-glucosyltransferase OS=Spodoptera littoralis nuclear polyhedrosis virus GN=EGT PE=3 SV=1//2.28669e-86
BGIBMGA013863	2.49276	997.353	-8.6442	1.1299e-216	2.8981e-214	sp|P81048|GLOV_HYACE Gloverin OS=Hyalophora cecropia PE=1 SV=2//1.02118e-45
BGIBMGA013865	2.19949	102.858	-5.5473	8.1317e-30	3.7528e-28	sp|P81048|GLOV_HYACE Gloverin OS=Hyalophora cecropia PE=1 SV=2//2.47591e-62
BGIBMGA013893	68.844	153.055	-1.1526	1.2986e-14	3.5713e-13	sp|Q9U943|APLP_LOCMI Apolipophorins OS=Locusta migratoria PE=1 SV=2//3.87705e-79
BGIBMGA013913	94.5048	12.5807	2.9092	3.3828e-13	8.6599e-12	-//-
BGIBMGA013924	54.4007	15.8049	1.7833	0.00020756	0.002083	sp|P83548|VNNL3_DROME Vanin-like protein 3 OS=Drosophila melanogaster GN=CG32750 PE=3 SV=1//5.22398e-28
BGIBMGA013964	217.09	78.2659	1.4718	1.2711e-09	2.4894e-08	sp|Q9U5N1|VATC_MANSE V-type proton ATPase subunit C OS=Manduca sexta PE=2 SV=1//0
BGIBMGA014022	140.841	58.4782	1.2681	3.959e-05	0.00044711	sp|P08897|COGS_HYPLI Collagenase OS=Hypoderma lineatum PE=1 SV=3//1.90975e-28
BGIBMGA014032	17.8159	1.58049	3.4947	0.00043269	0.004016	-//-
BGIBMGA014047	6.01194	26.1097	-2.1187	1.2103e-05	0.00014932	sp|Q7ZXF5|FACR1_XENLA Fatty acyl-CoA reductase 1 OS=Xenopus laevis GN=far1 PE=2 SV=1//1.0443e-61
BGIBMGA014048	18.6223	110.824	-2.5732	7.5149e-23	2.8474e-21	sp|Q8IYR2|SMYD4_HUMAN SET and MYND domain-containing protein 4 OS=Homo sapiens GN=SMYD4 PE=2 SV=3//2.10576e-36
BGIBMGA014054	20.4553	41.156	-1.0086	0.00020336	0.0020441	sp|B0WC46|TRET1_CULQU Facilitated trehalose transporter Tret1 OS=Culex quinquefasciatus GN=Tret1 PE=3 SV=1//2.39871e-27
BGIBMGA014087	234.099	79.4671	1.5587	1.9502e-11	4.3643e-10	sp|P30044|PRDX5_HUMAN Peroxiredoxin-5, mitochondrial OS=Homo sapiens GN=PRDX5 PE=1 SV=4//9.39108e-60
BGIBMGA014116	97.7307	18.0176	2.4394	6.5459e-11	1.4104e-09	sp|P49614|HEXB_FELCA Beta-hexosaminidase subunit beta OS=Felis catus GN=HEXB PE=2 SV=2//2.77974e-128
BGIBMGA014119	134.535	329.88	-1.294	1.9386e-33	9.9829e-32	sp|Q26255|PUR2_CHITE Trifunctional purine biosynthetic protein adenosine-3 OS=Chironomus tentans GN=GART PE=3 SV=1//0
BGIBMGA014144	46.4092	13.2761	1.8056	0.00052459	0.0047727	sp|Q95X01|MYRO1_BREBR Myrosinase 1 OS=Brevicoryne brassicae PE=1 SV=1//1.32244e-136
BGIBMGA014149	22.1415	2.40235	3.2042	0.00018429	0.0018706	sp|Q95X01|MYRO1_BREBR Myrosinase 1 OS=Brevicoryne brassicae PE=1 SV=1//1.04491e-48
BGIBMGA014150	43.11	10.4945	2.0384	0.00018485	0.0018734	sp|Q4R646|SYIM_MACFA Isoleucine--tRNA ligase, mitochondrial (Fragment) OS=Macaca fascicularis GN=IARS2 PE=2 SV=2//0
BGIBMGA014181	157.41	49.4377	1.6708	3.3256e-09	6.2123e-08	sp|Q8HXX4|ECHB_MACFA Trifunctional enzyme subunit beta, mitochondrial OS=Macaca fascicularis GN=HADHB PE=2 SV=1//0
BGIBMGA014187	25.954	0	7.6814	1.3596e-06	1.9333e-05	sp|Q95X01|MYRO1_BREBR Myrosinase 1 OS=Brevicoryne brassicae PE=1 SV=1//3.20863e-83
BGIBMGA014192	0	33.7593	-7.262	4.9346e-10	9.9269e-09	sp|Q95X01|MYRO1_BREBR Myrosinase 1 OS=Brevicoryne brassicae PE=1 SV=1//1.1237e-105
BGIBMGA014201	186.223	52.7252	1.8205	2.5225e-12	6.0401e-11	sp|Q63ZT8|AL1L1_XENTR Cytosolic 10-formyltetrahydrofolate dehydrogenase OS=Xenopus tropicalis GN=aldh1l1 PE=2 SV=1//0
BGIBMGA014217	193.115	57.6563	1.7439	8.0064e-12	1.8443e-10	sp|P38942|CAT2_CLOK5 4-hydroxybutyrate coenzyme A transferase OS=Clostridium kluyveri (strain ATCC 8527 / DSM 555 / NCIMB 10680) GN=cat2 PE=3 SV=3//1.49869e-69
BGIBMGA014224	103.376	5.43689	4.249	2.3061e-20	8.0518e-19	sp|Q9BI23|YELL_DROER Protein yellow OS=Drosophila erecta GN=y PE=3 SV=1//2.81233e-96
BGIBMGA014226	1523.15	3514.13	-1.2061	0	0	sp|P05661|MYSA_DROME Myosin heavy chain, muscle OS=Drosophila melanogaster GN=Mhc PE=1 SV=4//1.01855e-112
BGIBMGA014227	2413.21	5024.63	-1.0581	0	0	sp|P05661|MYSA_DROME Myosin heavy chain, muscle OS=Drosophila melanogaster GN=Mhc PE=1 SV=4//0
BGIBMGA014241	728.838	295.868	1.3006	5.2172e-22	1.9222e-20	sp|Q3MHZ4|TGFI1_BOVIN Transforming growth factor beta-1-induced transcript 1 protein OS=Bos taurus GN=TGFB1I1 PE=2 SV=2//1.01466e-07
BGIBMGA014278	26.5405	180.05	-2.7621	3.8092e-38	2.1899e-36	-//-
BGIBMGA014285	7.40495	155.204	-4.3895	9.0476e-43	5.8579e-41	sp|Q27239|CECA_BOMMO Cecropin-A OS=Bombyx mori GN=CECA PE=2 SV=1//3.55339e-23
BGIBMGA014287	230.287	5.81621	5.3072	1.5247e-48	1.1112e-46	sp|P13129|LUCI_LUCCR Luciferin 4-monooxygenase OS=Luciola cruciata PE=1 SV=1//1.54574e-08
BGIBMGA014292	5961.72	545.396	3.4504	0	0	sp|Q5XGC9|SRFB1_XENTR Serum response factor-binding protein 1 OS=Xenopus tropicalis GN=srfbp1 PE=2 SV=1//7.90589e-08
BGIBMGA014294	74.4894	27.4373	1.4409	0.00051515	0.00469	sp|Q32PF2|ACLY_BOVIN ATP-citrate synthase OS=Bos taurus GN=ACLY PE=2 SV=1//2.23579e-148
BGIBMGA014298	3804.02	1826.16	1.0587	6.6819e-64	5.8249e-62	-//-
BGIBMGA014323	105.062	24.0235	2.1287	1.3485e-09	2.6257e-08	sp|Q2KIA9|ENOF1_BOVIN Mitochondrial enolase superfamily member 1 OS=Bos taurus GN=ENOSF1 PE=2 SV=1//1.17702e-127
BGIBMGA014348	1324.97	0	10.448	5.0202e-191	1.1544e-188	-//-
BGIBMGA014356	6.67179	23.5177	-1.8176	0.00011784	0.0012395	-//-
BGIBMGA014369	54.5474	423.066	-2.9553	9.3896e-92	1.1282e-89	sp|Q8CE08|PPAP_MOUSE Prostatic acid phosphatase OS=Mus musculus GN=Acpp PE=2 SV=1//1.82501e-33
BGIBMGA014380	13.1969	41.0928	-1.6387	1.3993e-06	1.9813e-05	-//-
BGIBMGA014403	503.39	225.378	1.1593	4.0433e-12	9.5111e-11	sp|P40682|VAS1_BOVIN V-type proton ATPase subunit S1 OS=Bos taurus GN=ATP6AP1 PE=1 SV=1//1.59601e-09
BGIBMGA014427	0	94.5766	-7.0112	7.0638e-26	2.9627e-24	sp|P08897|COGS_HYPLI Collagenase OS=Hypoderma lineatum PE=1 SV=3//1.45474e-36
BGIBMGA014428	18899.6	6615.11	1.5145	0	0	sp|P08897|COGS_HYPLI Collagenase OS=Hypoderma lineatum PE=1 SV=3//3.85193e-40
BGIBMGA014429	16.7161	7559.93	-8.821	0	0	sp|P08897|COGS_HYPLI Collagenase OS=Hypoderma lineatum PE=1 SV=3//4.3483e-28
BGIBMGA014430	99.4903	1391.15	-3.8056	0	0	sp|P08897|COGS_HYPLI Collagenase OS=Hypoderma lineatum PE=1 SV=3//2.90932e-29
BGIBMGA014431	2.41944	393.858	-7.3469	1.7461e-99	2.2393e-97	sp|P08897|COGS_HYPLI Collagenase OS=Hypoderma lineatum PE=1 SV=3//1.8444e-29
BGIBMGA014446	140.914	37.8686	1.8957	2.472e-10	5.1276e-09	sp|Q32PF2|ACLY_BOVIN ATP-citrate synthase OS=Bos taurus GN=ACLY PE=2 SV=1//5.72677e-28
BGIBMGA014453	32.919	70.237	-1.0933	3.949e-07	5.9648e-06	sp|P15122|ALDR_RABIT Aldose reductase OS=Oryctolagus cuniculus GN=AKR1B1 PE=2 SV=3//1.95833e-117
BGIBMGA014456	143.26	61.892	1.2108	9.1287e-05	0.00097325	sp|O08573|LEG9_MOUSE Galectin-9 OS=Mus musculus GN=Lgals9 PE=1 SV=1//9.0643e-18
BGIBMGA014505	144.8	1.58049	6.5175	8.8034e-32	4.2542e-30	-//-
BGIBMGA014507	143.26	63.9783	1.163	0.00020338	0.0020441	sp|Q8NHE4|VA0E2_HUMAN V-type proton ATPase subunit e 2 OS=Homo sapiens GN=ATP6V0E2 PE=2 SV=1//1.49465e-08
BGIBMGA014512	3.37255	32.242	-3.257	6.5525e-09	1.1971e-07	-//-
BGIBMGA014524	9530.54	1779.7	2.4209	0	0	sp|P08897|COGS_HYPLI Collagenase OS=Hypoderma lineatum PE=1 SV=3//3.28888e-40
BGIBMGA014587	17.8892	129.853	-2.8597	1.052e-28	4.6615e-27	-//-
BGIBMGA014601	0	23.7706	-5.0189	5.2217e-08	8.7384e-07	-//-
BGIBMGA014618	93.405	31.1041	1.5864	1.5748e-05	0.00019022	sp|P41826|HSP72_ANOAL Heat shock protein 70 A2 OS=Anopheles albimanus GN=HSP70A2 PE=3 SV=1//3.27635e-82
EMBMOG00000001841	0	13.5922	-4.7647	4.1384e-05	0.00046618	-//-
EMBMOG00000003136	51.2481	4.42537	3.5336	1.9355e-09	3.7197e-08	-//-
Novel00008	69.5039	6.06908	3.5175	3.0651e-12	7.2742e-11	-//-
Novel00033	7.55158	22.443	-1.5714	0.00048639	0.0044526	--	PREDICTED: lipopolysaccharide-induced tumor necrosis factor-alpha factor homolog [Bombyx mori]
Novel00041	3786.06	4.10928	9.8476	0	0	-//-
Novel00060	5.13214	19.7877	-1.947	0.00025621	0.0025071	--	PREDICTED: zinc transporter foi-like, partial [Bombyx mori]
Novel00071	84.6804	11.0634	2.9362	4.1792e-12	9.7962e-11	--	hemocytin [Bombyx mori]>gi|1346296|sp|P98092.1|HMCT_BOMMO RecName: Full=Hemocytin; AltName: Full=Humoral lectin; Flags: Precursor [Bombyx mori]>gi|664884|dbj|BAA06160.1| humoral lectin prepropeptide [Bombyx mori]>gi|1094393|prf||2106140A hemocytin
Novel00129	16.1296	0	7.9951	0.00016855	0.0017213	--	PREDICTED: gem-associated protein 2 [Bombyx mori]
Novel00156	0	11.5692	-7.3019	0.00027729	0.0026937	--	PREDICTED: uncharacterized protein LOC101740259, partial [Bombyx mori]
Novel00163	1110.74	1.07473	10.013	1.1663e-170	2.2877e-168	--	PREDICTED: uncharacterized protein LOC101744589 [Bombyx mori]
Novel00189	328.75	0	11.344	1.1151e-42	7.1851e-41	-//-
Novel00209	17.8159	0	5.1551	5.0831e-05	0.0005645	--	PREDICTED: LOW QUALITY PROTEIN: ATP-citrate synthase [Plutella xylostella]
Novel00214	536.969	0	12.052	5.0549e-61	4.3218e-59	--	PREDICTED: uncharacterized protein LOC101744589 [Bombyx mori]
Novel00219	1066.09	19.0923	5.8032	2.7214e-222	7.2594e-220	-//-
Novel00253	31.2328	5.81621	2.4249	0.00023791	0.0023557	--	PREDICTED: uncharacterized protein LOC101737731 [Bombyx mori]
Novel00259	0	15.1095	-4.3652	1.9257e-05	0.0002285	--	PREDICTED: uncharacterized protein LOC101736276 [Bombyx mori]>gi|827550376|ref|XP_012547187.1| PREDICTED: uncharacterized protein LOC101736276 [Bombyx mori]
Novel00264	151.911	71.1221	1.0949	0.00041752	0.0038942	--	PREDICTED: venom dipeptidyl peptidase 4-like [Bombyx mori]
Novel00295	9.16454	27.1844	-1.5686	0.00012536	0.0013114	--	endonuclease-reverse transcriptase [Bombyx mori]
Novel00348	14.0767	0	4.8152	0.00038893	0.0036634	--	PREDICTED: filamin-A-like [Bombyx mori]
Novel00351	30.4996	0	8.9142	7.6224e-07	1.1246e-05	--	PREDICTED: eukaryotic translation initiation factor 3 subunit B-like, partial [Bombyx mori]
Novel00361	330.657	55.9494	2.5631	1.1044e-35	5.9154e-34	--	alpha-esterase 19 isoform 1 precursor [Bombyx mori]>gi|170284246|gb|ACB12411.1| carboxylesterase CarE-8 variant 1 [Bombyx mori]
Novel00378	5.93862	45.4549	-2.9362	3.0822e-11	6.7724e-10	--	PREDICTED: uncharacterized protein LOC101745331 [Bombyx mori]
Novel00383	32.7724	0	6.696	2.5658e-08	4.393e-07	--	PREDICTED: V-type proton ATPase subunit e 2-like [Bombyx mori]>gi|827547534|ref|XP_012546075.1| PREDICTED: V-type proton ATPase subunit e 2-like [Bombyx mori]
Novel00390	0	10.6209	-3.8566	0.00047482	0.0043646	--	retroelement polyprotein [Lasius niger]
Novel00395	56.087	164.181	-1.5496	7.5919e-21	2.693e-19	--	PREDICTED: TNF receptor-associated factor family protein DDB_G0272098-like, partial [Bombyx mori]
Novel00456	4.25235	30.0925	-2.8231	1.013e-07	1.6417e-06	--	PREDICTED: androgen-dependent TFPI-regulating protein-like [Bombyx mori]
Novel00472	32.6991	6.7645	2.2732	0.00035388	0.0033617	--	PREDICTED: translocator protein-like [Bombyx mori]
Novel00502	23.2413	1.89659	3.6152	4.3246e-05	0.00048593	--	PREDICTED: probable ATP-citrate synthase subunit 1 [Bombyx mori]
Novel00508	130.65	0	7.5536	1.3284e-27	5.7523e-26	-//-
Novel00516	26.9804	58.2253	-1.1097	3.2366e-06	4.3604e-05	--	PREDICTED: uncharacterized protein LOC101737994 [Bombyx mori]
Novel00525	0	10.937	-5.6359	0.00021869	0.0021882	-//-
Novel00527	47.5823	9.6726	2.2984	1.3736e-05	0.00016793	--	presenilin enhancer [Bombyx mori]>gi|87248387|gb|ABD36246.1| presenilin enhancer [Bombyx mori]
Novel00574	52.1279	9.23007	2.4976	1.1981e-06	1.7165e-05	--	endonuclease and reverse transcriptase-like protein [Bombyx mori]
Novel00641	160.856	73.7773	1.1245	0.00016656	0.0017049	--	PREDICTED: LOW QUALITY PROTEIN: organic cation transporter protein-like [Bombyx mori]
Novel00643	3.66582	18.0176	-2.2972	0.00016014	0.0016404	-//-
Novel00668	0	10.3048	-7.135	0.00054968	0.0049771	--	PREDICTED: uncharacterized protein LOC101744812 [Bombyx mori]
Novel00669	0	17.5751	-4.7353	3.1804e-06	4.2933e-05	--	PREDICTED: uncharacterized protein LOC101744812 [Bombyx mori]
Novel00676	4.4723	18.6498	-2.0601	0.00026357	0.002572	--	putative pol-like protein [Danaus plexippus]
Novel00679	74.856	0	7.6246	2.0224e-16	6.1306e-15	--	gag-pol polyprotein [Lasius niger]
Novel00706	31.8926	2.33913	3.7692	1.0231e-06	1.48e-05	-//-
Novel00707	17.7426	0	4.5477	8.8785e-05	0.00094885	-//-
Novel00727	10.0443	40.7767	-2.0214	9.0027e-08	1.4625e-06	--	PREDICTED: uncharacterized protein LOC101742687 isoform X1 [Bombyx mori]>gi|827549304|ref|XP_012546777.1| PREDICTED: uncharacterized protein LOC101742687 isoform X1 [Bombyx mori]
Novel00731	0	13.7187	-5.5478	3.4415e-05	0.00039366	-//-
Novel00746	1.46633	12.1382	-3.0493	0.00050081	0.0045719	--	hypothetical protein CAPTEDRAFT_27962, partial [Capitella teleta]
Novel00758	7.11168	22.3165	-1.6498	0.00035914	0.003402	-//-
Novel00786	54.1075	16.4371	1.7189	0.00035971	0.003405	--	PREDICTED: adrenodoxin [Bombyx mori]
Novel00805	125.664	656.978	-2.3863	5.5388e-119	8.5901e-117	--	PREDICTED: mucin-5AC-like [Bombyx mori]
Novel00817	47.6556	115.249	-1.274	1.6392e-12	3.9968e-11	-//-
Novel00828	23.4612	71.4382	-1.6064	3.0541e-10	6.2861e-09	--	PREDICTED: tissue inhibitor of metalloproteases [Bombyx mori]>gi|827559516|ref|XP_012550765.1| PREDICTED: tissue inhibitor of metalloproteases [Bombyx mori]
Novel00850	2.93265	19.4084	-2.7264	2.4708e-05	0.00028807	--	PREDICTED: uncharacterized protein LOC101744002 [Bombyx mori]
Novel00853	32.0392	6.25874	2.3559	0.00027372	0.0026628	--	cytochrome P450, partial [Bombyx mori]
Novel00880	3.22592	30.219	-3.2277	2.1403e-08	3.7025e-07	--	PREDICTED: uncharacterized protein LOC101742173 isoform X1 [Bombyx mori]
Novel00884	1.31969	37.4892	-4.8282	9.3009e-12	2.1314e-10	--	PREDICTED: uncharacterized protein LOC105842437 [Bombyx mori]
Novel00900	31.3061	63.8518	-1.0283	2.924e-06	3.9673e-05	--	PREDICTED: sodium channel protein Nach-like [Bombyx mori]
Novel00946	0	11.0634	-3.6525	0.00043561	0.0040403	-//-
Novel00953	153.891	1.89659	6.3424	9.3183e-34	4.8172e-32	--	PREDICTED: uncharacterized protein K02A2.6-like [Plutella xylostella]
Novel00969	629.201	192.061	1.712	8.2512e-34	4.2821e-32	--	PREDICTED: probable methylmalonate-semialdehyde dehydrogenase [acylating], mitochondrial isoform X1 [Bombyx mori]
Novel00993	3947.28	1124.42	1.8117	2.3386e-226	6.3656e-224	--	chymotrypsin-like serine protease precursor [Bombyx mori]>gi|95102864|gb|ABF51373.1| chymotrypsin-like serine protease [Bombyx mori]
Novel01011	143.26	3.03454	5.561	3.1889e-31	1.519e-29	--	PREDICTED: seroin-like [Bombyx mori]
Novel01012	5.93862	20.6728	-1.7995	0.00032829	0.0031478	-//-
Novel01061	62.7588	147.365	-1.2315	4.5226e-15	1.2753e-13	-//-
Novel01070	78.2285	1.51727	5.6881	7.4631e-18	2.4043e-16	--	PREDICTED: uncharacterized protein LOC101741987 [Bombyx mori]
Novel01079	0	22.6326	-5.5003	1.0302e-07	1.6675e-06	--	PREDICTED: protein TERMINAL FLOWER 1-like [Bombyx mori]
Novel01096	19.6488	53.3574	-1.4412	2.8003e-07	4.2782e-06	--	PREDICTED: FK506-binding protein 4 [Bombyx mori]
Novel01125	35.3385	6.89094	2.3585	0.00013074	0.0013623	--	PREDICTED: uncharacterized protein LOC101739028 [Bombyx mori]
Novel01139	9.31117	28.8282	-1.6304	5.56e-05	0.00061236	--	PREDICTED: uncharacterized protein LOC101746357 isoform X1 [Bombyx mori]
Novel01147	34.8253	3.91962	3.1513	3.4146e-06	4.5634e-05	--	PREDICTED: major facilitator superfamily domain-containing protein 6-like [Bombyx mori]
Novel01190	135.122	60.5012	1.1592	0.00032754	0.0031429	--	PREDICTED: brachyurin-like [Bombyx mori]
Novel01214	0	28.5121	-5.4333	2.3196e-09	4.3821e-08	-//-
Novel01219	1406.06	2.592	9.0834	1.8929e-242	5.3716e-240	--	chymotrypsin inhibitor SCI-III precursor [Bombyx mori]>gi|27549393|gb|AAO17293.1| chymotrypsin inhibitor CI13 [Bombyx mori]
Novel01220	26.7605	0	8.7255	2.8719e-06	3.9126e-05	--	PREDICTED: kunitz-type serine protease inhibitor PILP-3-like [Bombyx mori]
Novel01242	2.19949	14.6037	-2.7311	0.00025135	0.0024668	--	PREDICTED: uncharacterized protein LOC105841315 [Bombyx mori]
Novel01265	270.757	19.5981	3.7882	3.2138e-46	2.268e-44	--	endonuclease-reverse transcriptase [Bombyx mori]
Novel01267	47.7289	11.6324	2.0367	8.4521e-05	0.00090619	-//-
Novel01306	209.685	74.5359	1.4922	1.3806e-09	2.6803e-08	--	PREDICTED: apoptosis regulatory protein Siva-like [Bombyx mori]
Novel01363	0	26.2994	-7.4867	5.4397e-08	9.0691e-07	--	PREDICTED: collagenase-like [Bombyx mori]
Novel01365	30.4263	0	5.2103	1.1244e-07	1.8134e-06	--	PREDICTED: 15-hydroxyprostaglandin dehydrogenase [NAD(+)]-like [Bombyx mori]
Novel01397	14.7366	49.501	-1.7481	4.3441e-08	7.3342e-07	--	putative pol-like protein [Danaus plexippus]
Novel01413	28.3001	65.1162	-1.2022	2.7029e-07	4.1485e-06	-//-
Novel01417	19.7954	89.2661	-2.1729	2.646e-16	7.9663e-15	--	serine protease inhibitor 18 precursor [Bombyx mori]>gi|195972038|gb|ACG61181.1| serpin-18 [Bombyx mori]
Novel01438	55.3538	1.26439	5.4522	5.7334e-13	1.4593e-11	--	PREDICTED: cytosolic 10-formyltetrahydrofolate dehydrogenase [Bombyx mori]
Novel01448	100.517	270.264	-1.4269	1.3352e-30	6.2704e-29	--	PREDICTED: sugar transporter 4 isoform X1 [Bombyx mori]
Novel01469	2461.38	26.4258	6.5414	0	0	--	PREDICTED: sericin 1-like isoform X8 [Bombyx mori]
Novel01497	1.68628	17.1957	-3.3501	1.905e-05	0.00022665	-//-
Novel01504	311.814	0	9.0981	3.5765e-55	2.8394e-53	-//-
Novel01528	2420.1	274.689	3.1392	0	0	--	hypothetical protein TcasGA2_TC001939 [Tribolium castaneum]
Novel01552	61.5857	0	9.928	4.2331e-11	9.2254e-10	--	PREDICTED: fibrohexamerin-like [Bombyx mori]
Novel01553	32.8457	2.84488	3.5293	1.564e-06	2.205e-05	--	PREDICTED: uncharacterized protein LOC101739571 [Bombyx mori]>gi|827538668|ref|XP_012551815.1| PREDICTED: uncharacterized protein LOC101739571 [Bombyx mori]
Novel01554	0	11.1899	-4.4841	0.000222	0.0022163	--	reverse transcriptase [Bombyx mori]
Novel01597	19.6488	53.4206	-1.443	2.7078e-07	4.1513e-06	--	PREDICTED: uncharacterized protein LOC101745594 [Bombyx mori]
Novel01604	46.0427	9.79904	2.2323	2.9636e-05	0.00034134	--	PREDICTED: alpha-tocopherol transfer protein-like [Bombyx mori]
Novel01625	29.6198	110.318	-1.897	1.5729e-17	5.0189e-16	--	pupal cuticle protein precursor [Bombyx mori]>gi|1169137|sp|P42852.1|CUPP_BOMMO RecName: Full=Pupal cuticle protein; Flags: Precursor [Bombyx mori]>gi|829163|emb|CAA48756.1| pupal cuticle protein [Bombyx mori]>gi|223671095|tpd|FAA00499.1| TPA: putative cuticle protein [Bombyx mori]>gi|227891|prf||1713293A pupal cuticle protein
Novel01642	29.9131	3.28742	3.1857	1.478e-05	0.00017921	--	NADPH oxidoreductase [Bombyx mori]>gi|169246571|gb|ABK30932.2| NADPH oxidoreductase [Bombyx mori]
Novel01663	83.9472	8.21855	3.3525	7.9489e-14	2.1204e-12	--	cytochrome P450, partial [Bombyx mori]
Novel01668	9.31117	29.3971	-1.6586	4.009e-05	0.00045237	-//-
Novel01677	1057.15	226.516	2.2225	1.7097e-88	1.9829e-86	--	hemocytin [Bombyx mori]>gi|1346296|sp|P98092.1|HMCT_BOMMO RecName: Full=Hemocytin; AltName: Full=Humoral lectin; Flags: Precursor [Bombyx mori]>gi|664884|dbj|BAA06160.1| humoral lectin prepropeptide [Bombyx mori]>gi|1094393|prf||2106140A hemocytin
Novel01718	14.0767	39.1329	-1.4751	8.438e-06	0.00010617	--	PREDICTED: postreplication repair E3 ubiquitin-protein ligase RAD18-like isoform X1 [Bombyx mori]
Novel01725	74.7827	7.77601	3.2656	3.6946e-12	8.7371e-11	--	PREDICTED: trypsin inhibitor-like [Bombyx mori]
Novel01727	108.655	35.7191	1.605	2.4242e-06	3.3332e-05	--	hypothetical protein ZHAS_00013314 [Anopheles sinensis]
Novel01747	93.405	5.12079	4.1891	2.2576e-18	7.4164e-17	--	PREDICTED: uncharacterized protein LOC101746177 [Bombyx mori]
Novel01767	158.657	0	9.2932	2.7164e-28	1.1918e-26	--	silk proteinase inhibitor precursor [Bombyx mori]>gi|19070669|gb|AAL83952.1|AF354456_1 silk proteinase inhibitor [Bombyx mori]
Novel01809	6.59847	51.3976	-2.9615	1.3804e-12	3.3781e-11	--	reverse transcriptase [Bombyx mori]
Novel01812	4.0324	20.0406	-2.3132	6.5052e-05	0.00071059	--	PREDICTED: nitrogen permease regulator 2-like protein [Bombyx mori]
Novel01839	34.4587	7.0806	2.2829	0.00023333	0.0023172	-//-
Novel01847	34.0188	3.28742	3.3713	1.8367e-06	2.5651e-05	-//-
Novel01905	30.133	0	5.9133	8.5007e-08	1.3894e-06	--	PREDICTED: uncharacterized protein LOC105842476 [Bombyx mori]
Novel01906	16.7894	41.156	-1.2935	2.0893e-05	0.00024617	--	putative pol-like protein [Danaus plexippus]
Novel01978	9.38449	42.8629	-2.1914	1.222e-08	2.1674e-07	--	PREDICTED: insulin receptor substrate 1-B, partial [Bombyx mori]
Novel01987	1.75959	14.098	-3.0022	0.00019166	0.001941	-//-
Novel01998	2.27281	13.9715	-2.6199	0.00043076	0.0040009	--	putative pol-like protein [Danaus plexippus]
Novel02023	508.962	137.756	1.8854	5.2397e-33	2.6572e-31	--	PREDICTED: uncharacterized protein LOC101747025 [Bombyx mori]
Novel02083	9.23786	27.1844	-1.5572	0.00013317	0.0013833	--	PREDICTED: uncharacterized protein LOC101746950 [Bombyx mori]
Novel02090	10.8508	28.0063	-1.3679	0.00029676	0.0028661	--	PREDICTED: phosphatidylinositol N-acetylglucosaminyltransferase subunit P [Plutella xylostella]>gi|768409559|ref|XP_011553520.1| PREDICTED: phosphatidylinositol N-acetylglucosaminyltransferase subunit P [Plutella xylostella]
Novel02100	36.7315	4.86791	2.9156	5.5192e-06	7.1329e-05	--	PREDICTED: myrosinase 1-like, partial [Bombyx mori]
Novel02143	66.8645	10.1151	2.7247	4.6938e-09	8.6589e-08	-//-
Novel02145	37.7579	8.28177	2.1888	0.00019887	0.0020049	-//-
Novel02190	100.443	832.223	-3.0506	9.995e-183	2.1501e-180	--	PREDICTED: uncharacterized protein LOC101739166 [Bombyx mori]
Novel02215	1.61296	12.3278	-2.9341	0.00054345	0.0049308	--	PREDICTED: uncharacterized protein LOC101735933 [Bombyx mori]
Novel02237	0	14.6037	-7.638	5.7717e-05	0.00063463	-//-
Novel02245	30.2063	1.01151	4.9003	1.7987e-07	2.8157e-06	--	PREDICTED: LOW QUALITY PROTEIN: uncharacterized protein LOC105841478 [Bombyx mori]
Novel02280	24.6343	63.9783	-1.3769	4.067e-08	6.8925e-07	--	PREDICTED: uncharacterized protein LOC101739120 [Bombyx mori]
Novel02286	15.3231	0	4.9376	0.00019625	0.0019799	--	PREDICTED: uncharacterized protein LOC105841570 [Bombyx mori]
Novel02342	89.7392	16.4371	2.4488	3.4639e-10	7.1186e-09	--	PREDICTED: monocarboxylate transporter 5-like [Bombyx mori]
Novel02351	22.3615	1.45405	3.9429	2.9784e-05	0.00034275	--	olfactory receptor [Bombyx mori]
Novel02353	17.6692	1.01151	4.1267	0.00015618	0.0016048	-//-
Novel02374	0	32.0524	-8.7721	2.3134e-08	3.9864e-07	--	PREDICTED: collagenase-like [Bombyx mori]
Novel02386	44.6496	11.8853	1.9095	0.00033536	0.0032063	--	PREDICTED: cullin-2-like [Plutella xylostella]
Novel02390	28.74	1.89659	3.9216	2.3321e-06	3.2199e-05	--	PREDICTED: facilitated trehalose transporter Tret1-like [Bombyx mori]
Novel02398	1.53964	77.1279	-5.6466	9.6808e-23	3.6474e-21	--	PREDICTED: cecropin-D-like peptide [Bombyx mori]
